# Supplementary material for: Rates of contributory de novo mutation in high and low-risk autism families
Source: Commun Biol. 2021 Sep 1;4:1026. doi: 10.1038/s42003-021-02533-z (PMC8410909; doi:10.1038/s42003-021-02533-z)
Supplement: Supplementary file 3 — Supplementary Data 1 [file 42003_2021_2533_MOESM3_ESM.xlsx]

## Sheet: Children
collection	familyId	personId	affected status	sex	cell line drift outlier	number of dn snvs	mean dn snvs alt allele ratio	number of dn indels	number of dn CNVs	dna source	power to detect dn snvs	mother age at assesment	father age at assesment	child age at assesment	mother age at birth	father age at birth
SSC	11000	11000.p1	affected	M	0	73	0.469668	11	0	WB	0.867273	44.67	45.83	9.17	35.5	36.67
SSC	11000	11000.s1	unaffected	F	0	47	0.485002	7	0	WB	0.876689	44.67	45.83	16.75	27.92	29.08
SSC	11003	11003.p1	affected	M	0	88	0.469493	7	0	WB	0.886679	48.75	53.08	11.08	37.67	42
SSC	11003	11003.s1	unaffected	F	0	107	0.486944	8	0	WB	0.888193	48.75	53.08	6.42	42.33	46.67
SSC	11004	11004.p1	affected	M	0	66	0.493086	3	1	WB	0.892022	45.75	48.42	15.83	29.92	32.58
SSC	11004	11004.s1	unaffected	M	0	84	0.488838	4	0	WB	0.88984	45.75	48.42	10.25	35.5	38.17
SSC	11006	11006.p1	affected	M	0	84	0.481146	8	0	WB	0.839617	36.17	44.67	7.25	28.92	37.42
SSC	11006	11006.s1	unaffected	M	0	73	0.491043	9	0	WB	0.869803	36.17	44.67	5.5	30.67	39.17
SSC	11008	11008.p1	affected	M	0	76	0.471212	3	0	WB	0.906027	53	53.42	15.25	37.75	38.17
SSC	11008	11008.s1	unaffected	M	0	57	0.472024	10	0	WB	0.908932	53	53.42	26.25	26.75	27.17
SSC	11009	11009.p1	affected	M	0	66	0.502763	2	0	WB	0.89484	36.58	35.42	9	27.58	26.42
SSC	11009	11009.s1	unaffected	M	0	59	0.493248	10	0	WB	0.898173	36.58	35.42	7.58	29	27.83
SSC	11010	11010.p1	affected	M	0	64	0.508333	5	0	WB	0.880429	38.5	38.5	4.08	34.42	34.42
SSC	11010	11010.s1	unaffected	M	0	51	0.503868	7	0	WB	0.886143	38.5	38.5	7.67	30.83	30.83
SSC	11012	11012.p1	affected	M	0	68	0.521347	10	0	WB	0.826746	38.5	40.83	8.83	29.67	32
SSC	11012	11012.s1	unaffected	F	0	60	0.479948	3	0	WB	0.810268	38.5	40.83	6.67	31.83	34.17
SSC	11013	11013.p1	affected	M	0	48	0.475485	6	0	WB	0.819956	36.83	36.67	10	26.83	26.67
SSC	11013	11013.s1	unaffected	M	0	75	0.524991	5	0	WB	0.818492	36.83	36.67	7.42	29.42	29.25
SSC	11014	11014.p1	affected	M	0	63	0.480281	9	0	WB	0.875767	37.92	37.5	9.58	28.33	27.92
SSC	11014	11014.s1	unaffected	M	0	68	0.49389	6	0	WB	0.87682	37.92	37.5	5	32.92	32.5
SSC	11017	11017.p1	affected	M	0	34	0.478003	6	0	WB	0.686777	42.25	38.83	4.25	38	34.58
SSC	11017	11017.s1	unaffected	F	0	55	0.48	8	0	WB	0.687336	42.25	38.83	5.67	36.58	33.17
SSC	11018	11018.p1	affected	M	0	83	0.462958	3	0	WB	0.837442	46	53.25	7.58	38.42	45.67
SSC	11018	11018.s1	unaffected	M	0	85	0.467795	11	0	WB	0.831461	46	53.25	4.75	41.25	48.5
SSC	11023	11023.p1	affected	M	0	16	0.499106	2	0	WB	0.569579	33.33	33.42	10.42	22.92	23
SSC	11023	11023.s1	unaffected	F	0	23	0.500605	4	0	WB	0.571501	33.33	33.42	10.42	22.92	23
SSC	11024	11024.p1	affected	M	0	56	0.51372	10	0	WB	0.834294	37.92	39	8.67	29.25	30.33
SSC	11024	11024.s1	unaffected	F	0	54	0.453866	5	0	WB	0.838726	37.92	39	10.75	27.17	28.25
SSC	11026	11026.p1	affected	M	0	56	0.495681	4	0	WB	0.844619	48.58	48.83	14.92	33.67	33.92
SSC	11026	11026.s1	unaffected	M	0	82	0.49585	7	0	WB	0.854856	48.58	48.83	10.25	38.33	38.58
SSC	11027	11027.p1	affected	M	0	53	0.518309	9	1	WB	0.884404	34.58	37.17	9.25	25.33	27.92
SSC	11027	11027.s1	unaffected	M	0	58	0.478706	6	0	WB	0.887788	34.58	37.17	5.83	28.75	31.33
SSC	11028	11028.p1	affected	M	0	78	0.457002	8	0	WB	0.900371	40.58	46.75	9	31.58	37.75
SSC	11028	11028.s1	unaffected	M	0	78	0.496376	6	0	WB	0.901671	40.58	46.75	12.92	27.67	33.83
SSC	11029	11029.p1	affected	F	0	79	0.480582	8	0	WB	0.903938	34.08	50.42	9.33	24.75	41.08
SSC	11029	11029.s1	unaffected	M	0	91	0.479334	9	0	WB	0.905548	34.08	50.42	7.75	26.33	42.67
SSC	11030	11030.p1	affected	M	0	59	0.501721	8	0	WB	0.791812	34.83	36.33	8.25	26.58	28.08
SSC	11030	11030.s1	unaffected	F	0	56	0.500718	7	0	WB	0.794875	34.83	36.33	5.33	29.5	31
SSC	11031	11031.p1	affected	M	0	79	0.503742	5	0	WB	0.887742	46	47.75	13.75	32.25	34
SSC	11031	11031.s1	unaffected	M	0	78	0.515328	7	1	WB	0.894357	46	47.75	12	34	35.75
SSC	11033	11033.p1	affected	M	0	64	0.498796	7	0	WB	0.793229	45.75	43.67	6.75	39	36.92
SSC	11033	11033.s1	unaffected	F	0	63	0.492703	10	0	WB	0.804481	45.75	43.67	6.75	39	36.92
SSC	11037	11037.p1	affected	M	0	65	0.528292	6	0	WB	0.914154	36.92	37	9.25	27.67	27.75
SSC	11037	11037.s1	unaffected	F	0	71	0.50651	7	0	WB	0.916399	36.92	37	6.5	30.42	30.5
SSC	11038	11038.p1	affected	M	0	73	0.501291	4	1	WB	0.895199	37.58	45.17	7.58	30	37.58
SSC	11038	11038.s1	unaffected	F	0	68	0.470326	5	0	WB	0.899265	37.58	45.17	6.5	31.08	38.67
SSC	11041	11041.p1	affected	M	0	55	0.494504	12	0	WB	0.851845	47.08	42.33	13	34.08	29.33
SSC	11041	11041.s1	unaffected	M	0	78	0.448522	9	0	WB	0.853994	47.08	42.33	15.67	31.42	26.67
SSC	11042	11042.p1	affected	M	1	140	0.372269	128	0	WB	0.874826	35.25	45.92	9.08	26.17	36.83
SSC	11042	11042.s1	unaffected	M	0	63	0.513064	0	1	WB	0.868803	35.25	45.92	5.42	29.83	40.5
SSC	11043	11043.p1	affected	F	0	54	0.479169	8	0	WB	0.736897	31.67	41.5	8.42	23.25	33.08
SSC	11043	11043.s1	unaffected	M	0	44	0.481745	6	0	WB	0.745618	31.67	41.5	11.5	20.17	30
SSC	11045	11045.p1	affected	F	0	78	0.480965	10	0	WB	0.909223	39.42	42.75	8.33	31.08	34.42
SSC	11045	11045.s1	unaffected	M	0	73	0.479959	6	0	WB	0.908146	39.42	42.75	5.08	34.33	37.67
SSC	11046	11046.p1	affected	M	0	64	0.481728	7	2	WB	0.887593	33.08	35.08	6.58	26.5	28.5
SSC	11046	11046.s1	unaffected	M	0	51	0.476647	7	0	WB	0.885248	33.08	35.08	5.67	27.42	29.42
SSC	11047	11047.p1	affected	M	0	73	0.501679	4	0	WB	0.770568	50.33	54.08	10.42	39.92	43.67
SSC	11047	11047.s1	unaffected	F	0	69	0.484196	2	0	WB	0.78246	50.33	54.08	12.92	37.42	41.17
SSC	11048	11048.p1	affected	M	0	47	0.495827	5	0	WB	0.882183	37	37	6.5	30.5	30.5
SSC	11048	11048.s1	unaffected	M	0	67	0.492556	7	0	WB	0.879137	37	37	8.08	28.92	28.92
SSC	11051	11051.p1	affected	M	0	51	0.473263	2	0	WB	0.902077	32.42	33.5	12.17	20.25	21.33
SSC	11051	11051.s1	unaffected	F	0	44	0.496358	8	0	WB	0.902703	32.42	33.5	9.58	22.83	23.92
SSC	11054	11054.p1	affected	M	0	45	0.481747	8	0	WB	0.899157	31.92	36	13	18.92	23
SSC	11054	11054.s1	unaffected	M	0	63	0.50567	6	0	WB	0.9067	31.92	36	10.5	21.42	25.5
SSC	11055	11055.p1	affected	M	0	87	0.480277	7	0	WB	0.887898	43.17	58.33	12.17	31	46.17
SSC	11055	11055.s1	unaffected	F	0	94	0.462581	8	0	WB	0.886038	43.17	58.33	11.25	31.92	47.08
SSC	11056	11056.p1	affected	M	0	57	0.48866	5	0	WB	0.852716	40.83	38.5	6.42	34.42	32.08
SSC	11056	11056.s1	unaffected	F	0	63	0.480814	5	0	WB	0.847009	40.83	38.5	10.58	30.25	27.92
SSC	11057	11057.p1	affected	M	0	64	0.477307	7	0	WB	0.839182	37.33	35.83	8.67	28.67	27.17
SSC	11057	11057.s1	unaffected	M	0	60	0.500783	7	0	WB	0.825361	37.33	35.83	5.92	31.42	29.92
SSC	11060	11060.p1	affected	M	0	85	0.509712	10	0	WB	0.8683	40.42	43.67	6.42	34	37.25
SSC	11060	11060.s1	unaffected	M	0	51	0.506471	13	0	WB	0.894025	40.42	43.67	13.58	26.83	30.08
SSC	11062	11062.p1	affected	M	0	55	0.4826	4	0	WB	0.885179	38.67	38.17	11.83	26.83	26.33
SSC	11062	11062.s1	unaffected	F	0	91	0.477335	4	0	WB	0.883162	38.67	38.17	7.08	31.58	31.08
SSC	11063	11063.p1	affected	M	0	48	0.48879	5	0	WB	0.717362	39.75	40.75	9.33	30.42	31.42
SSC	11063	11063.s1	unaffected	M	0	56	0.490724	4	0	WB	0.716545	39.75	40.75	7.25	32.5	33.5
SSC	11064	11064.p1	affected	M	0	38	0.517757	4	0	WB	0.678443	43.25	42	8.08	35.17	33.92
SSC	11064	11064.s1	unaffected	F	0	55	0.46248	7	0	WB	0.680486	43.25	42	10	33.25	32
SSC	11066	11066.p1	affected	M	0	66	0.498083	10	0	WB	0.866832	45.17	49	8.92	36.25	40.08
SSC	11066	11066.s1	unaffected	M	0	51	0.487215	5	0	WB	0.861188	45.17	49	14.5	30.67	34.5
SSC	11067	11067.p1	affected	M	0	70	0.466407	8	0	WB	0.882114	45.58	44.25	11.25	34.33	33
SSC	11067	11067.s1	unaffected	F	0	63	0.469743	8	0	WB	0.870577	45.58	44.25	16.67	28.92	27.58
SSC	11069	11069.p1	affected	M	0	86	0.488803	16	0	WB	0.867214	43	50.58	9.5	33.5	41.08
SSC	11069	11069.s1	unaffected	F	0	74	0.46245	8	0	WB	0.868083	43	50.58	7.42	35.58	43.17
SSC	11071	11071.p1	affected	F	0	53	0.475836	5	0	WB	0.823921	49.92	49.25	13.92	36	35.33
SSC	11071	11071.s1	unaffected	F	0	71	0.476059	3	0	WB	0.823492	49.92	49.25	20	29.92	29.25
SSC	11073	11073.p1	affected	M	0	62	0.476079	7	0	WB	0.905863	37.75	46.58	9.67	28.08	36.92
SSC	11073	11073.s1	unaffected	F	0	80	0.44744	10	0	WB	0.90155	37.75	46.58	7.75	30	38.83
SSC	11074	11074.p1	affected	M	0	56	0.489284	10	0	WB	0.857131	38.92	42.08	9.17	29.75	32.92
SSC	11074	11074.s1	unaffected	M	0	54	0.492361	4	0	WB	0.85142	38.92	42.08	7.25	31.67	34.83
SSC	11075	11075.p1	affected	M	0	58	0.486154	5	0	WB	0.914582	33.67	32.33	6.67	27	25.67
SSC	11075	11075.s1	unaffected	M	0	56	0.488772	12	0	WB	0.912808	33.67	32.33	9.92	23.75	22.42
SSC	11077	11077.p1	affected	M	0	72	0.489715	6	0	WB	0.890532	49.42	49.17	12.17	37.25	37
SSC	11077	11077.s1	unaffected	M	0	76	0.489553	3	0	WB	0.887815	49.42	49.17	14.75	34.67	34.42
SSC	11078	11078.p1	affected	M	0	92	0.472295	7	0	WB	0.878607	37.17	42.92	10.67	26.5	32.25
SSC	11078	11078.s1	unaffected	M	0	68	0.478632	9	0	WB	0.872917	37.17	42.92	11.08	26.08	31.83
SSC	11079	11079.p1	affected	M	0	40	0.475622	6	1	WB	0.803972	41.33	46.25	11.83	29.5	34.42
SSC	11079	11079.s1	unaffected	F	0	44	0.488302	7	0	WB	0.802844	41.33	46.25	13.42	27.92	32.83
SSC	11085	11085.p1	affected	M	0	60	0.473924	5	0	WB	0.866866	43.67	48.33	10.42	33.25	37.92
SSC	11085	11085.s1	unaffected	F	0	77	0.470315	5	0	WB	0.863374	43.67	48.33	8.5	35.17	39.83
SSC	11086	11086.p1	affected	F	0	44	0.47443	2	0	WB	0.696125	36.33	44.58	7.42	28.92	37.17
SSC	11086	11086.s1	unaffected	M	0	62	0.48752	5	0	WB	0.694721	36.33	44.58	9.33	27	35.25
SSC	11089	11089.p1	affected	M	0	32	0.526427	3	0	WB	0.542405	40.75	52.42	5.83	34.92	46.58
SSC	11089	11089.s1	unaffected	M	0	38	0.507659	1	0	WB	0.549381	40.75	52.42	9.33	31.42	43.08
SSC	11090	11090.p1	affected	M	0	92	0.499557	8	1	WB	0.90675	45.33	45.33	11.67	33.67	33.67
SSC	11090	11090.s1	unaffected	M	0	66	0.48089	7	0	WB	0.907286	45.33	45.33	14.83	30.5	30.5
SSC	11091	11091.p1	affected	M	0	79	0.484783	7	0	WB	0.894435	42.08	40.92	8.08	34	32.83
SSC	11091	11091.s1	unaffected	F	0	74	0.469297	6	0	WB	0.894521	42.08	40.92	5.5	36.58	35.42
SSC	11092	11092.p1	affected	M	0	71	0.482846	4	0	WB	0.862657	38.17	42.08	13.08	25.08	29
SSC	11092	11092.s1	unaffected	F	0	57	0.486802	7	0	WB	0.86082	38.17	42.08	10.5	27.67	31.58
SSC	11094	11094.p1	affected	M	0	68	0.48057	5	0	WB	0.892268	38.58	38.33	6.5	32.08	31.83
SSC	11094	11094.s1	unaffected	M	0	55	0.46204	2	0	WB	0.871668	38.58	38.33	12.17	26.42	26.17
SSC	11096	11096.p1	affected	M	0	67	0.475326	7	0	WB	0.905384	45.5	45.17	13.58	31.92	31.58
SSC	11096	11096.s1	unaffected	M	0	64	0.51175	10	0	WB	0.904379	45.5	45.17	11.67	33.83	33.5
SSC	11098	11098.p1	affected	M	0	77	0.50481	10	0	WB	0.86908	41.5	38.67	9.17	32.33	29.5
SSC	11098	11098.s1	unaffected	F	0	60	0.482383	7	0	WB	0.869426	41.5	38.67	5.67	35.83	33
SSC	11099	11099.p1	affected	M	0	49	0.5156	4	0	WB	0.793397	41.58	44.17	11.42	30.17	32.75
SSC	11099	11099.s1	unaffected	F	0	52	0.4924	2	1	WB	0.778426	41.58	44.17	14.5	27.08	29.67
SSC	11101	11101.p1	affected	M	0	77	0.477951	5	0	WB	0.856212	40.5	43	5.17	35.33	37.83
SSC	11101	11101.s1	unaffected	F	0	69	0.479085	5	0	WB	0.849677	40.5	43	6.67	33.83	36.33
SSC	11106	11106.p1	affected	M	0	58	0.489943	13	0	WB	0.872327	32.5	38.5	6.25	26.25	32.25
SSC	11106	11106.s1	unaffected	M	0	56	0.488584	6	0	WB	0.86808	32.5	38.5	7.17	25.33	31.33
SSC	11107	11107.p1	affected	M	0	36	0.504518	2	0	WB	0.824153	28.08	31.67	6.92	21.17	24.75
SSC	11107	11107.s1	unaffected	M	0	59	0.498238	4	0	WB	0.829469	28.08	31.67	3.67	24.42	28
SSC	11108	11108.p1	affected	M	0	63	0.466341	6	0	WB	0.881589	35.08	37.08	8.08	27	29
SSC	11108	11108.s1	unaffected	M	0	61	0.471337	7	0	WB	0.885628	35.08	37.08	10.33	24.75	26.75
SSC	11109	11109.p1	affected	F	0	81	0.491175	11	0	WB	0.873393	37.67	37.75	4.5	33.17	33.25
SSC	11109	11109.s1	unaffected	F	0	61	0.500986	4	0	WB	0.862314	37.67	37.75	7.58	30.08	30.17
SSC	11110	11110.p1	affected	M	0	65	0.46546	8	1	WB	0.847783	42.75	45.17	15.75	27	29.42
SSC	11110	11110.s1	unaffected	M	0	42	0.480938	4	0	WB	0.845179	42.75	45.17	16.83	25.92	28.33
SSC	11114	11114.p1	affected	F	0	58	0.475905	6	0	WB	0.85226	34.25	37.5	8.75	25.5	28.75
SSC	11114	11114.s1	unaffected	F	0	57	0.478125	8	0	WB	0.85107	34.25	37.5	11.58	22.67	25.92
SSC	11115	11115.p1	affected	F	0	65	0.479188	3	0	WB	0.856673	44.58	45	13.75	30.83	31.25
SSC	11115	11115.s1	unaffected	F	0	55	0.472818	3	0	WB	0.853168	44.58	45	15.83	28.75	29.17
SSC	11117	11117.p1	affected	F	0	72	0.474987	5	0	WB	0.799131	42.25	47.67	9.33	32.92	38.33
SSC	11117	11117.s1	unaffected	F	0	67	0.473956	8	0	WB	0.805373	42.25	47.67	7.08	35.17	40.58
SSC	11118	11118.p1	affected	F	0	96	0.499023	11	0	WB	0.905685	41.83	52.92	11.67	30.17	41.25
SSC	11118	11118.s1	unaffected	M	0	85	0.478207	5	0	WB	0.900737	41.83	52.92	13.42	28.42	39.5
SSC	11121	11121.p1	affected	M	0	93	0.489236	14	0	WB	0.881485	55.67	58.5	10.33	45.33	48.17
SSC	11121	11121.s1	unaffected	F	0	75	0.490148	6	0	WB	0.878051	55.67	58.5	16.17	39.5	42.33
SSC	11124	11124.p1	affected	M	0	57	0.490523	4	0	WB	0.798512	40.33	41	11.08	29.25	29.92
SSC	11124	11124.s1	unaffected	M	0	36	0.470472	11	0	WB	0.802042	40.33	41	13.25	27.08	27.75
SSC	11132	11132.p1	affected	M	0	76	0.49346	8	0	WB	0.863982	39.92	42	4.25	35.67	37.75
SSC	11132	11132.s1	unaffected	M	0	74	0.465635	4	0	WB	0.858244	39.92	42	10.67	29.25	31.33
SSC	11135	11135.p1	affected	M	0	64	0.511353	11	0	WB	0.905409	36	35.33	6.33	29.67	29
SSC	11135	11135.s1	unaffected	F	0	62	0.497558	5	0	WB	0.905307	36	35.33	12.92	23.08	22.42
SSC	11142	11142.p1	affected	M	0	45	0.463129	0	0	WB	0.847104	30.08	30.17	7.92	22.17	22.25
SSC	11142	11142.s1	unaffected	F	0	42	0.480467	3	0	WB	0.845946	30.08	30.17	4.5	25.58	25.67
SSC	11144	11144.p1	affected	M	0	80	0.505579	6	0	WB	0.904693	42.17	44.58	10.92	31.25	33.67
SSC	11144	11144.s1	unaffected	F	0	58	0.489691	5	0	WB	0.903731	42.17	44.58	14	28.17	30.58
SSC	11146	11146.p1	affected	M	0	43	0.489378	5	0	WB	0.894978	31.17	33.83	10.58	20.58	23.25
SSC	11146	11146.s1	unaffected	M	0	51	0.496876	6	0	WB	0.897882	31.17	33.83	9.67	21.5	24.17
SSC	11150	11150.p1	affected	M	0	61	0.453184	4	0	WB	0.897625	37.17	40.17	7.58	29.58	32.58
SSC	11150	11150.s1	unaffected	M	0	68	0.484852	6	0	WB	0.899306	37.17	40.17	6.5	30.67	33.67
SSC	11152	11152.p1	affected	M	0	75	0.497137	11	1	WB	0.900345	40.75	45.75	6.67	34.08	39.08
SSC	11152	11152.s1	unaffected	F	0	67	0.504897	8	0	WB	0.905408	40.75	45.75	8.83	31.92	36.92
SSC	11154	11154.p1	affected	M	0	74	0.501337	10	1	WB	0.912032	45.92	44.58	12.83	33.08	31.75
SSC	11154	11154.s1	unaffected	F	0	69	0.486017	7	0	WB	0.912688	45.92	44.58	9.92	36	34.67
SSC	11156	11156.p1	affected	M	0	53	0.489717	10	0	WB	0.849211	43.42	48.42	13.08	30.33	35.33
SSC	11156	11156.s1	unaffected	M	0	53	0.47876	6	0	WB	0.843765	43.42	48.42	10.25	33.17	38.17
SSC	11158	11158.p1	affected	M	0	70	0.446955	10	0	WB	0.885892	40.58	47	10.67	29.92	36.33
SSC	11158	11158.s1	unaffected	M	0	70	0.492714	11	0	WB	0.886997	40.58	47	11.58	29	35.42
SSC	11159	11159.p1	affected	M	0	52	0.472932	10	0	WB	0.920799	40	39.67	12.92	27.08	26.75
SSC	11159	11159.s1	unaffected	F	0	39	0.456349	3	0	WB	0.915747	40	39.67	11.25	28.75	28.42
SSC	11164	11164.p1	affected	M	0	56	0.484692	5	0	WB	0.844545	34.33	35.33	7.25	27.08	28.08
SSC	11164	11164.s1	unaffected	F	0	50	0.477138	7	0	WB	0.83566	34.33	35.33	5.42	28.92	29.92
SSC	11167	11167.p1	affected	M	0	51	0.489408	8	0	WB	0.906304	38.83	39.67	11	27.83	28.67
SSC	11167	11167.s1	unaffected	M	0	71	0.46835	11	0	WB	0.907188	38.83	39.67	7.25	31.58	32.42
SSC	11168	11168.p1	affected	M	0	75	0.509352	9	1	WB	0.911044	43.58	51.67	11.33	32.25	40.33
SSC	11168	11168.s1	unaffected	M	0	81	0.480302	13	0	WB	0.905067	43.58	51.67	7.92	35.67	43.75
SSC	11169	11169.p1	affected	M	0	61	0.479809	8	0	WB	0.89448	40.33	40.92	8.92	31.42	32
SSC	11169	11169.s1	unaffected	F	0	63	0.49829	6	0	WB	0.896362	40.33	40.92	11.75	28.58	29.17
SSC	11172	11172.p1	affected	M	0	63	0.500959	5	0	WB	0.755512	47.67	49	15.92	31.75	33.08
SSC	11172	11172.s1	unaffected	F	0	68	0.474621	6	0	WB	0.760122	47.67	49	13.58	34.08	35.42
SSC	11176	11176.p1	affected	M	0	40	0.469434	4	0	WB	0.669585	38.83	38.08	12.5	26.33	25.58
SSC	11176	11176.s1	unaffected	F	0	45	0.47558	1	0	WB	0.652656	38.83	38.08	8.83	30	29.25
SSC	11178	11178.p1	affected	M	0	66	0.488329	10	0	WB	0.835197	35.33	46.92	9.33	26	37.58
SSC	11178	11178.s1	unaffected	M	0	71	0.45087	8	0	WB	0.836978	35.33	46.92	5.08	30.25	41.83
SSC	11181	11181.p1	affected	M	0	79	0.4798	9	0	WB	0.860966	35.42	39.25	6.33	29.08	32.92
SSC	11181	11181.s1	unaffected	F	0	72	0.481446	6	0	WB	0.889565	35.42	39.25	4.25	31.17	35
SSC	11184	11184.p1	affected	M	0	73	0.463416	6	0	WB	0.905193	37.25	46.17	9.5	27.75	36.67
SSC	11184	11184.s1	unaffected	F	0	64	0.492457	7	0	WB	0.904155	37.25	46.17	8.08	29.17	38.08
SSC	11187	11187.p1	affected	M	0	76	0.480744	4	0	WB	0.835091	43.58	45.67	7.75	35.83	37.92
SSC	11187	11187.s1	unaffected	F	0	85	0.492836	3	0	WB	0.843521	43.58	45.67	11.08	32.5	34.58
SSC	11189	11189.p1	affected	M	0	67	0.491978	4	0	WB	0.837083	37.83	44.17	14.5	23.33	29.67
SSC	11189	11189.s1	unaffected	F	0	58	0.476989	5	0	WB	0.836241	37.83	44.17	12.17	25.67	32
SSC	11190	11190.p1	affected	M	0	47	0.464018	7	0	WB	0.889845	37.58	30.25	5.08	32.5	25.17
SSC	11190	11190.s1	unaffected	F	0	83	0.465585	4	0	WB	0.8871	37.58	30.25	6.83	30.75	23.42
SSC	11193	11193.p1	affected	M	0	60	0.478479	9	0	WB	0.905979	36.42	40.75	7.5	28.92	33.25
SSC	11193	11193.s1	unaffected	F	0	71	0.484272	11	1	WB	0.897369	36.42	40.75	4.75	31.67	36
SSC	11194	11194.p1	affected	M	0	47	0.461284	7	0	WB	0.628121	39.08	48.83	5.33	33.75	43.5
SSC	11194	11194.s1	unaffected	M	0	42	0.518354	1	0	WB	0.624648	39.08	48.83	10.67	28.42	38.17
SSC	11195	11195.p1	affected	M	0	70	0.515966	7	0	WB	0.831276	44.08	44.83	8.08	36	36.75
SSC	11195	11195.s1	unaffected	F	0	82	0.47549	6	0	WB	0.839016	44.08	44.83	11.08	33	33.75
SSC	11196	11196.p1	affected	M	0	58	0.520164	6	0	WB	0.772893	47.08	48.75	13.08	34	35.67
SSC	11196	11196.s1	unaffected	M	0	81	0.473007	8	0	WB	0.733898	47.08	48.75	10	37.08	38.75
SSC	11198	11198.p1	affected	M	0	73	0.468219	6	0	WB	0.87258	38.17	39.5	11.92	26.25	27.58
SSC	11198	11198.s1	unaffected	F	0	72	0.502067	8	0	WB	0.870918	38.17	39.5	8.83	29.33	30.67
SSC	11199	11199.p1	affected	M	0	46	0.484664	1	0	WB	0.606274	44.42	51.42	10.58	33.83	40.83
SSC	11199	11199.s1	unaffected	M	0	35	0.483038	2	0	WB	0.612664	44.42	51.42	13.58	30.83	37.83
SSC	11201	11201.p1	affected	M	0	59	0.443951	5	0	WB	0.883556	41.75	43.83	8.33	33.42	35.5
SSC	11201	11201.s1	unaffected	M	0	70	0.473261	5	0	WB	0.882233	41.75	43.83	10.58	31.17	33.25
SSC	11203	11203.p1	affected	F	0	71	0.486682	8	0	WB	0.868052	39.25	42.42	7.08	32.17	35.33
SSC	11203	11203.s1	unaffected	F	0	78	0.485548	14	0	WB	0.870126	39.25	42.42	4	35.25	38.42
SSC	11205	11205.p1	affected	M	0	61	0.490219	5	0	WB	0.884118	42.17	37.5	7.92	34.25	29.58
SSC	11205	11205.s1	unaffected	F	0	85	0.467607	12	0	WB	0.893004	42.17	37.5	4.75	37.42	32.75
SSC	11206	11206.p1	affected	M	0	79	0.4625	7	0	WB	0.872418	42.25	44.67	6.08	36.17	38.58
SSC	11206	11206.s1	unaffected	F	0	69	0.490098	6	0	WB	0.871115	42.25	44.67	8.25	34	36.42
SSC	11207	11207.p1	affected	M	0	61	0.485468	7	0	WB	0.888601	43.58	43.92	14.75	28.83	29.17
SSC	11207	11207.s1	unaffected	F	0	57	0.489638	10	0	WB	0.891168	43.58	43.92	17.92	25.67	26
SSC	11208	11208.p1	affected	F	0	53	0.476017	7	0	WB	0.861327	38	55.08	14.42	23.58	40.67
SSC	11208	11208.s1	unaffected	F	0	60	0.489233	4	0	WB	0.848755	38	55.08	11.42	26.58	43.67
SSC	11212	11212.p1	affected	M	0	38	0.485245	3	0	WB	0.574484	57	56	16.08	40.92	39.92
SSC	11212	11212.s1	unaffected	F	0	59	0.485495	3	0	WB	0.570645	57	56	19.17	37.83	36.83
SSC	11214	11214.p1	affected	M	0	57	0.483266	6	0	WB	0.863166	44.83	44.67	15.5	29.33	29.17
SSC	11214	11214.s1	unaffected	F	0	53	0.476097	5	0	WB	0.86163	44.83	44.67	17.17	27.67	27.5
SSC	11215	11215.p1	affected	M	0	67	0.486825	5	0	WB	0.87911	37.75	41.5	9.42	28.33	32.08
SSC	11215	11215.s1	unaffected	M	0	62	0.486789	10	0	WB	0.883478	37.75	41.5	7.25	30.5	34.25
SSC	11216	11216.p1	affected	M	0	73	0.513634	4	0	WB	0.902174	32.42	35.17	4.67	27.75	30.5
SSC	11216	11216.s1	unaffected	M	0	57	0.494633	0	0	WB	0.89809	32.42	35.17	6.42	26	28.75
SSC	11218	11218.p1	affected	M	0	67	0.494666	7	0	WB	0.872093	44.25	44.42	10.5	33.75	33.92
SSC	11218	11218.s1	unaffected	M	0	66	0.480308	10	0	WB	0.878236	44.25	44.42	8.5	35.75	35.92
SSC	11219	11219.p1	affected	M	0	61	0.488972	6	0	WB	0.887795	44	46.33	8.83	35.17	37.5
SSC	11219	11219.s1	unaffected	F	0	85	0.477571	5	0	WB	0.827577	44	46.33	7	37	39.33
SSC	11220	11220.p1	affected	F	0	57	0.47782	1	0	WB	0.900888	40.92	42.08	12.08	28.83	30
SSC	11220	11220.s1	unaffected	F	0	66	0.492917	7	0	WB	0.882713	40.92	42.08	13.58	27.33	28.5
SSC	11224	11224.p1	affected	M	0	68	0.492238	3	0	WB	0.857489	47.92	52.92	8.92	39	44
SSC	11224	11224.s1	unaffected	F	0	91	0.500152	12	0	WB	0.850932	47.92	52.92	7.08	40.83	45.83
SSC	11225	11225.p1	affected	M	0	65	0.481567	4	1	WB	0.846334	38.58	47.17	11.42	27.17	35.75
SSC	11225	11225.s1	unaffected	F	0	67	0.464889	5	0	WB	0.849563	38.58	47.17	9.33	29.25	37.83
SSC	11227	11227.p1	affected	M	0	58	0.49738	3	1	WB	0.886023	34.08	37.25	9.67	24.42	27.58
SSC	11227	11227.s1	unaffected	M	0	56	0.452827	5	0	WB	0.886381	34.08	37.25	14.5	19.58	22.75
SSC	11229	11229.p1	affected	M	0	76	0.498793	7	0	WB	0.890884	46.67	46.33	9.42	37.25	36.92
SSC	11229	11229.s1	unaffected	M	0	69	0.503466	9	0	WB	0.889794	46.67	46.33	6.08	40.58	40.25
SSC	11230	11230.p1	affected	M	0	61	0.494116	5	0	WB	0.845028	40.33	43.08	15.5	24.83	27.58
SSC	11230	11230.s1	unaffected	M	0	50	0.509628	3	0	WB	0.813802	40.33	43.08	17.33	23	25.75
SSC	11232	11232.p1	affected	M	0	55	0.49419	6	0	WB	0.832594	33.58	37.92	8.67	24.92	29.25
SSC	11232	11232.s1	unaffected	M	0	54	0.470659	3	0	WB	0.830623	33.58	37.92	6.25	27.33	31.67
SSC	11233	11233.p1	affected	F	0	70	0.452757	6	1	WB	0.905393	39.33	38.5	6.25	33.08	32.25
SSC	11233	11233.s1	unaffected	M	0	75	0.48362	12	0	WB	0.905999	39.33	38.5	4.67	34.67	33.83
SSC	11234	11234.p1	affected	M	0	67	0.498925	11	0	WB	0.880545	41	47.83	10.08	30.92	37.75
SSC	11234	11234.s1	unaffected	F	0	92	0.494125	10	0	WB	0.880353	41	47.83	7.5	33.5	40.33
SSC	11235	11235.p1	affected	M	0	60	0.489845	8	0	WB	0.901382	37.17	39.5	6.75	30.42	32.75
SSC	11235	11235.s1	unaffected	M	0	83	0.488402	13	0	WB	0.896477	37.17	39.5	4.83	32.33	34.67
SSC	11236	11236.p1	affected	M	0	39	0.48379	6	0	WB	0.888861	31.17	33.92	5	26.17	28.92
SSC	11236	11236.s1	unaffected	M	0	52	0.478976	4	1	WB	0.887654	31.17	33.92	10.17	21	23.75
SSC	11239	11239.p1	affected	F	0	58	0.495853	5	0	WB	0.776076	48.5	53.58	17.25	31.25	36.33
SSC	11239	11239.s1	unaffected	M	0	60	0.515794	6	0	WB	0.784644	48.5	53.58	15.08	33.42	38.5
SSC	11241	11241.p1	affected	M	0	72	0.455555	4	0	WB	0.867665	47.25	50.25	12	35.25	38.25
SSC	11241	11241.s1	unaffected	M	0	61	0.482563	8	0	WB	0.875621	47.25	50.25	11.92	35.33	38.33
SSC	11242	11242.p1	affected	M	0	50	0.500886	8	0	WB	0.90284	31.33	32.17	5.83	25.5	26.33
SSC	11242	11242.s1	unaffected	M	0	41	0.45792	12	0	WB	0.900131	31.33	32.17	10.58	20.75	21.58
SSC	11245	11245.p1	affected	M	0	37	0.470578	5	0	WB	0.679921	42.08	43.42	10.92	31.17	32.5
SSC	11245	11245.s1	unaffected	M	0	39	0.469633	3	0	WB	0.685294	42.08	43.42	14.08	28	29.33
SSC	11246	11246.p1	affected	M	0	66	0.455817	7	0	WB	0.860917	39.92	43.75	8.17	31.75	35.58
SSC	11246	11246.s1	unaffected	F	0	75	0.497382	8	0	WB	0.863204	39.92	43.75	6.67	33.25	37.08
SSC	11250	11250.p1	affected	M	0	59	0.483503	2	0	WB	0.905286	50.83	52.08	14.75	36.08	37.33
SSC	11250	11250.s1	unaffected	F	0	74	0.493214	6	0	WB	0.907925	50.83	52.08	12.67	38.17	39.42
SSC	11251	11251.p1	affected	M	0	81	0.497233	12	0	WB	0.887835	44.67	47.58	7.33	37.33	40.25
SSC	11251	11251.s1	unaffected	M	0	82	0.491886	9	0	WB	0.881187	44.67	47.58	4.92	39.75	42.67
SSC	11252	11252.p1	affected	M	0	62	0.49644	5	0	WB	0.621885	43.5	56.58	6.33	37.17	50.25
SSC	11252	11252.s1	unaffected	M	0	49	0.476377	3	0	WB	0.61126	43.5	56.58	11.42	32.08	45.17
SSC	11254	11254.p1	affected	M	0	83	0.480576	14	0	WB	0.899446	41.25	54.25	9.83	31.42	44.42
SSC	11254	11254.s1	unaffected	F	0	82	0.46963	9	0	WB	0.896981	41.25	54.25	12.83	28.42	41.42
SSC	11256	11256.p1	affected	M	0	62	0.492778	9	0	WB	0.896979	36.67	39.58	11.33	25.33	28.25
SSC	11256	11256.s1	unaffected	M	0	44	0.502157	4	0	WB	0.892739	36.67	39.58	14	22.67	25.58
SSC	11257	11257.p1	affected	M	0	66	0.480805	9	0	WB	0.806297	45.83	41.92	5.5	40.33	36.42
SSC	11257	11257.s1	unaffected	M	0	55	0.476543	7	0	WB	0.818749	45.83	41.92	4.08	41.75	37.83
SSC	11258	11258.p1	affected	M	0	40	0.502377	2	1	WB	0.877128	35.42	39.5	14.83	20.58	24.67
SSC	11258	11258.s1	unaffected	F	0	66	0.498898	2	0	WB	0.873753	35.42	39.5	10.75	24.67	28.75
SSC	11262	11262.p1	affected	M	0	51	0.497687	11	1	WB	0.648322	38	38.58	6.17	31.83	32.42
SSC	11262	11262.s1	unaffected	M	0	38	0.512629	4	0	WB	0.65625	38	38.58	4.83	33.17	33.75
SSC	11263	11263.p1	affected	M	0	51	0.473439	5	0	WB	0.817842	43.25	43.08	13.17	30.08	29.92
SSC	11263	11263.s1	unaffected	F	0	46	0.488219	7	0	WB	0.813113	43.25	43.08	15.92	27.33	27.17
SSC	11264	11264.p1	affected	F	0	82	0.481942	9	0	WB	0.865971	43.92	45	10.67	33.25	34.33
SSC	11264	11264.s1	unaffected	F	0	64	0.488598	9	0	WB	0.866651	43.92	45	13.08	30.83	31.92
SSC	11265	11265.p1	affected	M	0	44	0.472128	5	0	WB	0.891572	36	38.08	14.25	21.75	23.83
SSC	11265	11265.s1	unaffected	F	0	59	0.452935	7	0	WB	0.898432	36	38.08	11.58	24.42	26.5
SSC	11266	11266.p1	affected	F	0	74	0.470573	10	0	WB	0.85797	41.58	41.58	4.33	37.25	37.25
SSC	11266	11266.s1	unaffected	F	0	77	0.475184	14	0	WB	0.863046	41.58	41.58	5.83	35.75	35.75
SSC	11267	11267.p1	affected	F	0	79	0.494799	9	0	WB	0.890416	49.5	52.25	13.17	36.33	39.08
SSC	11267	11267.s1	unaffected	M	0	93	0.496736	9	0	WB	0.892209	49.5	52.25	10.25	39.25	42
SSC	11274	11274.p1	affected	F	0	52	0.467086	5	0	WB	0.889995	37.75	39.17	11.58	26.17	27.58
SSC	11274	11274.s1	unaffected	M	0	65	0.485915	9	0	WB	0.890654	37.75	39.17	9.08	28.67	30.08
SSC	11276	11276.p1	affected	M	0	74	0.490436	8	0	WB	0.885899	45.25	46.5	7.67	37.58	38.83
SSC	11276	11276.s1	unaffected	F	0	92	0.479558	8	0	WB	0.882257	45.25	46.5	11.75	33.5	34.75
SSC	11277	11277.p1	affected	F	0	43	0.486384	5	0	WB	0.58078	40.17	49.33	10.17	30	39.17
SSC	11277	11277.s1	unaffected	F	0	44	0.502883	6	0	WB	0.582838	40.17	49.33	7.17	33	42.17
SSC	11280	11280.p1	affected	M	0	71	0.477942	6	0	WB	0.910698	43.58	48.17	12.58	31	35.58
SSC	11280	11280.s1	unaffected	F	0	97	0.46613	5	0	WB	0.910611	43.58	48.17	10.58	33	37.58
SSC	11282	11282.p1	affected	M	0	56	0.510058	3	0	WB	0.769873	41.83	43.33	8.75	33.08	34.58
SSC	11282	11282.s1	unaffected	M	0	73	0.487009	6	0	WB	0.725536	41.83	43.33	8.75	33.08	34.58
SSC	11284	11284.p1	affected	M	0	51	0.499487	6	0	WB	0.820767	42.5	40.83	8.33	34.17	32.5
SSC	11284	11284.s1	unaffected	F	0	47	0.483627	5	0	WB	0.825555	42.5	40.83	7.08	35.42	33.75
SSC	11285	11285.p1	affected	M	0	56	0.497612	4	0	WB	0.726979	43.33	49.08	15.33	28	33.75
SSC	11285	11285.s1	unaffected	M	0	49	0.506946	3	0	WB	0.728068	43.33	49.08	16.42	26.92	32.67
SSC	11290	11290.p1	affected	M	0	94	0.479872	12	0	WB	0.922449	43.5	43.33	11.25	32.25	32.08
SSC	11290	11290.s1	unaffected	F	0	71	0.454273	10	0	WB	0.917842	43.5	43.33	13.42	30.08	29.92
SSC	11296	11296.p1	affected	M	0	68	0.463311	6	0	WB	0.860976	46.42	47.17	13.58	32.83	33.58
SSC	11296	11296.s1	unaffected	M	0	75	0.482162	10	0	WB	0.859787	46.42	47.17	14	32.42	33.17
SSC	11298	11298.p1	affected	M	0	54	0.483997	2	0	WB	0.796794	47.42	45.83	15.83	31.58	30
SSC	11298	11298.s1	unaffected	M	0	53	0.499223	4	0	WB	0.798478	47.42	45.83	13.42	34	32.42
SSC	11299	11299.p1	affected	M	0	44	0.456936	6	0	WB	0.674186	35.42	32.92	6.42	29	26.5
SSC	11299	11299.s1	unaffected	M	0	55	0.484444	4	0	WB	0.673558	35.42	32.92	4.33	31.08	28.58
SSC	11300	11300.p1	affected	M	0	72	0.489676	11	0	WB	0.857655	42.58	46.5	10.08	32.5	36.42
SSC	11300	11300.s1	unaffected	M	0	82	0.471652	5	0	WB	0.856258	42.58	46.5	8	34.58	38.5
SSC	11301	11301.p1	affected	M	0	35	0.478322	2	0	WB	0.663442	32.58	34.83	9.83	22.75	25
SSC	11301	11301.s1	unaffected	F	0	49	0.457716	1	0	WB	0.661832	32.58	34.83	7.17	25.42	27.67
SSC	11303	11303.p1	affected	M	0	73	0.490194	10	0	WB	0.882092	39.58	48.08	5.75	33.83	42.33
SSC	11303	11303.s1	unaffected	M	0	85	0.483371	9	0	WB	0.882232	39.58	48.08	4.5	35.08	43.58
SSC	11304	11304.p1	affected	M	0	62	0.477274	8	1	WB	0.909554	34.42	36.67	5.83	28.58	30.83
SSC	11304	11304.s1	unaffected	F	0	49	0.476298	5	0	WB	0.904892	34.42	36.67	8.25	26.17	28.42
SSC	11305	11305.p1	affected	M	0	61	0.477074	8	0	WB	0.776213	48.33	49.58	14.58	33.75	35
SSC	11305	11305.s1	unaffected	M	0	38	0.442573	7	0	WB	0.778728	48.33	49.58	18.25	30.08	31.33
SSC	11307	11307.p1	affected	M	0	55	0.478249	5	0	WB	0.770853	50.75	51.92	16.08	34.67	35.83
SSC	11307	11307.s1	unaffected	M	0	62	0.483952	3	0	WB	0.767206	50.75	51.92	13.08	37.67	38.83
SSC	11309	11309.p1	affected	M	0	46	0.494324	7	0	WB	0.795227	48.83	46.17	16.08	32.75	30.08
SSC	11309	11309.s1	unaffected	F	0	64	0.496694	4	0	WB	0.78489	48.83	46.17	13.58	35.25	32.58
SSC	11310	11310.p1	affected	M	0	63	0.49211	5	0	WB	0.914573	38.17	40.58	11	27.17	29.58
SSC	11310	11310.s1	unaffected	F	0	75	0.482337	4	0	WB	0.907243	38.17	40.58	9.5	28.67	31.08
SSC	11312	11312.p1	affected	M	0	64	0.491168	4	0	WB	0.884392	45.33	42.5	10	35.33	32.5
SSC	11312	11312.s1	unaffected	M	0	57	0.475285	4	0	WB	0.879829	45.33	42.5	12.58	32.75	29.92
SSC	11316	11316.p1	affected	F	0	53	0.469662	6	0	WB	0.91271	35.5	36.42	11.67	23.83	24.75
SSC	11316	11316.s1	unaffected	F	0	54	0.489485	3	0	WB	0.916296	35.5	36.42	13.25	22.25	23.17
SSC	11318	11318.p1	affected	M	0	71	0.478363	4	0	WB	0.868275	47.08	45.08	8	39.08	37.08
SSC	11318	11318.s1	unaffected	M	0	77	0.493658	12	0	WB	0.872659	47.08	45.08	5.67	41.42	39.42
SSC	11324	11324.p1	affected	F	0	103	0.473357	10	0	WB	0.916961	48	51	11.42	36.58	39.58
SSC	11324	11324.s1	unaffected	M	0	79	0.478538	11	0	WB	0.919038	48	51	13	35	38
SSC	11325	11325.p1	affected	M	0	38	0.471644	4	0	WB	0.792631	45.17	47.42	15.58	29.58	31.83
SSC	11325	11325.s1	unaffected	M	0	58	0.461897	1	0	WB	0.791482	45.17	47.42	12.33	32.83	35.08
SSC	11327	11327.p1	affected	M	0	59	0.477544	6	1	WB	0.838472	44	44.08	11.33	32.67	32.75
SSC	11327	11327.s1	unaffected	F	0	56	0.486134	7	0	WB	0.841833	44	44.08	9.5	34.5	34.58
SSC	11328	11328.p1	affected	M	0	62	0.498166	8	0	WB	0.858058	39.5	39	7.67	31.83	31.33
SSC	11328	11328.s1	unaffected	F	0	72	0.478067	7	0	WB	0.864015	39.5	39	9.5	30	29.5
SSC	11329	11329.p1	affected	M	0	54	0.515097	7	0	WB	0.914461	33.67	36.17	8.67	25	27.5
SSC	11329	11329.s1	unaffected	M	0	50	0.478367	5	0	WB	0.906858	33.67	36.17	6.92	26.75	29.25
SSC	11333	11333.p1	affected	M	0	52	0.496166	4	0	WB	0.867004	36.67	34.58	9.83	26.83	24.75
SSC	11333	11333.s1	unaffected	M	0	55	0.487793	6	0	WB	0.862636	36.67	34.58	6.92	29.75	27.67
SSC	11336	11336.p1	affected	M	0	62	0.473631	13	0	WB	0.867954	41.83	43.5	10.42	31.42	33.08
SSC	11336	11336.s1	unaffected	F	0	68	0.48084	6	0	WB	0.865647	41.83	43.5	12.92	28.92	30.58
SSC	11339	11339.p1	affected	F	0	77	0.473687	9	0	WB	0.795196	45.42	41.67	10	35.42	31.67
SSC	11339	11339.s1	unaffected	M	0	58	0.458866	7	0	WB	0.803173	45.42	41.67	11.17	34.25	30.5
SSC	11341	11341.p1	affected	M	0	83	0.503036	6	0	WB	0.836704	51.42	54	12.67	38.75	41.33
SSC	11341	11341.s1	unaffected	F	0	54	0.511092	3	0	WB	0.81235	51.42	54	25.33	26.08	28.67
SSC	11345	11345.p1	affected	M	0	71	0.479387	7	0	WB	0.896037	29.42	38.58	6.08	23.33	32.5
SSC	11345	11345.s1	unaffected	M	0	77	0.480866	6	0	WB	0.895396	29.42	38.58	8	21.42	30.58
SSC	11346	11346.p1	affected	M	0	71	0.505324	5	0	WB	0.871359	47.08	47.5	11	36.08	36.5
SSC	11346	11346.s1	unaffected	M	0	66	0.504743	5	0	WB	0.870918	47.08	47.5	12.92	34.17	34.58
SSC	11347	11347.p1	affected	M	0	74	0.488672	8	0	WB	0.90473	48.42	51.58	15.67	32.75	35.92
SSC	11347	11347.s1	unaffected	M	0	61	0.49612	6	0	WB	0.904839	48.42	51.58	17	31.42	34.58
SSC	11348	11348.p1	affected	M	0	51	0.511648	8	1	WB	0.830224	36.83	36.92	7.75	29.08	29.17
SSC	11348	11348.s1	unaffected	F	0	57	0.490824	8	0	WB	0.837868	36.83	36.92	9.17	27.67	27.75
SSC	11349	11349.p1	affected	M	0	73	0.501514	4	0	WB	0.795782	37.08	40.58	7	30.08	33.58
SSC	11349	11349.s1	unaffected	M	0	58	0.484453	2	0	WB	0.79455	37.08	40.58	8.58	28.5	32
SSC	11350	11350.p1	affected	M	0	52	0.480463	7	0	WB	0.771528	43.5	43.08	9.08	34.42	34
SSC	11350	11350.s1	unaffected	M	1	94	0.45311	4	0	WB	0.762043	43.5	43.08	6.08	37.42	37
SSC	11352	11352.p1	affected	M	0	69	0.48349	3	0	WB	0.907933	38.42	38.58	5.33	33.08	33.25
SSC	11352	11352.s1	unaffected	F	0	67	0.492805	7	0	WB	0.905935	38.42	38.58	7.5	30.92	31.08
SSC	11353	11353.p1	affected	F	0	68	0.466734	7	1	WB	0.887779	35.67	36.58	5.33	30.33	31.25
SSC	11353	11353.s1	unaffected	M	0	67	0.482966	8	0	WB	0.891749	35.67	36.58	6.83	28.83	29.75
SSC	11355	11355.p1	affected	M	0	70	0.493082	6	0	WB	0.872292	43.83	45.17	8.75	35.08	36.42
SSC	11355	11355.s1	unaffected	F	0	75	0.501841	6	0	WB	0.86966	43.83	45.17	5.42	38.42	39.75
SSC	11356	11356.p1	affected	F	0	46	0.45478	5	0	WB	0.888282	43.5	48.5	11.5	32	37
SSC	11356	11356.s1	unaffected	M	0	88	0.493902	8	0	WB	0.886798	43.5	48.5	9.33	34.17	39.17
SSC	11359	11359.p1	affected	M	0	82	0.492962	10	0	WB	0.892652	42.08	44.42	5.5	36.58	38.92
SSC	11359	11359.s1	unaffected	F	0	73	0.498145	10	0	WB	0.866592	42.08	44.42	11.58	30.5	32.83
SSC	11360	11360.p1	affected	M	0	68	0.474332	6	0	WB	0.848874	40.33	43.17	10.92	29.42	32.25
SSC	11360	11360.s1	unaffected	F	0	58	0.484771	11	0	WB	0.846864	40.33	43.17	8.42	31.92	34.75
SSC	11364	11364.p1	affected	M	0	60	0.484866	9	0	WB	0.918789	37.75	38.67	10.08	27.67	28.58
SSC	11364	11364.s1	unaffected	F	0	76	0.477836	5	0	WB	0.915655	37.75	38.67	8.75	29	29.92
SSC	11365	11365.p1	affected	M	0	66	0.480636	8	0	WB	0.91305	42.5	40.92	14.67	27.83	26.25
SSC	11365	11365.s1	unaffected	F	0	60	0.486372	6	0	WB	0.900547	42.5	40.92	13.08	29.42	27.83
SSC	11366	11366.p1	affected	M	0	65	0.492989	3	0	WB	0.81626	34.5	41.33	5	29.5	36.33
SSC	11366	11366.s1	unaffected	M	0	73	0.487009	7	0	WB	0.814302	34.5	41.33	10.75	23.75	30.58
SSC	11368	11368.p1	affected	M	0	64	0.504406	7	0	WB	0.868913	37.83	38.42	5.92	31.92	32.5
SSC	11368	11368.s1	unaffected	F	0	74	0.489679	5	0	WB	0.868725	37.83	38.42	8.08	29.75	30.33
SSC	11372	11372.p1	affected	M	0	54	0.490311	4	0	WB	0.855354	38.08	34.67	5.67	32.42	29
SSC	11372	11372.s1	unaffected	M	0	61	0.466795	4	0	WB	0.852286	38.08	34.67	4	34.08	30.67
SSC	11376	11376.p1	affected	M	0	69	0.483549	5	0	WB	0.801042	45.42	47.08	7	38.42	40.08
SSC	11376	11376.s1	unaffected	F	0	46	0.502008	4	0	WB	0.777452	45.42	47.08	23.83	21.58	23.25
SSC	11377	11377.p1	affected	M	0	66	0.497139	4	0	WB	0.815422	38.75	38.75	6.42	32.33	32.33
SSC	11377	11377.s1	unaffected	M	0	44	0.478303	5	0	WB	0.821952	38.75	38.75	10.08	28.67	28.67
SSC	11378	11378.p1	affected	M	0	63	0.481089	6	0	WB	0.726095	43.83	44.67	9.83	34	34.83
SSC	11378	11378.s1	unaffected	M	0	49	0.497796	2	0	WB	0.705916	43.83	44.67	11.17	32.67	33.5
SSC	11380	11380.p1	affected	M	0	39	0.476748	5	1	WB	0.822528	49.08	46.08	15.5	33.58	30.58
SSC	11380	11380.s1	unaffected	M	0	55	0.467155	3	0	WB	0.830165	49.08	46.08	17.92	31.17	28.17
SSC	11381	11381.p1	affected	M	0	54	0.476754	5	0	WB	0.775233	35.5	36.75	5.58	29.92	31.17
SSC	11381	11381.s1	unaffected	M	0	46	0.492534	5	0	WB	0.771529	35.5	36.75	7.42	28.08	29.33
SSC	11382	11382.p1	affected	M	0	73	0.475824	7	0	WB	0.904457	45.83	43.75	6.42	39.42	37.33
SSC	11382	11382.s1	unaffected	F	0	91	0.488492	9	0	WB	0.908941	45.83	43.75	11.33	34.5	32.42
SSC	11383	11383.p1	affected	M	0	45	0.486113	9	0	WB	0.859657	37	37.67	7.08	29.92	30.58
SSC	11383	11383.s1	unaffected	M	0	51	0.48832	2	0	WB	0.860843	37	37.67	5.5	31.5	32.17
SSC	11388	11388.p1	affected	M	0	54	0.477954	3	0	WB	0.680895	41.5	45.75	12.83	28.67	32.92
SSC	11388	11388.s1	unaffected	M	0	53	0.471406	6	0	WB	0.674856	41.5	45.75	14	27.5	31.75
SSC	11390	11390.p1	affected	F	0	66	0.490807	12	0	WB	0.812255	41	43.58	8.25	32.75	35.33
SSC	11390	11390.s1	unaffected	F	0	53	0.475422	2	0	WB	0.813326	41	43.58	6.75	34.25	36.83
SSC	11391	11391.p1	affected	M	0	67	0.465121	6	0	WB	0.878309	51.17	43.5	15.17	36	28.33
SSC	11391	11391.s1	unaffected	M	0	55	0.509642	6	0	WB	0.87593	51.17	43.5	18.08	33.08	25.42
SSC	11393	11393.p1	affected	M	0	64	0.493563	3	0	WB	0.856109	37.83	38.83	8.17	29.67	30.67
SSC	11393	11393.s1	unaffected	M	0	54	0.509235	4	0	WB	0.815301	37.83	38.83	9.08	28.75	29.75
SSC	11396	11396.p1	affected	M	0	55	0.504722	6	0	WB	0.902488	42.92	43.17	13.58	29.33	29.58
SSC	11396	11396.s1	unaffected	M	0	55	0.490533	6	0	WB	0.900662	42.92	43.17	6.58	36.33	36.58
SSC	11397	11397.p1	affected	M	0	73	0.485745	6	0	WB	0.900446	35.42	46.25	11.17	24.25	35.08
SSC	11397	11397.s1	unaffected	F	0	83	0.493708	8	0	WB	0.900391	35.42	46.25	8.33	27.08	37.92
SSC	11398	11398.p1	affected	M	0	49	0.483968	4	0	WB	0.778623	39.5	40.25	12.33	27.17	27.92
SSC	11398	11398.s1	unaffected	M	0	49	0.502728	9	0	WB	0.784806	39.5	40.25	13.75	25.75	26.5
SSC	11399	11399.p1	affected	M	0	61	0.481344	4	0	WB	0.906087	37.83	42.08	11.92	25.92	30.17
SSC	11399	11399.s1	unaffected	M	0	56	0.472422	7	0	WB	0.907693	37.83	42.08	13.33	24.5	28.75
SSC	11401	11401.p1	affected	M	0	91	0.492768	5	0	WB	0.889997	43.83	45.33	7.25	36.58	38.08
SSC	11401	11401.s1	unaffected	F	0	81	0.490213	6	0	WB	0.883752	43.83	45.33	12.17	31.67	33.17
SSC	11404	11404.p1	affected	M	0	44	0.475775	7	0	WB	0.810857	31.42	38.67	7.25	24.17	31.42
SSC	11404	11404.s1	unaffected	M	0	80	0.496684	7	0	WB	0.815807	31.42	38.67	4.67	26.75	34
SSC	11406	11406.p1	affected	M	0	43	0.491567	13	0	WB	0.865483	43.33	38.33	7.33	36	31
SSC	11406	11406.s1	unaffected	M	0	48	0.467464	4	0	WB	0.837376	43.33	38.33	11.83	31.5	26.5
SSC	11407	11407.p1	affected	M	0	24	0.500057	1	0	WB	0.530384	41.33	41.33	11.58	29.75	29.75
SSC	11407	11407.s1	unaffected	M	0	25	0.494449	4	1	WB	0.541501	41.33	41.33	15.58	25.75	25.75
SSC	11411	11411.p1	affected	M	0	65	0.516569	7	0	WB	0.87431	39.17	41.08	11.08	28.08	30
SSC	11411	11411.s1	unaffected	F	0	51	0.508145	7	0	WB	0.870059	39.17	41.08	12.58	26.58	28.5
SSC	11412	11412.p1	affected	M	0	50	0.498251	9	0	WB	0.77963	40.67	41.17	8.17	32.5	33
SSC	11412	11412.s1	unaffected	F	0	41	0.500235	3	0	WB	0.773772	40.67	41.17	10.5	30.17	30.67
SSC	11413	11413.p1	affected	M	0	73	0.503471	9	0	WB	0.866386	49	48.25	13.42	35.58	34.83
SSC	11413	11413.s1	unaffected	M	0	70	0.501558	9	0	WB	0.86889	49	48.25	13.5	35.5	34.75
SSC	11414	11414.p1	affected	F	0	37	0.467452	2	0	WB	0.655802	44	45.42	12.67	31.33	32.75
SSC	11414	11414.s1	unaffected	F	0	35	0.470856	2	0	WB	0.651202	44	45.42	14.83	29.17	30.58
SSC	11415	11415.p1	affected	M	0	67	0.515455	6	0	WB	0.870416	51.17	44.67	11.58	39.58	33.08
SSC	11415	11415.s1	unaffected	M	0	71	0.499837	10	0	WB	0.87034	51.17	44.67	13.58	37.58	31.08
SSC	11417	11417.p1	affected	M	0	65	0.461845	7	0	WB	0.842476	45.58	46.17	8.17	37.42	38
SSC	11417	11417.s1	unaffected	M	0	78	0.475357	7	0	WB	0.852662	45.58	46.17	9.92	35.67	36.25
SSC	11420	11420.p1	affected	M	0	59	0.481657	10	0	WB	0.734008	36.5	42.08	9.5	27	32.58
SSC	11420	11420.s1	unaffected	F	0	68	0.498161	6	0	WB	0.724203	36.5	42.08	7.83	28.67	34.25
SSC	11422	11422.p1	affected	M	0	38	0.463627	5	0	WB	0.732326	34.08	37.83	6.08	28	31.75
SSC	11422	11422.s1	unaffected	F	0	40	0.480883	6	0	WB	0.705451	34.08	37.83	8.5	25.58	29.33
SSC	11424	11424.p1	affected	M	0	71	0.482346	1	0	WB	0.900056	39.5	41.33	6.75	32.75	34.58
SSC	11424	11424.s1	unaffected	F	0	74	0.489827	7	0	WB	0.898423	39.5	41.33	6.75	32.75	34.58
SSC	11429	11429.p1	affected	M	0	63	0.469515	8	0	WB	0.843491	47.42	48.25	11.33	36.08	36.92
SSC	11429	11429.s1	unaffected	M	0	52	0.503058	5	0	WB	0.845138	47.42	48.25	18.58	28.83	29.67
SSC	11431	11431.p1	affected	M	0	55	0.474268	5	0	WB	0.909053	43.83	44.67	11.67	32.17	33
SSC	11431	11431.s1	unaffected	M	0	65	0.464637	7	0	WB	0.909234	43.83	44.67	10.17	33.67	34.5
SSC	11432	11432.p1	affected	M	0	50	0.465564	4	0	WB	0.792061	35.25	39.5	6.5	28.75	33
SSC	11432	11432.s1	unaffected	F	0	54	0.434876	7	0	WB	0.77134	35.25	39.5	8.08	27.17	31.42
SSC	11433	11433.p1	affected	M	0	68	0.511504	5	1	WB	0.877987	47.17	50.17	13.83	33.33	36.33
SSC	11433	11433.s1	unaffected	F	0	91	0.478231	4	0	WB	0.876497	47.17	50.17	11.75	35.42	38.42
SSC	11435	11435.p1	affected	M	0	26	0.473446	4	1	WB	0.54283	50.25	52.42	17.67	32.58	34.75
SSC	11435	11435.s1	unaffected	M	0	21	0.52507	3	0	WB	0.542442	50.25	52.42	23.33	26.92	29.08
SSC	11436	11436.p1	affected	M	0	38	0.516357	4	0	WB	0.526859	43.42	41.17	4.83	38.58	36.33
SSC	11436	11436.s1	unaffected	F	0	32	0.524554	3	0	WB	0.523158	43.42	41.17	6.5	36.92	34.67
SSC	11437	11437.p1	affected	M	0	49	0.497777	3	0	WB	0.827725	48.42	48.42	16.58	31.83	31.83
SSC	11437	11437.s1	unaffected	M	0	59	0.495134	6	0	WB	0.825902	48.42	48.42	18.42	30	30
SSC	11440	11440.p1	affected	F	0	54	0.51091	7	0	WB	0.686513	47.08	51.5	8.17	38.92	43.33
SSC	11440	11440.s1	unaffected	F	0	50	0.467329	4	0	WB	0.680755	47.08	51.5	12.5	34.58	39
SSC	11441	11441.p1	affected	M	0	80	0.461608	9	0	WB	0.862292	39.92	37.92	7.75	32.17	30.17
SSC	11441	11441.s1	unaffected	M	0	61	0.511881	9	1	WB	0.863072	39.92	37.92	4.33	35.58	33.58
SSC	11444	11444.p1	affected	F	0	68	0.506649	10	0	WB	0.859869	55	57.25	16.33	38.67	40.92
SSC	11444	11444.s1	unaffected	F	0	91	0.481458	4	0	WB	0.864395	55	57.25	19.5	35.5	37.75
SSC	11445	11445.p1	affected	M	0	65	0.503041	8	1	WB	0.874238	35.25	36.83	8.08	27.17	28.75
SSC	11445	11445.s1	unaffected	F	0	64	0.463323	5	0	WB	0.869476	35.25	36.83	9.5	25.75	27.33
SSC	11446	11446.p1	affected	M	0	69	0.48184	4	0	WB	0.874255	43.83	44.58	8.25	35.58	36.33
SSC	11446	11446.s1	unaffected	F	0	61	0.495509	8	0	WB	0.86934	43.83	44.58	11	32.83	33.58
SSC	11447	11447.p1	affected	M	0	58	0.493872	8	0	WB	0.899874	30.08	34.92	6.58	23.5	28.33
SSC	11447	11447.s1	unaffected	F	0	56	0.463349	5	0	WB	0.897329	30.08	34.92	8.42	21.67	26.5
SSC	11450	11450.p1	affected	M	0	59	0.465245	8	1	WB	0.819209	35.17	37	5.75	29.42	31.25
SSC	11450	11450.s1	unaffected	F	0	48	0.487586	2	0	WB	0.819837	35.17	37	12.5	22.67	24.5
SSC	11452	11452.p1	affected	M	0	58	0.491773	4	0	WB	0.908991	33.75	34.58	8.5	25.25	26.08
SSC	11452	11452.s1	unaffected	M	0	55	0.475213	5	0	WB	0.908983	33.75	34.58	6.83	26.92	27.75
SSC	11453	11453.p1	affected	M	0	68	0.479972	5	0	WB	0.882821	42.83	41.17	8.83	34	32.33
SSC	11453	11453.s1	unaffected	F	0	65	0.468823	7	0	WB	0.881302	42.83	41.17	8.75	34.08	32.42
SSC	11455	11455.p1	affected	M	0	85	0.470224	8	0	WB	0.822281	43.42	44.75	7.58	35.83	37.17
SSC	11455	11455.s1	unaffected	F	0	66	0.489899	8	0	WB	0.822638	43.42	44.75	8.92	34.5	35.83
SSC	11456	11456.p1	affected	M	0	58	0.480621	4	0	WB	0.691777	47.33	51.83	8.75	38.58	43.08
SSC	11456	11456.s1	unaffected	M	0	62	0.496508	6	0	WB	0.702521	47.33	51.83	11.25	36.08	40.58
SSC	11458	11458.p1	affected	M	0	56	0.476815	5	0	WB	0.874657	45.75	42.83	16.42	29.33	26.42
SSC	11458	11458.s1	unaffected	M	0	55	0.490671	4	0	WB	0.874875	45.75	42.83	14.5	31.25	28.33
SSC	11459	11459.p1	affected	M	0	52	0.452951	6	0	WB	0.892756	40.42	37.33	11.17	29.25	26.17
SSC	11459	11459.s1	unaffected	M	0	60	0.466772	10	0	WB	0.892793	40.42	37.33	14.25	26.17	23.08
SSC	11462	11462.p1	affected	M	0	67	0.51493	4	0	WB	0.783082	48.92	47.25	7.83	41.08	39.42
SSC	11462	11462.s1	unaffected	M	0	70	0.506802	7	0	WB	0.786021	48.92	47.25	6.5	42.42	40.75
SSC	11463	11463.p1	affected	M	0	82	0.499264	10	0	WB	0.915982	39.75	48.08	7.58	32.17	40.5
SSC	11463	11463.s1	unaffected	F	0	77	0.483029	7	0	WB	0.911819	39.75	48.08	12.67	27.08	35.42
SSC	11466	11466.p1	affected	M	0	62	0.508828	5	0	WB	0.892443	35.5	35	9.17	26.33	25.83
SSC	11466	11466.s1	unaffected	F	0	51	0.484993	4	0	WB	0.891468	35.5	35	7.25	28.25	27.75
SSC	11469	11469.p1	affected	M	0	78	0.488035	6	0	WB	0.826996	43.42	44.67	15.92	27.5	28.75
SSC	11469	11469.s1	unaffected	F	0	47	0.511722	6	0	WB	0.823717	43.42	44.67	19.08	24.33	25.58
SSC	11470	11470.p1	affected	M	0	74	0.476547	11	0	WB	0.854661	38.17	42.42	8.67	29.5	33.75
SSC	11470	11470.s1	unaffected	F	0	58	0.501439	4	0	WB	0.856705	38.17	42.42	12.17	26	30.25
SSC	11471	11471.p1	affected	M	0	84	0.483964	7	0	WB	0.891639	39.17	48.08	13.92	25.25	34.17
SSC	11471	11471.s1	unaffected	F	0	82	0.471003	12	0	WB	0.897419	39.17	48.08	7.75	31.42	40.33
SSC	11472	11472.p1	affected	F	0	45	0.466502	3	0	WB	0.704961	43.5	44.33	13.67	29.83	30.67
SSC	11472	11472.s1	unaffected	F	0	43	0.489897	4	1	WB	0.672187	43.5	44.33	10.58	32.92	33.75
SSC	11474	11474.p1	affected	M	0	81	0.499319	4	0	WB	0.899785	43.75	59.67	14.33	29.42	45.33
SSC	11474	11474.s1	unaffected	M	0	78	0.489151	13	0	WB	0.894156	43.75	59.67	19	24.75	40.67
SSC	11479	11479.p1	affected	M	0	46	0.50219	2	1	WB	0.831679	33.92	36.42	6	27.92	30.42
SSC	11479	11479.s1	unaffected	F	0	64	0.468175	9	0	WB	0.833155	33.92	36.42	4.17	29.75	32.25
SSC	11480	11480.p1	affected	M	0	65	0.491516	8	0	WB	0.903384	36.83	41.5	7.92	28.92	33.58
SSC	11480	11480.s1	unaffected	F	0	43	0.462776	6	0	WB	0.902231	36.83	41.5	13.75	23.08	27.75
SSC	11484	11484.p1	affected	M	0	60	0.494264	7	0	WB	0.831703	45.42	45.33	10.75	34.67	34.58
SSC	11484	11484.s1	unaffected	M	0	56	0.500967	4	0	WB	0.829172	45.42	45.33	14.42	31	30.92
SSC	11485	11485.p1	affected	M	0	69	0.472119	7	0	WB	0.852188	39.92	33.5	5.58	34.33	27.92
SSC	11485	11485.s1	unaffected	F	0	58	0.465822	2	0	WB	0.852749	39.92	33.5	10.5	29.42	23
SSC	11488	11488.p1	affected	M	0	64	0.516257	7	0	WB	0.898787	47.92	47.75	11	36.92	36.75
SSC	11488	11488.s1	unaffected	M	0	77	0.482429	8	0	WB	0.895505	47.92	47.75	7.67	40.25	40.08
SSC	11489	11489.p1	affected	M	0	107	0.500031	9	0	WB	0.879232	45.08	50.58	10.83	34.25	39.75
SSC	11489	11489.s1	unaffected	M	0	80	0.519052	8	0	WB	0.881144	45.08	50.58	15.83	29.25	34.75
SSC	11490	11490.p1	affected	M	0	70	0.496366	10	0	WB	0.906934	37.42	47.67	11.42	26	36.25
SSC	11490	11490.s1	unaffected	F	0	72	0.501727	5	0	WB	0.892448	37.42	47.67	9.83	27.58	37.83
SSC	11491	11491.p1	affected	M	0	50	0.516294	9	0	WB	0.912813	38.33	36.08	7.83	30.5	28.25
SSC	11491	11491.s1	unaffected	M	0	62	0.479634	8	0	WB	0.907553	38.33	36.08	8.67	29.67	27.42
SSC	11492	11492.p1	affected	M	0	70	0.482411	8	0	WB	0.888833	41.08	43.58	15.08	26	28.5
SSC	11492	11492.s1	unaffected	M	0	62	0.470429	5	0	WB	0.89263	41.08	43.58	14.75	26.33	28.83
SSC	11494	11494.p1	affected	M	0	53	0.472263	8	0	WB	0.841852	43.92	43.08	17.33	26.58	25.75
SSC	11494	11494.s1	unaffected	M	0	54	0.445113	5	0	WB	0.837092	43.92	43.08	19.25	24.67	23.83
SSC	11495	11495.p1	affected	M	0	60	0.499108	3	0	WB	0.821189	39.58	40.83	5.17	34.42	35.67
SSC	11495	11495.s1	unaffected	M	0	44	0.458113	6	0	WB	0.82308	39.58	40.83	7.5	32.08	33.33
SSC	11496	11496.p1	affected	F	0	75	0.492321	5	0	WB	0.872233	52	52.08	14.17	37.83	37.92
SSC	11496	11496.s1	unaffected	M	0	62	0.471194	9	0	WB	0.872672	52	52.08	11.67	40.33	40.42
SSC	11497	11497.p1	affected	M	0	77	0.48605	6	0	WB	0.852189	41	42	6.5	34.5	35.5
SSC	11497	11497.s1	unaffected	M	0	56	0.456617	8	0	WB	0.842852	41	42	5.08	35.92	36.92
SSC	11498	11498.p1	affected	M	0	66	0.498182	9	0	WB	0.83485	38	42.58	7.25	30.75	35.33
SSC	11498	11498.s1	unaffected	M	0	60	0.484412	5	0	WB	0.83392	38	42.58	5.92	32.08	36.67
SSC	11499	11499.p1	affected	M	0	64	0.486724	7	0	WB	0.849455	40.83	40.42	7	33.83	33.42
SSC	11499	11499.s1	unaffected	M	0	66	0.502389	6	0	WB	0.846603	40.83	40.42	12.92	27.92	27.5
SSC	11501	11501.p1	affected	M	0	43	0.476065	1	0	WB	0.702271	41.42	43.33	11.25	30.17	32.08
SSC	11501	11501.s1	unaffected	M	0	38	0.502636	1	0	WB	0.70712	41.42	43.33	13.42	28	29.92
SSC	11502	11502.p1	affected	F	0	75	0.498165	8	0	WB	0.898575	43.25	42.83	16.08	27.17	26.75
SSC	11502	11502.s1	unaffected	M	0	67	0.469481	4	0	WB	0.893496	43.25	42.83	13.17	30.08	29.67
SSC	11504	11504.p1	affected	M	0	78	0.456999	8	0	WB	0.885116	43.58	45.17	8.17	35.42	37
SSC	11504	11504.s1	unaffected	M	0	81	0.496863	7	0	WB	0.881933	43.58	45.17	5.75	37.83	39.42
SSC	11505	11505.p1	affected	M	0	56	0.49179	4	0	WB	0.864758	35.42	37.42	6.25	29.17	31.17
SSC	11505	11505.s1	unaffected	F	0	65	0.46653	6	0	WB	0.863463	35.42	37.42	9.92	25.5	27.5
SSC	11508	11508.p1	affected	M	0	32	0.486984	3	0	WB	0.744498	41.67	42.5	8	33.67	34.5
SSC	11508	11508.s1	unaffected	M	0	54	0.459061	7	0	WB	0.738357	41.67	42.5	11.25	30.42	31.25
SSC	11509	11509.p1	affected	M	0	64	0.499037	7	0	WB	0.889351	41.25	46.42	16.75	24.5	29.67
SSC	11509	11509.s1	unaffected	M	0	53	0.464342	4	0	WB	0.889794	41.25	46.42	20.33	20.92	26.08
SSC	11510	11510.p1	affected	M	0	47	0.471109	2	0	WB	0.802078	37.92	38	8.25	29.67	29.75
SSC	11510	11510.s1	unaffected	F	0	46	0.489238	5	0	WB	0.796736	37.92	38	6.83	31.08	31.17
SSC	11511	11511.p1	affected	M	0	32	0.460417	7	0	WB	0.806128	37.25	37	10.58	26.67	26.42
SSC	11511	11511.s1	unaffected	M	0	45	0.483356	8	0	WB	0.779392	37.25	37	9	28.25	28
SSC	11512	11512.p1	affected	M	0	52	0.434929	7	0	WB	0.854391	33	40.42	5.67	27.33	34.75
SSC	11512	11512.s1	unaffected	F	0	65	0.465389	3	0	WB	0.856827	33	40.42	4.25	28.75	36.17
SSC	11518	11518.p1	affected	M	0	55	0.474583	10	0	WB	0.896544	32.33	35.83	11.17	21.17	24.67
SSC	11518	11518.s1	unaffected	F	0	51	0.482854	7	0	WB	0.897217	32.33	35.83	12.17	20.17	23.67
SSC	11519	11519.p1	affected	M	0	46	0.480311	0	0	WB	0.894118	34.17	35.5	6.67	27.5	28.83
SSC	11519	11519.s1	unaffected	F	0	65	0.502268	2	0	WB	0.898346	34.17	35.5	4.25	29.92	31.25
SSC	11520	11520.p1	affected	M	0	57	0.476249	7	0	WB	0.655778	42.67	41.92	9.58	33.08	32.33
SSC	11520	11520.s1	unaffected	M	0	51	0.490427	7	0	WB	0.630746	42.67	41.92	10.83	31.83	31.08
SSC	11521	11521.p1	affected	M	0	65	0.488639	5	0	WB	0.852477	52.5	53.58	17.08	35.42	36.5
SSC	11521	11521.s1	unaffected	F	0	56	0.492326	9	0	WB	0.850068	52.5	53.58	15.08	37.42	38.5
SSC	11523	11523.p1	affected	M	0	60	0.488167	6	0	WB	0.901313	33.58	37	6.25	27.33	30.75
SSC	11523	11523.s1	unaffected	F	0	58	0.456337	3	0	WB	0.904006	33.58	37	4.92	28.67	32.08
SSC	11524	11524.p1	affected	M	0	72	0.486934	4	0	WB	0.901335	47.42	52.08	15.33	32.08	36.75
SSC	11524	11524.s1	unaffected	M	0	61	0.491988	15	0	WB	0.900601	47.42	52.08	17.33	30.08	34.75
SSC	11526	11526.p1	affected	M	0	55	0.499352	5	0	WB	0.795637	42.92	42.42	7.58	35.33	34.83
SSC	11526	11526.s1	unaffected	F	0	69	0.496045	8	0	WB	0.79792	42.92	42.42	7.92	35	34.5
SSC	11530	11530.p1	affected	M	0	59	0.50606	8	0	WB	0.870524	41.67	46.33	8.5	33.17	37.83
SSC	11530	11530.s1	unaffected	F	0	95	0.486887	6	0	WB	0.863578	41.67	46.33	9.42	32.25	36.92
SSC	11537	11537.p1	affected	F	0	66	0.503303	7	0	WB	0.911905	41.42	43.33	14.25	27.17	29.08
SSC	11537	11537.s1	unaffected	F	0	94	0.462918	4	1	WB	0.916083	41.42	43.33	10.33	31.08	33
SSC	11540	11540.p1	affected	M	0	70	0.478532	5	1	WB	0.895802	35.33	39.25	8.17	27.17	31.08
SSC	11540	11540.s1	unaffected	F	0	53	0.465516	4	0	WB	0.891005	35.33	39.25	14.67	20.67	24.58
SSC	11542	11542.p1	affected	F	0	86	0.485808	3	0	WB	0.899597	48.25	48.33	12.5	35.75	35.83
SSC	11542	11542.s1	unaffected	F	0	75	0.485601	6	0	WB	0.894899	48.25	48.33	14.58	33.67	33.75
SSC	11543	11543.p1	affected	M	0	68	0.467516	8	0	WB	0.846508	51.33	49.33	16.92	34.42	32.42
SSC	11543	11543.s1	unaffected	F	0	55	0.476288	5	0	WB	0.841982	51.33	49.33	18.08	33.25	31.25
SSC	11544	11544.p1	affected	M	0	49	0.459854	1	0	WB	0.762353	47.58	46.75	15.5	32.08	31.25
SSC	11544	11544.s1	unaffected	M	0	44	0.500924	4	0	WB	0.75821	47.58	46.75	17.67	29.92	29.08
SSC	11545	11545.p1	affected	M	0	60	0.483029	6	0	WB	0.89296	39.75	44.58	7.92	31.83	36.67
SSC	11545	11545.s1	unaffected	M	0	52	0.482416	4	0	WB	0.890901	39.75	44.58	11.17	28.58	33.42
SSC	11546	11546.p1	affected	M	0	56	0.494978	6	0	WB	0.899666	48.83	46.25	11.67	37.17	34.58
SSC	11546	11546.s1	unaffected	M	0	64	0.507777	10	1	WB	0.895472	48.83	46.25	11.17	37.67	35.08
SSC	11549	11549.p1	affected	M	0	69	0.486963	6	0	WB	0.715074	46	52.25	12.17	33.83	40.08
SSC	11549	11549.s1	unaffected	F	0	53	0.48182	8	0	WB	0.721173	46	52.25	21.92	24.08	30.33
SSC	11551	11551.p1	affected	M	0	72	0.47604	8	1	WB	0.835201	45.83	49.58	15.5	30.33	34.08
SSC	11551	11551.s1	unaffected	F	0	71	0.480168	11	0	WB	0.836145	45.83	49.58	12.83	33	36.75
SSC	11552	11552.p1	affected	M	0	87	0.487731	8	0	WB	0.844378	48.42	44.33	9.58	38.83	34.75
SSC	11552	11552.s1	unaffected	F	0	106	0.483059	10	0	WB	0.845263	48.42	44.33	6	42.42	38.33
SSC	11554	11554.p1	affected	M	0	61	0.472706	9	0	WB	0.813001	35.42	39.58	6.5	28.92	33.08
SSC	11554	11554.s1	unaffected	M	0	63	0.48723	9	0	WB	0.814989	35.42	39.58	4.58	30.83	35
SSC	11556	11556.p1	affected	M	0	41	0.471591	4	0	WB	0.757397	37.75	36.75	9.67	28.08	27.08
SSC	11556	11556.s1	unaffected	F	0	61	0.479054	5	0	WB	0.766124	37.75	36.75	7.25	30.5	29.5
SSC	11561	11561.p1	affected	M	0	47	0.50073	6	0	WB	0.765615	41.83	41.67	5.92	35.92	35.75
SSC	11561	11561.s1	unaffected	M	0	57	0.480714	2	0	WB	0.766701	41.83	41.67	8.92	32.92	32.75
SSC	11563	11563.p1	affected	M	0	72	0.49624	5	0	WB	0.878274	41.25	46.83	6.83	34.42	40
SSC	11563	11563.s1	unaffected	F	0	96	0.497264	7	0	WB	0.877935	41.25	46.83	9.33	31.92	37.5
SSC	11564	11564.p1	affected	M	0	47	0.474269	9	0	WB	0.841012	37.33	35.42	10.75	26.58	24.67
SSC	11564	11564.s1	unaffected	F	0	57	0.471734	8	0	WB	0.835986	37.33	35.42	6.25	31.08	29.17
SSC	11565	11565.p1	affected	M	0	51	0.45992	6	0	WB	0.763096	41	43.08	10.83	30.17	32.25
SSC	11565	11565.s1	unaffected	M	0	62	0.513653	6	0	WB	0.780133	41	43.08	6.75	34.25	36.33
SSC	11569	11569.p1	affected	F	0	52	0.471675	8	0	WB	0.808687	37.67	43	9.08	28.58	33.92
SSC	11569	11569.s1	unaffected	M	0	63	0.474516	7	0	WB	0.805332	37.67	43	5.58	32.08	37.42
SSC	11571	11571.p1	affected	M	0	47	0.486603	6	0	WB	0.906541	40.5	42	9.42	31.08	32.58
SSC	11571	11571.s1	unaffected	F	0	62	0.484509	9	0	WB	0.906346	40.5	42	6.33	34.17	35.67
SSC	11572	11572.p1	affected	M	0	61	0.522642	5	0	WB	0.714703	45.17	53.67	9.42	35.75	44.25
SSC	11572	11572.s1	unaffected	F	0	55	0.499439	8	0	WB	0.67651	45.17	53.67	14.33	30.83	39.33
SSC	11573	11573.p1	affected	M	0	66	0.493635	8	0	WB	0.846208	38.75	42.42	8.58	30.17	33.83
SSC	11573	11573.s1	unaffected	F	0	82	0.476612	8	0	WB	0.837376	38.75	42.42	10.33	28.42	32.08
SSC	11575	11575.p1	affected	M	0	69	0.485224	12	0	WB	0.890197	39.42	44.58	11.75	27.67	32.83
SSC	11575	11575.s1	unaffected	F	0	67	0.463641	6	0	WB	0.901993	39.42	44.58	15.08	24.33	29.5
SSC	11577	11577.p1	affected	M	0	50	0.460568	5	0	WB	0.842583	48.83	47.67	14.5	34.33	33.17
SSC	11577	11577.s1	unaffected	F	0	76	0.464783	9	0	WB	0.842865	48.83	47.67	10	38.83	37.67
SSC	11578	11578.p1	affected	M	0	75	0.47703	9	0	WB	0.901253	42.83	38.5	5.08	37.75	33.42
SSC	11578	11578.s1	unaffected	M	0	62	0.485977	6	0	WB	0.900344	42.83	38.5	10.75	32.08	27.75
SSC	11580	11580.p1	affected	M	0	54	0.482916	6	0	WB	0.840311	35.83	47.33	9.67	26.17	37.67
SSC	11580	11580.s1	unaffected	M	0	36	0.524939	3	0	WB	0.834619	35.83	47.33	11.75	24.08	35.58
SSC	11581	11581.p1	affected	M	0	68	0.492241	5	0	WB	0.855571	30.75	33.25	5.67	25.08	27.58
SSC	11581	11581.s1	unaffected	M	0	51	0.494876	7	0	WB	0.855731	30.75	33.25	6.75	24	26.5
SSC	11584	11584.p1	affected	M	0	57	0.50471	10	0	WB	0.858356	40.58	42.67	11.5	29.08	31.17
SSC	11584	11584.s1	unaffected	M	0	61	0.489289	4	0	WB	0.858302	40.58	42.67	13.5	27.08	29.17
SSC	11587	11587.p1	affected	M	0	56	0.505796	10	0	WB	0.79716	35.33	37.75	12.25	23.08	25.5
SSC	11587	11587.s1	unaffected	F	0	57	0.490926	5	0	WB	0.79149	35.33	37.75	10.33	25	27.42
SSC	11590	11590.p1	affected	M	0	38	0.463904	4	0	WB	0.764324	36	35.08	10.83	25.17	24.25
SSC	11590	11590.s1	unaffected	F	0	49	0.477269	1	0	WB	0.777123	36	35.08	7.92	28.08	27.17
SSC	11592	11592.p1	affected	M	0	49	0.501339	5	0	WB	0.828969	40.75	38.33	10.08	30.67	28.25
SSC	11592	11592.s1	unaffected	F	0	60	0.479984	6	0	WB	0.832256	40.75	38.33	8	32.75	30.33
SSC	11597	11597.p1	affected	M	0	35	0.500289	7	0	WB	0.76126	40.83	40.5	12.25	28.58	28.25
SSC	11597	11597.s1	unaffected	M	0	65	0.479545	6	0	WB	0.760298	40.83	40.5	9	31.83	31.5
SSC	11599	11599.p1	affected	M	0	65	0.459479	4	0	WB	0.853753	33.42	33.08	6.58	26.83	26.5
SSC	11599	11599.s1	unaffected	M	0	60	0.502295	9	0	WB	0.854073	33.42	33.08	4.25	29.17	28.83
SSC	11600	11600.p1	affected	M	0	59	0.48356	6	0	WB	0.877875	46.25	51.08	14.75	31.5	36.33
SSC	11600	11600.s1	unaffected	M	0	51	0.489806	5	0	WB	0.877438	46.25	51.08	19.17	27.08	31.92
SSC	11601	11601.p1	affected	M	0	53	0.455511	8	0	WB	0.866236	31.33	33.58	6.33	25	27.25
SSC	11601	11601.s1	unaffected	M	0	56	0.459697	4	0	WB	0.864271	31.33	33.58	9.25	22.08	24.33
SSC	11610	11610.p1	affected	M	0	53	0.497152	7	0	WB	0.817758	35.67	38.92	7.33	28.33	31.58
SSC	11610	11610.s1	unaffected	M	0	41	0.49811	3	0	WB	0.820119	35.67	38.92	9.42	26.25	29.5
SSC	11611	11611.p1	affected	F	0	76	0.472465	5	1	WB	0.910012	40.42	44.92	10.33	30.08	34.58
SSC	11611	11611.s1	unaffected	M	0	66	0.467803	4	0	WB	0.910759	40.42	44.92	13.33	27.08	31.58
SSC	11615	11615.p1	affected	M	0	45	0.475725	9	0	WB	0.665682	41.25	40.83	12.58	28.67	28.25
SSC	11615	11615.s1	unaffected	F	0	43	0.478407	3	0	WB	0.65991	41.25	40.83	10.67	30.58	30.17
SSC	11620	11620.p1	affected	M	0	62	0.506278	7	0	WB	0.814944	51	54.67	16.5	34.5	38.17
SSC	11620	11620.s1	unaffected	F	0	83	0.470074	8	0	WB	0.812232	51	54.67	15.08	35.92	39.58
SSC	11622	11622.p1	affected	M	0	39	0.502685	2	0	WB	0.585515	42.58	43.92	9.33	33.25	34.58
SSC	11622	11622.s1	unaffected	F	0	35	0.491832	4	0	WB	0.608357	42.58	43.92	11.08	31.5	32.83
SSC	11625	11625.p1	affected	M	0	83	0.479299	6	0	WB	0.799641	51.5	44.17	11.58	39.92	32.58
SSC	11625	11625.s1	unaffected	M	0	52	0.487832	8	0	WB	0.800012	51.5	44.17	17.33	34.17	26.83
SSC	11627	11627.p1	affected	M	0	64	0.483002	5	0	WB	0.785643	36.92	43.25	5.67	31.25	37.58
SSC	11627	11627.s1	unaffected	F	0	70	0.486632	6	0	WB	0.78545	36.92	43.25	8.17	28.75	35.08
SSC	11630	11630.p1	affected	M	0	42	0.506799	4	0	WB	0.628338	45.75	48.33	10.58	35.17	37.75
SSC	11630	11630.s1	unaffected	M	0	43	0.473576	12	0	WB	0.622398	45.75	48.33	8.33	37.42	40
SSC	11634	11634.p1	affected	M	0	69	0.491617	3	0	WB	0.856436	36.75	37.42	5.67	31.08	31.75
SSC	11634	11634.s1	unaffected	M	0	45	0.493588	6	0	WB	0.863854	36.75	37.42	9.92	26.83	27.5
SSC	11638	11638.p1	affected	M	0	58	0.496351	6	0	WB	0.86134	41.17	42.58	12.5	28.67	30.08
SSC	11638	11638.s1	unaffected	M	0	68	0.495066	7	0	WB	0.856904	41.17	42.58	14.42	26.75	28.17
SSC	11641	11641.p1	affected	M	0	34	0.481035	6	0	WB	0.794903	29.33	35.25	8.5	20.83	26.75
SSC	11641	11641.s1	unaffected	M	0	38	0.44452	5	0	WB	0.778271	29.33	35.25	6.17	23.17	29.08
SSC	11642	11642.p1	affected	M	0	60	0.496491	4	1	WB	0.824175	41.25	40.92	5.33	35.92	35.58
SSC	11642	11642.s1	unaffected	F	0	60	0.448002	11	0	WB	0.821694	41.25	40.92	7.58	33.67	33.33
SSC	11644	11644.p1	affected	M	0	46	0.491102	3	0	WB	0.824947	48	48.33	17	31	31.33
SSC	11644	11644.s1	unaffected	F	0	55	0.496595	6	0	WB	0.851421	48	48.33	14.17	33.83	34.17
SSC	11645	11645.p1	affected	M	0	59	0.498361	6	0	WB	0.823516	39.83	47.17	8.67	31.17	38.5
SSC	11645	11645.s1	unaffected	F	0	74	0.483131	12	0	WB	0.797467	39.83	47.17	11.17	28.67	36
SSC	11646	11646.p1	affected	M	0	61	0.502775	11	0	WB	0.824813	30.17	32.83	4.58	25.58	28.25
SSC	11646	11646.s1	unaffected	M	0	54	0.483869	7	0	WB	0.819368	30.17	32.83	4.92	25.25	27.92
SSC	11653	11653.p1	affected	M	0	44	0.476399	6	0	WB	0.821962	31	36.5	4.5	26.5	32
SSC	11653	11653.s1	unaffected	M	0	54	0.478788	4	0	WB	0.820371	31	36.5	5	26	31.5
SSC	11654	11654.p1	affected	F	0	48	0.477762	6	0	WB	0.719076	38	38.33	8	30	30.33
SSC	11654	11654.s1	unaffected	F	0	50	0.487726	9	0	WB	0.721267	38	38.33	6.33	31.67	32
SSC	11657	11657.p1	affected	M	0	59	0.470459	4	0	WB	0.867026	34.75	41.08	4.92	29.83	36.17
SSC	11657	11657.s1	unaffected	F	0	68	0.504124	9	0	WB	0.859833	34.75	41.08	8.17	26.58	32.92
SSC	11659	11659.p1	affected	F	0	54	0.486697	8	0	WB	0.748578	35.58	36.75	6.42	29.17	30.33
SSC	11659	11659.s1	unaffected	F	0	62	0.470138	6	0	WB	0.740556	35.58	36.75	4.83	30.75	31.92
SSC	11665	11665.p1	affected	M	0	52	0.482292	7	0	WB	0.863611	38.5	38.42	9.92	28.58	28.5
SSC	11665	11665.s1	unaffected	M	0	48	0.496942	10	0	WB	0.861434	38.5	38.42	12.92	25.58	25.5
SSC	11666	11666.p1	affected	M	0	59	0.466331	0	0	WB	0.813156	39.25	41.58	7.67	31.58	33.92
SSC	11666	11666.s1	unaffected	M	0	50	0.500501	4	0	WB	0.80661	39.25	41.58	9.08	30.17	32.5
SSC	11671	11671.p1	affected	M	0	49	0.489644	5	0	WB	0.774374	34.67	42.67	7.17	27.5	35.5
SSC	11671	11671.s1	unaffected	M	0	47	0.4702	5	0	WB	0.781345	34.67	42.67	10.67	24	32
SSC	11673	11673.p1	affected	M	0	72	0.4858	10	0	WB	0.91095	44.5	40.08	6.25	38.25	33.83
SSC	11673	11673.s1	unaffected	M	0	72	0.497288	5	0	WB	0.91341	44.5	40.08	7.92	36.58	32.17
SSC	11676	11676.p1	affected	F	0	74	0.457451	8	1	WB	0.820298	36.58	38.83	7.08	29.5	31.75
SSC	11676	11676.s1	unaffected	F	0	49	0.471817	5	0	WB	0.82296	36.58	38.83	4.25	32.33	34.58
SSC	11677	11677.p1	affected	M	0	58	0.507204	4	0	WB	0.828281	40	39.33	7.92	32.08	31.42
SSC	11677	11677.s1	unaffected	F	0	53	0.505095	7	0	WB	0.825201	40	39.33	11.83	28.17	27.5
SSC	11678	11678.p1	affected	M	0	96	0.480987	10	0	WB	0.874554	55.33	56.25	16.25	39.08	40
SSC	11678	11678.s1	unaffected	M	0	95	0.489347	8	0	WB	0.87472	55.33	56.25	14	41.33	42.25
SSC	11679	11679.p1	affected	M	0	57	0.488147	7	0	WB	0.740316	42.08	41.75	6.42	35.67	35.33
SSC	11679	11679.s1	unaffected	M	0	64	0.472923	7	0	WB	0.746176	42.08	41.75	4	38.08	37.75
SSC	11685	11685.p1	affected	M	0	75	0.504678	4	0	WB	0.819285	31.83	40.75	5.25	26.58	35.5
SSC	11685	11685.s1	unaffected	M	0	50	0.502159	1	1	WB	0.818952	31.83	40.75	7.75	24.08	33
SSC	11691	11691.p1	affected	M	0	57	0.480949	11	0	WB	0.868418	45.17	45.08	14.67	30.5	30.42
SSC	11691	11691.s1	unaffected	M	0	59	0.473786	7	0	WB	0.860939	45.17	45.08	16.33	28.83	28.75
SSC	11694	11694.p1	affected	M	0	40	0.528676	1	0	WB	0.79167	38.5	38.08	8.83	29.67	29.25
SSC	11694	11694.s1	unaffected	F	0	59	0.484193	6	0	WB	0.787149	38.5	38.08	6.58	31.92	31.5
SSC	11696	11696.p1	affected	M	0	69	0.477463	5	1	WB	0.86628	49.58	50.92	13.58	36	37.33
SSC	11696	11696.s1	unaffected	M	0	62	0.489109	5	0	WB	0.853765	49.58	50.92	16.83	32.75	34.08
SSC	11700	11700.p1	affected	M	0	52	0.478181	6	0	WB	0.790553	41.42	43.58	6.5	34.92	37.08
SSC	11700	11700.s1	unaffected	F	0	57	0.470125	6	0	WB	0.784021	41.42	43.58	11	30.42	32.58
SSC	11707	11707.p1	affected	M	0	75	0.457798	10	0	WB	0.874429	48	45.5	13.5	34.5	32
SSC	11707	11707.s1	unaffected	F	0	67	0.496595	7	0	WB	0.873848	48	45.5	15.08	32.92	30.42
SSC	11711	11711.p1	affected	M	0	69	0.470853	7	0	WB	0.821176	37.75	39	5.25	32.5	33.75
SSC	11711	11711.s1	unaffected	M	0	57	0.494992	4	0	WB	0.825908	37.75	39	7	30.75	32
SSC	11712	11712.p1	affected	M	0	64	0.502966	7	0	WB	0.852085	31.58	39.75	5.5	26.08	34.25
SSC	11712	11712.s1	unaffected	F	0	73	0.491539	9	0	WB	0.847402	31.58	39.75	8.58	23	31.17
SSC	11714	11714.p1	affected	M	0	84	0.5064	10	1	WB	0.898744	40.83	42	6.42	34.42	35.58
SSC	11714	11714.s1	unaffected	M	0	80	0.49233	10	0	WB	0.900304	40.83	42	4.33	36.5	37.67
SSC	11715	11715.p1	affected	M	0	65	0.47755	4	0	WB	0.903975	38.67	39.58	6.58	32.08	33
SSC	11715	11715.s1	unaffected	F	0	73	0.480674	6	0	WB	0.907239	38.67	39.58	6.58	32.08	33
SSC	11716	11716.p1	affected	M	0	50	0.489495	4	0	WB	0.877436	46.17	48.33	16.17	30	32.17
SSC	11716	11716.s1	unaffected	M	1	70	0.545983	5	1	WB	0.870831	46.17	48.33	11.58	34.58	36.75
SSC	11718	11718.p1	affected	M	0	91	0.493218	7	1	WB	0.864261	50.92	62.25	10.83	40.08	51.42
SSC	11718	11718.s1	unaffected	F	0	87	0.478929	8	0	WB	0.864337	50.92	62.25	23.58	27.33	38.67
SSC	11720	11720.p1	affected	M	0	66	0.499123	7	0	WB	0.876542	38.58	36.17	8	30.58	28.17
SSC	11720	11720.s1	unaffected	F	0	54	0.472747	3	0	WB	0.875333	38.58	36.17	11.58	27	24.58
SSC	11721	11721.p1	affected	M	0	71	0.498894	3	0	WB	0.858255	39.25	39.75	4.75	34.5	35
SSC	11721	11721.s1	unaffected	M	0	52	0.492626	5	0	WB	0.858108	39.25	39.75	6.92	32.33	32.83
SSC	11722	11722.p1	affected	M	0	52	0.500339	6	0	WB	0.905797	39.92	39.83	11.75	28.17	28.08
SSC	11722	11722.s1	unaffected	M	0	68	0.475976	7	0	WB	0.90732	39.92	39.83	9.83	30.08	30
SSC	11723	11723.p1	affected	M	0	81	0.473001	11	0	WB	0.855309	44.25	52.25	6.92	37.33	45.33
SSC	11723	11723.s1	unaffected	F	0	98	0.478689	5	0	WB	0.845981	44.25	52.25	4.5	39.75	47.75
SSC	11724	11724.p1	affected	M	0	51	0.478204	9	0	WB	0.810705	41.42	41.5	10.92	30.5	30.58
SSC	11724	11724.s1	unaffected	F	0	54	0.466497	5	0	WB	0.812347	41.42	41.5	14.5	26.92	27
SSC	11726	11726.p1	affected	M	0	91	0.464971	6	0	WB	0.90349	41.67	41.58	5.25	36.42	36.33
SSC	11726	11726.s1	unaffected	M	0	61	0.47466	2	0	WB	0.904368	41.67	41.58	8.67	33	32.92
SSC	11729	11729.p1	affected	M	0	58	0.499778	4	0	WB	0.866841	41.58	42.5	9.17	32.42	33.33
SSC	11729	11729.s1	unaffected	F	0	61	0.4772	7	0	WB	0.807942	41.58	42.5	10.33	31.25	32.17
SSC	11730	11730.p1	affected	M	0	69	0.476114	11	0	WB	0.903139	45.08	44.17	17.33	27.75	26.83
SSC	11730	11730.s1	unaffected	F	0	71	0.472152	13	0	WB	0.903097	45.08	44.17	7	38.08	37.17
SSC	11731	11731.p1	affected	M	0	51	0.468547	9	0	WB	0.875086	31	34.17	9.08	21.92	25.08
SSC	11731	11731.s1	unaffected	F	0	62	0.449266	6	0	WB	0.878684	31	34.17	5.33	25.67	28.83
SSC	11736	11736.p1	affected	M	0	54	0.480114	6	0	WB	0.838191	43.5	44.5	11.67	31.83	32.83
SSC	11736	11736.s1	unaffected	F	0	71	0.482702	5	0	WB	0.83995	43.5	44.5	8.17	35.33	36.33
SSC	11740	11740.p1	affected	M	0	57	0.490734	7	0	WB	0.885306	42.83	47.42	11.67	31.17	35.75
SSC	11740	11740.s1	unaffected	M	0	77	0.510429	13	0	WB	0.877497	42.83	47.42	9.25	33.58	38.17
SSC	11749	11749.p1	affected	M	0	55	0.482358	7	0	WB	0.874803	37.92	38.5	6.92	31	31.58
SSC	11749	11749.s1	unaffected	M	0	59	0.478056	8	0	WB	0.886464	37.92	38.5	4	33.92	34.5
SSC	11753	11753.p1	affected	M	0	65	0.499539	6	0	WB	0.882008	47.17	55.75	17.33	29.83	38.42
SSC	11753	11753.s1	unaffected	F	0	69	0.497648	4	0	WB	0.877985	47.17	55.75	15.08	32.08	40.67
SSC	11765	11765.p1	affected	M	0	85	0.489065	16	0	WB	0.879029	48.5	50.92	11.17	37.33	39.75
SSC	11765	11765.s1	unaffected	F	0	103	0.484048	8	0	WB	0.897167	48.5	50.92	7.75	40.75	43.17
SSC	11766	11766.p1	affected	M	0	50	0.497146	6	0	WB	0.858658	37.83	35.58	6	31.83	29.58
SSC	11766	11766.s1	unaffected	F	0	60	0.483527	7	0	WB	0.857385	37.83	35.58	4.33	33.5	31.25
SSC	11768	11768.p1	affected	M	0	70	0.475841	7	0	WB	0.861278	36.08	37.17	8.42	27.67	28.75
SSC	11768	11768.s1	unaffected	F	0	77	0.482282	5	0	WB	0.862772	36.08	37.17	7	29.08	30.17
SSC	11773	11773.p1	affected	M	0	72	0.475598	7	0	WB	0.893609	46.33	45.75	13.08	33.25	32.67
SSC	11773	11773.s1	unaffected	M	0	58	0.502732	4	0	WB	0.891798	46.33	45.75	14.25	32.08	31.5
SSC	11775	11775.p1	affected	M	0	46	0.462573	2	1	WB	0.571495	38.67	45.08	9.67	29	35.42
SSC	11775	11775.s1	unaffected	F	0	48	0.487066	0	0	WB	0.569496	38.67	45.08	12.67	26	32.42
SSC	11781	11781.p1	affected	M	0	52	0.46881	5	0	WB	0.86443	35	37.25	7	28	30.25
SSC	11781	11781.s2	unaffected	M	0	53	0.50858	7	0	WB	0.865	35	37.25
SSC	11788	11788.p1	affected	M	0	68	0.474488	8	0	WB	0.836132	37.08	39.83	8.83	28.25	31
SSC	11788	11788.s1	unaffected	M	0	45	0.467497	6	1	WB	0.840155	37.08	39.83	11.5	25.58	28.33
SSC	11792	11792.p1	affected	M	0	64	0.47152	4	0	WB	0.82886	48.75	51.92	10.5	38.25	41.42
SSC	11792	11792.s1	unaffected	M	0	82	0.489002	8	0	WB	0.8275	48.75	51.92	8.58	40.17	43.33
SSC	11793	11793.p1	affected	M	0	73	0.478265	14	0	WB	0.911064	52	55.58	16.83	35.17	38.75
SSC	11793	11793.s1	unaffected	F	0	78	0.469228	17	0	WB	0.914811	52	55.58	11.08	40.92	44.5
SSC	11798	11798.p1	affected	M	0	56	0.47921	4	0	WB	0.831078	37.83	38.08	4.83	33	33.25
SSC	11798	11798.s1	unaffected	F	0	65	0.492224	4	0	WB	0.832738	37.83	38.08	7.17	30.67	30.92
SSC	11800	11800.p1	affected	M	1	219	0.496631	3	1	WB	0.823099	42.83	46.08	13.25	29.58	32.83
SSC	11800	11800.s1	unaffected	M	1	181	0.485192	9	0	WB	0.823187	42.83	46.08	11.17	31.67	34.92
SSC	11804	11804.p1	affected	M	0	47	0.499869	6	0	WB	0.850529	40.25	43.17	10.17	30.08	33
SSC	11804	11804.s1	unaffected	F	0	72	0.489405	4	0	WB	0.850977	40.25	43.17	9.17	31.08	34
SSC	11808	11808.p1	affected	F	0	87	0.483558	9	0	WB	0.890076	50.75	46	8.75	42	37.25
SSC	11808	11808.s1	unaffected	F	0	78	0.490516	4	0	WB	0.886909	50.75	46	12.17	38.58	33.83
SSC	11809	11809.p1	affected	M	0	54	0.478607	12	0	WB	0.907291	37.92	42.67	6.58	31.33	36.08
SSC	11809	11809.s1	unaffected	F	0	66	0.517178	9	1	WB	0.907498	37.92	42.67	8.42	29.5	34.25
SSC	11810	11810.p1	affected	M	0	82	0.486729	7	0	WB	0.898187	39.75	43.25	7.25	32.5	36
SSC	11810	11810.s1	unaffected	F	0	80	0.493939	9	0	WB	0.902464	39.75	43.25	4.42	35.33	38.83
SSC	11812	11812.p1	affected	M	0	45	0.45208	8	0	WB	0.715634	29.25	33.17	8.42	20.83	24.75
SSC	11812	11812.s1	unaffected	F	0	47	0.471377	8	0	WB	0.720745	29.25	33.17	6.25	23	26.92
SSC	11818	11818.p1	affected	M	0	84	0.47437	6	0	WB	0.804598	45.5	49.5	12.08	33.42	37.42
SSC	11818	11818.s1	unaffected	F	0	99	0.453544	11	0	WB	0.823687	45.5	49.5	14.33	31.17	35.17
SSC	11824	11824.p1	affected	M	0	88	0.490877	6	0	WB	0.892798	51.83	46.08	8.92	42.92	37.17
SSC	11824	11824.s1	unaffected	M	0	56	0.500447	6	0	WB	0.894414	51.83	46.08	13.5	38.33	32.58
SSC	11827	11827.p1	affected	M	0	50	0.48594	4	0	WB	0.829061	47.33	47.92	17.83	29.5	30.08
SSC	11827	11827.s1	unaffected	F	0	48	0.477954	6	0	WB	0.844556	47.33	47.92	20	27.33	27.92
SSC	11834	11834.p1	affected	M	0	48	0.471099	4	0	WB	0.825701	37.25	38.5	10.5	26.75	28
SSC	11834	11834.s1	unaffected	M	0	56	0.471058	9	0	WB	0.821476	37.25	38.5	8.33	28.92	30.17
SSC	11835	11835.p1	affected	M	0	76	0.489479	6	0	WB	0.912728	40.08	39.83	6.33	33.75	33.5
SSC	11835	11835.s1	unaffected	M	0	57	0.487059	9	0	WB	0.909405	40.08	39.83	8	32.08	31.83
SSC	11838	11838.p1	affected	M	0	77	0.490242	12	1	WB	0.891942	49.92	53	12.25	37.67	40.75
SSC	11838	11838.s1	unaffected	M	0	70	0.491305	7	0	WB	0.883641	49.92	53	14.08	35.83	38.92
SSC	11839	11839.p1	affected	M	0	82	0.471456	6	0	WB	0.909084	36.67	35.75	4	32.67	31.75
SSC	11839	11839.s1	unaffected	F	0	85	0.473733	10	0	WB	0.908871	36.67	35.75	4	32.67	31.75
SSC	11842	11842.p1	affected	M	0	68	0.491815	12	0	WB	0.877072	39.75	39.58	7.42	32.33	32.17
SSC	11842	11842.s1	unaffected	M	0	78	0.493291	7	0	WB	0.876466	39.75	39.58	8.67	31.08	30.92
SSC	11843	11843.p1	affected	F	0	78	0.475081	5	0	WB	0.852954	44.83	45.25	14.25	30.58	31
SSC	11843	11843.s1	unaffected	F	0	60	0.481348	10	0	WB	0.850594	44.83	45.25	16.92	27.92	28.33
SSC	11845	11845.p1	affected	M	0	67	0.508473	9	0	WB	0.78582	35.42	38.33	5.17	30.25	33.17
SSC	11845	11845.s1	unaffected	F	0	64	0.507334	6	0	WB	0.764486	35.42	38.33	7.5	27.92	30.83
SSC	11855	11855.p1	affected	M	0	56	0.476651	7	0	WB	0.78942	45.5	46.83	14.75	30.75	32.08
SSC	11855	11855.s1	unaffected	F	0	52	0.47697	10	0	WB	0.781445	45.5	46.83	15.92	29.58	30.92
SSC	11857	11857.p1	affected	M	0	65	0.475114	8	0	WB	0.816014	38.58	40.25	6.67	31.92	33.58
SSC	11857	11857.s1	unaffected	F	0	51	0.502306	6	0	WB	0.808741	38.58	40.25	12.5	26.08	27.75
SSC	11863	11863.p1	affected	M	0	46	0.4855	10	0	WB	0.754348	43.25	41.92	5.25	38	36.67
SSC	11863	11863.s1	unaffected	F	0	60	0.486674	5	0	WB	0.75592	43.25	41.92	8	35.25	33.92
SSC	11868	11868.p1	affected	M	0	54	0.484873	7	1	WB	0.847527	33.5	35.08	7.92	25.58	27.17
SSC	11868	11868.s1	unaffected	F	0	44	0.51525	10	0	WB	0.85487	33.5	35.08	5.17	28.33	29.92
SSC	11869	11869.p1	affected	M	0	56	0.492301	7	0	WB	0.763086	38.67	42.5	10.08	28.58	32.42
SSC	11869	11869.s1	unaffected	F	0	71	0.490664	7	0	WB	0.758107	38.67	42.5	5.5	33.17	37
SSC	11872	11872.p1	affected	F	0	69	0.473192	9	0	WB	0.902191	41.42	46.92	7.83	33.58	39.08
SSC	11872	11872.s1	unaffected	F	0	99	0.502444	7	0	WB	0.905854	41.42	46.92	6	35.42	40.92
SSC	11883	11883.p1	affected	M	0	64	0.482011	6	0	WB	0.872542	47.42	52.58	10.25	37.17	42.33
SSC	11883	11883.s1	unaffected	F	0	78	0.479702	8	0	WB	0.873656	47.42	52.58	6.08	41.33	46.5
SSC	11888	11888.p1	affected	M	0	66	0.500595	14	0	WB	0.893681	41.58	40.83	4	37.58	36.83
SSC	11888	11888.s1	unaffected	M	0	57	0.471339	6	0	WB	0.873027	41.58	40.83	9.58	32	31.25
SSC	11892	11892.p1	affected	M	0	81	0.481053	11	0	WB	0.895593	40.83	45.42	6.92	33.92	38.5
SSC	11892	11892.s1	unaffected	F	0	59	0.486348	6	0	WB	0.888949	40.83	45.42	9.08	31.75	36.33
SSC	11894	11894.p1	affected	M	0	57	0.480776	8	0	WB	0.874215	36.08	47.42	5.42	30.67	42
SSC	11894	11894.s1	unaffected	M	0	76	0.495705	8	0	WB	0.860377	36.08	47.42	4.17	31.92	43.25
SSC	11895	11895.p1	affected	M	0	79	0.505991	3	0	WB	0.862811	44.25	49.67	7.92	36.33	41.75
SSC	11895	11895.s1	unaffected	M	0	90	0.498772	5	0	WB	0.866361	44.25	49.67	4	40.25	45.67
SSC	11897	11897.p1	affected	M	0	60	0.469618	11	0	WB	0.846031	37.25	44.25	5.92	31.33	38.33
SSC	11897	11897.s1	unaffected	M	0	51	0.461503	4	0	WB	0.845872	37.25	44.25	8	29.25	36.25
SSC	11901	11901.p1	affected	M	0	58	0.522766	11	0	WB	0.895197	50.08	44.5	10.33	39.75	34.17
SSC	11901	11901.s1	unaffected	F	0	79	0.476973	11	0	WB	0.891444	50.08	44.5	7.5	42.58	37
SSC	11905	11905.p1	affected	M	0	82	0.511303	5	0	WB	0.906586	47.08	49.08	11.17	35.92	37.92
SSC	11905	11905.s1	unaffected	M	0	82	0.487721	9	0	WB	0.907106	47.08	49.08	8.58	38.5	40.5
SSC	11909	11909.p1	affected	M	0	65	0.470959	10	0	WB	0.871461	36.33	37.17	5.67	30.67	31.5
SSC	11909	11909.s1	unaffected	M	0	46	0.492529	7	0	WB	0.873997	36.33	37.17	5.67	30.67	31.5
SSC	11916	11916.p1	affected	F	0	48	0.505852	11	0	WB	0.874201	33.42	37.42	4.75	28.67	32.67
SSC	11916	11916.s1	unaffected	F	0	59	0.485137	10	0	WB	0.874133	33.42	37.42	6.92	26.5	30.5
SSC	11917	11917.p1	affected	M	0	20	0.461811	4	0	WB	0.475955	37.08	30.08	8	29.08	22.08
SSC	11917	11917.s1	unaffected	F	0	33	0.493983	3	0	WB	0.468072	37.08	30.08	4.25	32.83	25.83
SSC	11918	11918.p1	affected	F	0	72	0.465214	10	0	WB	0.905125	40.58	43.17	9.83	30.75	33.33
SSC	11918	11918.s1	unaffected	M	0	71	0.482296	9	0	WB	0.925495	40.58	43.17	12.33	28.25	30.83
SSC	11919	11919.p1	affected	M	0	43	0.497794	8	0	WB	0.859889	33.58	33.17	4.08	29.5	29.08
SSC	11919	11919.s1	unaffected	M	0	40	0.504079	7	0	WB	0.858946	33.58	33.17	6.67	26.92	26.5
SSC	11920	11920.p1	affected	M	0	60	0.46907	7	0	WB	0.808507	48.08	46.92	10.83	37.25	36.08
SSC	11920	11920.s1	unaffected	M	0	51	0.512432	6	1	WB	0.767147	48.08	46.92	18.33	29.75	28.58
SSC	11922	11922.p1	affected	M	0	48	0.479939	8	1	WB	0.873043	38.92	37.17	11.17	27.75	26
SSC	11922	11922.s1	unaffected	M	0	36	0.474276	8	0	WB	0.866843	38.92	37.17	13.42	25.5	23.75
SSC	11924	11924.p1	affected	M	0	81	0.492912	6	0	WB	0.898154	43.08	42.83	7.58	35.5	35.25
SSC	11924	11924.s1	unaffected	F	0	69	0.51275	7	0	WB	0.898005	43.08	42.83	9.67	33.42	33.17
SSC	11928	11928.p1	affected	F	0	84	0.503814	9	1	WB	0.902695	46.67	47	12.58	34.08	34.42
SSC	11928	11928.s1	unaffected	M	0	72	0.457676	2	0	WB	0.901269	46.67	47	14.08	32.58	32.92
SSC	11931	11931.p1	affected	M	0	75	0.486997	11	0	WB	0.904553	37.42	45.92	6.58	30.83	39.33
SSC	11931	11931.s2	unaffected	M	0	71	0.49483	10	0	WB	0.889981	37.42	45.92
SSC	11933	11933.p1	affected	M	0	62	0.484816	6	0	WB	0.822725	45.83	43.75	8.67	37.17	35.08
SSC	11933	11933.s1	unaffected	M	0	69	0.474874	9	0	WB	0.81781	45.83	43.75	6.83	39	36.92
SSC	11935	11935.p1	affected	M	0	65	0.514598	2	0	WB	0.779314	43.25	47.83	5.25	38	42.58
SSC	11935	11935.s1	unaffected	M	0	72	0.475909	5	0	WB	0.770705	43.25	47.83	6.17	37.08	41.67
SSC	11939	11939.p1	affected	M	0	60	0.47854	5	0	WB	0.890412	41.5	42.67	7.17	34.33	35.5
SSC	11939	11939.s1	unaffected	M	0	53	0.472547	6	0	WB	0.878971	41.5	42.67	12.42	29.08	30.25
SSC	11940	11940.p1	affected	F	0	72	0.491473	9	0	WB	0.84821	47.92	48.92	8.25	39.67	40.67
SSC	11940	11940.s1	unaffected	M	0	78	0.478275	5	0	WB	0.842382	47.92	48.92	6.5	41.42	42.42
SSC	11941	11941.p1	affected	M	0	60	0.495354	8	0	WB	0.782956	43.67	40.83	10.92	32.75	29.92
SSC	11941	11941.s1	unaffected	F	0	52	0.473639	6	0	WB	0.782836	43.67	40.83	8.67	35	32.17
SSC	11942	11942.p1	affected	M	0	61	0.476897	5	0	WB	0.778442	45.75	50	10.33	35.42	39.67
SSC	11942	11942.s1	unaffected	M	0	35	0.504642	3	0	WB	0.771741	45.75	50	14.58	31.17	35.42
SSC	11944	11944.p1	affected	M	0	52	0.498767	6	0	WB	0.780993	40.33	38.75	8.75	31.58	30
SSC	11944	11944.s1	unaffected	F	0	55	0.459408	4	0	WB	0.779001	40.33	38.75	6.92	33.42	31.83
SSC	11946	11946.p1	affected	M	0	57	0.493638	11	0	WB	0.714649	48	45.83	11	37	34.83
SSC	11946	11946.s1	unaffected	M	0	49	0.499689	3	0	WB	0.720954	48	45.83	12.92	35.08	32.92
SSC	11947	11947.p1	affected	M	0	76	0.478765	7	0	WB	0.903566	37	40.67	13.08	23.92	27.58
SSC	11947	11947.s1	unaffected	M	0	57	0.496819	2	0	WB	0.903356	37	40.67	14.5	22.5	26.17
SSC	11948	11948.p1	affected	F	0	81	0.488187	12	0	WB	0.921073	45.83	47.25	9.5	36.33	37.75
SSC	11948	11948.s1	unaffected	M	0	85	0.460715	11	0	WB	0.918979	45.83	47.25	11.75	34.08	35.5
SSC	11954	11954.p1	affected	M	0	75	0.487909	5	0	WB	0.717723	42.17	43.58	5.33	36.83	38.25
SSC	11954	11954.s1	unaffected	F	0	62	0.48145	7	0	WB	0.76988	42.17	43.58	6.75	35.42	36.83
SSC	11957	11957.p1	affected	M	0	41	0.478112	5	0	WB	0.587928	50.67	51	15.67	35	35.33
SSC	11957	11957.s1	unaffected	M	0	58	0.494301	6	0	WB	0.585898	50.67	51	12.67	38	38.33
SSC	11963	11963.p1	affected	M	0	71	0.493407	10	1	WB	0.906364	37.67	37.33	6.08	31.58	31.25
SSC	11963	11963.s1	unaffected	F	0	63	0.485169	5	0	WB	0.903604	37.67	37.33	6.08	31.58	31.25
SSC	11964	11964.p1	affected	F	0	43	0.503544	3	0	WB	0.792587	39.83	40.92	12.42	27.42	28.5
SSC	11964	11964.s1	unaffected	F	0	63	0.46443	4	0	WB	0.798835	39.83	40.92	6.67	33.17	34.25
SSC	11966	11966.p1	affected	M	0	79	0.466666	9	0	WB	0.901741	56	49.75	13.17	42.83	36.58
SSC	11966	11966.s1	unaffected	M	0	70	0.462032	8	0	WB	0.905257	56	49.75	16.25	39.75	33.5
SSC	11969	11969.p1	affected	M	0	59	0.505347	0	0	WB	0.793515	47.58	50.92	14.25	33.33	36.67
SSC	11969	11969.s1	unaffected	M	0	64	0.48605	7	0	WB	0.791931	47.58	50.92	17.5	30.08	33.42
SSC	11977	11977.p1	affected	M	0	61	0.485732	7	0	WB	0.879592	47.42	46.58	10.17	37.25	36.42
SSC	11977	11977.s1	unaffected	F	0	75	0.483545	3	0	WB	0.877296	47.42	46.58	13.25	34.17	33.33
SSC	11979	11979.p1	affected	M	0	29	0.485581	4	0	WB	0.685786	35.58	35.58	7.5	28.08	28.08
SSC	11979	11979.s1	unaffected	F	0	41	0.492259	7	0	WB	0.688686	35.58	35.58	6.25	29.33	29.33
SSC	11981	11981.p1	affected	F	0	79	0.479436	11	0	WB	0.910675	38.92	39.08	6.58	32.33	32.5
SSC	11981	11981.s1	unaffected	F	0	81	0.470884	4	0	WB	0.912181	38.92	39.08	8.58	30.33	30.5
SSC	11982	11982.p1	affected	M	0	58	0.486962	7	1	WB	0.877518	38.17	37	9.33	28.83	27.67
SSC	11982	11982.s1	unaffected	F	0	65	0.481227	10	0	WB	0.878941	38.17	37	5.08	33.08	31.92
SSC	11984	11984.p1	affected	M	0	67	0.471836	5	0	WB	0.881101	42.17	45.75	5	37.17	40.75
SSC	11984	11984.s1	unaffected	F	0	72	0.495299	6	0	WB	0.871017	42.17	45.75	7.67	34.5	38.08
SSC	11986	11986.p1	affected	M	0	45	0.505578	5	0	WB	0.776623	45.58	48.75	10.5	35.08	38.25
SSC	11986	11986.s1	unaffected	F	0	86	0.469011	4	1	WB	0.774448	45.58	48.75	9	36.58	39.75
SSC	11989	11989.p1	affected	M	0	50	0.481669	4	0	WB	0.890015	38.08	43.58	9.58	28.5	34
SSC	11989	11989.s1	unaffected	F	0	72	0.489717	17	1	WB	0.88591	38.08	43.58	8.08	30	35.5
SSC	11990	11990.p1	affected	M	0	78	0.457261	9	0	WB	0.908821	42.83	44	11.42	31.42	32.58
SSC	11990	11990.s1	unaffected	M	0	64	0.494518	3	0	WB	0.89463	42.83	44	13.42	29.42	30.58
SSC	11993	11993.p1	affected	M	0	62	0.480599	4	0	WB	0.811361	34.83	37.25	7.83	27	29.42
SSC	11993	11993.s1	unaffected	M	0	53	0.500217	8	0	WB	0.798769	34.83	37.25	5.83	29	31.42
SSC	11998	11998.p1	affected	M	0	70	0.477827	7	0	WB	0.887092	40	43.75	5.17	34.83	38.58
SSC	11998	11998.s1	unaffected	M	0	68	0.483741	10	0	WB	0.888216	40	43.75	6.75	33.25	37
SSC	12001	12001.p1	affected	M	0	52	0.458804	4	0	WB	0.807261	36.5	37	5.08	31.42	31.92
SSC	12001	12001.s1	unaffected	F	0	68	0.481368	8	0	WB	0.805219	36.5	37	6.25	30.25	30.75
SSC	12006	12006.p1	affected	M	0	63	0.501088	4	0	WB	0.743289	51.42	58.92	15.33	36.08	43.58
SSC	12006	12006.s1	unaffected	F	0	55	0.457732	6	0	WB	0.738207	51.42	58.92	16.92	34.5	42
SSC	12007	12007.p1	affected	F	0	85	0.483175	3	0	WB	0.891015	43.08	37.67	8.67	34.42	29
SSC	12007	12007.s1	unaffected	M	0	53	0.472822	5	0	WB	0.894229	43.08	37.67	10.92	32.17	26.75
SSC	12010	12010.p1	affected	F	0	67	0.490248	3	0	WB	0.792754	41.42	42.5	10	31.42	32.5
SSC	12010	12010.s1	unaffected	M	0	76	0.504434	9	1	WB	0.791381	41.42	42.5	4.42	37	38.08
SSC	12011	12011.p1	affected	M	0	78	0.496126	7	0	WB	0.8165	47.67	55.33	7.92	39.75	47.42
SSC	12011	12011.s1	unaffected	M	0	58	0.500525	2	0	WB	0.809372	47.67	55.33	10	37.67	45.33
SSC	12014	12014.p1	affected	M	0	63	0.480727	6	0	WB	0.835215	38.25	39.83	6.33	31.92	33.5
SSC	12014	12014.s1	unaffected	M	0	60	0.474232	12	0	WB	0.831381	38.25	39.83	4.33	33.92	35.5
SSC	12015	12015.p1	affected	M	0	57	0.501054	8	0	WB	0.808286	39.17	43.5	7.17	32	36.33
SSC	12015	12015.s1	unaffected	F	0	54	0.496148	4	0	WB	0.807837	39.17	43.5	9	30.17	34.5
SSC	12019	12019.p1	affected	M	0	57	0.486766	3	0	WB	0.762608	35.17	35.67	9.08	26.08	26.58
SSC	12019	12019.s1	unaffected	M	0	59	0.503421	6	0	WB	0.765	35.17	35.67	4.58	30.58	31.08
SSC	12020	12020.p1	affected	M	0	73	0.480517	3	0	WB	0.887876	43.33	55.42	17.33	26	38.08
SSC	12020	12020.s1	unaffected	M	0	76	0.46831	9	0	WB	0.894107	43.33	55.42	13.75	29.58	41.67
SSC	12021	12021.p1	affected	M	0	56	0.501936	7	1	WB	0.875521	40.17	47.08	17.58	22.58	29.5
SSC	12021	12021.s1	unaffected	M	0	73	0.488758	2	0	WB	0.872235	40.17	47.08	15.67	24.5	31.42
SSC	12029	12029.p1	affected	M	0	70	0.50006	8	0	WB	0.878032	47.42	43.92	8.58	38.83	35.33
SSC	12029	12029.s1	unaffected	M	0	69	0.505285	7	0	WB	0.889495	47.42	43.92	12.58	34.83	31.33
SSC	12030	12030.p1	affected	M	0	67	0.482554	3	0	WB	0.832848	35.25	47.58	6.83	28.42	40.75
SSC	12030	12030.s1	unaffected	F	0	76	0.483624	4	0	WB	0.827865	35.25	47.58	8.17	27.08	39.42
SSC	12032	12032.p1	affected	M	0	76	0.475772	7	1	WB	0.901733	36.83	41.08	10.33	26.5	30.75
SSC	12032	12032.s1	unaffected	F	0	65	0.477387	4	0	WB	0.903894	36.83	41.08	7.17	29.67	33.92
SSC	12033	12033.p1	affected	M	0	65	0.492482	5	0	WB	0.83982	45.67	45.83	10.83	34.83	35
SSC	12033	12033.s1	unaffected	M	0	74	0.485795	5	0	WB	0.834282	45.67	45.83	12.17	33.5	33.67
SSC	12036	12036.p1	affected	M	0	49	0.490453	7	0	WB	0.861467	34.42	35.67	9.58	24.83	26.08
SSC	12036	12036.s1	unaffected	F	0	67	0.479647	4	0	WB	0.850509	34.42	35.67	5.92	28.5	29.75
SSC	12037	12037.p1	affected	M	0	66	0.468313	6	0	WB	0.87963	38.67	45.17	10.25	28.42	34.92
SSC	12037	12037.s1	unaffected	M	0	55	0.471815	4	0	WB	0.868504	38.67	45.17	16.83	21.83	28.33
SSC	12041	12041.p1	affected	M	0	69	0.473707	19	0	WB	0.908916	36.92	37.75	6.67	30.25	31.08
SSC	12041	12041.s1	unaffected	M	0	73	0.473903	13	0	WB	0.910333	36.92	37.75	4.33	32.58	33.42
SSC	12044	12044.p1	affected	M	0	54	0.462137	8	0	WB	0.852184	31.92	33.83	5.58	26.33	28.25
SSC	12044	12044.s1	unaffected	M	0	35	0.48836	5	0	WB	0.849436	31.92	33.83	8.83	23.08	25
SSC	12048	12048.p1	affected	M	0	43	0.515108	2	0	WB	0.582415	39.58	43.67	7.17	32.42	36.5
SSC	12048	12048.s1	unaffected	F	0	26	0.460686	4	0	WB	0.591867	39.58	43.67	10.33	29.25	33.33
SSC	12051	12051.p1	affected	M	0	57	0.476166	5	0	WB	0.845821	37.58	40.58	6.25	31.33	34.33
SSC	12051	12051.s1	unaffected	M	0	52	0.464235	7	0	WB	0.851748	37.58	40.58	7.5	30.08	33.08
SSC	12052	12052.p1	affected	M	0	76	0.464734	6	0	WB	0.90752	38.5	39	7.42	31.08	31.58
SSC	12052	12052.s1	unaffected	F	0	64	0.480437	3	0	WB	0.90894	38.5	39	5.42	33.08	33.58
SSC	12053	12053.p1	affected	M	0	73	0.483718	25	0	WB	0.840514	34	37.58	4.08	29.92	33.5
SSC	12053	12053.s1	unaffected	F	0	46	0.485606	2	0	WB	0.845321	34	37.58	7.08	26.92	30.5
SSC	12055	12055.p1	affected	M	0	75	0.47836	5	0	WB	0.877063	42.33	45	4.83	37.5	40.17
SSC	12055	12055.s1	unaffected	F	0	64	0.490406	10	0	WB	0.878629	42.33	45	5.75	36.58	39.25
SSC	12056	12056.p1	affected	M	0	56	0.465881	9	0	WB	0.911759	37.17	38.75	11	26.17	27.75
SSC	12056	12056.s1	unaffected	M	0	61	0.499174	6	0	WB	0.912648	37.17	38.75	7.5	29.67	31.25
SSC	12057	12057.p1	affected	M	0	58	0.471888	5	0	WB	0.859009	43.92	43.5	12.08	31.83	31.42
SSC	12057	12057.s1	unaffected	F	0	64	0.468889	7	0	WB	0.865408	43.92	43.5	14.33	29.58	29.17
SSC	12060	12060.p1	affected	M	0	78	0.467674	4	0	WB	0.856207	32.08	37	8.5	23.58	28.5
SSC	12060	12060.s1	unaffected	F	0	49	0.465447	3	0	WB	0.854862	32.08	37	10.58	21.5	26.42
SSC	12061	12061.p1	affected	F	0	47	0.479173	2	0	WB	0.792147	39	37.67	7	32	30.67
SSC	12061	12061.s1	unaffected	M	0	46	0.513375	6	0	WB	0.785227	39	37.67	8.42	30.58	29.25
SSC	12062	12062.p1	affected	M	0	88	0.4896	10	0	WB	0.840454	41.75	55.92	9.92	31.83	46
SSC	12062	12062.s1	unaffected	F	0	102	0.494832	8	0	WB	0.911637	41.75	55.92	7.83	33.92	48.08
SSC	12066	12066.p1	affected	M	0	55	0.498347	5	0	WB	0.915897	33.5	31.5	7.5	26	24
SSC	12066	12066.s1	unaffected	F	0	61	0.471367	6	0	WB	0.917665	33.5	31.5	5.33	28.17	26.17
SSC	12068	12068.p1	affected	M	0	63	0.505529	4	0	WB	0.794864	44.83	47.75	12.5	32.33	35.25
SSC	12068	12068.s1	unaffected	M	0	56	0.495002	7	0	WB	0.803801	44.83	47.75	14.08	30.75	33.67
SSC	12070	12070.p1	affected	M	0	67	0.465962	13	0	WB	0.888886	39	43	14.42	24.58	28.58
SSC	12070	12070.s1	unaffected	M	0	88	0.511202	6	0	WB	0.868425	39	43	9.92	29.08	33.08
SSC	12071	12071.p1	affected	F	0	86	0.471327	10	0	WB	0.893753	44.42	46	11.67	32.75	34.33
SSC	12071	12071.s1	unaffected	M	0	52	0.474495	8	0	WB	0.896396	44.42	46	19.58	24.83	26.42
SSC	12072	12072.p1	affected	F	0	73	0.484939	6	0	WB	0.90731	40.5	45.5	15.58	24.92	29.92
SSC	12072	12072.s1	unaffected	F	0	78	0.472077	7	0	WB	0.9002	40.5	45.5	13.67	26.83	31.83
SSC	12073	12073.p1	affected	F	0	51	0.477799	4	0	WB	0.637415	37.67	37.25	5.92	31.75	31.33
SSC	12073	12073.s1	unaffected	F	0	47	0.441573	5	0	WB	0.639426	37.67	37.25	7.25	30.42	30
SSC	12076	12076.p1	affected	M	0	62	0.485506	7	1	WB	0.876784	39.5	42.83	9.83	29.67	33
SSC	12076	12076.s1	unaffected	M	0	78	0.473274	12	0	WB	0.87406	39.5	42.83	6.17	33.33	36.67
SSC	12078	12078.p1	affected	M	0	33	0.508068	5	0	WB	0.70499	29.92	28.83	9.17	20.75	19.67
SSC	12078	12078.s1	unaffected	F	0	28	0.48699	7	0	WB	0.687037	29.92	28.83	5.83	24.08	23
SSC	12083	12083.p1	affected	M	0	45	0.483559	7	0	WB	0.761674	37.25	37.5	7.92	29.33	29.58
SSC	12083	12083.s1	unaffected	F	0	49	0.483305	7	0	WB	0.745762	37.25	37.5	5.5	31.75	32
SSC	12086	12086.p1	affected	M	0	80	0.479832	5	0	WB	0.918153	49.58	52.17	14.5	35.08	37.67
SSC	12086	12086.s1	unaffected	M	0	67	0.450098	10	0	WB	0.916246	49.58	52.17	25.17	24.42	27
SSC	12090	12090.p1	affected	F	0	60	0.482004	4	0	WB	0.883393	39.33	38.75	10.92	28.42	27.83
SSC	12090	12090.s1	unaffected	F	0	72	0.449269	7	0	WB	0.883055	39.33	38.75	9.5	29.83	29.25
SSC	12091	12091.p1	affected	F	0	57	0.472606	6	0	WB	0.813305	37.42	38.17	4.42	33	33.75
SSC	12091	12091.s1	unaffected	M	0	41	0.494172	9	0	WB	0.799495	37.42	38.17	7.17	30.25	31
SSC	12096	12096.p1	affected	M	0	63	0.499473	5	0	WB	0.896478	44.33	43.08	11.67	32.67	31.42
SSC	12096	12096.s1	unaffected	M	0	69	0.489347	12	0	WB	0.894494	44.33	43.08	9.67	34.67	33.42
SSC	12099	12099.p1	affected	M	0	87	0.472902	9	0	WB	0.826154	48	63.67	8	40	55.67
SSC	12099	12099.s1	unaffected	M	0	77	0.481781	12	0	WB	0.820124	48	63.67	13.08	34.92	50.58
SSC	12100	12100.p1	affected	M	0	75	0.486891	8	2	WB	0.90378	38.58	42.67	11.33	27.25	31.33
SSC	12100	12100.s1	unaffected	F	0	66	0.504821	7	1	WB	0.904731	38.58	42.67	13.75	24.83	28.92
SSC	12101	12101.p1	affected	M	0	89	0.510277	10	0	WB	0.929701	42.17	38.58	5.08	37.08	33.5
SSC	12101	12101.s1	unaffected	M	0	70	0.493209	9	0	WB	0.925652	42.17	38.58	5.08	37.08	33.5
SSC	12108	12108.p1	affected	M	0	70	0.491996	7	0	WB	0.898436	48.08	48.58	13.92	34.17	34.67
SSC	12108	12108.s1	unaffected	M	0	60	0.463958	6	0	WB	0.897425	48.08	48.58	20.58	27.5	28
SSC	12111	12111.p1	affected	M	0	56	0.510077	2	0	WB	0.636272	36.92	39.75	7.92	29	31.83
SSC	12111	12111.s1	unaffected	F	0	32	0.496792	2	0	WB	0.622683	36.92	39.75	10.58	26.33	29.17
SSC	12113	12113.p1	affected	M	0	59	0.480963	8	0	WB	0.806808	36.25	38.17	4.08	32.17	34.08
SSC	12113	12113.s1	unaffected	M	0	54	0.483017	10	0	WB	0.801652	36.25	38.17	6.5	29.75	31.67
SSC	12115	12115.p1	affected	M	0	31	0.509237	2	0	WB	0.601526	35.83	41.92	12.08	23.75	29.83
SSC	12115	12115.s1	unaffected	M	0	33	0.487141	5	0	WB	0.590771	35.83	41.92	8.5	27.33	33.42
SSC	12117	12117.p1	affected	M	0	72	0.471312	10	0	WB	0.86952	42.58	44.58	9.58	33	35
SSC	12117	12117.s1	unaffected	F	0	84	0.490251	10	1	WB	0.869983	42.58	44.58	12	30.58	32.58
SSC	12118	12118.p1	affected	F	0	71	0.482597	9	0	WB	0.765524	48.33	52.17	12.58	35.75	39.58
SSC	12118	12118.s1	unaffected	F	0	59	0.478796	5	0	WB	0.763373	48.33	52.17	14.75	33.58	37.42
SSC	12120	12120.p1	affected	M	0	68	0.489954	5	0	WB	0.88778	34.83	44.08	5.08	29.75	39
SSC	12120	12120.s1	unaffected	F	0	81	0.485196	2	0	WB	0.902897	34.83	44.08	7.83	27	36.25
SSC	12121	12121.p1	affected	M	0	48	0.498741	7	0	WB	0.82039	31.33	34.5	8.5	22.83	26
SSC	12121	12121.s1	unaffected	F	0	55	0.479886	10	0	WB	0.819352	31.33	34.5	6.5	24.83	28
SSC	12130	12130.p1	affected	F	0	84	0.48413	17	0	WB	0.907084	50.17	55	8.42	41.75	46.58
SSC	12130	12130.s1	unaffected	M	0	84	0.46239	9	0	WB	0.907493	50.17	55	8.42	41.75	46.58
SSC	12132	12132.p1	affected	M	0	67	0.473352	8	0	WB	0.844605	40.92	44.67	11.08	29.83	33.58
SSC	12132	12132.s1	unaffected	M	0	62	0.482063	3	0	WB	0.853377	40.92	44.67	9.33	31.58	35.33
SSC	12134	12134.p1	affected	M	0	60	0.492814	7	1	WB	0.903464	38.83	40.42	15.83	23	24.58
SSC	12134	12134.s1	unaffected	M	0	56	0.477159	11	1	WB	0.901491	38.83	40.42	11.5	27.33	28.92
SSC	12150	12150.p1	affected	M	0	58	0.473648	6	0	WB	0.894877	38.08	38.08	8.67	29.42	29.42
SSC	12150	12150.s1	unaffected	F	0	63	0.50072	10	0	WB	0.895997	38.08	38.08	10.33	27.75	27.75
SSC	12152	12152.p1	affected	M	0	62	0.484962	4	0	WB	0.82243	42	46.25	8.5	33.5	37.75
SSC	12152	12152.s1	unaffected	M	0	81	0.457929	6	1	WB	0.808651	42	46.25	6.75	35.25	39.5
SSC	12153	12153.p1	affected	M	0	72	0.511988	4	0	WB	0.878532	41.5	47.08	11.08	30.42	36
SSC	12153	12153.s1	unaffected	F	0	63	0.458205	5	1	WB	0.873544	41.5	47.08	16.5	25	30.58
SSC	12154	12154.p1	affected	M	0	70	0.473461	8	0	WB	0.866498	38.08	39.25	4	34.08	35.25
SSC	12154	12154.s1	unaffected	F	0	58	0.489706	5	0	WB	0.865989	38.08	39.25	9.08	29	30.17
SSC	12157	12157.p1	affected	M	0	59	0.474065	1	0	WB	0.858226	42.42	43.5	14.67	27.75	28.83
SSC	12157	12157.s1	unaffected	M	0	45	0.500657	7	0	WB	0.864271	42.42	43.5	12.75	29.67	30.75
SSC	12160	12160.p1	affected	M	0	66	0.517101	7	0	WB	0.894835	39.75	39.33	8.33	31.42	31
SSC	12160	12160.s1	unaffected	M	0	86	0.500883	8	0	WB	0.895051	39.75	39.33	5.33	34.42	34
SSC	12161	12161.p1	affected	F	0	48	0.448008	8	1	WB	0.874119	36.25	38.92	6.33	29.92	32.58
SSC	12161	12161.s1	unaffected	F	0	62	0.4764	7	0	WB	0.871144	36.25	38.92	7.67	28.58	31.25
SSC	12162	12162.p1	affected	M	0	101	0.488267	8	0	WB	0.909354	34.67	53.5	4.33	30.33	49.17
SSC	12162	12162.s1	unaffected	F	0	89	0.485573	8	0	WB	0.912945	34.67	53.5	11	23.67	42.5
SSC	12163	12163.p1	affected	M	0	90	0.481318	2	0	WB	0.906459	33.08	44.92	8.42	24.67	36.5
SSC	12163	12163.s1	unaffected	F	0	73	0.481175	7	0	WB	0.907687	33.08	44.92	5.58	27.5	39.33
SSC	12170	12170.p1	affected	F	0	48	0.485267	5	0	WB	0.734619	33.08	35.25	7.75	25.33	27.5
SSC	12170	12170.s1	unaffected	F	0	46	0.488537	0	0	WB	0.727222	33.08	35.25	5.83	27.25	29.42
SSC	12173	12173.p1	affected	M	0	54	0.494706	11	0	WB	0.872123	32.75	36.25	7.17	25.58	29.08
SSC	12173	12173.s1	unaffected	M	0	65	0.507568	3	0	WB	0.873121	32.75	36.25	4.08	28.67	32.17
SSC	12175	12175.p1	affected	M	0	70	0.506252	4	0	WB	0.743095	38.58	52.75	5.08	33.5	47.67
SSC	12175	12175.s1	unaffected	F	0	78	0.475914	9	0	WB	0.712157	38.58	52.75	6.67	31.92	46.08
SSC	12180	12180.p1	affected	M	0	101	0.488046	11	0	WB	0.882739	53.25	64.33	16.25	37	48.08
SSC	12180	12180.s1	unaffected	F	0	86	0.476645	7	0	WB	0.878669	53.25	64.33	21.42	31.83	42.92
SSC	12185	12185.p1	affected	M	0	52	0.48943	2	0	WB	0.714617	41.17	48.5	7.17	34	41.33
SSC	12185	12185.s1	unaffected	F	0	64	0.463397	11	0	WB	0.750893	41.17	48.5	4.92	36.25	43.58
SSC	12187	12187.p1	affected	M	0	59	0.493826	4	0	WB	0.877291	34	34.67	7.83	26.17	26.83
SSC	12187	12187.s1	unaffected	F	0	41	0.491599	6	0	WB	0.881611	34	34.67	10.17	23.83	24.5
SSC	12189	12189.p1	affected	M	0	64	0.489613	7	0	WB	0.886105	40.5	39.58	8.83	31.67	30.75
SSC	12189	12189.s1	unaffected	F	0	76	0.470431	7	0	WB	0.882631	40.5	39.58	6.67	33.83	32.92
SSC	12197	12197.p1	affected	M	0	72	0.47526	3	0	WB	0.870064	37.42	38.25	5.83	31.58	32.42
SSC	12197	12197.s1	unaffected	F	0	81	0.475952	12	0	WB	0.871722	37.42	38.25	5.83	31.58	32.42
SSC	12201	12201.p1	affected	M	0	54	0.48716	8	0	WB	0.905676	40.08	43.25	13.33	26.75	29.92
SSC	12201	12201.s1	unaffected	M	0	75	0.484138	10	0	WB	0.903424	40.08	43.25	12.08	28	31.17
SSC	12202	12202.p1	affected	M	0	51	0.51026	4	0	WB	0.780522	44.08	40.42	11.33	32.75	29.08
SSC	12202	12202.s1	unaffected	M	0	54	0.487105	6	0	WB	0.783453	44.08	40.42	8	36.08	32.42
SSC	12206	12206.p1	affected	M	0	63	0.470333	5	0	WB	0.905566	47.67	46.83	17.08	30.58	29.75
SSC	12206	12206.s1	unaffected	M	0	70	0.479051	9	0	WB	0.902725	47.67	46.83	13.08	34.58	33.75
SSC	12210	12210.p1	affected	M	0	68	0.486843	6	0	WB	0.845895	50.25	50.92	16.25	34	34.67
SSC	12210	12210.s1	unaffected	M	0	63	0.483981	6	0	WB	0.849296	50.25	50.92	18.83	31.42	32.08
SSC	12211	12211.p1	affected	F	0	79	0.49338	8	0	WB	0.821003	39.33	40.25	6.17	33.17	34.08
SSC	12211	12211.s1	unaffected	F	0	52	0.4883	3	0	WB	0.820528	39.33	40.25	11.17	28.17	29.08
SSC	12212	12212.p1	affected	M	0	60	0.486078	4	0	WB	0.856064	44.42	46.33	12.33	32.08	34
SSC	12212	12212.s1	unaffected	F	0	53	0.483366	5	0	WB	0.861072	44.42	46.33	12.33	32.08	34
SSC	12219	12219.p1	affected	M	0	86	0.484737	14	0	WB	0.886328	44.92	51	7.17	37.75	43.83
SSC	12219	12219.s1	unaffected	F	0	92	0.486704	8	0	WB	0.885515	44.92	51	11.42	33.5	39.58
SSC	12220	12220.p1	affected	F	0	52	0.481864	4	0	WB	0.797778	38.33	38.58	14.42	23.92	24.17
SSC	12220	12220.s1	unaffected	M	0	55	0.48685	8	0	WB	0.84622	38.33	38.58	16.08	22.25	22.5
SSC	12221	12221.p1	affected	M	0	82	0.485979	5	1	WB	0.894953	41.92	40.92	4.08	37.83	36.83
SSC	12221	12221.s1	unaffected	F	0	89	0.48941	14	1	WB	0.896223	41.92	40.92	6.08	35.83	34.83
SSC	12223	12223.p1	affected	M	0	62	0.48573	8	0	WB	0.869127	44.08	45.08	8.33	35.75	36.75
SSC	12223	12223.s1	unaffected	F	0	68	0.507631	9	0	WB	0.866011	44.08	45.08	10.92	33.17	34.17
SSC	12224	12224.p1	affected	M	0	63	0.492277	4	1	WB	0.857615	36.25	35.42	4.25	32	31.17
SSC	12224	12224.s1	unaffected	M	0	60	0.491543	4	0	WB	0.85471	36.25	35.42	6	30.25	29.42
SSC	12225	12225.p1	affected	M	0	71	0.476199	8	0	WB	0.818352	49.75	52.08	15.25	34.5	36.83
SSC	12225	12225.s1	unaffected	M	0	51	0.513324	7	0	WB	0.815373	49.75	52.08	16.42	33.33	35.67
SSC	12227	12227.p1	affected	M	0	58	0.498996	10	0	WB	0.91848	37.42	39.17	12.42	25	26.75
SSC	12227	12227.s1	unaffected	M	0	48	0.500066	4	0	WB	0.924474	37.42	39.17	10.25	27.17	28.92
SSC	12228	12228.p1	affected	M	0	58	0.480635	6	0	WB	0.876059	34.5	38.58	6.75	27.75	31.83
SSC	12228	12228.s1	unaffected	F	0	72	0.479605	12	0	WB	0.875323	34.5	38.58	8.75	25.75	29.83
SSC	12229	12229.p1	affected	M	0	56	0.475196	2	0	WB	0.911318	41.33	40.75	10.08	31.25	30.67
SSC	12229	12229.s1	unaffected	F	0	61	0.488956	6	0	WB	0.915773	41.33	40.75	7.83	33.5	32.92
SSC	12231	12231.p1	affected	M	0	65	0.463987	5	0	WB	0.916286	38.25	40.42	8.42	29.83	32
SSC	12231	12231.s1	unaffected	F	0	62	0.493561	5	0	WB	0.911546	38.25	40.42	12.25	26	28.17
SSC	12233	12233.p1	affected	M	0	44	0.482852	4	0	WB	0.771602	37.5	38	5.5	32	32.5
SSC	12233	12233.s1	unaffected	F	0	55	0.487797	6	0	WB	0.773928	37.5	38	6.75	30.75	31.25
SSC	12235	12235.p1	affected	M	0	55	0.469479	11	1	WB	0.831493	35.67	34.67	8.75	26.92	25.92
SSC	12235	12235.s1	unaffected	M	0	56	0.471663	6	0	WB	0.832122	35.67	34.67	6.67	29	28
SSC	12237	12237.p1	affected	F	0	61	0.472596	9	0	WB	0.836119	39.33	37.08	8	31.33	29.08
SSC	12237	12237.s1	unaffected	F	0	50	0.467102	4	0	WB	0.841463	39.33	37.08	4.08	35.25	33
SSC	12238	12238.p1	affected	M	0	79	0.477189	6	0	WB	0.906577	47.17	50.67	8	39.17	42.67
SSC	12238	12238.s1	unaffected	F	0	80	0.496586	8	0	WB	0.902289	47.17	50.67	11	36.17	39.67
SSC	12241	12241.p1	affected	F	0	93	0.500896	6	0	WB	0.878167	35.92	43.5	4.92	31	38.58
SSC	12241	12241.s1	unaffected	M	0	60	0.515891	4	0	WB	0.880524	35.92	43.5	6.17	29.75	37.33
SSC	12243	12243.p1	affected	M	0	69	0.471364	6	1	WB	0.887379	45.67	41.92	12	33.67	29.92
SSC	12243	12243.s1	unaffected	M	0	65	0.472069	10	0	WB	0.883381	45.67	41.92	13.5	32.17	28.42
SSC	12246	12246.p1	affected	M	0	63	0.477117	6	0	WB	0.839711	47.67	47.25	15.67	32	31.58
SSC	12246	12246.s1	unaffected	F	0	60	0.480041	4	0	WB	0.834529	47.67	47.25	12.5	35.17	34.75
SSC	12247	12247.p1	affected	M	0	78	0.488457	11	0	WB	0.904675	40.08	42.17	4.67	35.42	37.5
SSC	12247	12247.s1	unaffected	F	0	81	0.470123	8	0	WB	0.904185	40.08	42.17	6.25	33.83	35.92
SSC	12250	12250.p1	affected	F	0	43	0.485081	5	0	WB	0.855985	34.58	35.17	10.75	23.83	24.42
SSC	12250	12250.s1	unaffected	F	0	55	0.486027	6	0	WB	0.850537	34.58	35.17	6	28.58	29.17
SSC	12252	12252.p1	affected	M	0	65	0.501055	6	0	WB	0.859852	37.33	40.25	7.17	30.17	33.08
SSC	12252	12252.s1	unaffected	M	0	65	0.476403	8	0	WB	0.86689	37.33	40.25	4.08	33.25	36.17
SSC	12255	12255.p1	affected	M	0	66	0.474184	5	0	WB	0.846665	41	40.67	4.08	36.92	36.58
SSC	12255	12255.s1	unaffected	M	0	54	0.501837	6	0	WB	0.842645	41	40.67	14.58	26.42	26.08
SSC	12257	12257.p1	affected	M	0	66	0.482754	8	0	WB	0.848845	41.17	39.58	6	35.17	33.58
SSC	12257	12257.s1	unaffected	M	0	73	0.488398	5	0	WB	0.852297	41.17	39.58	4.58	36.58	35
SSC	12261	12261.p1	affected	M	0	71	0.482374	10	0	WB	0.878571	46.75	45.58	16.25	30.5	29.33
SSC	12261	12261.s1	unaffected	M	0	60	0.478269	8	0	WB	0.867757	46.75	45.58	21.5	25.25	24.08
SSC	12271	12271.p1	affected	M	0	61	0.469392	3	0	WB	0.713844	41.33	47.5	10.5	30.83	37
SSC	12271	12271.s1	unaffected	M	0	64	0.502468	3	0	WB	0.710744	41.33	47.5	9.08	32.25	38.42
SSC	12274	12274.p1	affected	M	0	53	0.491027	7	0	WB	0.905381	36.08	36.25	5.42	30.67	30.83
SSC	12274	12274.s1	unaffected	F	0	62	0.471724	4	0	WB	0.905575	36.08	36.25	7.58	28.5	28.67
SSC	12275	12275.p1	affected	M	0	59	0.493179	5	0	WB	0.836328	35.67	36.33	4.42	31.25	31.92
SSC	12275	12275.s1	unaffected	M	0	53	0.478989	2	0	WB	0.831026	35.67	36.33	8.42	27.25	27.92
SSC	12279	12279.p1	affected	M	0	72	0.483501	9	0	WB	0.906158	37	39.83	4.08	32.92	35.75
SSC	12279	12279.s1	unaffected	F	0	90	0.482822	15	0	WB	0.895851	37	39.83	6.17	30.83	33.67
SSC	12281	12281.p1	affected	M	0	63	0.501457	4	0	WB	0.917244	39.92	40.58	4.25	35.67	36.33
SSC	12281	12281.s1	unaffected	F	0	62	0.483547	7	0	WB	0.91175	39.92	40.58	18.08	21.83	22.5
SSC	12285	12285.p1	affected	F	0	64	0.49294	2	0	WB	0.780569	41.25	46.42	4.67	36.58	41.75
SSC	12285	12285.s1	unaffected	M	0	76	0.499448	7	0	WB	0.782653	41.25	46.42	9	32.25	37.42
SSC	12289	12289.p1	affected	M	0	58	0.475513	6	1	WB	0.880997	46.75	45.67	12.17	34.58	33.5
SSC	12289	12289.s1	unaffected	M	0	62	0.473729	8	0	WB	0.882382	46.75	45.67	16.33	30.42	29.33
SSC	12290	12290.p1	affected	M	0	72	0.48991	4	0	WB	0.887005	26.5	42.17	4.42	22.08	37.75
SSC	12290	12290.s1	unaffected	F	0	71	0.491965	5	0	WB	0.872066	26.5	42.17	5.58	20.92	36.58
SSC	12295	12295.p1	affected	M	0	76	0.501298	2	0	WB	0.898485	43.67	45.17	15.58	28.08	29.58
SSC	12295	12295.s1	unaffected	M	0	46	0.503662	3	1	WB	0.89613	43.67	45.17	20	23.67	25.17
SSC	12296	12296.p1	affected	M	0	79	0.463314	6	0	WB	0.900159	45.5	44.33	15.33	30.17	29
SSC	12296	12296.s1	unaffected	M	0	78	0.489449	2	0	WB	0.900879	45.5	44.33	13.92	31.58	30.42
SSC	12297	12297.p1	affected	M	0	74	0.480587	4	0	WB	0.840019	47.5	51.08	15	32.5	36.08
SSC	12297	12297.s1	unaffected	M	0	76	0.480995	4	0	WB	0.83977	47.5	51.08	11.92	35.58	39.17
SSC	12299	12299.p1	affected	M	0	53	0.494454	4	0	WB	0.799249	37.42	42	6.25	31.17	35.75
SSC	12299	12299.s1	unaffected	F	0	48	0.50153	11	0	WB	0.802587	37.42	42	9.67	27.75	32.33
SSC	12300	12300.p1	affected	M	0	50	0.508977	5	0	WB	0.880471	37.33	40.75	7.25	30.08	33.5
SSC	12300	12300.s1	unaffected	F	0	62	0.501191	14	0	WB	0.878781	37.33	40.75	4.75	32.58	36
SSC	12301	12301.p1	affected	M	0	53	0.478969	5	0	WB	0.778902	43.17	43.17	13.92	29.25	29.25
SSC	12301	12301.s1	unaffected	F	0	70	0.49443	3	0	WB	0.773231	43.17	43.17	16.75	26.42	26.42
SSC	12302	12302.p1	affected	M	0	73	0.497122	8	0	WB	0.864237	45.58	45.92	8.67	36.92	37.25
SSC	12302	12302.s1	unaffected	F	0	66	0.474771	7	0	WB	0.855847	45.58	45.92	16.42	29.17	29.5
SSC	12303	12303.p1	affected	M	0	57	0.504236	4	0	WB	0.821399	33.08	38.5	9.33	23.75	29.17
SSC	12303	12303.s1	unaffected	F	0	56	0.499795	9	0	WB	0.845859	33.08	38.5	5.75	27.33	32.75
SSC	12304	12304.p1	affected	M	0	53	0.459582	7	0	WB	0.759195	47.75	43.42	14.58	33.17	28.83
SSC	12304	12304.s1	unaffected	M	0	37	0.448039	5	0	WB	0.760454	47.75	43.42	16.92	30.83	26.5
SSC	12308	12308.p1	affected	F	0	86	0.475983	5	1	WB	0.885113	45.08	59.42	14.33	30.75	45.08
SSC	12308	12308.s1	unaffected	M	0	96	0.481342	7	0	WB	0.88182	45.08	59.42	9.58	35.5	49.83
SSC	12313	12313.p1	affected	F	0	53	0.466809	10	0	WB	0.910339	33.25	35	11.83	21.42	23.17
SSC	12313	12313.s1	unaffected	F	0	62	0.469244	6	1	WB	0.908888	33.25	35	9.75	23.5	25.25
SSC	12314	12314.p1	affected	M	0	97	0.483095	11	0	WB	0.875869	43.25	54.58	6.17	37.08	48.42
SSC	12314	12314.s1	unaffected	M	0	96	0.475265	3	0	WB	0.87677	43.25	54.58	8.17	35.08	46.42
SSC	12316	12316.p1	affected	M	0	53	0.469356	7	0	WB	0.798174	36.5	40.92	12.5	24	28.42
SSC	12316	12316.s1	unaffected	M	0	57	0.493777	5	0	WB	0.785592	36.5	40.92	8	28.5	32.92
SSC	12317	12317.p1	affected	M	0	68	0.507276	5	0	WB	0.895121	38.33	40.25	6.83	31.5	33.42
SSC	12317	12317.s1	unaffected	F	0	79	0.435441	5	0	WB	0.894491	38.33	40.25	10.75	27.58	29.5
SSC	12318	12318.p1	affected	M	0	68	0.483173	8	0	WB	0.892965	43.17	41.25	9.25	33.92	32
SSC	12318	12318.s1	unaffected	F	0	80	0.490386	7	0	WB	0.889121	43.17	41.25	6.5	36.67	34.75
SSC	12320	12320.p1	affected	M	0	81	0.477766	15	0	WB	0.873934	48.75	53.75	8.5	40.25	45.25
SSC	12320	12320.s1	unaffected	F	0	50	0.468986	2	0	WB	0.867648	48.75	53.75	23.25	25.5	30.5
SSC	12321	12321.p1	affected	M	0	64	0.488995	5	0	WB	0.870807	42.58	46.67	11.17	31.42	35.5
SSC	12321	12321.s1	unaffected	F	0	48	0.509049	4	0	WB	0.82334	42.58	46.67	9.83	32.75	36.83
SSC	12323	12323.p1	affected	M	0	67	0.470358	7	0	WB	0.905006	34.17	39.08	10.08	24.08	29
SSC	12323	12323.s1	unaffected	F	0	68	0.479757	9	0	WB	0.907945	34.17	39.08	4	30.17	35.08
SSC	12324	12324.p1	affected	M	0	60	0.473977	5	0	WB	0.912176	42.42	45	13	29.42	32
SSC	12324	12324.s1	unaffected	F	0	58	0.487199	9	0	WB	0.913082	42.42	45	12.33	30.08	32.67
SSC	12325	12325.p1	affected	M	0	47	0.480739	3	0	WB	0.858691	36.33	40.5	9.5	26.83	31
SSC	12325	12325.s1	unaffected	F	0	53	0.461559	5	0	WB	0.852813	36.33	40.5	16.25	20.08	24.25
SSC	12326	12326.p1	affected	M	0	35	0.506215	5	0	WB	0.569792	35.42	38.17	6.75	28.67	31.42
SSC	12326	12326.s1	unaffected	F	0	24	0.493001	3	0	WB	0.582986	35.42	38.17	8.75	26.67	29.42
SSC	12329	12329.p1	affected	M	0	73	0.479911	6	0	WB	0.893099	38.42	38.42	8.08	30.33	30.33
SSC	12329	12329.s1	unaffected	M	0	81	0.489012	11	1	WB	0.890494	38.42	38.42	6.33	32.08	32.08
SSC	12331	12331.p1	affected	M	0	64	0.495856	7	0	WB	0.904514	50.75	46.75	12.33	38.42	34.42
SSC	12331	12331.s1	unaffected	F	0	79	0.468721	5	0	WB	0.900706	50.75	46.75	9.58	41.17	37.17
SSC	12334	12334.p1	affected	M	0	46	0.508981	3	0	WB	0.826029	34.08	34.17	8.92	25.17	25.25
SSC	12334	12334.s1	unaffected	M	0	64	0.498488	11	0	WB	0.825394	34.08	34.17	4.17	29.92	30
SSC	12335	12335.p1	affected	F	0	60	0.485732	4	0	WB	0.770111	39.17	39.33	6.25	32.92	33.08
SSC	12335	12335.s1	unaffected	F	0	71	0.457492	7	0	WB	0.721068	39.17	39.33	4.67	34.5	34.67
SSC	12340	12340.p1	affected	F	1	74	0.381406	10	0	WB	0.72485	42	40.17	15.5	26.5	24.67
SSC	12340	12340.s1	unaffected	F	0	47	0.516636	7	0	WB	0.72371	42	40.17	10.25	31.75	29.92
SSC	12341	12341.p1	affected	M	0	67	0.478692	2	0	WB	0.875792	45	44.67	13.83	31.17	30.83
SSC	12341	12341.s1	unaffected	F	0	70	0.491937	10	0	WB	0.871191	45	44.67	11.25	33.75	33.42
SSC	12343	12343.p1	affected	F	0	43	0.507213	8	1	WB	0.761103	38.58	35.92	6.17	32.42	29.75
SSC	12343	12343.s1	unaffected	F	0	45	0.467476	4	0	WB	0.761349	38.58	35.92	8	30.58	27.92
SSC	12345	12345.p1	affected	M	0	77	0.501234	7	0	WB	0.813949	40.67	51.92	11.67	29	40.25
SSC	12345	12345.s1	unaffected	F	0	68	0.488263	4	0	WB	0.820266	40.67	51.92	12.92	27.75	39
SSC	12346	12346.p1	affected	M	0	58	0.502376	4	0	WB	0.669571	48.25	56.5	13.42	34.83	43.08
SSC	12346	12346.s1	unaffected	M	0	60	0.481937	5	0	WB	0.67047	48.25	56.5	15	33.25	41.5
SSC	12347	12347.p1	affected	M	0	66	0.471782	7	0	WB	0.884398	38.08	40.25	8.83	29.25	31.42
SSC	12347	12347.s1	unaffected	F	0	65	0.48752	6	0	WB	0.882464	38.08	40.25	7.25	30.83	33
SSC	12351	12351.p1	affected	M	0	86	0.492765	7	0	WB	0.840406	46.25	55.67	13.58	32.67	42.08
SSC	12351	12351.s1	unaffected	F	0	77	0.494963	6	0	WB	0.834504	46.25	55.67	15.33	30.92	40.33
SSC	12356	12356.p1	affected	M	0	106	0.494756	3	0	WB	0.896613	45.33	49.92	5.83	39.5	44.08
SSC	12356	12356.s1	unaffected	F	0	93	0.467315	9	0	WB	0.895462	45.33	49.92	7.83	37.5	42.08
SSC	12358	12358.p1	affected	F	0	47	0.493289	4	0	WB	0.802233	37.75	37.83	9.33	28.42	28.5
SSC	12358	12358.s1	unaffected	M	0	55	0.512323	2	0	WB	0.801923	37.75	37.83	6.67	31.08	31.17
SSC	12359	12359.p1	affected	M	0	52	0.482135	6	0	WB	0.913287	34.17	33.42	9.33	24.83	24.08
SSC	12359	12359.s1	unaffected	F	0	59	0.478523	12	0	WB	0.910409	34.17	33.42	6.25	27.92	27.17
SSC	12360	12360.p1	affected	M	0	58	0.490077	6	0	WB	0.831243	37.33	39.25	6.83	30.5	32.42
SSC	12360	12360.s1	unaffected	F	0	72	0.471532	5	0	WB	0.838073	37.33	39.25	7.92	29.42	31.33
SSC	12361	12361.p1	affected	M	0	78	0.483709	9	0	WB	0.865925	37.83	39.83	4.83	33	35
SSC	12361	12361.s1	unaffected	M	0	59	0.487637	4	0	WB	0.870771	37.83	39.83	7.25	30.58	32.58
SSC	12363	12363.p1	affected	M	0	75	0.489732	11	0	WB	0.802106	50.25	52.75	14.25	36	38.5
SSC	12363	12363.s1	unaffected	M	0	60	0.49253	7	0	WB	0.805166	50.25	52.75	21.92	28.33	30.83
SSC	12366	12366.p1	affected	M	0	58	0.503611	6	0	WB	0.856365	32.83	35.08	4	28.83	31.08
SSC	12366	12366.s1	unaffected	F	0	52	0.468076	3	0	WB	0.857123	32.83	35.08	7.75	25.08	27.33
SSC	12367	12367.p1	affected	M	0	66	0.484913	7	0	WB	0.856833	41.58	42	9.42	32.17	32.58
SSC	12367	12367.s1	unaffected	F	0	73	0.488708	7	0	WB	0.884951	41.58	42	9.25	32.33	32.75
SSC	12368	12368.p1	affected	M	0	67	0.487165	5	0	WB	0.836644	38.92	39.67	10.17	28.75	29.5
SSC	12368	12368.s1	unaffected	M	0	61	0.502918	7	0	WB	0.841624	38.92	39.67	7.17	31.75	32.5
SSC	12369	12369.p1	affected	M	0	62	0.480438	6	0	WB	0.902756	38.25	40.5	7.25	31	33.25
SSC	12369	12369.s1	unaffected	F	0	98	0.471635	5	1	WB	0.903021	38.25	40.5	4.17	34.08	36.33
SSC	12370	12370.p1	affected	M	0	86	0.476652	7	1	WB	0.884707	48.25	48.67	8.17	40.08	40.5
SSC	12370	12370.s1	unaffected	F	0	81	0.4932	9	0	WB	0.881871	48.25	48.67	6.25	42	42.42
SSC	12372	12372.p1	affected	F	0	73	0.48403	11	0	WB	0.900791	52.33	50.17	15.67	36.67	34.5
SSC	12372	12372.s1	unaffected	F	0	95	0.485223	16	0	WB	0.901397	52.33	50.17	13.5	38.83	36.67
SSC	12373	12373.p1	affected	M	0	51	0.51405	2	0	WB	0.791931	45.75	47.17	9.75	36	37.42
SSC	12373	12373.s1	unaffected	F	0	54	0.475424	6	1	WB	0.791963	45.75	47.17	11.67	34.08	35.5
SSC	12375	12375.p1	affected	M	0	89	0.478628	10	0	WB	0.893579	48.83	63.67	15.92	32.92	47.75
SSC	12375	12375.s1	unaffected	F	1	121	0.478263	10	0	WB	0.89219	48.83	63.67	7.5	41.33	56.17
SSC	12377	12377.p1	affected	M	0	62	0.499256	9	0	WB	0.850552	48.83	51.08	17.83	31	33.25
SSC	12377	12377.s1	unaffected	F	0	55	0.495656	7	0	WB	0.871162	48.83	51.08	20.58	28.25	30.5
SSC	12378	12378.p1	affected	F	0	37	0.49042	2	0	WB	0.576666	37.83	34.17	6.17	31.67	28
SSC	12378	12378.s1	unaffected	M	0	36	0.510238	2	0	WB	0.579079	37.83	34.17	4.42	33.42	29.75
SSC	12380	12380.p1	affected	M	0	55	0.500779	5	0	WB	0.842546	35.75	39.17	14.67	21.08	24.5
SSC	12380	12380.s1	unaffected	F	0	41	0.47753	5	0	WB	0.819412	35.75	39.17	17	18.75	22.17
SSC	12381	12381.p1	affected	M	0	34	0.482558	5	0	WB	0.893868	29.17	30.42	6.17	23	24.25
SSC	12381	12381.s1	unaffected	F	0	55	0.505772	5	0	WB	0.901196	29.17	30.42	7.5	21.67	22.92
SSC	12382	12382.p1	affected	M	0	68	0.48334	7	0	WB	0.857122	43	46.67	10.08	32.92	36.58
SSC	12382	12382.s1	unaffected	M	0	69	0.492559	9	0	WB	0.856618	43	46.67	12.42	30.58	34.25
SSC	12383	12383.p1	affected	M	0	75	0.481648	8	1	WB	0.897994	34.17	36.67	9	25.17	27.67
SSC	12383	12383.s1	unaffected	M	0	55	0.472472	8	0	WB	0.89699	34.17	36.67	12.83	21.33	23.83
SSC	12385	12385.p1	affected	M	0	59	0.497108	7	0	WB	0.9039	38.83	39.75	13.58	25.25	26.17
SSC	12385	12385.s1	unaffected	F	0	69	0.485921	9	0	WB	0.903325	38.83	39.75	10.67	28.17	29.08
SSC	12388	12388.p1	affected	F	0	66	0.499191	7	0	WB	0.904751	38.08	43	5	33.08	38
SSC	12388	12388.s1	unaffected	M	0	71	0.492258	7	0	WB	0.90428	38.08	43	6.75	31.33	36.25
SSC	12390	12390.p1	affected	M	0	51	0.486883	5	0	WB	0.841329	33	39	6.5	26.5	32.5
SSC	12390	12390.s1	unaffected	M	0	42	0.501526	4	0	WB	0.834335	33	39	4.25	28.75	34.75
SSC	12394	12394.p1	affected	M	0	52	0.483178	6	1	WB	0.810779	41.17	40.25	8.92	32.25	31.33
SSC	12394	12394.s1	unaffected	M	0	67	0.511131	8	0	WB	0.809267	41.17	40.25	10.75	30.42	29.5
SSC	12396	12396.p1	affected	M	0	75	0.493179	10	0	WB	0.851417	42.5	51.42	8.33	34.17	43.08
SSC	12396	12396.s1	unaffected	F	0	93	0.473685	4	0	WB	0.860355	42.5	51.42	11.17	31.33	40.25
SSC	12399	12399.p1	affected	F	0	55	0.501943	6	1	WB	0.887882	40	40.67	6.33	33.67	34.33
SSC	12399	12399.s1	unaffected	F	0	64	0.491455	8	0	WB	0.889288	40	40.67	4.17	35.83	36.5
SSC	12401	12401.p1	affected	M	0	56	0.488886	5	0	WB	0.779165	44.25	44.25	6.92	37.33	37.33
SSC	12401	12401.s1	unaffected	M	0	56	0.464324	6	0	WB	0.786119	44.25	44.25	6.92	37.33	37.33
SSC	12403	12403.p1	affected	M	0	61	0.486492	7	0	WB	0.886982	40.17	39.42	11.92	28.25	27.5
SSC	12403	12403.s1	unaffected	F	0	49	0.480926	0	0	WB	0.881174	40.17	39.42	9.67	30.5	29.75
SSC	12405	12405.p1	affected	M	0	71	0.516303	7	0	WB	0.874538	35	36.67	6.25	28.75	30.42
SSC	12405	12405.s1	unaffected	F	0	68	0.4548	6	0	WB	0.876882	35	36.67	3.67	31.33	33
SSC	12407	12407.p1	affected	M	0	48	0.498502	9	0	WB	0.806542	32.17	36	9.42	22.75	26.58
SSC	12407	12407.s1	unaffected	F	0	72	0.48323	4	0	WB	0.800786	32.17	36	4.75	27.42	31.25
SSC	12409	12409.p1	affected	M	0	63	0.493291	7	0	WB	0.876903	38.92	40.25	10.83	28.08	29.42
SSC	12409	12409.s1	unaffected	F	0	59	0.474466	5	0	WB	0.876313	38.92	40.25	9	29.92	31.25
SSC	12412	12412.p1	affected	M	0	54	0.473704	6	0	WB	0.907342	33.17	31.75	8.5	24.67	23.25
SSC	12412	12412.s1	unaffected	M	0	58	0.513562	11	0	WB	0.900269	33.17	31.75	7.25	25.92	24.5
SSC	12415	12415.p1	affected	M	0	58	0.484791	7	0	WB	0.767908	38.17	41.08	12.83	25.33	28.25
SSC	12415	12415.s1	unaffected	F	0	36	0.484508	5	0	WB	0.769646	38.17	41.08	16.17	22	24.92
SSC	12418	12418.p1	affected	M	0	71	0.46992	9	0	WB	0.876054	39.58	52.92	13.42	26.17	39.5
SSC	12418	12418.s1	unaffected	M	0	98	0.50167	5	0	WB	0.872885	39.58	52.92	11.67	27.92	41.25
SSC	12420	12420.p1	affected	M	0	77	0.484848	7	0	WB	0.894128	38.5	48.17	7.75	30.75	40.42
SSC	12420	12420.s1	unaffected	F	0	86	0.487348	11	1	WB	0.890098	38.5	48.17	4.67	33.83	43.5
SSC	12424	12424.p1	affected	M	0	84	0.484565	11	0	WB	0.887174	37.75	40.83	4.17	33.58	36.67
SSC	12424	12424.s1	unaffected	F	0	64	0.457907	11	0	WB	0.891439	37.75	40.83	6.17	31.58	34.67
SSC	12426	12426.p1	affected	M	0	70	0.499301	9	0	WB	0.887399	41.33	41.67	8.08	33.25	33.58
SSC	12426	12426.s1	unaffected	F	0	70	0.486124	10	1	WB	0.886792	41.33	41.67	4.67	36.67	37
SSC	12430	12430.p1	affected	F	0	69	0.475327	7	0	WB	0.864083	41.67	48.67	9.83	31.83	38.83
SSC	12430	12430.s1	unaffected	M	0	70	0.494784	3	0	WB	0.866938	41.67	48.67	8.33	33.33	40.33
SSC	12434	12434.p1	affected	M	0	61	0.49815	7	0	WB	0.725493	42.42	50	5.25	37.17	44.75
SSC	12434	12434.s1	unaffected	F	0	59	0.487816	9	0	WB	0.741417	42.42	50	8.83	33.58	41.17
SSC	12435	12435.p1	affected	M	0	46	0.483125	4	1	WB	0.865499	32	34.33	11.17	20.83	23.17
SSC	12435	12435.s1	unaffected	F	0	43	0.501961	9	0	WB	0.86839	32	34.33	9	23	25.33
SSC	12437	12437.p1	affected	M	0	108	0.487867	8	0	WB	0.911721	43.67	49	10.08	33.58	38.92
SSC	12437	12437.s1	unaffected	M	0	73	0.495347	4	0	WB	0.910954	43.67	49	14.08	29.58	34.92
SSC	12438	12438.p1	affected	M	0	27	0.474377	5	0	WB	0.570243	39.92	36.25	4.08	35.83	32.17
SSC	12438	12438.s1	unaffected	M	0	35	0.492043	5	0	WB	0.577011	39.92	36.25	6.42	33.5	29.83
SSC	12440	12440.p1	affected	M	0	68	0.457104	7	0	WB	0.906598	44.58	31.67	7.25	37.33	24.42
SSC	12440	12440.s1	unaffected	F	0	77	0.479155	8	0	WB	0.904185	44.58	31.67	5.08	39.5	26.58
SSC	12441	12441.p1	affected	M	0	79	0.487285	4	0	WB	0.882308	43.58	50.25	13.67	29.92	36.58
SSC	12441	12441.s1	unaffected	F	0	67	0.487508	9	0	WB	0.879652	43.58	50.25	10.58	33	39.67
SSC	12444	12444.p1	affected	F	0	66	0.476359	9	0	WB	0.863767	40.58	41.42	9.5	31.08	31.92
SSC	12444	12444.s1	unaffected	M	0	67	0.488425	4	0	WB	0.853304	40.58	41.42	7	33.58	34.42
SSC	12445	12445.p1	affected	M	0	42	0.503419	4	0	WB	0.686965	38.83	39.33	10.92	27.92	28.42
SSC	12445	12445.s1	unaffected	M	0	46	0.481442	5	0	WB	0.679776	38.83	39.33	6.58	32.25	32.75
SSC	12447	12447.p1	affected	M	0	65	0.497266	5	0	WB	0.911068	30.75	34.83	4.58	26.17	30.25
SSC	12447	12447.s1	unaffected	F	0	62	0.48195	3	0	WB	0.910859	30.75	34.83	7.58	23.17	27.25
SSC	12449	12449.p1	affected	M	0	49	0.488782	7	0	WB	0.736283	37.33	49.75	6.83	30.5	42.92
SSC	12449	12449.s1	unaffected	M	0	55	0.495602	4	0	WB	0.710638	37.33	49.75	5.33	32	44.42
SSC	12451	12451.p1	affected	M	0	76	0.494065	7	1	WB	0.839741	48.42	58	9.58	38.83	48.42
SSC	12451	12451.s1	unaffected	M	0	75	0.476716	3	0	WB	0.831012	48.42	58	12.25	36.17	45.75
SSC	12456	12456.p1	affected	F	0	68	0.469223	7	0	WB	0.917785	38.58	45.5	14.25	24.33	31.25
SSC	12456	12456.s1	unaffected	M	0	74	0.497816	7	0	WB	0.917984	38.58	45.5	12	26.58	33.5
SSC	12457	12457.p1	affected	M	0	78	0.484564	5	0	WB	0.896382	39.75	40.5	9.58	30.17	30.92
SSC	12457	12457.s1	unaffected	M	0	75	0.488041	11	0	WB	0.879305	39.75	40.5	5.58	34.17	34.92
SSC	12460	12460.p1	affected	M	0	74	0.508575	7	0	WB	0.884536	40.67	40.92	9.42	31.25	31.5
SSC	12460	12460.s1	unaffected	M	0	77	0.480262	6	0	WB	0.881585	40.67	40.92	7	33.67	33.92
SSC	12462	12462.p1	affected	M	0	52	0.478979	3	0	WB	0.666865	54.33	56.58	16.75	37.58	39.83
SSC	12462	12462.s1	unaffected	F	0	53	0.485206	4	0	WB	0.669013	54.33	56.58	20.75	33.58	35.83
SSC	12463	12463.p1	affected	M	0	69	0.477617	5	0	WB	0.865158	42.17	40.75	9.75	32.42	31
SSC	12463	12463.s1	unaffected	F	0	63	0.475391	3	0	WB	0.86493	42.17	40.75	12.33	29.83	28.42
SSC	12467	12467.p1	affected	M	0	72	0.468379	5	0	WB	0.8859	33.5	34.5	8.42	25.08	26.08
SSC	12467	12467.s1	unaffected	F	0	46	0.459644	4	0	WB	0.876853	33.5	34.5	6	27.5	28.5
SSC	12469	12469.p1	affected	M	0	82	0.482211	7	0	WB	0.892848	40.17	40.83	10.67	29.5	30.17
SSC	12469	12469.s1	unaffected	F	0	68	0.486135	10	0	WB	0.895168	40.17	40.83	8.67	31.5	32.17
SSC	12473	12473.p1	affected	M	0	38	0.483579	7	0	WB	0.784762	29.92	34	4.42	25.5	29.58
SSC	12473	12473.s1	unaffected	F	0	56	0.500706	9	0	WB	0.784776	29.92	34	6.42	23.5	27.58
SSC	12478	12478.p1	affected	M	0	84	0.456106	5	0	WB	0.889635	34.42	37.17	4.83	29.58	32.33
SSC	12478	12478.s1	unaffected	M	0	41	0.451034	5	0	WB	0.88959	34.42	37.17	14.5	19.92	22.67
SSC	12479	12479.p1	affected	M	0	38	0.458849	8	0	WB	0.610568	45.25	45.83	10	35.25	35.83
SSC	12479	12479.s1	unaffected	M	0	42	0.462111	2	0	WB	0.590321	45.25	45.83	12.33	32.92	33.5
SSC	12480	12480.p1	affected	M	0	56	0.495282	5	0	WB	0.879673	39	38.92	13.08	25.92	25.83
SSC	12480	12480.s1	unaffected	M	0	60	0.466122	9	0	WB	0.883265	39	38.92	15.08	23.92	23.83
SSC	12481	12481.p1	affected	M	0	46	0.507715	5	0	WB	0.784902	39.17	44.92	5.58	33.58	39.33
SSC	12481	12481.s1	unaffected	M	0	59	0.499165	5	1	WB	0.790196	39.17	44.92	9	30.17	35.92
SSC	12483	12483.p1	affected	M	0	53	0.490789	9	0	WB	0.886994	47.67	46.75	15.5	32.17	31.25
SSC	12483	12483.s1	unaffected	M	0	76	0.488399	4	0	WB	0.888969	47.67	46.75	12.67	35	34.08
SSC	12484	12484.p1	affected	M	0	41	0.491739	5	0	WB	0.853369	32.58	36.58	9.42	23.17	27.17
SSC	12484	12484.s1	unaffected	M	0	55	0.479298	4	0	WB	0.860903	32.58	36.58	10.67	21.92	25.92
SSC	12492	12492.p1	affected	M	0	75	0.506876	13	0	WB	0.824658	47.17	54	15.42	31.75	38.58
SSC	12492	12492.s1	unaffected	M	0	76	0.471556	12	0	WB	0.825605	47.17	54	13.08	34.08	40.92
SSC	12493	12493.p1	affected	F	0	69	0.473282	4	0	WB	0.712517	53.5	57.33	15.33	38.17	42
SSC	12493	12493.s1	unaffected	M	0	60	0.486548	4	0	WB	0.72448	53.5	57.33	19.33	34.17	38
SSC	12494	12494.p1	affected	M	0	64	0.499711	9	0	WB	0.891076	46.08	40.75	7.92	38.17	32.83
SSC	12494	12494.s1	unaffected	F	0	81	0.480922	7	0	WB	0.893097	46.08	40.75	11	35.08	29.75
SSC	12497	12497.p1	affected	M	0	53	0.488444	4	0	WB	0.764978	41.5	41.42	4.58	36.92	36.83
SSC	12497	12497.s1	unaffected	F	0	46	0.502384	6	0	WB	0.758027	41.5	41.42	10.75	30.75	30.67
SSC	12498	12498.p1	affected	M	0	87	0.467554	11	0	WB	0.745258	44.58	66.08	10.92	33.67	55.17
SSC	12498	12498.s1	unaffected	F	0	77	0.487644	8	0	WB	0.744426	44.58	66.08	8.08	36.5	58
SSC	12499	12499.p1	affected	M	0	54	0.502347	8	0	WB	0.907871	38.67	43.08	6.92	31.75	36.17
SSC	12499	12499.s1	unaffected	M	0	66	0.483629	6	0	WB	0.908884	38.67	43.08	9.42	29.25	33.67
SSC	12501	12501.p1	affected	M	0	74	0.489976	10	0	WB	0.846294	42.08	49.92	5.58	36.5	44.33
SSC	12501	12501.s1	unaffected	M	0	73	0.498211	7	0	WB	0.843295	42.08	49.92	8.08	34	41.83
SSC	12507	12507.p1	affected	M	0	91	0.500339	7	0	WB	0.892464	53.75	54.92	18	35.75	36.92
SSC	12507	12507.s1	unaffected	F	0	47	0.485106	7	0	WB	0.892895	53.75	54.92	26.08	27.67	28.83
SSC	12510	12510.p1	affected	M	0	90	0.477555	9	0	WB	0.892822	47.25	54.08	7.25	40	46.83
SSC	12510	12510.s1	unaffected	M	0	100	0.472203	6	0	WB	0.893543	47.25	54.08	4.08	43.17	50
SSC	12512	12512.p1	affected	M	0	67	0.489951	7	0	WB	0.87279	44.92	44.83	8.33	36.58	36.5
SSC	12512	12512.s1	unaffected	F	0	73	0.489148	6	0	WB	0.869166	44.92	44.83	11.25	33.67	33.58
SSC	12515	12515.p1	affected	F	0	74	0.491983	4	0	WB	0.879473	33.42	37.17	6.25	27.17	30.92
SSC	12515	12515.s1	unaffected	M	0	64	0.472975	8	0	WB	0.873529	33.42	37.17	4.17	29.25	33
SSC	12517	12517.p1	affected	M	0	32	0.493831	3	0	WB	0.680429	37.33	49.17	13.42	23.92	35.75
SSC	12517	12517.s1	unaffected	M	0	62	0.506353	6	0	WB	0.681232	37.33	49.17	11.67	25.67	37.5
SSC	12518	12518.p1	affected	M	0	83	0.484405	14	0	WB	0.883683	32.25	39.83	5.83	26.42	34
SSC	12518	12518.s1	unaffected	F	0	68	0.502245	16	0	WB	0.831178	32.25	39.83	4.67	27.58	35.17
SSC	12522	12522.p1	affected	M	0	58	0.488021	5	0	WB	0.71935	42.75	39.5	5.17	37.58	34.33
SSC	12522	12522.s1	unaffected	M	0	37	0.491926	7	0	WB	0.725726	42.75	39.5	6.67	36.08	32.83
SSC	12523	12523.p1	affected	M	0	45	0.458437	1	0	WB	0.889245	26.5	27.25	6.08	20.42	21.17
SSC	12523	12523.s1	unaffected	F	0	47	0.443843	4	1	WB	0.885648	26.5	27.25	4	22.5	23.25
SSC	12524	12524.p1	affected	F	0	46	0.476206	7	0	WB	0.889438	34.17	37.08	6.42	27.75	30.67
SSC	12524	12524.s1	unaffected	F	0	70	0.512015	6	0	WB	0.912992	34.17	37.08	4.42	29.75	32.67
SSC	12526	12526.p1	affected	M	0	55	0.502676	8	0	WB	0.7134	42.5	40.75	9.08	33.42	31.67
SSC	12526	12526.s1	unaffected	F	0	36	0.510969	4	0	WB	0.715905	42.5	40.75	11.17	31.33	29.58
SSC	12529	12529.p1	affected	M	0	59	0.495701	4	0	WB	0.670382	41.75	48.75	6.17	35.58	42.58
SSC	12529	12529.s1	unaffected	F	0	53	0.495525	5	0	WB	0.68206	41.75	48.75	8.08	33.67	40.67
SSC	12532	12532.p1	affected	M	0	66	0.463272	9	0	WB	0.819658	42.92	43.25	11.75	31.17	31.5
SSC	12532	12532.s1	unaffected	F	0	58	0.474629	11	0	WB	0.813166	42.92	43.25	9	33.92	34.25
SSC	12534	12534.p1	affected	F	0	43	0.475176	2	0	WB	0.738059	31.83	37.5	7	24.83	30.5
SSC	12534	12534.s1	unaffected	F	0	59	0.479191	11	0	WB	0.75042	31.83	37.5	4.67	27.17	32.83
SSC	12536	12536.p1	affected	M	0	53	0.509492	3	0	WB	0.910056	37.75	42.67	5.92	31.83	36.75
SSC	12536	12536.s1	unaffected	F	0	88	0.491129	14	0	WB	0.909437	37.75	42.67	4.92	32.83	37.75
SSC	12540	12540.p1	affected	F	0	47	0.485	7	0	WB	0.654922	43.58	50	6.92	36.67	43.08
SSC	12540	12540.s1	unaffected	F	0	59	0.507039	4	0	WB	0.663765	43.58	50	4.5	39.08	45.5
SSC	12541	12541.p1	affected	M	0	50	0.4887	6	0	WB	0.677823	33.08	47.92	6.5	26.58	41.42
SSC	12541	12541.s1	unaffected	M	0	64	0.514594	3	0	WB	0.67493	33.08	47.92	8.25	24.83	39.67
SSC	12548	12548.p1	affected	M	0	54	0.466762	5	0	WB	0.741127	44.25	43.67	11.92	32.33	31.75
SSC	12548	12548.s1	unaffected	F	0	58	0.477915	6	0	WB	0.741932	44.25	43.67	10.17	34.08	33.5
SSC	12550	12550.p1	affected	F	0	79	0.486707	8	0	WB	0.871371	43.67	52.33	8.67	35	43.67
SSC	12550	12550.s1	unaffected	F	0	69	0.473708	10	1	WB	0.868616	43.67	52.33	9.67	34	42.67
SSC	12552	12552.p1	affected	M	0	58	0.464261	8	1	WB	0.866095	38.83	38.25	8.67	30.17	29.58
SSC	12552	12552.s1	unaffected	M	0	82	0.480272	5	0	WB	0.863678	38.83	38.25	4.17	34.67	34.08
SSC	12563	12563.p1	affected	M	0	49	0.483789	2	0	WB	0.846447	32.83	42.92	7.58	25.25	35.33
SSC	12563	12563.s1	unaffected	M	0	52	0.469732	6	0	WB	0.844756	32.83	42.92	10.83	22	32.08
SSC	12565	12565.p1	affected	F	0	59	0.480505	5	0	WB	0.90704	39.42	40	10.58	28.83	29.42
SSC	12565	12565.s1	unaffected	M	0	64	0.495919	7	0	WB	0.907363	39.42	40	8.58	30.83	31.42
SSC	12568	12568.p1	affected	M	0	42	0.502267	3	0	WB	0.583377	50.5	58.58	14.58	35.92	44
SSC	12568	12568.s1	unaffected	F	0	50	0.479437	2	0	WB	0.559682	50.5	58.58	15.67	34.83	42.92
SSC	12572	12572.p1	affected	M	0	42	0.504375	2	0	WB	0.606912	48.08	48.25	14.92	33.17	33.33
SSC	12572	12572.s1	unaffected	F	0	53	0.479967	2	1	WB	0.606166	48.08	48.25	6.58	41.5	41.67
SSC	12573	12573.p1	affected	M	0	48	0.487452	2	0	WB	0.797719	54	53.5	17	37	36.5
SSC	12573	12573.s1	unaffected	M	0	86	0.471557	8	0	WB	0.790054	54	53.5	11.67	42.33	41.83
SSC	12574	12574.p1	affected	M	0	59	0.487625	7	0	WB	0.809409	39.67	39.92	13	26.67	26.92
SSC	12574	12574.s1	unaffected	F	0	49	0.465513	6	0	WB	0.809628	39.67	39.92	11.25	28.42	28.67
SSC	12575	12575.p1	affected	M	0	49	0.476637	6	0	WB	0.893859	44.17	47	17	27.17	30
SSC	12575	12575.s1	unaffected	M	0	51	0.474119	6	1	WB	0.887525	44.17	47	18.58	25.58	28.42
SSC	12578	12578.p1	affected	M	0	64	0.493996	4	0	WB	0.898528	38.58	45.42	5.42	33.17	40
SSC	12578	12578.s1	unaffected	F	0	94	0.510404	6	0	WB	0.8986	38.58	45.42	8.75	29.83	36.67
SSC	12579	12579.p1	affected	M	0	68	0.491367	10	0	WB	0.90922	46.08	36.83	6.58	39.5	30.25
SSC	12579	12579.s1	unaffected	F	0	91	0.489944	12	0	WB	0.911573	46.08	36.83	7.83	38.25	29
SSC	12581	12581.p1	affected	F	0	70	0.473063	15	2	WB	0.900172	45.08	53.25	12.42	32.67	40.83
SSC	12581	12581.s1	unaffected	M	0	84	0.484037	10	0	WB	0.899722	45.08	53.25	15.67	29.42	37.58
SSC	12582	12582.p1	affected	M	0	60	0.478644	2	0	WB	0.74968	31.5	41.33	6.33	25.17	35
SSC	12582	12582.s1	unaffected	M	0	45	0.476723	5	0	WB	0.745955	31.5	41.33	9.17	22.33	32.17
SSC	12585	12585.p1	affected	M	0	61	0.493619	12	0	WB	0.901265	53	53.42	17	36	36.42
SSC	12585	12585.s1	unaffected	F	0	70	0.497667	14	1	WB	0.89252	53	53.42	14.75	38.25	38.67
SSC	12588	12588.p1	affected	M	0	67	0.487309	4	0	WB	0.76077	39.5	46.58	9.42	30.08	37.17
SSC	12588	12588.s1	unaffected	M	0	57	0.476456	10	0	WB	0.768697	39.5	46.58	5.42	34.08	41.17
SSC	12592	12592.p1	affected	M	0	77	0.50209	8	0	WB	0.897518	46	52.17	8.17	37.83	44
SSC	12592	12592.s1	unaffected	F	0	82	0.482987	5	0	WB	0.893448	46	52.17	10.08	35.92	42.08
SSC	12595	12595.p1	affected	M	0	41	0.479961	4	0	WB	0.57497	41.33	40.5	4	37.33	36.5
SSC	12595	12595.s1	unaffected	M	0	43	0.48593	8	0	WB	0.582988	41.33	40.5	10.42	30.92	30.08
SSC	12597	12597.p1	affected	M	0	46	0.477276	7	0	WB	0.802365	36.42	36.17	6.42	30	29.75
SSC	12597	12597.s1	unaffected	F	0	59	0.477002	2	0	WB	0.800735	36.42	36.17	5.25	31.17	30.92
SSC	12598	12598.p1	affected	M	0	33	0.501979	2	0	WB	0.761559	45.17	48.92	17.42	27.75	31.5
SSC	12598	12598.s1	unaffected	F	0	57	0.491229	6	0	WB	0.767103	45.17	48.92	12	33.17	36.92
SSC	12603	12603.p1	affected	M	0	89	0.472793	9	0	WB	0.901049	50.17	49.75	11.67	38.5	38.08
SSC	12603	12603.s1	unaffected	M	0	103	0.492806	10	0	WB	0.895502	50.17	49.75	11.67	38.5	38.08
SSC	12605	12605.p1	affected	M	0	72	0.480681	8	0	WB	0.821893	55.58	57.75	16.33	39.25	41.42
SSC	12605	12605.s1	unaffected	M	0	80	0.502639	7	0	WB	0.831623	55.58	57.75	13.25	42.33	44.5
SSC	12610	12610.p1	affected	M	0	65	0.474536	4	1	WB	0.82667	38.42	32	5.42	33	26.58
SSC	12610	12610.s1	unaffected	F	0	51	0.490261	11	0	WB	0.815657	38.42	32	8.83	29.58	23.17
SSC	12613	12613.p1	affected	M	0	59	0.505223	5	1	WB	0.678115	48.67	58.42	12.58	36.08	45.83
SSC	12613	12613.s1	unaffected	M	0	56	0.472934	3	1	WB	0.691958	48.67	58.42	12.58	36.08	45.83
SSC	12617	12617.p1	affected	F	0	81	0.486913	6	0	WB	0.907569	49.33	47.67	10.83	38.5	36.83
SSC	12617	12617.s1	unaffected	M	0	71	0.50275	6	0	WB	0.905131	49.33	47.67	14.58	34.75	33.08
SSC	12618	12618.p1	affected	M	0	59	0.500179	1	1	WB	0.883202	39.25	46.17	5.5	33.75	40.67
SSC	12618	12618.s1	unaffected	M	0	89	0.482288	4	1	WB	0.870072	39.25	46.17	6.75	32.5	39.42
SSC	12619	12619.p1	affected	M	0	53	0.495294	4	0	WB	0.787481	40.83	39.42	7	33.83	32.42
SSC	12619	12619.s1	unaffected	M	0	56	0.475739	7	0	WB	0.794233	40.83	39.42	4.67	36.17	34.75
SSC	12620	12620.p1	affected	M	0	54	0.483444	7	0	WB	0.895874	42.83	46.42	15.67	27.17	30.75
SSC	12620	12620.s1	unaffected	F	0	59	0.474068	5	0	WB	0.898558	42.83	46.42	14	28.83	32.42
SSC	12621	12621.p1	affected	M	0	53	0.469737	3	0	WB	0.894743	32.5	33	5.75	26.75	27.25
SSC	12621	12621.s1	unaffected	M	0	61	0.475968	6	0	WB	0.880976	32.5	33	8.75	23.75	24.25
SSC	12622	12622.p1	affected	M	0	65	0.4794	8	0	WB	0.834002	50.5	50.25	15.08	35.42	35.17
SSC	12622	12622.s1	unaffected	F	0	51	0.494577	6	0	WB	0.834549	50.5	50.25	16.42	34.08	33.83
SSC	12623	12623.p1	affected	M	0	42	0.50058	7	0	WB	0.73445	39.33	40.58	6.67	32.67	33.92
SSC	12623	12623.s1	unaffected	M	0	62	0.475437	5	0	WB	0.766679	39.33	40.58	8.75	30.58	31.83
SSC	12624	12624.p1	affected	M	0	57	0.482062	3	0	WB	0.880178	48.67	41.58	7.25	41.42	34.33
SSC	12624	12624.s1	unaffected	F	0	70	0.503975	5	0	WB	0.87959	48.67	41.58	4.08	44.58	37.5
SSC	12626	12626.p1	affected	M	0	46	0.5021	5	0	WB	0.784592	45.08	42.08	16.33	28.75	25.75
SSC	12626	12626.s1	unaffected	F	0	53	0.464374	7	0	WB	0.783159	45.08	42.08	16.25	28.83	25.83
SSC	12628	12628.p1	affected	M	0	43	0.486158	5	0	WB	0.682189	48.5	46.75	11.17	37.33	35.58
SSC	12628	12628.s1	unaffected	F	0	54	0.471978	3	0	WB	0.71704	48.5	46.75	13.58	34.92	33.17
SSC	12630	12630.p1	affected	M	0	61	0.48572	5	0	WB	0.878245	42.75	41.92	9.83	32.92	32.08
SSC	12630	12630.s1	unaffected	F	0	70	0.505017	5	0	WB	0.888755	42.75	41.92	8	34.75	33.92
SSC	12631	12631.p1	affected	M	0	80	0.491765	6	0	WB	0.869985	50.92	53.75	17.17	33.75	36.58
SSC	12631	12631.s1	unaffected	M	0	85	0.487483	4	1	WB	0.86581	50.92	53.75	18.83	32.08	34.92
SSC	12633	12633.p1	affected	M	0	73	0.485941	4	0	WB	0.832421	38.67	41.5	8.58	30.08	32.92
SSC	12633	12633.s1	unaffected	F	0	57	0.483184	8	0	WB	0.84396	38.67	41.5	6	32.67	35.5
SSC	12636	12636.p1	affected	M	0	48	0.468618	7	0	WB	0.747275	40.5	44.08	9.58	30.92	34.5
SSC	12636	12636.s1	unaffected	F	0	57	0.505573	6	0	WB	0.737089	40.5	44.08	11.5	29	32.58
SSC	12637	12637.p1	affected	M	0	29	0.46511	2	0	WB	0.696164	35.08	34.17	7.25	27.83	26.92
SSC	12637	12637.s1	unaffected	M	0	33	0.499216	6	0	WB	0.700499	35.08	34.17	5	30.08	29.17
SSC	12638	12638.p1	affected	M	0	76	0.481225	7	0	WB	0.897915	44.92	48.58	9.92	35	38.67
SSC	12638	12638.s1	unaffected	F	0	74	0.459168	11	0	WB	0.886651	44.92	48.58	17.83	27.08	30.75
SSC	12641	12641.p1	affected	F	0	81	0.484159	5	0	WB	0.870595	46.33	44.92	10.25	36.08	34.67
SSC	12641	12641.s1	unaffected	F	0	77	0.490568	10	0	WB	0.877816	46.33	44.92	7.58	38.75	37.33
SSC	12643	12643.p1	affected	M	0	52	0.474055	6	0	WB	0.754818	37.17	44.42	10.58	26.58	33.83
SSC	12643	12643.s1	unaffected	F	0	50	0.483208	7	1	WB	0.757602	37.17	44.42	6.17	31	38.25
SSC	12645	12645.p1	affected	M	0	45	0.468062	4	0	WB	0.675168	37	41.33	4.25	32.75	37.08
SSC	12645	12645.s1	unaffected	M	0	49	0.486801	1	0	WB	0.68524	37	41.33	11.33	25.67	30
SSC	12646	12646.p1	affected	M	0	43	0.480851	4	0	WB	0.767213	45.17	43.33	17.75	27.42	25.58
SSC	12646	12646.s1	unaffected	M	0	52	0.473465	6	0	WB	0.762215	45.17	43.33	16.5	28.67	26.83
SSC	12647	12647.p1	affected	M	0	75	0.494649	5	1	WB	0.717855	42	52.67	6.83	35.17	45.83
SSC	12647	12647.s1	unaffected	M	0	61	0.503352	7	0	WB	0.709025	42	52.67	9.08	32.92	43.58
SSC	12648	12648.p1	affected	F	0	85	0.469221	4	0	WB	0.890349	43.42	44	9.83	33.58	34.17
SSC	12648	12648.s1	unaffected	F	0	84	0.493484	8	0	WB	0.866235	43.42	44	11.25	32.17	32.75
SSC	12650	12650.p1	affected	M	0	53	0.46795	9	0	WB	0.821824	37.92	41.5	6.42	31.5	35.08
SSC	12650	12650.s1	unaffected	F	0	87	0.472577	14	0	WB	0.81997	37.92	41.5	4.67	33.25	36.83
SSC	12651	12651.p1	affected	M	0	43	0.482891	4	0	WB	0.687222	37.67	49.33	10.75	26.92	38.58
SSC	12651	12651.s1	unaffected	M	0	43	0.489277	2	0	WB	0.680849	37.67	49.33	15.75	21.92	33.58
SSC	12653	12653.p1	affected	M	0	50	0.484183	9	0	WB	0.753855	39.33	44.5	11	28.33	33.5
SSC	12653	12653.s1	unaffected	F	0	67	0.483968	7	0	WB	0.744759	39.33	44.5	8.5	30.83	36
SSC	12655	12655.p1	affected	M	0	71	0.501145	6	0	WB	0.903692	37.83	41.92	8.92	28.92	33
SSC	12655	12655.s1	unaffected	M	0	57	0.473235	7	0	WB	0.90658	37.83	41.92	18.25	19.58	23.67
SSC	12656	12656.p1	affected	M	0	58	0.454126	3	0	WB	0.884168	35.33	41.42	10.92	24.42	30.5
SSC	12656	12656.s1	unaffected	M	0	50	0.450327	6	0	WB	0.882861	35.33	41.42	16.25	19.08	25.17
SSC	12657	12657.p1	affected	F	0	56	0.482647	4	0	WB	0.77466	40.33	41.5	9.33	31	32.17
SSC	12657	12657.s1	unaffected	F	0	50	0.491269	3	0	WB	0.772798	40.33	41.5	10.75	29.58	30.75
SSC	12661	12661.p1	affected	F	0	76	0.498474	9	1	WB	0.772331	45.92	52.5	8.42	37.5	44.08
SSC	12661	12661.s1	unaffected	F	0	56	0.496558	7	0	WB	0.766004	45.92	52.5	11.17	34.75	41.33
SSC	12662	12662.p1	affected	M	0	52	0.511771	6	0	WB	0.832438	47.33	43.33	4.25	43.08	39.08
SSC	12662	12662.s1	unaffected	M	0	56	0.47853	7	0	WB	0.830683	47.33	43.33	12	35.33	31.33
SSC	12664	12664.p1	affected	M	0	56	0.480197	8	0	WB	0.721746	38.5	42.5	11.42	27.08	31.08
SSC	12664	12664.s1	unaffected	M	0	54	0.512545	6	0	WB	0.737301	38.5	42.5	7.92	30.58	34.58
SSC	12669	12669.p1	affected	M	0	74	0.512168	5	0	WB	0.903075	48.42	49.08	16.25	32.17	32.83
SSC	12669	12669.s1	unaffected	M	0	81	0.483356	9	0	WB	0.903295	48.42	49.08	13.17	35.25	35.92
SSC	12671	12671.p1	affected	M	0	72	0.493966	6	0	WB	0.875915	48.08	51.83	12.75	35.33	39.08
SSC	12671	12671.s1	unaffected	F	0	73	0.474914	12	0	WB	0.887187	48.08	51.83	17.42	30.67	34.42
SSC	12673	12673.p1	affected	M	0	57	0.492916	7	0	WB	0.915146	46.25	41.33	13.33	32.92	28
SSC	12673	12673.s1	unaffected	M	0	74	0.467583	6	0	WB	0.914204	46.25	41.33	11.5	34.75	29.83
SSC	12674	12674.p1	affected	M	0	59	0.465769	2	1	WB	0.898067	33.83	39.67	6.5	27.33	33.17
SSC	12674	12674.s1	unaffected	F	0	69	0.474544	5	0	WB	0.900383	33.83	39.67	4.58	29.25	35.08
SSC	12675	12675.p1	affected	M	0	78	0.48313	6	0	WB	0.890001	38.5	38.25	6.08	32.42	32.17
SSC	12675	12675.s2	unaffected	F	0	57	0.476003	5	0	WB	0.889211	38.5	38.25
SSC	12676	12676.p1	affected	M	0	51	0.478063	4	0	WB	0.73297	42.75	51.42	11.5	31.25	39.92
SSC	12676	12676.s1	unaffected	M	0	63	0.491753	9	0	WB	0.735796	42.75	51.42	9.17	33.58	42.25
SSC	12679	12679.p1	affected	M	0	78	0.475582	7	0	WB	0.902459	48.67	41.58	9.67	39	31.92
SSC	12679	12679.s1	unaffected	M	0	54	0.48307	8	0	WB	0.900762	48.67	41.58	7.75	40.92	33.83
SSC	12680	12680.p1	affected	M	0	54	0.499639	4	1	WB	0.646717	48.83	51.42	8.83	40	42.58
SSC	12680	12680.s1	unaffected	M	0	44	0.47784	8	0	WB	0.653335	48.83	51.42	12.25	36.58	39.17
SSC	12681	12681.p1	affected	F	0	99	0.470375	6	0	WB	0.901971	38.5	40.5	6.5	32	34
SSC	12681	12681.s1	unaffected	F	0	76	0.486058	14	0	WB	0.895739	38.5	40.5	12.75	25.75	27.75
SSC	12682	12682.p1	affected	M	0	64	0.48586	5	0	WB	0.841796	42	43.5	9.67	32.33	33.83
SSC	12682	12682.s1	unaffected	M	0	63	0.45441	4	0	WB	0.836404	42	43.5	8.08	33.92	35.42
SSC	12683	12683.p1	affected	M	0	50	0.48335	7	0	WB	0.795402	39.33	42.33	10.83	28.5	31.5
SSC	12683	12683.s1	unaffected	M	0	52	0.502117	11	0	WB	0.795472	39.33	42.33	7.25	32.08	35.08
SSC	12686	12686.p1	affected	M	0	90	0.494851	6	0	WB	0.8825	40.83	60.17	13.17	27.67	47
SSC	12686	12686.s1	unaffected	F	0	87	0.47279	9	0	WB	0.877639	40.83	60.17	14.42	26.42	45.75
SSC	12687	12687.p1	affected	M	0	90	0.497073	14	0	WB	0.90882	41.58	58.5	9.5	32.08	49
SSC	12687	12687.s1	unaffected	M	0	82	0.475435	6	0	WB	0.902088	41.58	58.5	7.5	34.08	51
SSC	12688	12688.p1	affected	M	0	64	0.472975	8	0	WB	0.89456	38.08	40.33	7.17	30.92	33.17
SSC	12688	12688.s1	unaffected	M	0	68	0.481617	4	0	WB	0.894967	38.08	40.33	8.75	29.33	31.58
SSC	12689	12689.p1	affected	F	0	60	0.466655	2	0	WB	0.863707	39.67	40.83	10.25	29.42	30.58
SSC	12689	12689.s1	unaffected	F	0	74	0.471959	5	0	WB	0.854324	39.67	40.83	6.33	33.33	34.5
SSC	12690	12690.p1	affected	M	0	52	0.487962	4	0	WB	0.81078	37.75	43.58	11.58	26.17	32
SSC	12690	12690.s1	unaffected	M	0	49	0.485536	2	0	WB	0.810229	37.75	43.58	10.58	27.17	33
SSC	12691	12691.p1	affected	F	0	78	0.466258	12	0	WB	0.914571	51.08	48.42	10.92	40.17	37.5
SSC	12691	12691.s1	unaffected	M	0	64	0.452663	9	0	WB	0.909025	51.08	48.42	23.83	27.25	24.58
SSC	12692	12692.p1	affected	M	0	97	0.476986	8	0	WB	0.91702	45.25	49.5	6.08	39.17	43.42
SSC	12692	12692.s1	unaffected	M	0	104	0.495924	10	0	WB	0.910475	45.25	49.5	4.08	41.17	45.42
SSC	12694	12694.p1	affected	F	0	61	0.500682	4	0	WB	0.897524	40.42	43.17	13.42	27	29.75
SSC	12694	12694.s1	unaffected	F	0	61	0.498272	3	0	WB	0.880924	40.42	43.17	11.5	28.92	31.67
SSC	12695	12695.p1	affected	M	0	47	0.484533	6	0	WB	0.873782	38.83	35.92	12.33	26.5	23.58
SSC	12695	12695.s1	unaffected	M	0	34	0.478742	6	0	WB	0.870701	38.83	35.92	14.08	24.75	21.83
SSC	12697	12697.p1	affected	M	0	80	0.47069	2	0	WB	0.886393	32.83	32.58	8.33	24.5	24.25
SSC	12697	12697.s1	unaffected	F	0	55	0.485507	4	0	WB	0.887613	32.83	32.58	7.17	25.67	25.42
SSC	12700	12700.p1	affected	M	0	55	0.485078	8	0	WB	0.910574	32.42	35.25	9	23.42	26.25
SSC	12700	12700.s1	unaffected	M	0	79	0.513766	5	0	WB	0.909103	32.42	35.25	6.25	26.17	29
SSC	12701	12701.p1	affected	M	0	58	0.482897	8	0	WB	0.891476	29.42	29.83	6.67	22.75	23.17
SSC	12701	12701.s1	unaffected	M	0	58	0.487639	7	0	WB	0.903709	29.42	29.83	10.42	19	19.42
SSC	12703	12703.p1	affected	M	0	52	0.490142	6	0	WB	0.775382	48.58	47.33	12.5	36.08	34.83
SSC	12703	12703.s1	unaffected	F	0	60	0.472118	2	0	WB	0.771886	48.58	47.33	15.33	33.25	32
SSC	12704	12704.p1	affected	M	0	54	0.477969	7	0	WB	0.883795	41.42	38.67	10.5	30.92	28.17
SSC	12704	12704.s1	unaffected	F	0	55	0.476918	7	0	WB	0.885725	41.42	38.67	6.42	35	32.25
SSC	12705	12705.p1	affected	M	0	72	0.482982	6	0	WB	0.868807	43.08	44.17	8.42	34.67	35.75
SSC	12705	12705.s1	unaffected	M	0	80	0.509867	10	0	WB	0.874453	43.08	44.17	6.5	36.58	37.67
SSC	12706	12706.p1	affected	M	0	69	0.516471	5	0	WB	0.817094	46.92	50.5	12.08	34.83	38.42
SSC	12706	12706.s1	unaffected	F	0	60	0.47008	6	0	WB	0.819375	46.92	50.5	14.83	32.08	35.67
SSC	12707	12707.p1	affected	M	0	59	0.468554	5	0	WB	0.906687	35.08	36.17	7.08	28	29.08
SSC	12707	12707.s2	unaffected	F	0	83	0.484064	7	0	WB	0.898439	35.08	36.17
SSC	12708	12708.p1	affected	M	0	65	0.478645	9	0	WB	0.821624	46.33	44.75	10.33	36	34.42
SSC	12708	12708.s1	unaffected	F	0	56	0.467877	6	0	WB	0.835122	46.33	44.75	11.75	34.58	33
SSC	12715	12715.p1	affected	M	0	49	0.478515	4	0	WB	0.85645	41.83	37.67	6.58	35.25	31.08
SSC	12715	12715.s1	unaffected	F	0	67	0.474281	11	0	WB	0.848112	41.83	37.67	4.17	37.67	33.5
SSC	12716	12716.p1	affected	M	0	61	0.466708	9	0	WB	0.752286	39.58	50	10.5	29.08	39.5
SSC	12716	12716.s1	unaffected	F	0	67	0.474009	6	0	WB	0.743844	39.58	50	11.67	27.92	38.33
SSC	12719	12719.p1	affected	M	0	85	0.499625	3	0	WB	0.910953	47.58	50.58	10.83	36.75	39.75
SSC	12719	12719.s1	unaffected	F	0	84	0.484774	12	0	WB	0.91325	47.58	50.58	13	34.58	37.58
SSC	12720	12720.p1	affected	M	0	64	0.465006	8	0	WB	0.90148	38	41.25	4	34	37.25
SSC	12720	12720.s1	unaffected	M	0	65	0.478592	7	0	WB	0.902252	38	41.25	7	31	34.25
SSC	12722	12722.p1	affected	M	0	49	0.471892	10	0	WB	0.800661	39.83	41.67	11.58	28.25	30.08
SSC	12722	12722.s1	unaffected	M	0	70	0.499878	6	0	WB	0.794046	39.83	41.67	6.83	33	34.83
SSC	12723	12723.p1	affected	M	0	60	0.487668	7	0	WB	0.874117	39.08	38.08	6.67	32.42	31.42
SSC	12723	12723.s1	unaffected	F	0	69	0.47963	7	0	WB	0.869003	39.08	38.08	8.67	30.42	29.42
SSC	12724	12724.p1	affected	F	0	62	0.516029	5	0	WB	0.734695	31.83	34	4.92	26.92	29.08
SSC	12724	12724.s1	unaffected	M	0	41	0.513649	3	0	WB	0.730098	31.83	34	6.75	25.08	27.25
SSC	12727	12727.p1	affected	M	0	60	0.497401	4	0	WB	0.845562	33.83	43.33	9.58	24.25	33.75
SSC	12727	12727.s1	unaffected	M	0	66	0.467258	7	0	WB	0.83877	33.83	43.33	6.5	27.33	36.83
SSC	12728	12728.p1	affected	M	0	72	0.484982	3	0	WB	0.8524	41.17	41	6.42	34.75	34.58
SSC	12728	12728.s1	unaffected	F	0	49	0.49404	9	0	WB	0.851922	41.17	41	11.42	29.75	29.58
SSC	12729	12729.p1	affected	F	0	57	0.474501	4	0	WB	0.903421	39.42	39.67	17	22.42	22.67
SSC	12729	12729.s1	unaffected	M	0	47	0.49376	8	0	WB	0.901529	39.42	39.67	13.5	25.92	26.17
SSC	12731	12731.p1	affected	M	0	55	0.473754	6	0	WB	0.821313	35.67	37.58	14.08	21.58	23.5
SSC	12731	12731.s1	unaffected	F	0	61	0.499089	9	0	WB	0.80422	35.67	37.58	4.17	31.5	33.42
SSC	12733	12733.p1	affected	M	0	39	0.513483	7	0	WB	0.621148	41.25	39.25	9.33	31.92	29.92
SSC	12733	12733.s1	unaffected	F	0	54	0.461053	6	0	WB	0.618806	41.25	39.25	7	34.25	32.25
SSC	12735	12735.p1	affected	M	0	49	0.515403	5	1	WB	0.756568	42.5	47.58	10.67	31.83	36.92
SSC	12735	12735.s1	unaffected	M	0	59	0.496925	6	0	WB	0.750979	42.5	47.58	9.08	33.42	38.5
SSC	12738	12738.p1	affected	M	0	73	0.51075	4	0	WB	0.861592	41.83	44.5	4.33	37.5	40.17
SSC	12738	12738.s1	unaffected	F	0	71	0.501769	4	0	WB	0.856413	41.83	44.5	4.33	37.5	40.17
SSC	12739	12739.p1	affected	M	0	47	0.488445	3	0	WB	0.639416	33.75	34.5	6.83	26.92	27.67
SSC	12739	12739.s1	unaffected	M	0	37	0.476509	3	0	WB	0.645313	33.75	34.5	4.08	29.67	30.42
SSC	12741	12741.p1	affected	M	0	66	0.506074	4	0	WB	0.817148	45.92	44.33	7.75	38.17	36.58
SSC	12741	12741.s1	unaffected	M	0	67	0.485962	7	0	WB	0.819774	45.92	44.33	5.92	40	38.42
SSC	12743	12743.p1	affected	M	0	52	0.472538	5	0	WB	0.909749	38	35.83	10.08	27.92	25.75
SSC	12743	12743.s1	unaffected	M	0	58	0.487601	7	0	WB	0.911924	38	35.83	12	26	23.83
SSC	12748	12748.p1	affected	M	0	42	0.479879	2	0	WB	0.595368	34.08	32.83	6.42	27.67	26.42
SSC	12748	12748.s1	unaffected	M	0	32	0.495953	2	0	WB	0.596804	34.08	32.83	4.17	29.92	28.67
SSC	12749	12749.p1	affected	M	0	61	0.49892	3	0	WB	0.913907	33.08	33.5	7.25	25.83	26.25
SSC	12749	12749.s1	unaffected	F	0	71	0.443949	3	0	WB	0.915724	33.08	33.5	4.25	28.83	29.25
SSC	12758	12758.p1	affected	M	0	61	0.476708	3	0	WB	0.76892	41.83	43.25	11.25	30.58	32
SSC	12758	12758.s1	unaffected	F	0	55	0.492708	7	0	WB	0.771964	41.83	43.25	9.58	32.25	33.67
SSC	12759	12759.p1	affected	M	0	74	0.470006	10	0	WB	0.860884	37.92	42.75	8.83	29.08	33.92
SSC	12759	12759.s1	unaffected	F	0	66	0.492346	3	0	WB	0.8566	37.92	42.75	5.83	32.08	36.92
SSC	12763	12763.p1	affected	M	0	50	0.496862	5	0	WB	0.752565	34.58	34.33	5.08	29.5	29.25
SSC	12763	12763.s1	unaffected	M	0	43	0.486042	6	0	WB	0.751331	34.58	34.33	9.67	24.92	24.67
SSC	12764	12764.p1	affected	F	0	70	0.485731	5	0	WB	0.89477	49.17	50.08	15.17	34	34.92
SSC	12764	12764.s1	unaffected	F	0	69	0.488347	6	0	WB	0.891815	49.17	50.08	13.5	35.67	36.58
SSC	12766	12766.p1	affected	M	0	83	0.497021	8	0	WB	0.8946	49	51.83	16.67	32.33	35.17
SSC	12766	12766.s1	unaffected	M	0	55	0.494953	4	0	WB	0.893704	49	51.83	24.58	24.42	27.25
SSC	12770	12770.p1	affected	M	0	65	0.486502	8	0	WB	0.879359	40.75	45.08	14.5	26.25	30.58
SSC	12770	12770.s1	unaffected	M	0	63	0.487574	7	0	WB	0.874594	40.75	45.08	12.92	27.83	32.17
SSC	12772	12772.p1	affected	M	0	69	0.474171	2	0	WB	0.90489	36.17	40.75	4.33	31.83	36.42
SSC	12772	12772.s1	unaffected	M	0	66	0.46487	7	0	WB	0.901949	36.17	40.75	5.75	30.42	35
SSC	12773	12773.p1	affected	M	0	54	0.507558	9	0	WB	0.844428	42.75	44.75	9.17	33.58	35.58
SSC	12773	12773.s1	unaffected	M	0	60	0.522032	4	0	WB	0.849134	42.75	44.75	15.17	27.58	29.58
SSC	12775	12775.p1	affected	M	0	49	0.482226	3	1	WB	0.82684	46.33	45.17	15.42	30.92	29.75
SSC	12775	12775.s1	unaffected	M	0	75	0.499025	8	0	WB	0.832082	46.33	45.17	13.08	33.25	32.08
SSC	12778	12778.p1	affected	M	0	67	0.508747	5	0	WB	0.777291	44.83	46.17	5.92	38.92	40.25
SSC	12778	12778.s1	unaffected	F	0	78	0.46928	6	0	WB	0.780065	44.83	46.17	8.17	36.67	38
SSC	12779	12779.p1	affected	M	0	57	0.487454	3	0	WB	0.72792	41.67	43.92	9.58	32.08	34.33
SSC	12779	12779.s1	unaffected	F	0	73	0.481467	4	0	WB	0.729833	41.67	43.92	6.92	34.75	37
SSC	12780	12780.p1	affected	M	0	61	0.506499	8	0	WB	0.898987	44.5	39.17	7.83	36.67	31.33
SSC	12780	12780.s1	unaffected	M	0	95	0.488299	10	0	WB	0.897527	44.5	39.17	5.92	38.58	33.25
SSC	12782	12782.p1	affected	M	0	67	0.495145	7	0	WB	0.855469	49.67	49.25	13.08	36.58	36.17
SSC	12782	12782.s1	unaffected	F	0	80	0.481154	8	0	WB	0.84926	49.67	49.25	12.92	36.75	36.33
SSC	12784	12784.p1	affected	M	0	67	0.499349	10	0	WB	0.887203	40.33	35.42	4.42	35.92	31
SSC	12784	12784.s1	unaffected	M	0	62	0.496313	3	0	WB	0.881386	40.33	35.42	8.42	31.92	27
SSC	12785	12785.p1	affected	M	0	65	0.479288	10	0	WB	0.86265	45.42	37.67	7.58	37.83	30.08
SSC	12785	12785.s1	unaffected	F	0	52	0.478964	10	0	WB	0.863045	45.42	37.67	16.83	28.58	20.83
SSC	12786	12786.p1	affected	M	0	43	0.495095	6	0	WB	0.723632	34.08	35.5	7	27.08	28.5
SSC	12786	12786.s1	unaffected	M	0	32	0.503599	5	0	WB	0.724267	34.08	35.5	4.92	29.17	30.58
SSC	12787	12787.p1	affected	M	0	61	0.495823	9	0	WB	0.803799	41.92	47.33	7.83	34.08	39.5
SSC	12787	12787.s1	unaffected	F	0	77	0.471849	9	0	WB	0.798107	41.92	47.33	10.75	31.17	36.58
SSC	12788	12788.p1	affected	M	0	50	0.465903	5	0	WB	0.827608	41.5	43.92	12.5	29	31.42
SSC	12788	12788.s1	unaffected	F	0	61	0.484569	4	0	WB	0.823234	41.5	43.92	11.08	30.42	32.83
SSC	12790	12790.p1	affected	M	0	62	0.503851	8	0	WB	0.872904	41	42.5	7.92	33.08	34.58
SSC	12790	12790.s1	unaffected	F	0	57	0.477904	8	0	WB	0.875389	41	42.5	8.92	32.08	33.58
SSC	12792	12792.p1	affected	M	0	82	0.472526	5	0	WB	0.894384	46.17	45	7.5	38.67	37.5
SSC	12792	12792.s1	unaffected	F	0	78	0.475595	10	0	WB	0.893551	46.17	45	5.75	40.42	39.25
SSC	12793	12793.p1	affected	M	0	61	0.504169	7	0	WB	0.739285	43.08	47.08	5.17	37.92	41.92
SSC	12793	12793.s1	unaffected	F	0	50	0.479971	5	0	WB	0.724696	43.08	47.08	10.17	32.92	36.92
SSC	12794	12794.p1	affected	M	0	46	0.495065	6	0	WB	0.751174	40.33	40.42	8.25	32.08	32.17
SSC	12794	12794.s1	unaffected	M	0	62	0.512648	5	0	WB	0.751636	40.33	40.42	6.33	34	34.08
SSC	12795	12795.p1	affected	M	0	40	0.474364	5	0	WB	0.554624	46.5	55.75	8.58	37.92	47.17
SSC	12795	12795.s1	unaffected	M	0	41	0.532294	2	0	WB	0.554857	46.5	55.75	12.67	33.83	43.08
SSC	12796	12796.p1	affected	M	0	59	0.488273	10	0	WB	0.897463	30.17	30.25	5.17	25	25.08
SSC	12796	12796.s1	unaffected	F	0	56	0.510898	11	0	WB	0.904796	30.17	30.25	6.83	23.33	23.42
SSC	12798	12798.p1	affected	M	0	72	0.49237	7	0	WB	0.831458	34.25	35.58	4.83	29.42	30.75
SSC	12798	12798.s1	unaffected	F	0	62	0.473764	5	0	WB	0.8511	34.25	35.58	8.08	26.17	27.5
SSC	12799	12799.p1	affected	M	0	51	0.520139	4	0	WB	0.747807	42.25	42.33	4	38.25	38.33
SSC	12799	12799.s1	unaffected	M	0	52	0.470537	4	0	WB	0.723298	42.25	42.33	9	33.25	33.33
SSC	12802	12802.p1	affected	M	0	58	0.474642	4	0	WB	0.888357	42.08	44.33	12.67	29.42	31.67
SSC	12802	12802.s1	unaffected	M	0	64	0.484084	6	0	WB	0.888152	42.08	44.33	10.33	31.75	34
SSC	12803	12803.p1	affected	M	0	60	0.505493	3	0	WB	0.760996	47.5	44.33	8.58	38.92	35.75
SSC	12803	12803.s1	unaffected	M	0	60	0.482693	8	0	WB	0.766356	47.5	44.33	6.67	40.83	37.67
SSC	12804	12804.p1	affected	M	0	63	0.502655	3	0	WB	0.739459	39.17	51.33	9.83	29.33	41.5
SSC	12804	12804.s1	unaffected	F	0	55	0.473227	13	0	WB	0.750206	39.17	51.33	6.58	32.58	44.75
SSC	12810	12810.p1	affected	M	0	58	0.510717	8	0	WB	0.908256	35.83	41.5	10.92	24.92	30.58
SSC	12810	12810.s1	unaffected	F	0	55	0.436205	7	0	WB	0.92176	35.83	41.5	13.67	22.17	27.83
SSC	12817	12817.p1	affected	M	0	87	0.492096	5	0	WB	0.833115	45.75	50.33	9.42	36.33	40.92
SSC	12817	12817.s1	unaffected	F	0	74	0.504483	7	0	WB	0.83115	45.75	50.33	15.67	30.08	34.67
SSC	12821	12821.p1	affected	M	0	70	0.488763	11	1	WB	0.804312	44.17	45.67	4.08	40.08	41.58
SSC	12821	12821.s1	unaffected	F	0	77	0.478979	11	1	WB	0.796933	44.17	45.67	9	35.17	36.67
SSC	12826	12826.p1	affected	F	0	68	0.486892	6	0	WB	0.887298	37	39.17	9.58	27.42	29.58
SSC	12826	12826.s1	unaffected	M	0	59	0.495745	6	0	WB	0.88602	37	39.17	7.33	29.67	31.83
SSC	12829	12829.p1	affected	M	0	57	0.485356	4	0	WB	0.894198	34.17	34.25	11.42	22.75	22.83
SSC	12829	12829.s1	unaffected	M	0	47	0.490215	3	0	WB	0.902828	34.17	34.25	14.08	20.08	20.17
SSC	12832	12832.p1	affected	F	0	45	0.495232	6	0	WB	0.484615	38.83	47.58	6.33	32.5	41.25
SSC	12832	12832.s1	unaffected	F	0	57	0.499819	6	0	WB	0.497483	38.83	47.58	4.5	34.33	43.08
SSC	12833	12833.p1	affected	M	0	45	0.499239	5	0	WB	0.637993	47.42	43.92	12.33	35.08	31.58
SSC	12833	12833.s1	unaffected	F	0	44	0.4905	6	0	WB	0.641937	47.42	43.92	9.42	38	34.5
SSC	12834	12834.p1	affected	M	0	52	0.474542	5	0	WB	0.876097	35.42	38.67	5.75	29.67	32.92
SSC	12834	12834.s1	unaffected	M	0	73	0.488798	7	0	WB	0.874508	35.42	38.67	4.08	31.33	34.58
SSC	12836	12836.p1	affected	M	0	65	0.456134	7	0	WB	0.911272	41.67	40.17	6.75	34.92	33.42
SSC	12836	12836.s1	unaffected	M	0	82	0.462549	8	0	WB	0.909857	41.67	40.17	4.17	37.5	36
SSC	12837	12837.p1	affected	M	0	69	0.464334	11	0	WB	0.845191	35.75	35.83	4.17	31.58	31.67
SSC	12837	12837.s1	unaffected	F	0	52	0.487291	7	0	WB	0.823617	35.75	35.83	6.5	29.25	29.33
SSC	12838	12838.p1	affected	M	0	37	0.474008	6	0	WB	0.901267	25.75	27.58	4.67	21.08	22.92
SSC	12838	12838.s1	unaffected	F	0	51	0.479385	4	0	WB	0.902969	25.75	27.58	7.08	18.67	20.5
SSC	12840	12840.p1	affected	M	0	92	0.489658	6	0	WB	0.887268	40.5	45.17	5.92	34.58	39.25
SSC	12840	12840.s1	unaffected	F	0	59	0.481332	14	0	WB	0.880319	40.5	45.17	9.92	30.58	35.25
SSC	12843	12843.p1	affected	M	0	93	0.491558	10	0	WB	0.901508	36.83	40.33	6.17	30.67	34.17
SSC	12843	12843.s1	unaffected	F	0	68	0.44634	15	0	WB	0.890889	36.83	40.33	6.17	30.67	34.17
SSC	12845	12845.p1	affected	M	0	76	0.507162	9	0	WB	0.911791	38.75	35.67	6.5	32.25	29.17
SSC	12845	12845.s1	unaffected	F	0	72	0.474466	10	0	WB	0.900715	38.75	35.67	5.17	33.58	30.5
SSC	12850	12850.p1	affected	M	0	62	0.510657	8	0	WB	0.864236	47.42	44.83	10	37.42	34.83
SSC	12850	12850.s1	unaffected	M	0	63	0.509517	8	0	WB	0.864442	47.42	44.83	8	39.42	36.83
SSC	12851	12851.p1	affected	M	0	75	0.508223	7	0	WB	0.872123	43.58	44	4.67	38.92	39.33
SSC	12851	12851.s1	unaffected	M	0	68	0.480056	8	0	WB	0.869119	43.58	44	5.83	37.75	38.17
SSC	12852	12852.p1	affected	M	0	54	0.503801	4	1	WB	0.871679	34.17	34.58	5.08	29.08	29.5
SSC	12852	12852.s1	unaffected	M	0	55	0.471524	3	0	WB	0.88437	34.17	34.58	6.25	27.92	28.33
SSC	12853	12853.p1	affected	M	0	45	0.489351	4	0	WB	0.795579	32.75	41	9.83	22.92	31.17
SSC	12853	12853.s1	unaffected	M	0	60	0.502442	9	0	WB	0.790671	32.75	41	8	24.75	33
SSC	12857	12857.p1	affected	M	0	63	0.480903	7	0	WB	0.78162	42.42	44.25	9	33.42	35.25
SSC	12857	12857.s1	unaffected	M	0	54	0.468732	9	0	WB	0.780216	42.42	44.25	11.17	31.25	33.08
SSC	12858	12858.p1	affected	F	0	82	0.488217	2	0	WB	0.914521	40.08	40.83	4.17	35.92	36.67
SSC	12858	12858.s1	unaffected	F	0	78	0.483715	6	0	WB	0.911236	40.08	40.83	6.33	33.75	34.5
SSC	12859	12859.p1	affected	M	0	70	0.489055	6	0	WB	0.817547	42.08	41.75	4.33	37.75	37.42
SSC	12859	12859.s1	unaffected	M	0	62	0.468494	14	0	WB	0.823809	42.08	41.75	6.58	35.5	35.17
SSC	12860	12860.p1	affected	M	0	53	0.493423	1	0	WB	0.787088	44.33	46.75	15.83	28.5	30.92
SSC	12860	12860.s1	unaffected	F	0	61	0.484941	7	0	WB	0.771359	44.33	46.75	14.17	30.17	32.58
SSC	12861	12861.p1	affected	M	0	59	0.489962	4	0	WB	0.898509	36.08	39.08	7.33	28.75	31.75
SSC	12861	12861.s1	unaffected	F	0	84	0.480109	7	1	WB	0.900329	36.08	39.08	5.58	30.5	33.5
SSC	12864	12864.p1	affected	F	0	82	0.474288	8	0	WB	0.881998	37.83	49.83	5.75	32.08	44.08
SSC	12864	12864.s1	unaffected	F	0	77	0.491059	6	0	WB	0.883513	37.83	49.83	12.92	24.92	36.92
SSC	12867	12867.p1	affected	F	0	93	0.482975	9	0	WB	0.905282	50.58	57.58	16.67	33.92	40.92
SSC	12867	12867.s1	unaffected	M	0	72	0.497787	10	0	WB	0.904803	50.58	57.58	18.83	31.75	38.75
SSC	12869	12869.p1	affected	F	0	38	0.476682	4	0	WB	0.707261	37.83	36.33	5.17	32.67	31.17
SSC	12869	12869.s1	unaffected	F	0	45	0.468556	2	0	WB	0.709026	37.83	36.33	7.5	30.33	28.83
SSC	12871	12871.p1	affected	M	0	60	0.492301	3	0	WB	0.842449	45	44.75	16.5	28.5	28.25
SSC	12871	12871.s1	unaffected	F	0	89	0.485804	11	1	WB	0.850347	45	44.75	17.42	27.58	27.33
SSC	12875	12875.p1	affected	M	0	69	0.496381	6	0	WB	0.883371	36.25	37.08	6.5	29.75	30.58
SSC	12875	12875.s1	unaffected	F	0	60	0.484428	6	0	WB	0.88012	36.25	37.08	9.08	27.17	28
SSC	12879	12879.p1	affected	F	0	56	0.477802	7	0	WB	0.872844	40.5	44	10.33	30.17	33.67
SSC	12879	12879.s1	unaffected	M	0	62	0.521367	8	0	WB	0.866909	40.5	44	6.33	34.17	37.67
SSC	12888	12888.p1	affected	M	0	79	0.497432	6	0	WB	0.90506	40.08	42.5	5.5	34.58	37
SSC	12888	12888.s1	unaffected	F	0	59	0.472871	7	1	WB	0.906198	40.08	42.5	10.5	29.58	32
SSC	12891	12891.p1	affected	M	0	81	0.507951	10	0	WB	0.806424	40.33	47.08	5.75	34.58	41.33
SSC	12891	12891.s1	unaffected	F	0	81	0.502629	1	0	WB	0.821748	40.33	47.08	8.5	31.83	38.58
SSC	12892	12892.p1	affected	M	0	92	0.466014	10	0	WB	0.873469	39.33	50.25	6.33	33	43.92
SSC	12892	12892.s1	unaffected	F	0	94	0.473285	8	0	WB	0.873421	39.33	50.25	15.42	23.92	34.83
SSC	12894	12894.p1	affected	M	0	51	0.483463	3	0	WB	0.897304	29.67	31.75	6.83	22.83	24.92
SSC	12894	12894.s1	unaffected	F	0	57	0.470836	4	0	WB	0.895202	29.67	31.75	4.92	24.75	26.83
SSC	12899	12899.p1	affected	M	0	66	0.470986	5	0	WB	0.867862	46.5	46.08	12	34.5	34.08
SSC	12899	12899.s1	unaffected	F	0	106	0.469015	6	0	WB	0.868366	46.5	46.08	9.08	37.42	37
SSC	12901	12901.p1	affected	M	0	81	0.493264	5	0	WB	0.88886	46	51.92	5.42	40.58	46.5
SSC	12901	12901.s1	unaffected	M	0	87	0.481478	8	0	WB	0.883089	46	51.92	4.08	41.92	47.83
SSC	12902	12902.p1	affected	M	0	79	0.46104	12	0	WB	0.901893	50.17	50.75	14.33	35.83	36.42
SSC	12902	12902.s1	unaffected	M	0	74	0.51636	10	0	WB	0.900339	50.17	50.75	14.33	35.83	36.42
SSC	12905	12905.p1	affected	M	0	43	0.506113	7	0	WB	0.734208	38.17	41.17	6.75	31.42	34.42
SSC	12905	12905.s1	unaffected	M	0	38	0.486234	2	0	WB	0.733831	38.17	41.17	8.17	30	33
SSC	12906	12906.p1	affected	M	0	82	0.499547	9	0	WB	0.902742	42.25	49.67	6.92	35.33	42.75
SSC	12906	12906.s1	unaffected	F	0	91	0.503749	8	0	WB	0.901887	42.25	49.67	5	37.25	44.67
SSC	12907	12907.p1	affected	M	0	67	0.469251	6	0	WB	0.891592	40.83	39.42	13.75	27.08	25.67
SSC	12907	12907.s1	unaffected	F	0	72	0.466189	7	0	WB	0.886393	40.83	39.42	9.75	31.08	29.67
SSC	12908	12908.p1	affected	F	0	57	0.491505	7	0	WB	0.825066	42.83	45.58	5	37.83	40.58
SSC	12908	12908.s1	unaffected	M	0	53	0.492826	3	0	WB	0.830464	42.83	45.58	7.58	35.25	38
SSC	12916	12916.p1	affected	M	0	75	0.483608	6	0	WB	0.891995	45	46.33	7.58	37.42	38.75
SSC	12916	12916.s1	unaffected	M	0	62	0.50511	8	0	WB	0.891624	45	46.33	12.33	32.67	34
SSC	12919	12919.p1	affected	M	0	63	0.481522	6	0	WB	0.864235	36.92	41	9.75	27.17	31.25
SSC	12919	12919.s1	unaffected	M	0	56	0.478456	6	0	WB	0.864605	36.92	41	13.08	23.83	27.92
SSC	12921	12921.p1	affected	M	0	42	0.502549	4	0	WB	0.877838	35.58	35.17	11.42	24.17	23.75
SSC	12921	12921.s1	unaffected	F	0	60	0.496441	3	0	WB	0.875395	35.58	35.17	6.5	29.08	28.67
SSC	12922	12922.p1	affected	M	0	67	0.505207	3	0	WB	0.776922	44.5	46.33	8.58	35.92	37.75
SSC	12922	12922.s1	unaffected	F	0	73	0.472265	10	0	WB	0.772494	44.5	46.33	4.92	39.58	41.42
SSC	12924	12924.p1	affected	F	0	75	0.504682	14	0	WB	0.809014	40.58	41.5	5.5	35.08	36
SSC	12924	12924.s1	unaffected	F	0	56	0.482023	7	0	WB	0.825712	40.58	41.5	7.92	32.67	33.58
SSC	12925	12925.p1	affected	M	0	57	0.479295	9	0	WB	0.873152	43.17	43.25	13.5	29.67	29.75
SSC	12925	12925.s1	unaffected	F	0	49	0.48328	10	0	WB	0.837892	43.17	43.25	14.75	28.42	28.5
SSC	12929	12929.p1	affected	M	0	41	0.481475	2	0	WB	0.629137	32.33	49.17	7.08	25.25	42.08
SSC	12929	12929.s1	unaffected	F	0	49	0.503709	7	0	WB	0.62394	32.33	49.17	5.08	27.25	44.08
SSC	12931	12931.p1	affected	M	0	63	0.494367	6	0	WB	0.835387	43.42	52.58	17.58	25.83	35
SSC	12931	12931.s1	unaffected	F	0	59	0.486625	12	0	WB	0.821836	43.42	52.58	13.58	29.83	39
SSC	12932	12932.p1	affected	M	0	48	0.473768	3	0	WB	0.890825	31.5	32.58	7.83	23.67	24.75
SSC	12932	12932.s1	unaffected	F	0	52	0.448058	7	0	WB	0.89484	31.5	32.58	5.92	25.58	26.67
SSC	12937	12937.p1	affected	M	0	51	0.51682	5	0	WB	0.841795	50.17	50.25	17.33	32.83	32.92
SSC	12937	12937.s1	unaffected	M	0	55	0.493074	8	0	WB	0.84825	50.17	50.25	18.92	31.25	31.33
SSC	12938	12938.p1	affected	M	0	66	0.486345	10	0	WB	0.858762	43.75	47.58	15.25	28.5	32.33
SSC	12938	12938.s1	unaffected	M	0	51	0.495369	4	0	WB	0.854851	43.75	47.58	17.33	26.42	30.25
SSC	12939	12939.p1	affected	M	0	52	0.508551	7	0	WB	0.705588	38.92	42.75	12.83	26.08	29.92
SSC	12939	12939.s1	unaffected	M	0	59	0.505424	4	0	WB	0.705138	38.92	42.75	5.67	33.25	37.08
SSC	12940	12940.p1	affected	M	0	33	0.519894	4	0	WB	0.788773	31.5	32.75	8.33	23.17	24.42
SSC	12940	12940.s1	unaffected	M	0	50	0.479641	4	0	WB	0.798052	31.5	32.75	4.58	26.92	28.17
SSC	12942	12942.p1	affected	M	0	60	0.530442	11	0	WB	0.897003	35.67	35.83	5.75	29.92	30.08
SSC	12942	12942.s1	unaffected	M	0	52	0.492299	6	0	WB	0.901337	35.67	35.83	10.25	25.42	25.58
SSC	12944	12944.p1	affected	M	0	32	0.491537	6	0	WB	0.664347	31.5	32.42	7.92	23.58	24.5
SSC	12944	12944.s1	unaffected	M	0	27	0.482178	6	0	WB	0.657474	31.5	32.42	4.75	26.75	27.67
SSC	12946	12946.p1	affected	M	0	87	0.47939	8	0	WB	0.893159	45.83	46.08	10.25	35.58	35.83
SSC	12946	12946.s1	unaffected	M	0	57	0.506526	3	0	WB	0.887604	45.83	46.08	20.83	25	25.25
SSC	12951	12951.p1	affected	M	0	53	0.502458	3	0	WB	0.814793	38.17	45.42	15.25	22.92	30.17
SSC	12951	12951.s1	unaffected	M	0	61	0.498545	4	0	WB	0.825743	38.17	45.42	12.08	26.08	33.33
SSC	12952	12952.p1	affected	M	0	57	0.468946	8	0	WB	0.870145	46.33	46.33	12.25	34.08	34.08
SSC	12952	12952.s1	unaffected	F	0	75	0.49072	8	0	WB	0.848328	46.33	46.33	9.33	37	37
SSC	12953	12953.p1	affected	M	0	48	0.509707	3	0	WB	0.786666	33.25	34.75	6.42	26.83	28.33
SSC	12953	12953.s1	unaffected	M	0	41	0.507801	5	0	WB	0.787468	33.25	34.75	8.83	24.42	25.92
SSC	12955	12955.p1	affected	M	0	82	0.48098	11	1	WB	0.861067	50.83	55.83	13.08	37.75	42.75
SSC	12955	12955.s1	unaffected	M	0	104	0.478517	8	0	WB	0.86002	50.83	55.83	9.5	41.33	46.33
SSC	12956	12956.p1	affected	M	0	45	0.471666	10	0	WB	0.746272	31.5	31.92	5.08	26.42	26.83
SSC	12956	12956.s1	unaffected	F	0	43	0.491073	5	0	WB	0.746109	31.5	31.92	7.42	24.08	24.5
SSC	12957	12957.p1	affected	F	0	73	0.48045	8	0	WB	0.87314	40.75	40.75	9.5	31.25	31.25
SSC	12957	12957.s1	unaffected	F	0	63	0.498965	8	0	WB	0.864903	40.75	40.75	13.25	27.5	27.5
SSC	12962	12962.p1	affected	M	0	46	0.473498	3	0	WB	0.823745	39.92	42.33	11.33	28.58	31
SSC	12962	12962.s1	unaffected	F	0	52	0.495281	8	1	WB	0.823977	39.92	42.33	8.25	31.67	34.08
SSC	12964	12964.p1	affected	M	0	85	0.487119	10	0	WB	0.877179	49.33	47.5	6.92	42.42	40.58
SSC	12964	12964.s1	unaffected	M	0	84	0.469019	12	0	WB	0.879912	49.33	47.5	8.5	40.83	39
SSC	12969	12969.p1	affected	M	0	69	0.489362	5	0	WB	0.917774	42.17	48.5	12.17	30	36.33
SSC	12969	12969.s1	unaffected	M	0	101	0.493095	9	0	WB	0.906268	42.17	48.5	5.75	36.42	42.75
SSC	12972	12972.p1	affected	M	0	79	0.483478	8	1	WB	0.877439	41.5	41.58	10.75	30.75	30.83
SSC	12972	12972.s1	unaffected	F	0	72	0.47438	24	0	WB	0.873286	41.5	41.58	7.17	34.33	34.42
SSC	12974	12974.p1	affected	M	0	40	0.469096	6	0	WB	0.67107	45.5	45.58	14.42	31.08	31.17
SSC	12974	12974.s1	unaffected	M	0	46	0.470422	3	0	WB	0.666312	45.5	45.58	16.42	29.08	29.17
SSC	12975	12975.p1	affected	M	0	55	0.483594	7	1	WB	0.713234	41.33	52.5	10.42	30.92	42.08
SSC	12975	12975.s1	unaffected	F	0	65	0.462989	10	0	WB	0.709772	41.33	52.5	7.33	34	45.17
SSC	12976	12976.p1	affected	M	0	72	0.473887	4	0	WB	0.902191	36.83	38.67	4.92	31.92	33.75
SSC	12976	12976.s1	unaffected	M	0	63	0.460456	9	0	WB	0.903725	36.83	38.67	8.5	28.33	30.17
SSC	12977	12977.p1	affected	F	0	67	0.474215	11	0	WB	0.920771	34.75	39.67	8.17	26.58	31.5
SSC	12977	12977.s1	unaffected	M	0	55	0.502789	10	0	WB	0.91535	34.75	39.67	5.33	29.42	34.33
SSC	12984	12984.p1	affected	M	0	79	0.468099	4	1	WB	0.896216	43.83	44.17	10.08	33.75	34.08
SSC	12984	12984.s1	unaffected	M	0	51	0.496143	4	0	WB	0.888074	43.83	44.17	12	31.83	32.17
SSC	12989	12989.p1	affected	M	0	76	0.494113	5	0	WB	0.785245	41.33	51.58	7.08	34.25	44.5
SSC	12989	12989.s1	unaffected	F	0	70	0.476444	6	0	WB	0.783893	41.33	51.58	11.42	29.92	40.17
SSC	12997	12997.p1	affected	M	0	79	0.481743	7	0	WB	0.889392	41.83	46.75	9.58	32.25	37.17
SSC	12997	12997.s1	unaffected	F	0	88	0.501862	10	0	WB	0.896665	41.83	46.75	5.67	36.17	41.08
SSC	13000	13000.p1	affected	M	0	60	0.487512	8	0	WB	0.857047	37.92	40.08	9.5	28.42	30.58
SSC	13000	13000.s1	unaffected	F	0	72	0.470919	5	0	WB	0.851312	37.92	40.08	9.33	28.58	30.75
SSC	13001	13001.p1	affected	M	0	90	0.505946	9	0	WB	0.892573	42.33	42.17	6.25	36.08	35.92
SSC	13001	13001.s1	unaffected	M	0	81	0.502573	7	0	WB	0.895771	42.33	42.17	7.42	34.92	34.75
SSC	13005	13005.p1	affected	M	0	59	0.472812	8	0	WB	0.85129	29.92	31.5	4.42	25.5	27.08
SSC	13005	13005.s1	unaffected	F	0	47	0.479592	7	0	WB	0.847333	29.92	31.5	6.83	23.08	24.67
SSC	13007	13007.p1	affected	M	0	68	0.497295	11	0	WB	0.858543	55.92	52.25	13.58	42.33	38.67
SSC	13007	13007.s1	unaffected	F	0	58	0.481155	5	0	WB	0.836166	55.92	52.25	19.75	36.17	32.5
SSC	13008	13008.p1	affected	M	0	51	0.481837	1	0	WB	0.68074	39.25	41.75	6.08	33.17	35.67
SSC	13008	13008.s1	unaffected	F	0	49	0.495666	10	0	WB	0.681624	39.25	41.75	4.33	34.92	37.42
SSC	13010	13010.p1	affected	M	0	77	0.482619	13	0	WB	0.897156	40.92	49.08	7.92	33	41.17
SSC	13010	13010.s1	unaffected	M	0	96	0.450979	6	0	WB	0.89821	40.92	49.08	5.83	35.08	43.25
SSC	13012	13012.p1	affected	M	0	81	0.495661	9	0	WB	0.895244	45.33	45.25	5.83	39.5	39.42
SSC	13012	13012.s1	unaffected	F	0	76	0.474162	8	0	WB	0.899869	45.33	45.25	4.33	41	40.92
SSC	13015	13015.p1	affected	M	0	72	0.504637	10	0	WB	0.881271	35.83	38.08	5.25	30.58	32.83
SSC	13015	13015.s1	unaffected	F	0	61	0.491333	8	0	WB	0.859635	35.83	38.08	7.08	28.75	31
SSC	13016	13016.p1	affected	M	0	34	0.463014	4	0	WB	0.587958	39	48.25	5.5	33.5	42.75
SSC	13016	13016.s1	unaffected	F	0	43	0.457162	6	1	WB	0.571286	39	48.25	9.5	29.5	38.75
SSC	13017	13017.p1	affected	M	0	68	0.49813	10	0	WB	0.84833	46.17	47.33	11.75	34.42	35.58
SSC	13017	13017.s1	unaffected	F	0	72	0.499634	10	0	WB	0.838669	46.17	47.33	16.33	29.83	31
SSC	13018	13018.p1	affected	M	0	50	0.488392	4	1	WB	0.783174	38.58	47.33	12.83	25.75	34.5
SSC	13018	13018.s1	unaffected	M	0	63	0.484456	7	0	WB	0.785103	38.58	47.33	7.92	30.67	39.42
SSC	13021	13021.p1	affected	M	0	56	0.467063	9	0	WB	0.923569	44.33	42	12.25	32.08	29.75
SSC	13021	13021.s1	unaffected	F	0	71	0.471571	7	0	WB	0.918881	44.33	42	7.33	37	34.67
SSC	13023	13023.p1	affected	F	0	64	0.504424	3	1	WB	0.590108	37.08	52.92	4.25	32.83	48.67
SSC	13023	13023.s1	unaffected	M	0	40	0.536145	3	1	WB	0.579055	37.08	52.92	8.83	28.25	44.08
SSC	13026	13026.p1	affected	M	0	39	0.475067	4	0	WB	0.595809	34.25	33.75	8.92	25.33	24.83
SSC	13026	13026.s1	unaffected	F	0	36	0.491638	3	0	WB	0.596357	34.25	33.75	10.83	23.42	22.92
SSC	13028	13028.p1	affected	M	0	69	0.487373	7	0	WB	0.82514	46.75	51.83	11.67	35.08	40.17
SSC	13028	13028.s1	unaffected	F	0	78	0.444922	3	0	WB	0.832609	46.75	51.83	15.25	31.5	36.58
SSC	13034	13034.p1	affected	M	0	54	0.462698	5	1	WB	0.798151	38.42	42.33	15.08	23.33	27.25
SSC	13034	13034.s1	unaffected	F	0	37	0.489604	6	0	WB	0.794842	38.42	42.33	12.92	25.5	29.42
SSC	13035	13035.p1	affected	F	0	64	0.475688	11	0	WB	0.905045	39	37.75	4.75	34.25	33
SSC	13035	13035.s1	unaffected	F	0	50	0.472431	4	0	WB	0.902307	39	37.75	12.75	26.25	25
SSC	13037	13037.p1	affected	M	0	64	0.488126	6	0	WB	0.817784	50.25	49.58	11.92	38.33	37.67
SSC	13037	13037.s1	unaffected	F	0	62	0.484292	7	0	WB	0.813501	50.25	49.58	13.42	36.83	36.17
SSC	13038	13038.p1	affected	M	0	49	0.523999	9	0	WB	0.865619	37.5	37.67	8.83	28.67	28.83
SSC	13038	13038.s1	unaffected	M	0	60	0.45766	1	0	WB	0.854066	37.5	37.67	5.83	31.67	31.83
SSC	13039	13039.p1	affected	M	0	56	0.486575	5	0	WB	0.824661	41.5	39.33	6.25	35.25	33.08
SSC	13039	13039.s1	unaffected	M	0	63	0.497815	6	0	WB	0.814965	41.5	39.33	4.5	37	34.83
SSC	13040	13040.p1	affected	F	0	64	0.485532	10	0	WB	0.840603	44.83	48.42	16.08	28.75	32.33
SSC	13040	13040.s1	unaffected	F	0	51	0.463709	10	0	WB	0.842169	44.83	48.42	13.25	31.58	35.17
SSC	13041	13041.p1	affected	M	0	61	0.480766	7	0	WB	0.908271	37.08	38	7	30.08	31
SSC	13041	13041.s1	unaffected	M	0	52	0.483692	7	0	WB	0.906241	37.08	38	9	28.08	29
SSC	13042	13042.p1	affected	M	0	54	0.477807	9	0	WB	0.920104	36	37.17	6.42	29.58	30.75
SSC	13042	13042.s1	unaffected	F	0	60	0.501622	7	0	WB	0.910502	36	37.17	4.17	31.83	33
SSC	13043	13043.p1	affected	M	0	64	0.487467	4	0	WB	0.748501	46.17	45.75	6.17	40	39.58
SSC	13043	13043.s1	unaffected	F	0	62	0.475642	6	0	WB	0.745586	46.17	45.75	4	42.17	41.75
SSC	13044	13044.p1	affected	M	0	63	0.497146	10	0	WB	0.906514	45.67	45	12.25	33.42	32.75
SSC	13044	13044.s1	unaffected	F	0	55	0.499497	8	0	WB	0.908725	45.67	45	9.25	36.42	35.75
SSC	13047	13047.p1	affected	M	0	43	0.488981	4	0	WB	0.865561	38.17	34.83	9.17	29	25.67
SSC	13047	13047.s1	unaffected	F	0	49	0.49068	3	0	WB	0.862062	38.17	34.83	12.25	25.92	22.58
SSC	13048	13048.p1	affected	F	0	69	0.485933	9	0	WB	0.899923	43.08	43.5	12.92	30.17	30.58
SSC	13048	13048.s1	unaffected	F	0	80	0.468763	9	1	WB	0.900155	43.08	43.5	15.58	27.5	27.92
SSC	13050	13050.p1	affected	M	0	83	0.466209	9	0	WB	0.87261	31.83	41.33	4.42	27.42	36.92
SSC	13050	13050.s1	unaffected	M	0	52	0.481654	7	0	WB	0.874217	31.83	41.33	6.92	24.92	34.42
SSC	13051	13051.p1	affected	M	0	70	0.486328	9	0	WB	0.823664	46.17	45.08	6.92	39.25	38.17
SSC	13051	13051.s1	unaffected	F	0	69	0.498179	6	0	WB	0.820675	46.17	45.08	9.42	36.75	35.67
SSC	13053	13053.p1	affected	M	0	88	0.501403	16	0	WB	0.910477	43.58	50.08	4.58	39	45.5
SSC	13053	13053.s1	unaffected	M	0	81	0.492825	8	0	WB	0.911734	43.58	50.08	6.58	37	43.5
SSC	13054	13054.p1	affected	M	0	51	0.509927	5	0	WB	0.873623	37.83	37.75	8.17	29.67	29.58
SSC	13054	13054.s1	unaffected	F	0	59	0.495448	7	0	WB	0.869296	37.83	37.75	6.17	31.67	31.58
SSC	13057	13057.p1	affected	M	0	79	0.487794	6	0	WB	0.7832	40.75	40.33	4.17	36.58	36.17
SSC	13057	13057.s1	unaffected	F	0	58	0.490599	11	0	WB	0.781662	40.75	40.33	4.17	36.58	36.17
SSC	13058	13058.p1	affected	M	0	59	0.502996	12	0	WB	0.892422	37.25	37.58	4.08	33.17	33.5
SSC	13058	13058.s1	unaffected	M	0	51	0.486906	5	0	WB	0.893061	37.25	37.58	8.75	28.5	28.83
SSC	13061	13061.p1	affected	M	0	39	0.488339	1	1	WB	0.632968	39	42.33	4.25	34.75	38.08
SSC	13061	13061.s1	unaffected	F	0	32	0.512625	1	0	WB	0.630043	39	42.33	5.42	33.58	36.92
SSC	13063	13063.p1	affected	M	0	81	0.488517	12	0	WB	0.904046	39.17	46.58	7.75	31.42	38.83
SSC	13063	13063.s1	unaffected	F	0	86	0.477498	5	0	WB	0.904551	39.17	46.58	4	35.17	42.58
SSC	13064	13064.p1	affected	M	0	42	0.478242	5	1	WB	0.772388	39.83	42.5	15.67	24.17	26.83
SSC	13064	13064.s1	unaffected	M	0	65	0.483138	3	0	WB	0.765543	39.83	42.5	13.58	26.25	28.92
SSC	13066	13066.p1	affected	M	0	35	0.485495	10	0	WB	0.563186	44.58	43.67	8.33	36.25	35.33
SSC	13066	13066.s1	unaffected	M	0	31	0.492932	2	0	WB	0.55875	44.58	43.67	11.5	33.08	32.17
SSC	13069	13069.p1	affected	M	0	72	0.476106	7	0	WB	0.767494	45.83	48.83	5.42	40.42	43.42
SSC	13069	13069.s1	unaffected	M	0	60	0.505255	3	0	WB	0.766376	45.83	48.83	6.67	39.17	42.17
SSC	13070	13070.p1	affected	M	0	67	0.475231	5	1	WB	0.89723	42.08	44.17	8.92	33.17	35.25
SSC	13070	13070.s1	unaffected	M	0	70	0.494286	8	0	WB	0.89759	42.08	44.17	11.58	30.5	32.58
SSC	13071	13071.p1	affected	M	0	58	0.483578	8	0	WB	0.895386	38.25	36.08	9.17	29.08	26.92
SSC	13071	13071.s1	unaffected	F	0	75	0.465643	13	0	WB	0.893623	38.25	36.08	5.08	33.17	31
SSC	13072	13072.p1	affected	F	0	53	0.485761	13	0	WB	0.891406	35.33	39.42	15.5	19.83	23.92
SSC	13072	13072.s1	unaffected	F	0	84	0.476718	8	0	WB	0.886262	35.33	39.42	8.67	26.67	30.75
SSC	13073	13073.p1	affected	M	0	47	0.511669	10	0	WB	0.883381	29.58	34	4.83	24.75	29.17
SSC	13073	13073.s1	unaffected	M	0	61	0.474672	8	0	WB	0.882782	29.58	34	6.58	23	27.42
SSC	13076	13076.p1	affected	M	0	69	0.49343	11	0	WB	0.831121	47.25	59.42	6.67	40.58	52.75
SSC	13076	13076.s1	unaffected	F	0	56	0.483142	11	0	WB	0.824707	47.25	59.42	19.5	27.75	39.92
SSC	13077	13077.p1	affected	M	0	76	0.483711	6	0	WB	0.885576	49.08	49.17	11.42	37.67	37.75
SSC	13077	13077.s1	unaffected	M	0	59	0.461949	10	0	WB	0.886649	49.08	49.17	13.92	35.17	35.25
SSC	13080	13080.p1	affected	F	0	50	0.478345	10	0	WB	0.806103	31	32.42	8.33	22.67	24.08
SSC	13080	13080.s1	unaffected	F	0	44	0.472345	4	0	WB	0.798576	31	32.42	6.75	24.25	25.67
SSC	13082	13082.p1	affected	M	0	48	0.480416	10	0	WB	0.89856	32.5	31.75	6	26.5	25.75
SSC	13082	13082.s1	unaffected	M	0	67	0.484196	6	0	WB	0.899268	32.5	31.75	4	28.5	27.75
SSC	13083	13083.p1	affected	M	0	70	0.512985	3	0	WB	0.899434	37	43.58	7.5	29.5	36.08
SSC	13083	13083.s1	unaffected	F	0	80	0.493172	4	0	WB	0.886371	37	43.58	9.75	27.25	33.83
SSC	13088	13088.p1	affected	M	0	64	0.476038	9	0	WB	0.892757	37.33	40.17	6	31.33	34.17
SSC	13088	13088.s1	unaffected	F	0	58	0.447468	5	1	WB	0.897145	37.33	40.17	13.83	23.5	26.33
SSC	13089	13089.p1	affected	M	0	58	0.482371	4	0	WB	0.894369	37.25	36.75	8.42	28.83	28.33
SSC	13089	13089.s1	unaffected	F	0	58	0.496802	6	0	WB	0.880917	37.25	36.75	11.08	26.17	25.67
SSC	13092	13092.p1	affected	M	0	50	0.516213	6	0	WB	0.886123	45.67	44.75	17.58	28.08	27.17
SSC	13092	13092.s1	unaffected	F	0	59	0.508996	4	0	WB	0.890154	45.67	44.75	18.83	26.83	25.92
SSC	13093	13093.p1	affected	M	0	67	0.495299	7	0	WB	0.885088	43.17	43.83	13.92	29.25	29.92
SSC	13093	13093.s1	unaffected	F	0	71	0.496188	9	0	WB	0.883998	43.17	43.83	16.17	27	27.67
SSC	13094	13094.p1	affected	M	0	52	0.49085	3	0	WB	0.885359	36.25	39.67	10.25	26	29.42
SSC	13094	13094.s1	unaffected	M	0	73	0.512437	10	0	WB	0.884524	36.25	39.67	7.75	28.5	31.92
SSC	13095	13095.p1	affected	M	0	55	0.488014	7	0	WB	0.861798	37.33	38.58	9.75	27.58	28.83
SSC	13095	13095.s1	unaffected	F	0	41	0.488813	3	1	WB	0.80524	37.33	38.58	13.17	24.17	25.42
SSC	13096	13096.p1	affected	M	0	75	0.484805	16	0	WB	0.896565	34.67	41.75	5.58	29.08	36.17
SSC	13096	13096.s1	unaffected	M	0	62	0.480288	8	0	WB	0.896049	34.67	41.75	5.5	29.17	36.25
SSC	13097	13097.p1	affected	M	0	91	0.466046	14	0	WB	0.90415	44.67	49.42	9.92	34.75	39.5
SSC	13097	13097.s1	unaffected	F	0	81	0.444733	9	0	WB	0.903835	44.67	49.42	12.42	32.25	37
SSC	13099	13099.p1	affected	M	0	69	0.458522	8	0	WB	0.901077	47.92	45.17	9.17	38.75	36
SSC	13099	13099.s1	unaffected	M	0	64	0.484049	2	0	WB	0.900898	47.92	45.17	7.92	40	37.25
SSC	13101	13101.p1	affected	F	0	79	0.506357	7	0	WB	0.907378	38.08	40.5	6.75	31.33	33.75
SSC	13101	13101.s1	unaffected	F	0	80	0.502674	7	0	WB	0.906564	38.08	40.5	4.08	34	36.42
SSC	13102	13102.p1	affected	F	0	61	0.471298	4	0	WB	0.838777	41.5	45.33	12.08	29.42	33.25
SSC	13102	13102.s1	unaffected	M	0	65	0.500059	3	0	WB	0.83208	41.5	45.33	10	31.5	35.33
SSC	13104	13104.p1	affected	M	0	60	0.48619	6	0	WB	0.904335	41.5	38.67	9.75	31.75	28.92
SSC	13104	13104.s1	unaffected	F	0	78	0.46569	6	0	WB	0.899688	41.5	38.67	8.08	33.42	30.58
SSC	13106	13106.p1	affected	M	0	64	0.476618	7	0	WB	0.908352	46.92	46.75	16.5	30.42	30.25
SSC	13106	13106.s1	unaffected	F	0	83	0.476206	11	0	WB	0.9082	46.92	46.75	13.58	33.33	33.17
SSC	13107	13107.p1	affected	M	0	61	0.466338	7	0	WB	0.909947	44.08	43.08	11.67	32.42	31.42
SSC	13107	13107.s1	unaffected	M	0	62	0.494243	4	0	WB	0.908819	44.08	43.08	8.75	35.33	34.33
SSC	13111	13111.p1	affected	M	0	53	0.487077	6	0	WB	0.696128	42.25	44.17	6.67	35.58	37.5
SSC	13111	13111.s1	unaffected	M	0	42	0.488581	2	0	WB	0.688522	42.25	44.17	13.25	29	30.92
SSC	13115	13115.p1	affected	M	0	55	0.495931	5	0	WB	0.814241	52.17	54.5	17.33	34.83	37.17
SSC	13115	13115.s1	unaffected	M	0	63	0.509932	6	0	WB	0.810897	52.17	54.5	14.83	37.33	39.67
SSC	13116	13116.p1	affected	F	0	63	0.484815	7	0	WB	0.860677	44.08	40.67	12.08	32	28.58
SSC	13116	13116.s1	unaffected	F	0	71	0.478057	7	0	WB	0.872367	44.08	40.67	13.33	30.75	27.33
SSC	13118	13118.p1	affected	M	0	59	0.479849	3	0	WB	0.79824	39.08	38.33	8.08	31	30.25
SSC	13118	13118.s1	unaffected	F	0	80	0.47335	2	0	WB	0.808145	39.08	38.33	5.58	33.5	32.75
SSC	13120	13120.p1	affected	M	0	68	0.505289	9	0	WB	0.924134	45.58	43.83	8	37.58	35.83
SSC	13120	13120.s1	unaffected	M	0	83	0.49107	11	0	WB	0.914264	45.58	43.83	6.17	39.42	37.67
SSC	13122	13122.p1	affected	M	0	63	0.493936	6	0	WB	0.838418	45	42.67	5.08	39.92	37.58
SSC	13122	13122.s1	unaffected	F	0	69	0.487545	4	0	WB	0.839475	45	42.67	12.75	32.25	29.92
SSC	13123	13123.p1	affected	M	0	64	0.479662	5	0	WB	0.895112	37.83	38.5	10.25	27.58	28.25
SSC	13123	13123.s1	unaffected	M	0	82	0.453134	10	0	WB	0.889078	37.83	38.5	7	30.83	31.5
SSC	13128	13128.p1	affected	F	0	88	0.49838	5	0	WB	0.819854	45	44.58	11	34	33.58
SSC	13128	13128.s1	unaffected	M	0	83	0.489814	9	0	WB	0.821886	45	44.58	8.75	36.25	35.83
SSC	13129	13129.p1	affected	M	0	45	0.505975	5	0	WB	0.750215	45.67	46	9.83	35.83	36.17
SSC	13129	13129.s1	unaffected	F	0	45	0.485772	5	0	WB	0.721337	45.67	46	18.42	27.25	27.58
SSC	13130	13130.p1	affected	M	0	40	0.47085	6	0	WB	0.830602	35.67	39.75	11.5	24.17	28.25
SSC	13130	13130.s1	unaffected	F	0	57	0.478287	5	0	WB	0.840945	35.67	39.75	13.58	22.08	26.17
SSC	13131	13131.p1	affected	M	0	54	0.468501	5	0	WB	0.725664	39.75	39.42	4.83	34.92	34.58
SSC	13131	13131.s1	unaffected	M	0	37	0.473052	10	0	WB	0.735084	39.75	39.42	8.33	31.42	31.08
SSC	13133	13133.p1	affected	M	0	56	0.516795	5	1	WB	0.73137	44.58	49.83	7.25	37.33	42.58
SSC	13133	13133.s1	unaffected	F	0	65	0.488011	10	0	WB	0.739477	44.58	49.83	8.92	35.67	40.92
SSC	13135	13135.p1	affected	M	0	76	0.499032	9	0	WB	0.908749	51.67	54.17	15.25	36.42	38.92
SSC	13135	13135.s1	unaffected	M	0	77	0.470251	5	0	WB	0.909503	51.67	54.17	17.08	34.58	37.08
SSC	13136	13136.p1	affected	M	0	56	0.506676	13	0	WB	0.866234	32.25	38.17	6.5	25.75	31.67
SSC	13136	13136.s1	unaffected	F	0	56	0.479258	12	1	WB	0.86464	32.25	38.17	4.33	27.92	33.83
SSC	13139	13139.p1	affected	M	0	70	0.474056	10	0	WB	0.901574	44	50.25	9.33	34.67	40.92
SSC	13139	13139.s1	unaffected	F	0	71	0.474019	8	0	WB	0.908599	44	50.25	17.75	26.25	32.5
SSC	13144	13144.p1	affected	M	0	75	0.477906	4	0	WB	0.879796	39.58	34.58	6.5	33.08	28.08
SSC	13144	13144.s1	unaffected	M	0	76	0.490237	8	0	WB	0.878474	39.58	34.58	4.92	34.67	29.67
SSC	13146	13146.p1	affected	M	0	48	0.487285	4	1	WB	0.828661	42.92	39.58	10.42	32.5	29.17
SSC	13146	13146.s1	unaffected	F	0	49	0.485151	6	0	WB	0.827709	42.92	39.58	10.42	32.5	29.17
SSC	13147	13147.p1	affected	M	0	59	0.479198	6	1	WB	0.879233	29.67	31.17	7.58	22.08	23.58
SSC	13147	13147.s1	unaffected	F	0	57	0.460686	11	0	WB	0.878479	29.67	31.17	9.17	20.5	22
SSC	13148	13148.p1	affected	M	0	70	0.482992	9	1	WB	0.850611	41.17	43.5	4.42	36.75	39.08
SSC	13148	13148.s1	unaffected	F	0	68	0.471967	6	0	WB	0.858815	41.17	43.5	4.58	36.58	38.92
SSC	13151	13151.p1	affected	M	0	66	0.51684	4	0	WB	0.884737	44.08	45.17	11.33	32.75	33.83
SSC	13151	13151.s1	unaffected	M	0	47	0.500859	0	0	WB	0.889547	44.08	45.17	12.83	31.25	32.33
SSC	13152	13152.p1	affected	M	0	77	0.485072	4	0	WB	0.859181	47.08	47.75	7.25	39.83	40.5
SSC	13152	13152.s1	unaffected	F	0	60	0.489029	6	0	WB	0.852714	47.08	47.75	17.58	29.5	30.17
SSC	13153	13153.p1	affected	M	0	56	0.493957	7	0	WB	0.801565	44.67	47.42	9.25	35.42	38.17
SSC	13153	13153.s1	unaffected	M	0	49	0.492437	4	0	WB	0.807453	44.67	47.42	11.83	32.83	35.58
SSC	13154	13154.p1	affected	M	0	92	0.496713	8	0	WB	0.81729	42.58	46.75	6.83	35.75	39.92
SSC	13154	13154.s1	unaffected	M	0	74	0.486478	8	0	WB	0.814824	42.58	46.75	6.83	35.75	39.92
SSC	13159	13159.p1	affected	M	0	64	0.488288	5	0	WB	0.905577	40.92	41	11.25	29.67	29.75
SSC	13159	13159.s1	unaffected	M	0	59	0.487863	9	0	WB	0.905436	40.92	41	13.58	27.33	27.42
SSC	13160	13160.p1	affected	M	0	62	0.467858	4	0	WB	0.832937	41.75	47	4	37.75	43
SSC	13160	13160.s1	unaffected	F	0	83	0.462174	6	0	WB	0.834988	41.75	47	6.25	35.5	40.75
SSC	13162	13162.p1	affected	M	0	63	0.47473	9	1	WB	0.916501	36.75	48.75	9.83	26.92	38.92
SSC	13162	13162.s1	unaffected	F	0	73	0.482855	10	0	WB	0.918032	36.75	48.75	6.67	30.08	42.08
SSC	13163	13163.p1	affected	M	0	71	0.485524	10	0	WB	0.852597	46.5	63.42	10	36.5	53.42
SSC	13163	13163.s1	unaffected	M	0	65	0.485039	12	0	WB	0.851772	46.5	63.42	9.92	36.58	53.5
SSC	13165	13165.p1	affected	M	0	51	0.500324	5	0	WB	0.860217	36.42	33.58	7.08	29.33	26.5
SSC	13165	13165.s1	unaffected	M	0	57	0.5093	7	0	WB	0.85975	36.42	33.58	5.83	30.58	27.75
SSC	13166	13166.p1	affected	M	0	82	0.454155	12	0	WB	0.915118	35.17	43.83	9.08	26.08	34.75
SSC	13166	13166.s1	unaffected	M	0	98	0.476324	10	0	WB	0.915783	35.17	43.83	5.58	29.58	38.25
SSC	13167	13167.p1	affected	M	0	62	0.477775	6	0	WB	0.775393	42.92	42.5	10.42	32.5	32.08
SSC	13167	13167.s1	unaffected	M	0	62	0.477036	5	0	WB	0.770105	42.92	42.5	6.42	36.5	36.08
SSC	13168	13168.p1	affected	F	0	50	0.476742	6	0	WB	0.886666	36.42	37.83	7.92	28.5	29.92
SSC	13168	13168.s1	unaffected	F	0	45	0.491539	4	0	WB	0.888092	36.42	37.83	4.67	31.75	33.17
SSC	13169	13169.p1	affected	M	0	47	0.49788	4	0	WB	0.705989	47.75	48.58	13.42	34.33	35.17
SSC	13169	13169.s1	unaffected	M	0	48	0.48829	6	0	WB	0.692678	47.75	48.58	16	31.75	32.58
SSC	13171	13171.p1	affected	F	0	62	0.484589	3	0	WB	0.684595	48.58	49.58	7.92	40.67	41.67
SSC	13171	13171.s1	unaffected	F	0	62	0.475568	5	0	WB	0.708355	48.58	49.58	11.25	37.33	38.33
SSC	13174	13174.p1	affected	M	0	50	0.474847	4	0	WB	0.85528	43.58	40.75	10	33.58	30.75
SSC	13174	13174.s1	unaffected	M	0	62	0.502902	4	0	WB	0.858888	43.58	40.75	12.75	30.83	28
SSC	13175	13175.p1	affected	M	0	49	0.46508	7	0	WB	0.900436	32.5	35.83	11.67	20.83	24.17
SSC	13175	13175.s1	unaffected	F	0	41	0.471681	1	0	WB	0.894332	32.5	35.83	13.67	18.83	22.17
SSC	13177	13177.p1	affected	F	0	48	0.483247	3	1	WB	0.844042	28	29.5	10.42	17.58	19.08
SSC	13177	13177.s1	unaffected	M	0	57	0.4771	5	0	WB	0.848368	28	29.5	6.5	21.5	23
SSC	13180	13180.p1	affected	M	0	74	0.500507	5	0	WB	0.881537	32.67	34.25	8.08	24.58	26.17
SSC	13180	13180.s1	unaffected	M	0	54	0.495752	9	0	WB	0.902571	32.67	34.25	11.08	21.58	23.17
SSC	13187	13187.p1	affected	M	0	54	0.47398	3	0	WB	0.828361	42.75	41.58	9.5	33.25	32.08
SSC	13187	13187.s1	unaffected	M	0	54	0.46765	9	0	WB	0.838609	42.75	41.58	6	36.75	35.58
SSC	13188	13188.p1	affected	M	0	49	0.469446	4	0	WB	0.908856	43.42	45.25	17.17	26.25	28.08
SSC	13188	13188.s1	unaffected	F	0	48	0.484769	8	0	WB	0.905638	43.42	45.25	21.5	21.92	23.75
SSC	13191	13191.p1	affected	M	0	40	0.496111	3	0	WB	0.832448	31.33	34.42	12.17	19.17	22.25
SSC	13191	13191.s1	unaffected	F	0	61	0.501827	6	0	WB	0.779762	31.33	34.42	8.67	22.67	25.75
SSC	13195	13195.p1	affected	M	0	84	0.484557	11	0	WB	0.890438	44.92	48.67	8.25	36.67	40.42
SSC	13195	13195.s1	unaffected	M	0	78	0.482362	11	0	WB	0.889525	44.92	48.67	10.08	34.83	38.58
SSC	13197	13197.p1	affected	M	0	71	0.500103	7	0	WB	0.885248	39.83	42.25	7.58	32.25	34.67
SSC	13197	13197.s1	unaffected	F	0	52	0.472366	11	0	WB	0.884165	39.83	42.25	5.42	34.42	36.83
SSC	13203	13203.p1	affected	M	0	57	0.471879	5	0	WB	0.904623	46.58	44.67	7.25	39.33	37.42
SSC	13203	13203.s1	unaffected	F	0	70	0.479634	7	0	WB	0.901642	46.58	44.67	9.33	37.25	35.33
SSC	13204	13204.p1	affected	M	0	74	0.506464	7	0	WB	0.873965	41.25	53.92	13.42	27.83	40.5
SSC	13204	13204.s1	unaffected	M	0	53	0.492741	13	1	WB	0.887987	41.25	53.92	15	26.25	38.92
SSC	13206	13206.p1	affected	M	0	65	0.477392	8	0	WB	0.86743	40.33	39.83	6.33	34	33.5
SSC	13206	13206.s1	unaffected	F	0	61	0.486074	8	0	WB	0.868798	40.33	39.83	4.25	36.08	35.58
SSC	13207	13207.p1	affected	M	0	75	0.501619	8	0	WB	0.85295	42.75	41.25	4.33	38.42	36.92
SSC	13207	13207.s1	unaffected	M	0	66	0.472451	7	0	WB	0.852188	42.75	41.25	8.25	34.5	33
SSC	13210	13210.p1	affected	M	0	60	0.44809	6	1	WB	0.882632	29.58	29.08	6.83	22.75	22.25
SSC	13210	13210.s1	unaffected	F	0	66	0.484108	11	0	WB	0.885563	29.58	29.08	5.08	24.5	24
SSC	13211	13211.p1	affected	M	0	59	0.482669	4	0	WB	0.785237	40.25	40	4.17	36.08	35.83
SSC	13211	13211.s1	unaffected	F	0	60	0.480371	7	0	WB	0.773358	40.25	40	7.92	32.33	32.08
SSC	13214	13214.p1	affected	M	0	56	0.505051	5	0	WB	0.837038	31.42	32.33	5.83	25.58	26.5
SSC	13214	13214.s1	unaffected	F	0	44	0.51821	6	0	WB	0.833381	31.42	32.33	13.25	18.17	19.08
SSC	13215	13215.p1	affected	M	0	61	0.482795	11	0	WB	0.906401	40.42	44.92	13.5	26.92	31.42
SSC	13215	13215.s1	unaffected	F	0	62	0.472331	4	1	WB	0.90651	40.42	44.92	16	24.42	28.92
SSC	13216	13216.p1	affected	M	0	44	0.474027	5	0	WB	0.889082	33.42	31	4.75	28.67	26.25
SSC	13216	13216.s1	unaffected	M	0	65	0.48341	6	0	WB	0.89199	33.42	31	6	27.42	25
SSC	13218	13218.p1	affected	M	0	63	0.476998	4	0	WB	0.827127	37.17	43.5	6.92	30.25	36.58
SSC	13218	13218.s1	unaffected	M	0	57	0.495587	7	0	WB	0.833167	37.17	43.5	4.5	32.67	39
SSC	13221	13221.p1	affected	M	0	49	0.474997	6	0	WB	0.701515	40.67	43.75	6.75	33.92	37
SSC	13221	13221.s1	unaffected	F	0	48	0.490781	0	0	WB	0.703395	40.67	43.75	11.5	29.17	32.25
SSC	13222	13222.p1	affected	F	0	60	0.476897	3	0	WB	0.884008	48.42	50.25	17.08	31.33	33.17
SSC	13222	13222.s1	unaffected	F	0	48	0.502561	6	0	WB	0.883221	48.42	50.25	13.5	34.92	36.75
SSC	13226	13226.p1	affected	M	0	89	0.495508	5	0	WB	0.834555	43.58	50.67	8.67	34.92	42
SSC	13226	13226.s1	unaffected	F	0	84	0.488055	3	0	WB	0.840503	43.58	50.67	10.25	33.33	40.42
SSC	13227	13227.p1	affected	M	0	38	0.502771	3	0	WB	0.853064	38	39.58	14.42	23.58	25.17
SSC	13227	13227.s1	unaffected	F	0	49	0.458434	5	0	WB	0.856065	38	39.58	12.17	25.83	27.42
SSC	13230	13230.p1	affected	F	0	66	0.482877	4	1	WB	0.835736	38.83	44	11.08	27.75	32.92
SSC	13230	13230.s2	unaffected	F	0	65	0.493501	5	0	WB	0.833503	38.83	44
SSC	13233	13233.p1	affected	M	0	53	0.489729	9	0	WB	0.863332	38.08	35.5	13.58	24.5	21.92
SSC	13233	13233.s1	unaffected	F	0	66	0.467458	14	0	WB	0.863334	38.08	35.5	10.5	27.58	25
SSC	13234	13234.p1	affected	M	0	50	0.506722	3	0	WB	0.834086	45.83	47.33	7.33	38.5	40
SSC	13234	13234.s1	unaffected	M	0	62	0.488375	7	0	WB	0.836817	45.83	47.33	14.33	31.5	33
SSC	13235	13235.p1	affected	M	0	76	0.479817	4	0	WB	0.901086	48.75	46.92	14.08	34.67	32.83
SSC	13235	13235.s1	unaffected	F	0	57	0.48921	4	0	WB	0.903283	48.75	46.92	18.67	30.08	28.25
SSC	13237	13237.p1	affected	M	0	66	0.489388	5	0	WB	0.834915	40.5	41.92	5.58	34.92	36.33
SSC	13237	13237.s1	unaffected	F	0	73	0.488822	10	0	WB	0.834295	40.5	41.92	8.33	32.17	33.58
SSC	13239	13239.p1	affected	F	0	49	0.471993	2	0	WB	0.812998	33.25	29.17	4	29.25	25.17
SSC	13239	13239.s1	unaffected	M	0	53	0.481874	4	0	WB	0.809231	33.25	29.17	7.25	26	21.92
SSC	13250	13250.p1	affected	M	0	62	0.475553	5	0	WB	0.816545	35.42	38.5	7.25	28.17	31.25
SSC	13250	13250.s1	unaffected	F	0	54	0.487094	9	0	WB	0.805457	35.42	38.5	4.92	30.5	33.58
SSC	13251	13251.p1	affected	F	0	70	0.506484	6	0	WB	0.845478	40.92	42.67	7.67	33.25	35
SSC	13251	13251.s1	unaffected	F	0	70	0.47898	2	0	WB	0.900957	40.92	42.67	6.33	34.58	36.33
SSC	13252	13252.p1	affected	F	0	70	0.471606	12	0	WB	0.863142	41.75	42.67	8.58	33.17	34.08
SSC	13252	13252.s1	unaffected	F	0	58	0.481706	7	0	WB	0.866315	41.75	42.67	10.25	31.5	32.42
SSC	13253	13253.p1	affected	M	0	40	0.469744	5	0	WB	0.634134	48.75	49.5	12.42	36.33	37.08
SSC	13253	13253.s1	unaffected	F	0	34	0.470297	2	0	WB	0.631267	48.75	49.5	17.75	31	31.75
SSC	13254	13254.p1	affected	M	0	46	0.47111	3	0	WB	0.805015	35	37.17	14.17	20.83	23
SSC	13254	13254.s1	unaffected	M	0	41	0.511805	6	0	WB	0.803877	35	37.17	13	22	24.17
SSC	13258	13258.p1	affected	M	0	38	0.499334	2	0	WB	0.81529	28	27	6.17	21.83	20.83
SSC	13258	13258.s1	unaffected	F	0	38	0.474568	3	0	WB	0.816779	28	27	11.08	16.92	15.92
SSC	13259	13259.p1	affected	M	0	35	0.477623	1	1	WB	0.896619	27.83	26.5	6.25	21.58	20.25
[truncated: 3,965 more rows]

## Sheet: Description
Description
The table lists all the children from the SSC and AGRE collections that are part of this study, including the children that we determined to have excessive cell-line genomic drift indicated in the ‘cell line drift outlier’ column.
Column	Definition
collection	AGRE or SSC collection
familyId	family ID in the collection
personId	person ID in the collection
affected status	role of the sample, “affected” or “unaffected” for affected proband or unaffected sibling, respectively
sex	gender of the child; “M” and “F” for male and female, respectively
cell line drift outlier	1, if child is a cell-line genetic drift outlier; or 0 otherwise
number of dn snvs	number of de novo SNVs
mean dn snvs alt allele ratio	mean de novo SNVs alternative allele ratio (see Figure 1 for a formal definition)
number of dn indels	number of de novo indels
number of dn CNVs	number of de novo CNVs
dna source	Source of DNA: WB – DNA was extracted from whole-blood samples; LCL – DNA was extracted from LCLs
power to detect dn snvs	power to detect de novo SNVs (See Methods for formal definition)
mother age at assessment	mother age at assessment
father age at assessment	father age at assessment
child age at assessment	child age at assessment
mother age at birth	mother age at birth
father age at birth	father age at birth
