# Supplementary material for: Rates of contributory de novo mutation in high and low-risk autism families
Source: Commun Biol. 2021 Sep 1;4:1026. doi: 10.1038/s42003-021-02533-z (PMC8410909; doi:10.1038/s42003-021-02533-z)
Supplement: Supplementary file 4 — Supplementary Data 2 [file 42003_2021_2533_MOESM4_ESM.xlsx]

## Sheet: Small scale de novo in SSC 
UCSCLink	familyId	in affected status	personIds	from parent	variant type	location	variant	variant in VCF format	genomic region	effect type	genes	in autism LGD targets	in autism missense targets	in autism synonymous targets	in all NDD LGD targets	in all NDD missense targets	in all NDD synonymous targets	gene with the shortest intron	transcript with the shortest intron	variant size	intron length	distance from splice-site	ORF length	SpliceAI DS_AG score	SpliceAI DS_AL score	SpliceAI DS_DG score	SpliceAI DS_DL score	SpliceAI MAX_DS score	acceptor 'alt' score	acceptor 'ref' score	acceptor 'alt-ref' score	donor 'alt' score	donor 'ref' score	donor 'alt-ref' score	phylop, 100 vertebrates score	phylop, 30 vertebrates score	phylop, 20 vertebrates score	phylop, 7 vertebrates score	phastCons, 100 vertebrates score	phastCons, 30 vertebrates score	phastCons, 20 vertebrates score	phastCons, 7 vertebrates score	CADD score
LINK	13210	affected	13210.p1		sub	chr1:184268	sub(G->A)	chr1:184268:G:A	noncoding	non-coding	LOC102725121													0	0	0	0	0	0.06	-0.45	0.52	-2.15	-1.51	-0.65	-5.978	-1.418	-0.361	-1.026	0	0	0.002	0.001	-0.475405
LINK	12782	unaffected	12782.s1		sub	chr1:191408	sub(G->A)	chr1:191408:G:A	intergenic	intergenic																									0.173	0.795	0.497	0.368	0.005	0.028	0.022	0.008	0.351733
LINK	12972	unaffected	12972.s1		del	chr1:271775	del(1)	chr1:271774:AG:A	intergenic	intergenic																									0.031	0.582	0.497	0.368	0.001	0.019	0.018	0.013	0.056586
LINK	12420	affected	12420.p1		del	chr1:484722	del(1)	chr1:484721:AG:A	intergenic	intergenic														0	0	0	0	0							0.214	-0.867	0.208	0.15	0.043	0.002	0.049	0.154	0.317532
LINK	12518	affected,unaffected	12518.p1,12518.s1		sub	chr1:691130	sub(T->C)	chr1:691130:T:C	intergenic	intergenic																									0.064	-1.755	-1.328	-1.859	0	0.002	0.086	0.032	0.271504
LINK	13882	affected	13882.p1		sub	chr1:738645	sub(C->G)	chr1:738645:C:G	intergenic	intergenic																									0.254	0.288	0.19		0.021	0.054	0.015		0.133301
LINK	14039	unaffected	14039.s1	dad	sub	chr1:819832	sub(G->T)	chr1:819832:G:T	noncoding	non-coding	FAM87B													0	0	0	0	0	-3.79	-3.55	-0.25	-3.2	-0.35	-2.84	-0.792	-0.934	-0.917	-1.961	0.005	0.017	0.021	0.02	-0.019847
LINK	13872	affected	13872.p1		del	chr1:824002	del(4)	chr1:824001:AAAAT:A	intergenic	intergenic																									0.529	0.451	0.357	0.167	0.396	0.074	0.041	0.073	0.385114
LINK	12132	unaffected	12132.s1	dad	sub	chr1:826779	sub(T->C)	chr1:826779:T:C	noncoding	non-coding	LINC00115													0	0	0.01	0	0.01	-4.68	-4.9	0.22	1.47	1.3	0.17	-0.211	-0.246	0.312	0.062	0	0.001	0.006	0.076	0.485566
LINK	13801	affected	13801.p1		sub	chr1:834505	sub(G->A)	chr1:834505:G:A	noncoding	non-coding-intron	LINC01128							LINC01128	NR_047526_1	0	12096	5401	336	0	0	0	0	0	0.95	0.92	0.03	-0.1	-0.56	0.47	-1.12	-1.24	-0.798	-1.242	0	0.002	0.001	0.007	-0.295687
LINK	14525	unaffected	14525.s1		sub	chr1:834505	sub(G->A)	chr1:834505:G:A	noncoding	non-coding-intron	LINC01128							LINC01128	NR_047526_1	0	12096	5401	336	0	0	0	0	0	0.95	0.92	0.03	-0.1	-0.56	0.47	-1.12	-1.24	-0.798	-1.242	0	0.002	0.001	0.007	-0.295687
LINK	13666	unaffected	13666.s1	dad	sub	chr1:838800	sub(C->T)	chr1:838800:C:T	noncoding	non-coding-intron	LINC01128							LINC01128	NR_047526_1	0	12096	-2400	189	0	0	0	0	0	2.16	2.45	-0.29	-6.46	-5.33	-1.12	0.178	0.204	0.193	0.143	0.007	0.004	0.008	0.012	-0.095952
LINK	13373	affected	13373.p1		sub	chr1:842732	sub(G->A)	chr1:842732:G:A	noncoding	non-coding	LINC01128													0	0	0	0	0	-3.59	-3.27	-0.32	-7.9	-7.23	-0.67	-1.019	0.247	0.243	0.589	0.004	0.243	0.041	0.006	0.004185
LINK	13807	unaffected	13807.s1		sub	chr1:843980	sub(A->G)	chr1:843980:A:G	noncoding	non-coding-intron	LINC01128							LINC01128	NR_047519_1	0	18550	-3674	96	0	0	0	0	0	-4.13	-4.25	0.12	4.03	4.16	-0.13	-1.514	-1.335	-0.977	-1.219	0	0.001	0.003	0.094	-0.329131
LINK	12626	affected	12626.p1		sub	chr1:848167	sub(A->G)	chr1:848167:A:G	noncoding	non-coding-intron	LINC01128							LINC01128	NR_047519_1	0	4121	361	213	0	0	0	0	0	0.87	-0.12	0.98	-1.53	-4.4	2.86	-0.028	-0.125	0.36	0.167	0.123	0.177	0.013	0.177	0.114231
LINK	13916	affected	13916.p1		sub	chr1:858541	sub(G->A)	chr1:858541:G:A	noncoding	non-coding	LINC01128													0	0	0	0	0	3.77	-2.73	6.5	-2.12	-3.33	1.21	-1.316	-1.574	-0.918	-1.574	0	0	0.001	0.009	-0.218141
LINK	14500	unaffected	14500.s1		sub	chr1:874955	sub(G->A)	chr1:874955:G:A	noncoding	non-coding	FAM41C													0	0	0	0	0	-3.66	-3.97	0.31	-4.16	-7.54	3.38	0.169	-0.691	-0.902	0.142	0.049	0.005	0.002	0.009	-0.15478
LINK	11121	unaffected	11121.s1		sub	chr1:891707	sub(A->T)	chr1:891707:A:T	intergenic	intergenic																									0.188	0.173	0.215	0.066	0.057	0.098	0.075	0.238	0.217117
LINK	12879	affected	12879.p1	mom	sub	chr1:894777	sub(A->G)	chr1:894777:A:G	intergenic	intergenic																									0.468	0.286	0.26	0.158	0.011	0.123	0.081	0.35	0.221791
LINK	12925	unaffected	12925.s1		sub	chr1:898175	sub(C->T)	chr1:898175:C:T	intergenic	intergenic																									-1.406	-1.379	-1.36	0.057	0.042	0.048	0.049	0.317	-0.115914
LINK	12426	unaffected	12426.s1		sub	chr1:915324	sub(C->G)	chr1:915324:C:G	intergenic	intergenic																									-1.178	-1.156	-1.621	-0.419	0	0	0	0.003	-0.31743
LINK	13625	unaffected	13625.s1	dad	sub	chr1:915679	sub(G->A)	chr1:915679:G:A	intergenic	intergenic																									0.116	0.687	-0.165	-0.402	0.002	0.025	0.003	0.004	0.298641
LINK	14110	affected	14110.p1		sub	chr1:932170	sub(C->G)	chr1:932170:C:G	inter-coding_intronic	intron	SAMD11				1			SAMD11	NM_152486_1	0	4683	1081	168	0.01	0	0	0	0.01	-4.44	-4.26	-0.18	-0.66	-3.1	2.45	0.508	0.029	-0.022	-0.505	0.997	0.997	0.999	0.98	1.47221
LINK	12334	affected	12334.p1		sub	chr1:935423	sub(G->A)	chr1:935423:G:A	inter-coding_intronic	intron	SAMD11				1			SAMD11	NM_152486_1	0	4683	-349	297	0	0	0	0	0	8.91	2.42	6.49	0.12	-1.2	1.32	-0.444	-0.655	-0.169	0.15	0	0	0	0.002	-0.041605
LINK	14339	unaffected	14339.s1	dad	sub	chr1:936930	sub(C->T)	chr1:936930:C:T	inter-coding_intronic	intron	SAMD11				1			SAMD11	NM_152486_1	0	3144	1034	405	0	0	0.03	0	0.03	6.64	6.39	0.25	3.99	4.29	-0.31	0.284	-0.01	-0.018	-0.086	0	0.011	0.016	0.002	0.242873
LINK	12676	affected	12676.p1		sub	chr1:944727	sub(C->A)	chr1:944727:C:A	coding	missense	NOC2L		1			1								0	0	0	0	0	-1.57	-1.17	-0.4	-2.66	-1.79	-0.86	-0.446	0.118	0.054	0.871	0	0.056	0.068	0.822	0.446236
LINK	13618	unaffected	13618.s1		sub	chr1:945358	sub(C->T)	chr1:945358:C:T	inter-coding_intronic	intron	NOC2L		1			1		NOC2L	NM_015658_1	0	372	160	339	0	0	0	0.02	0.02	2.74	2.83	-0.1	-3.24	-3.37	0.13	-3.616	-1.286	-0.764	-0.5	0	0	0	0	-0.358611
LINK	14292	affected	14292.p1		sub	chr1:945470	sub(G->A)	chr1:945470:G:A	inter-coding_intronic	intron	NOC2L		1			1		NOC2L	NM_015658_1	0	372	48	339	0	0	0	0	0	-0.16	0.13	-0.29	-3.65	-3.54	-0.11	-0.625	0.031	0.078	-0.069	0	0	0	0	-0.21711
LINK	12070	unaffected	12070.s1		sub	chr1:950152	sub(G->A)	chr1:950152:G:A	inter-coding_intronic	intron	NOC2L		1			1		NOC2L	NM_015658_1	0	2524	975	747	0	0	0	0	0	-4.45	-4.22	-0.23	3.01	2.99	0.02	-0.457	-0.478	0.531	-0.617	0	0	0.002	0.142	-0.057258
LINK	13102	unaffected	13102.s1		sub	chr1:951322	sub(C->A)	chr1:951322:C:A	inter-coding_intronic	intron	NOC2L		1			1		NOC2L	NM_015658_1	0	762	-84	276	0.04	0	0.05	0	0.05	-2.46	-2.73	0.27	-0.34	1.71	-2.05	-0.841	0.769	0.729	-0.444	0	0.014	0.007	0.004	-0.271996
LINK	14333	unaffected	14333.s1	dad	sub	chr1:952708	sub(C->T)	chr1:952708:C:T	inter-coding_intronic	intron	NOC2L		1			1		NOC2L	NM_015658_1	0	575	-108	642	0	0	0	0	0	5.56	3.51	2.05	-2.97	-3.21	0.24	-0.382	-0.919	-0.446	-1.105	0	0	0	0	-0.352237
LINK	14254	affected	14254.p1		sub	chr1:957401	sub(G->A)	chr1:957401:G:A	inter-coding_intronic	intron	NOC2L		1			1		NOC2L	NM_015658_1	0	1656	-128	219	0	0	0	0	0	-4.1	-4.41	0.31	1.73	1.2	0.53	-0.005	-2.224	-1.34	0.373	0	0	0	0.016	0.099304
LINK	14565	affected	14565.p1		sub	chr1:958412	sub(G->A)	chr1:958412:G:A	inter-coding_intronic	intron	NOC2L		1			1		NOC2L	NM_015658_1	0	1656	517	132	0	0	0	0	0	-2.22	-1.63	-0.59	0.07	0.7	-0.62	1.791	-0.297	-0.212	-0.29	0.034	0.007	0.007	0.011	0.6095
LINK	12279	unaffected	12279.s1		sub	chr1:958881	sub(G->A)	chr1:958881:G:A	inter-coding_intronic	intron	NOC2L		1			1		NOC2L	NM_015658_1	0	1656	48	1632	0	0	0	0	0	0.51	0.26	0.25	2.86	3.16	-0.31	0.298	0.798	-0.499	0.697	0.001	0.013	0	0.024	0.230794
LINK	14290	affected	14290.p1		sub	chr1:966459	sub(G->A)	chr1:966459:G:A	intergenic	intergenic																									0.306	0.203	1.048	0.63	0	0.007	0.022	0.012	0.99665
LINK	11206	unaffected	11206.s1	dad	sub	chr1:968612	sub(C->T)	chr1:968612:C:T	inter-coding_intronic	intron	PLEKHN1					1	1	PLEKHN1	NM_032129_1	0	3474	-1665	231	0	0	0	0.01	0.01	-2.79	-2.45	-0.35	-3.29	-4.38	1.09	-1.445	-4.061	-4.413	-0.032	0	0	0	0.001	-0.32038
LINK	14037	unaffected	14037.s1	dad	sub	chr1:971692	sub(G->A)	chr1:971692:G:A	inter-coding_intronic	intron	PLEKHN1					1	1	PLEKHN1	NM_032129_1	0	671	288	261	0	0	0	0.01	0.01	-0.2	0.08	-0.28	5.01	3.69	1.32	-0.819	0.061	0.094	-0.023	0	0	0.001	0	-0.090548
LINK	12573	unaffected	12573.s1		sub	chr1:985587	sub(C->T)	chr1:985587:C:T	intergenic	intergenic																									0.244	0.304	0.274		0.059	0.018	0.027		0.192224
LINK	11193	unaffected	11193.s1		sub	chr1:1005512	sub(C->T)	chr1:1005512:C:T	intergenic	intergenic																									-0.715	-4.074	-2.017	0.356	0	0	0	0.026	-0.169541
LINK	11365	affected	11365.p1		sub	chr1:1017577	sub(G->C)	chr1:1017577:G:C	intergenic	intergenic																										0.088				0.183			-0.101698
LINK	12271	unaffected	12271.s1		sub	chr1:1017741	sub(A->G)	chr1:1017741:A:G	intergenic	intergenic																										0.095				0.256			-0.005627
LINK	13021	affected	13021.p1		del	chr1:1020290	del(3)	chr1:1020289:CGAG:C	coding	no-frame-shift	AGRN		1		1	1	1							0	0	0	0	0	-1.39	-1.41	0.02	0.72	0.72	0	3.629	0.928	0.869	0.897	1	0.999	0.99	0.567	5.48833
LINK	12779	unaffected	12779.s1		sub	chr1:1032181	sub(C->T)	chr1:1032181:C:T	inter-coding_intronic	intron	AGRN		1		1	1	1	AGRN	NM_001305275_1	0	12815	-3096	516	0	0	0	0	0	-3.82	-3.59	-0.23	1.21	0.68	0.53	-3.129	-1.649	-1.844	-1.399	0	0	0	0	-0.183342
LINK	12021	affected	12021.p1		sub	chr1:1036542	sub(C->T)	chr1:1036542:C:T	inter-coding_intronic	intron	AGRN		1		1	1	1	AGRN	NM_001305275_1	0	5341	1218	348	0	0	0	0	0	-0.19	0.1	-0.29	0.83	-3.27	4.1	0.099	0.799	0.699	0.791	0	0.001	0.001	0.001	-0.024856
LINK	14038	affected	14038.p1		sub	chr1:1037601	sub(G->T)	chr1:1037601:G:T	inter-coding_intronic	intron	AGRN		1		1	1	1	AGRN	NM_001305275_1	0	5341	2277	471	0	0	0	0	0	-3.5	-3.95	0.46	1.51	1.95	-0.43	-0.239	0.973	0.927	-0.044	0	0.011	0.008	0.002	-0.042533
LINK	12457	unaffected	12457.s1		sub	chr1:1038413	sub(A->T)	chr1:1038413:A:T	inter-coding_intronic	intron	AGRN		1		1	1	1	AGRN	NM_001305275_1	0	5341	-2252	285	0	0	0	0	0	0.29	5.22	-4.93	-4.04	-4.4	0.36	-0.783	-0.502	-1.276	-0.453	0	0	0	0.008	0.077989
LINK	11381	affected	11381.p1		sub	chr1:1044810	sub(C->T)	chr1:1044810:C:T	inter-coding_intronic	intron	AGRN		1		1	1	1	AGRN	NM_001305275_1	0	722	-351	177	0	0.02	0	0.02	0.02	4.3	4.65	-0.35	1.79	-0.59	2.38	-0.35	-1.43	-1.692	-0.907	0	0	0	0	-0.111013
LINK	14260	unaffected	14260.s1		sub	chr1:1053132	sub(C->T)	chr1:1053132:C:T	inter-coding_intronic	intron	AGRN		1		1	1	1	AGRN	NM_001305275_1	0	1445	-329	666	0	0	0	0	0	-2.37	-2.08	-0.29	-5.19	-5.21	0.02	-0.571	-4.041	-2.36	-0.862	0	0	0	0.002	0.03319
LINK	11024	affected	11024.p1		sub	chr1:1068710	sub(G->A)	chr1:1068710:G:A	intergenic	intergenic																									3.995	0.029	0.786	0.755	0.999	0	0.001	0.035	0.714191
LINK	14210	affected	14210.p1		sub	chr1:1070688	sub(C->T)	chr1:1070688:C:T	intergenic	intergenic																									-0.646	-1.939	-1.544	-1.095	0	0.012	0.021	0.012	-0.020772
LINK	12460	unaffected	12460.s1		sub	chr1:1072743	sub(C->T)	chr1:1072743:C:T	peripheral	5'UTR-intron	RNF223							RNF223	NM_001205252_1	0	1441	-168	465	0	0	0	0	0	-1.37	-1.26	-0.11	2.68	2.75	-0.07	-0.251	-1.012	-1.074	-0.197	0	0	0	0.006	-0.120623
LINK	11010	unaffected	11010.s1	dad	sub	chr1:1082547	sub(G->A)	chr1:1082547:G:A	peripheral	3'UTR	C1orf159			1			1							0	0	0	0	0	-4.71	-3.52	-1.19	-4.07	-3.67	-0.4	-0.7	-0.449	-1.09	0.589	0.002	0	0	0.022	-0.001247
LINK	13296	unaffected	13296.s1		sub	chr1:1083988	sub(G->A)	chr1:1083988:G:A	coding	synonymous	C1orf159			1			1							0	0.01	0	0.01	0.01	1.01	0.7	0.31	-1.74	-2.56	0.82	-2.764	-3.335	-1.653	-0.625	0	0	0	0.014	-0.420244
LINK	12902	affected	12902.p1		sub	chr1:1106004	sub(C->T)	chr1:1106004:C:T	peripheral	5'UTR-intron	C1orf159			1			1	C1orf159	NM_001330306_1	0	22919	9018	204	0	0.1	0	0.07	0.1	0.54	0.91	-0.37	-3.67	-3.81	0.13	-1.194	-1.14	-1.207	-1.297	0	0.002	0.002	0.004	-0.34912
LINK	13332	unaffected	13332.s1		sub	chr1:1121080	sub(C->G)	chr1:1121080:C:G	intergenic	intergenic																									-0.239	-0.569	-0.516	-0.094	0	0.001	0.003	0.138	0.465137
LINK	11350	affected	11350.p1		sub	chr1:1123319	sub(C->A)	chr1:1123319:C:A	intergenic	intergenic																									0.819	0.537	0.511	0.544	0.003	0.003	0.012	0.003	0.127793
LINK	11417	affected	11417.p1		sub	chr1:1135799	sub(C->T)	chr1:1135799:C:T	intergenic	intergenic																									-0.262	0.275	0.242	0.567	0	0.003	0.002	0.002	-0.010809
LINK	13385	affected	13385.p1		sub	chr1:1137702	sub(C->T)	chr1:1137702:C:T	noncoding	non-coding-intron	LINC01342							LINC01342	NR_038869_1	0	3715	592	816	0	0.01	0	0	0.01	-3.15	-2.74	-0.41	-2.19	-1.85	-0.34	0.817	0.326	0.284	0.135	0.021	0.006	0.024	0.363	0.195594
LINK	12498	affected,unaffected	12498.p1,12498.s1	dad	sub	chr1:1142240	sub(C->T)	chr1:1142240:C:T	noncoding	non-coding-intron	LINC01342							LINC01342	NR_038869_1	0	1707	-499	1224	0	0	0	0	0	1.77	2.18	-0.41	-3.58	-2.96	-0.62	0.064	-1.152	-1.152	0	0	0.019	0.019	0.119	0.085294
LINK	14618	affected,unaffected	14618.p1,14618.s1		sub	chr1:1155926	sub(C->T)	chr1:1155926:C:T	intergenic	intergenic																									-1.335	-0.018	-0.052	0.666	0	0.003	0.001	0.001	-0.245227
LINK	11276	unaffected	11276.s1		sub	chr1:1159740	sub(G->A)	chr1:1159740:G:A	intergenic	intergenic																									-2.753	-1.341	-1.565	-1.532	0	0	0	0.018	-0.569799
LINK	11724	unaffected	11724.s1		sub	chr1:1164350	sub(T->C)	chr1:1164350:T:C	intergenic	intergenic																									-0.558	-0.225	0.111	0.673	0	0.002	0.006	0.095	0.017587
LINK	11839	affected	11839.p1	dad	sub	chr1:1169534	sub(C->T)	chr1:1169534:C:T	intergenic	intergenic																									-1.429	-1.888	-2.782	-1.297	0	0	0	0.045	-0.260309
LINK	12550	unaffected	12550.s1		sub	chr1:1171980	sub(G->A)	chr1:1171980:G:A	intergenic	intergenic																									-1.418	-1.302	-1.471	-0.18	0	0	0	0.022	-0.285446
LINK	13889	affected	13889.p1		sub	chr1:1193801	sub(C->T)	chr1:1193801:C:T	inter-coding_intronic	intron	TTLL10							TTLL10	NM_001130045_1	0	11491	-2799	69	0	0	0	0	0	-1.87	-1.89	0.02	-3.98	-3.61	-0.38	0.311	0.348	0.32	0.057	0.066	0.089	0.11	0.443	0.184698
LINK	11766	unaffected	11766.s1		sub	chr1:1201167	sub(C->A)	chr1:1201167:C:A	intergenic	intergenic																									-2.339	-0.894	-0.297	0.646	0	0.001	0.018	0.092	-0.107288
LINK	13371	affected	13371.p1		sub	chr1:1204252	sub(G->A)	chr1:1204252:G:A	inter-coding_intronic	intron	TNFRSF18					1		TNFRSF18	NM_004195_1	0	163	-16	912	0.17	0.01	0	0	0.17	-1.39	-1.09	-0.29	-1.8	-2.33	0.53	-0.103	-0.854	0.239	0.047	0	0	0.003	0.006	-0.014226
LINK	13301	unaffected	13301.s1		sub	chr1:1204636	sub(T->C)	chr1:1204636:T:C	inter-coding_intronic	intron	TNFRSF18					1		TNFRSF18	NM_004195_1	0	884	-150	912	0	0	0	0	0	0.28	0.27	0.01	0.24	-3.41	3.65	-1.959	-1.192	-0.958	-0.013	0	0	0	0.003	-0.306448
LINK	13309	affected	13309.p1		sub	chr1:1206420	sub(C->T)	chr1:1206420:C:T	coding	missense	TNFRSF18					1								0	0	0	0	0	5.83	-0.66	6.5	1.05	-0.27	1.32	-0.912	0.811	0.785	0.871	0	0.023	0.047	0.001	2.65285
LINK	14500	affected	14500.p1		sub	chr1:1208670	sub(G->A)	chr1:1208670:G:A	intergenic	intergenic																									0.062	-0.074	0.584	-0.18	0	0.001	0.003	0.005	0.070852
LINK	14313	unaffected	14313.s1		sub	chr1:1210883	sub(C->T)	chr1:1210883:C:T	intergenic	intergenic																									-3.002	-1.283	-1.333	0.567	0	0	0	0.011	-0.558089
LINK	13092	unaffected	13092.s1		sub	chr1:1227161	sub(G->A)	chr1:1227161:G:A	inter-coding_intronic	intron	SDF4							SDF4	NM_016176_1	0	4500	1307	411	0	0	0	0	0	-2.44	-1.4	-1.05	-3.13	-3.03	-0.1	-1.179	-0.478	-0.578	-1.801	0	0.002	0.006	0.014	-0.090344
LINK	13215	unaffected	13215.s1	mom	sub	chr1:1229085	sub(C->T)	chr1:1229085:C:T	peripheral	5'UTR-intron	SDF4							SDF4	NM_016176_1	0	2946	-139	315	0	0	0	0	0	0.34	0.55	-0.22	1.25	-0.15	1.39	-0.246	-0.823	0.181	0.057	0.009	0.022	0.014	0.121	0.088528
LINK	12223	affected	12223.p1		del	chr1:1243670	del(6)	chr1:1243669:CCTCACG:C	inter-coding_intronic	intron	C1QTNF12							C1QTNF12	NM_001014980_1	-6	402	-118	681	0	0.01	0	0.07	0.07	3.49	3.61	-0.11	5.61	4.9	0.71	0.008	-0.469	0.847	-0.067	0	0	0.001	0.004	0.04769
LINK	12460	affected	12460.p1		sub	chr1:1246510	sub(G->T)	chr1:1246510:G:T	inter-coding_intronic	intron	C1QTNF12							C1QTNF12	NM_001014980_1	0	2017	4	684	0	0	0	0	0	3.63	4.03	-0.4	9.92	8.07	1.84	-4.913	-3.162	-3.659	-0.523	0	0.003	0	0.001	-0.407522
LINK	13423	unaffected	13423.s1		sub	chr1:1249929	sub(G->C)	chr1:1249929:G:C	intergenic	intergenic																									1.247	0.17	0.155		0.047	0.033	0.035		0.144188
LINK	12552	unaffected	12552.s1		sub	chr1:1262167	sub(C->G)	chr1:1262167:C:G	inter-coding_intronic	intron	UBE2J2		1			1		UBE2J2	NM_194315_1	0	6036	1179	153	0	0	0	0.02	0.02	0.28	-1.42	1.71	2.9	5.35	-2.45	0.819	0.42	0.419	0.057	0.001	0.001	0.001	0.101	0.009196
LINK	13884	affected,unaffected	13884.p1,13884.s1		sub	chr1:1265232	sub(G->T)	chr1:1265232:G:T	inter-coding_intronic	intron	UBE2J2		1			1		UBE2J2	NM_194315_1	0	3032	-402	324	0.1	0	0	0	0.1	6.25	2.02	4.24	-2.45	-3.37	0.92	-0.64	-0.745	-0.912	-1.653	0	0.001	0	0.012	-0.081188
LINK	11518	affected	11518.p1		sub	chr1:1276641	sub(G->A)	chr1:1276641:G:A	intergenic	intergenic																									0.304	0.381	0.312	0.15	0.002	0.002	0.001	0.042	-0.025831
LINK	11458	affected	11458.p1		sub	chr1:1280914	sub(G->A)	chr1:1280914:G:A	inter-coding_intronic	intron	SCNN1D	1			1	1	1	SCNN1D	NM_001130413_1	0	560	248	354	0	0	0	0	0	-3.1	-3.1	-0.01	1.67	1.53	0.13	0.171	0.17	0.169	0.562	0.019	0.081	0.024	0.05	0.260257
LINK	14375	unaffected	14375.s1		sub	chr1:1281669	sub(G->A)	chr1:1281669:G:A	inter-coding_intronic	intron	SCNN1D	1			1	1	1	SCNN1D	NM_001130413_1	0	632	59	405	0	0	0	0	0	1.88	-3.25	5.13	0.59	0.6	-0.01	-1.908	-2.017	-1.212	0.15	0	0	0	0.016	-0.270437
LINK	13905	affected	13905.p1		sub	chr1:1282284	sub(C->T)	chr1:1282284:C:T	coding	missense	SCNN1D	1			1	1	1							0	0.04	0	0.05	0.05	-2.33	-1.92	-0.41	3.51	3.61	-0.1	-0.722	-0.559	-0.507	-0.052	0	0.003	0	0.008	-0.109379
LINK	12764	unaffected	12764.s1		sub	chr1:1283041	sub(C->T)	chr1:1283041:C:T	inter-coding_intronic	intron	SCNN1D	1			1	1	1	SCNN1D	NM_001130413_1	0	1663	726	105	0	0	0	0	0	-3.18	-2.77	-0.41	-3.32	-3.85	0.53	-3.673	-3.496	-2.427	-1.163	0	0.001	0.003	0.029	-0.468346
LINK	11563	affected	11563.p1		sub	chr1:1287138	sub(C->A)	chr1:1287138:C:A	coding	nonsense	SCNN1D	1			1	1	1							0.03	0	0	0	0.03	-0.09	1.45	-1.54	-3.15	-2.97	-0.18	0.28	0.865	0.816	-0.041	0.001	0.012	0.064	0.418	5.47658
LINK	11524	affected	11524.p1		del	chr1:1290219	del(2)	chr1:1290218:TCC:T	inter-coding_intronic	intron	SCNN1D	1			1	1	1	SCNN1D	NM_001130413_1	-2	2234	-52	3300	0	0	0	0	0	0.4	0.72	-0.32	-0.11	-0.13	0.02	-0.451	-0.242	-0.251	0.646	0	0.001	0.001	0.016	-0.213144
LINK	12111	unaffected	12111.s1	dad	sub	chr1:1290349	sub(G->A)	chr1:1290349:G:A	coding	missense	SCNN1D	1			1	1	1							0	0	0	0	0	1.79	2	-0.22	3.86	2.47	1.39	1.417	0.805	0.631	0.034	0.808	0.004	0.026	0.001	3.38506
LINK	12522	affected	12522.p1		ins	chr1:1292423	ins(G)	chr1:1292422:T:TG	peripheral	3'UTR	ACAP3			1			1							0	0	0	0	0	-1.07	-0.93	-0.14	-8.27	-8.27	0	-0.574	-0.668	-0.887	-0.095	0.866	0.001	0	0.007	0.127019
LINK	14339	affected	14339.p1		sub	chr1:1303958	sub(C->T)	chr1:1303958:C:T	inter-coding_intronic	intron	ACAP3			1			1	ACAP3	NM_030649_1	0	805	128	315	0.01	0	0	0.01	0.01	1.39	5.7	-4.31	0.19	2.64	-2.45	-0.768	0.019	-0.015	-0.003	0	0	0	0.007	-0.140812
LINK	12224	unaffected	12224.s1		del	chr1:1308644	del(2)	chr1:1308643:CAT:C	coding	noStart	PUSL1													0	0	0	0	0	0.84	-0.74	1.58	1.04	-0.63	1.68	0.787	0.716	0.806	0	0.58	0.017	0.007	0.052	1.69113
LINK	14253	unaffected	14253.s1		sub	chr1:1310988	sub(G->C)	chr1:1310988:G:C	coding	missense	PUSL1													0	0	0	0	0	0.22	-0.51	0.73	-3.02	-0.44	-2.58	0.376	1.176	1.048	0.917	0	0.391	0.424	0.017	2.39624
LINK	14358	affected	14358.p1	dad	sub	chr1:1313721	sub(G->A)	chr1:1313721:G:A	inter-coding_intronic	intron	INTS11					1		INTS11	NM_001256456_1	0	140	11	909	0	0	0.01	0.03	0.03	5.51	5.49	0.02	2.23	2.32	-0.1	-0.175	-0.416	-0.958	0.045	0	0	0	0.217	-0.110351
LINK	14557	unaffected	14557.s1		sub	chr1:1313970	sub(G->T)	chr1:1313970:G:T	inter-coding_intronic	intron	INTS11					1		INTS11	NM_001256456_1	0	380	-49	909	0.02	0.54	0	0	0.54	3.13	5.86	-2.74	-3.27	-4.28	1.01	1.083	0.026	0.822	0.913	0.002	0.001	0.003	0.003	0.078843
LINK	14393	affected	14393.p1		sub	chr1:1325333	sub(C->T)	chr1:1325333:C:T	peripheral	5'UTR-intron	CPTP							CPTP	NM_001029885_1	0	1734	231	819	0.05	0.03	0	0	0.05	4.07	4.66	-0.59	0.67	-3.43	4.1	-0.686	0.623	0.721	-0.311	0	0.006	0.006	0.001	0.185148
LINK	11577	affected	11577.p1		del	chr1:1329790	del(2)	chr1:1329789:ATG:A	intergenic	intergenic																									0.117	-2.56	-2.851	0	0.006	0	0	0.085	0.192874
LINK	11512	unaffected	11512.s1		sub	chr1:1362634	sub(A->T)	chr1:1362634:A:T	peripheral	5'UTR-intron	MXRA8							MXRA8	NM_001282582_1	0	4970	883	294	0	0	0	0	0	-3.87	-5.13	1.27	0.76	-2.22	2.97	0.387	0.482	0.435	0.066	0.183	0.469	0.256	0.435	0.381165
LINK	12405	affected	12405.p1		sub	chr1:1363419	sub(C->T)	chr1:1363419:C:T	peripheral	5'UTR-intron	MXRA8							MXRA8	NM_001282582_1	0	4970	98	531	0	0	0	0	0	-3.09	-4.12	1.02	1.06	1.13	-0.07	-1.518	-0.799	-1.268		0.006	0.007	0.007		-0.274547
LINK	11224	unaffected	11224.s1		sub	chr1:1367744	sub(G->A)	chr1:1367744:G:A	intergenic	intergenic																									-0.902	-0.622	-0.679	0.06	0.001	0.002	0.002	0.066	-0.227843
LINK	11224	unaffected	11224.s1		sub	chr1:1367758	sub(C->A)	chr1:1367758:C:A	intergenic	intergenic																									-1.973	-1.745	-1.966	0.057	0.889	0.003	0.006	0.116	-0.113109
LINK	11304	unaffected	11304.s1		del	chr1:1415073	del(9)	chr1:1415072:TATCTAGTTA:T	intergenic	intergenic																									0.061	0.105	0.077	0.066	0.389	0.487	0.418	0.398	-0.000107
LINK	11587	affected	11587.p1		del	chr1:1428456	del(3)	chr1:1428455:TCTC:T	intergenic	intergenic																									0.596	0.384	0.498	0.057	0	0.006	0.004	0.187	-0.048532
LINK	11366	affected	11366.p1		ins	chr1:1452485	ins(G)	chr1:1452484:T:TG	inter-coding_intronic	intron	ATAD3C					1	1	ATAD3C	NM_001039211_1	1	1911	51	588	0.06	0	0	0	0.06	0.17	0.17	0	5.81	5.67	0.14	0.277	-0.98	-1.46	-0.474	0.001	0	0	0	0.057052
LINK	11041	unaffected	11041.s1		sub	chr1:1493444	sub(C->A)	chr1:1493444:C:A	inter-coding_intronic	intron	ATAD3B		1			1		ATAD3B	NM_031921_1	0	4814	-2041	288	0	0.02	0	0	0.02	-1.85	-7.18	5.33	-8.59	-11.01	2.42	-1.815	-3.963	-3.799	-2.128	0.073	0	0.001	0.042	-0.509996
LINK	14221	unaffected	14221.s1		sub	chr1:1535577	sub(C->T)	chr1:1535577:C:T	inter-coding_intronic	intron	TMEM240							TMEM240	NM_001114748_1	0	82	12	504	0	0	0	0	0	-2.57	-5.08	2.51	-2.84	-0.28	-2.56	0.337	-0.309	0.86	0.853	0.001	0	0.005	0.024	0.282873
LINK	13390	affected	13390.p1		sub	chr1:1539050	sub(T->A)	chr1:1539050:T:A	inter-coding_intronic	intron	TMEM240							TMEM240	NM_001114748_1	0	3887	634	381	0	0	0	0	0	-6.24	-4.58	-1.66	4.11	5.62	-1.51	0.721	1.138	1.059	0.669	1	1	1	0.997	1.8862
LINK	12939	affected	12939.p1		sub	chr1:1540980	sub(C->T)	chr1:1540980:C:T	intergenic	intergenic																									-3.022	-0.647	-1.331	-0.708	0	0	0	0.001	-0.206649
LINK	12845	affected	12845.p1		sub	chr1:1545636	sub(C->T)	chr1:1545636:C:T	inter-coding_intronic	intron	SSU72							SSU72	NM_014188_1	0	19771	-634	153	0	0	0	0	0	3.95	4.06	-0.11	-1.12	-1.36	0.24	0.196	0.261	0.227	0.143	0.008	0.002	0.004	0.013	-0.009644
LINK	14109	affected	14109.p1	mom	sub	chr1:1555143	sub(G->A)	chr1:1555143:G:A	inter-coding_intronic	intron	SSU72							SSU72	NM_014188_1	0	19771	9630	153	0	0	0	0	0	-6.43	-6.2	-0.23	1.44	1.53	-0.1	-0.286	-0.154	-0.574	0.15	0	0	0	0.039	-0.09297
LINK	12932	unaffected	12932.s1		sub	chr1:1572941	sub(C->T)	chr1:1572941:C:T	inter-coding_intronic	intron	SSU72							SSU72	NM_014188_1	0	9562	1537	288	0	0	0	0	0	1.7	1.86	-0.16	-3.21	-3.21	0	0.082	-0.28	-0.542	0.057	0.004	0.004	0.004	0.047	0.28032
LINK	11152	unaffected	11152.s1		sub	chr1:1574251	sub(C->A)	chr1:1574251:C:A	inter-coding_intronic	intron	SSU72							SSU72	NM_014188_1	0	9562	227	651	0	0	0	0	0	-1.33	-1.19	-0.14	2.12	2.55	-0.43	-1.943	0.002	0.722	-0.04	0	0	0.001	0	0.210725
LINK	13732	affected	13732.p1		sub	chr1:1592988	sub(C->A)	chr1:1592988:C:A	intergenic	intergenic																									0.171	0.187	0.178	0.057	0.003	0.003	0.003	0.267	-0.123774
LINK	14025	unaffected	14025.s1	dad	sub	chr1:1594637	sub(C->G)	chr1:1594637:C:G	intergenic	intergenic																									1.097	0.395	0.332	0.143	0.1	0.01	0.01	0.076	0.186405
LINK	11412	affected	11412.p1		sub	chr1:1598818	sub(C->A)	chr1:1598818:C:A	peripheral	3'UTR	FNDC10													0.03	0.02	0	0	0.03	-0.11	5.75	-5.86	3.18	3.56	-0.38	-1.806	-3.587	-2.165	-1.292	0	0	0.006	0.038	-0.384226
LINK	12515	affected	12515.p1	mom	sub	chr1:1609060	sub(G->A)	chr1:1609060:G:A	intergenic	intergenic																									0.236	0.252	0.244	0.06	0.002	0.004	0.002	0.204	-0.051278
LINK	11810	unaffected	11810.s1		sub	chr1:1616195	sub(G->A)	chr1:1616195:G:A	inter-coding_intronic	intron	MIB2							MIB2	NM_001170686_1	0	875	-313	621	0	0	0	0	0	-0.68	0.34	-1.02	4.74	7.2	-2.45	-0.179	0.638	0.701	0.339	0	0.008	0.012	0.111	0.427019
LINK	11364	unaffected	11364.s1		sub	chr1:1617300	sub(C->T)	chr1:1617300:C:T	inter-coding_intronic	intron	MIB2							MIB2	NM_001170686_1	0	6775	686	195	0	0.01	0.33	0.01	0.33	-0.24	-0.55	0.31	5.45	1.35	4.1	0.771	1.002	0.888	0.598	0.025	0.988	0.825	0.835	0.411046
LINK	13417	affected	13417.p1	dad	sub	chr1:1618346	sub(G->A)	chr1:1618346:G:A	inter-coding_intronic	intron	MIB2							MIB2	NM_001170686_1	0	6775	1732	252	0	0	0	0	0	6.13	7.11	-0.98	0.07	0.45	-0.38	0.016	-0.636	-0.716	-0.995	0.001	0.019	0.009	0.344	0.02869
LINK	11804	affected	11804.p1	dad	sub	chr1:1622366	sub(G->A)	chr1:1622366:G:A	inter-coding_intronic	intron	MIB2							MIB2	NM_001170686_1	0	6775	-1023	174	0.24	0.02	0	0	0.24	0.13	-1.92	2.05	-1.23	-1.04	-0.19	-1.67	-0.751	-0.917	-0.29	0	0.001	0	0.001	-0.281939
LINK	11057	unaffected	11057.s1		sub	chr1:1623394	sub(G->A)	chr1:1623394:G:A	coding	missense	MIB2													0.03	0.07	0	0	0.07	6.82	7.19	-0.37	1.53	1.96	-0.43	0.278	-0.499	-0.58	-0.654	0.005	0.052	0.001	0.044	0.741457
LINK	14404	affected	14404.p1		sub	chr1:1650340	sub(C->T)	chr1:1650340:C:T	inter-coding_intronic	intron	CDK11B			1			1	CDK11B	NM_033489_1	0	2802	-703	180	0	0	0	0	0	-5.06	-4.2	-0.86	-7.3	-2.47	-4.82	-1.671	-1.186	-1.493		0.039	0	0.053		0.00373
LINK	11206	unaffected	11206.s1		del	chr1:1655646	del(9)	chr1:1655645:CGGGTGTGGT:C	inter-coding_intronic	intron	CDK11B			1			1	CDK11B	NM_033489_1	-9	1772	-162	108	0	0	0.01	0	0.01	-4.29	-2.27	-2.03	-2.2	-2.24	0.04	0.252	-1.676	-0.765	0.15	0.02	0.001	0.002	0.013	0.013688
LINK	11172	affected	11172.p1	dad	sub	chr1:1658858	sub(C->G)	chr1:1658858:C:G	peripheral	5'UTR-intron	CDK11B			1			1	CDK11B	NM_033489_1	0	1416	56	780	0.02	0	0	0.1	0.1	-3.47	-1	-2.47	-1.13	2.24	-3.37	-1.602	-0.047	0.061	0.871	0	0	0	0.001	0.192615
LINK	12175	unaffected	12175.s1		sub	chr1:1663139	sub(A->G)	chr1:1663139:A:G	peripheral	3'UTR	SLC35E2B						1							0	0	0	0	0	3.97	3.99	-0.02	-0.62	-0.72	0.1	-1.169	-0.221	-0.888	0.167	0	0.001	0.001	0.064	-0.008138
LINK	12053	unaffected	12053.s1		sub	chr1:1671146	sub(C->T)	chr1:1671146:C:T	inter-coding_intronic	intron	SLC35E2B						1	SLC35E2B	NM_001290264_1	0	1358	363	432	0	0	0	0	0	0.21	0.32	-0.11	-2.8	-0.9	-1.9	-2.525	-3.433	-3.589	-1.794	0	0	0	0.005	-0.458741
LINK	14208	affected	14208.p1	dad	sub	chr1:1688292	sub(G->A)	chr1:1688292:G:A	peripheral	5'UTR-intron	SLC35E2B						1	SLC35E2B	NM_001290264_1	0	14130	2684	180	0	0	0	0	0	0.79	1.12	-0.33	2.5	3.12	-0.62	0.22	0.271	0.234	0.06	0.033	0.074	0.036	0.262	0.049997
LINK	14134	affected,unaffected	14134.p1,14134.s1		sub	chr1:1760563	sub(G->A)	chr1:1760563:G:A	inter-coding_intronic	intron	NADK							NADK	NM_001198994_1	0	2050	-661	573	0.01	0	0	0	0.01	-5.76	-4.57	-1.19	1.42	0.55	0.86	-2.067	-0.424	-0.49	0.15	0	0	0	0.027	-0.312463
LINK	13154	unaffected	13154.s1	mom	ins	chr1:1763907	ins(A)	chr1:1763906:G:GA	inter-coding_intronic	intron	NADK							NADK	NM_001198994_1	1	3193	1321	525	0	0	0	0	0	-0.77	-0.77	0	1.05	1.05	0	-0.271	-0.325	-1.196	-1.219	0.001	0.001	0	0.015	-0.049391
LINK	12225	unaffected	12225.s1	dad	sub	chr1:1764877	sub(G->A)	chr1:1764877:G:A	inter-coding_intronic	intron	NADK							NADK	NM_001198994_1	0	3193	351	228	0	0	0	0	0	3.45	3.2	0.25	-2.34	-1.93	-0.42	0.89	0.556	0.492	0.15	0.04	0.006	0.006	0.056	0.091335
LINK	11577	unaffected	11577.s1		ins	chr1:1794270	ins(A)	chr1:1794269:C:CA	inter-coding_intronic	intron	GNB1					1		GNB1	NM_002074_1	1	11108	-959	150	0	0	0	0.2	0.2	3.91	4.19	-0.28	1.67	4.14	-2.47	0.24	0.338	0.297	0.167	0.016	0.019	0.013	0.06	0.138133
LINK	14402	unaffected	14402.s1		sub	chr1:1805921	sub(A->G)	chr1:1805921:A:G	inter-coding_intronic	intron	GNB1					1		GNB1	NM_002074_1	0	1894	554	153	0	0	0	0	0	3.34	3.05	0.29	-5.44	-4.92	-0.53	1.313	0.886	0.057	0.423	0.002	0.023	0.005	0.003	0.209509
LINK	14699	affected	14699.p1		sub	chr1:1811770	sub(G->A)	chr1:1811770:G:A	inter-coding_intronic	intron	GNB1					1		GNB1	NM_002074_1	0	9218	3986	180	0	0	0	0	0	-6.58	-6.47	-0.11	-6.51	-5.07	-1.44	-0.099	-0.853	-0.986	-0.974	0.002	0	0	0.001	-0.222172
LINK	11869	unaffected	11869.s1		sub	chr1:1824648	sub(C->G)	chr1:1824648:C:G	inter-coding_intronic	intron	GNB1					1		GNB1	NM_002074_1	0	7522	749	231	0	0	0	0	0	-2.55	0.14	-2.69	-2.42	4.08	-6.5	0.299	0.395	0.326	0.143	0.003	0.004	0.003	0.004	0.017812
LINK	11471	unaffected	11471.s1	dad	sub	chr1:1834491	sub(T->A)	chr1:1834491:T:A	peripheral	5'UTR-intron	GNB1					1		GNB1	NM_002074_1	0	13691	4699	282	0	0	0	0	0	-3.51	-2.92	-0.6	-0.89	0.63	-1.51	-1.102	-0.469	-0.127	0.158	0	0.002	0.011	0.32	0.071112
LINK	14582	unaffected	14582.s1	dad	sub	chr1:1836376	sub(T->G)	chr1:1836376:T:G	peripheral	5'UTR-intron	GNB1					1		GNB1	NM_002074_1	0	13691	2814	126	0	0	0	0	0	-1.43	-1.2	-0.23	-2.56	-3.99	1.43	0.421	0.55	0.497	0.149	0.064	0.103	0.09	0.259	0.268113
LINK	12343	unaffected	12343.s1		sub	chr1:1853552	sub(A->G)	chr1:1853552:A:G	peripheral	5'UTR-intron	GNB1					1		GNB1	NM_002074_1	0	51582	-14314	126	0	0	0	0	0	0.08	0.03	0.05	4.46	3.02	1.44	-0.115	-0.512	-0.509	-1.219	0	0	0	0.003	0.131098
LINK	14278	unaffected	14278.s1		sub	chr1:1873015	sub(C->A)	chr1:1873015:C:A	peripheral	5'UTR-intron	GNB1					1		GNB1	NM_002074_1	0	51582	17805	123	0	0	0	0	0	-6.82	-5.01	-1.8	-4.87	-0.41	-4.46	0.057	-0.137	-0.128	0.356	0.038	0.013	0.021	0.155	-0.257584
LINK	14686	affected	14686.p1	dad	sub	chr1:1880543	sub(G->A)	chr1:1880543:G:A	peripheral	5'UTR-intron	GNB1					1		GNB1	NM_002074_1	0	51582	10277	465	0	0	0	0	0	1.04	1.37	-0.33	4.04	-0.06	4.1	-0.225	0.448	0.422	0.06	0.001	0.003	0.003	0.387	0.040874
LINK	13069	unaffected	13069.s1	dad	sub	chr1:1882091	sub(G->C)	chr1:1882091:G:C	peripheral	5'UTR-intron	GNB1					1		GNB1	NM_002074_1	0	51582	8729	201	0	0	0	0	0	-2.77	-2.55	-0.22	-1.8	-1.63	-0.17	-0.698	-0.488	-0.563	0.15	0	0.002	0.001	0.466	-0.120555
LINK	12221	unaffected	12221.s1	mom	sub	chr1:1887105	sub(G->A)	chr1:1887105:G:A	peripheral	5'UTR-intron	GNB1					1		GNB1	NM_002074_1	0	51582	3715	96	0	0	0	0	0	-3.14	-3.16	0.02	-4.87	-4.25	-0.62	5.819	1.176	1.048	0.917	1	1	1	0.996	2.23261
LINK	14509	affected	14509.p1	dad	del	chr1:1887967	del(10)	chr1:1887966:CTCTTGAATCT:C	peripheral	5'UTR-intron	GNB1					1		GNB1	NM_002074_1	-10	51582	2853	186	0	0	0	0	0	3.09	2.46	0.63	-5.55	-2.51	-3.04	0.027	0.832	0.604	0.673	0	0.004	0.001	0.022	0.254351
LINK	13879	affected	13879.p1		sub	chr1:1895944	sub(G->T)	chr1:1895944:G:T	intergenic	intergenic																									1.862	0.596	0.644	0.15	0.024	0.011	0.001	0.06	0.113459
LINK	12743	affected	12743.p1	dad	sub	chr1:1897457	sub(C->T)	chr1:1897457:C:T	intergenic	intergenic																									0.17	0.233	0.198		0.006	0.006	0.005		-0.033387
LINK	14699	unaffected	14699.s1		sub	chr1:1904417	sub(C->T)	chr1:1904417:C:T	intergenic	intergenic																									0.055	0.152	0.065	0.057	0.375	0.004	0.436	0.386	-0.149032
LINK	13168	unaffected	13168.s1		sub	chr1:1906278	sub(A->G)	chr1:1906278:A:G	intergenic	intergenic																									0.062	-0.039	0.781	0.423	0	0.002	0.006	0.05	0.213624
LINK	11798	unaffected	11798.s1		sub	chr1:1911296	sub(C->T)	chr1:1911296:C:T	intergenic	intergenic																									-1.331	-1.851	-2.092	0.143	0	0	0	0.013	-0.112068
LINK	13570	affected	13570.p1	dad	sub	chr1:1922702	sub(T->C)	chr1:1922702:T:C	coding	missense	CFAP74		1		1	1								0.06	0.05	0	0	0.06	3.01	2.73	0.28	-2.47	-3.33	0.86	0.034	0.139	0.045	0.037	0	0.06	0.053	0.002	0.055795
LINK	11225	unaffected	11225.s1		sub	chr1:1926151	sub(C->T)	chr1:1926151:C:T	inter-coding_intronic	intron	CFAP74		1		1	1		CFAP74	NM_001304360_1	0	290	77	591	0	0.03	0	0	0.03	1.91	-2.46	4.37	1.16	1.03	0.13	-1.661	-1.821	-1.041	0.033	0	0	0	0.002	-0.298717
LINK	13886	affected	13886.p1		sub	chr1:1938542	sub(G->A)	chr1:1938542:G:A	inter-coding_intronic	intron	CFAP74		1		1	1		CFAP74	NM_001304360_1	0	8519	313	303	0	0	0	0	0	2.48	2.18	0.31	0.54	0.01	0.53	-1.557	-0.371	-0.438	-0.18	0	0	0	0.001	-0.219772
LINK	11919	unaffected	11919.s1		sub	chr1:1946774	sub(C->T)	chr1:1946774:C:T	inter-coding_intronic	intron	CFAP74		1		1	1		CFAP74	NM_001304360_1	0	551	216	459	0	0	0	0	0	3.98	4.2	-0.22	-2.78	-0.32	-2.46	-0.079	-0.185	-0.068	-2.232	0	0	0	0.002	0.11658
LINK	12739	affected	12739.p1		ins	chr1:1950918	ins(G)	chr1:1950917:C:CG	inter-coding_intronic	intron	CFAP74		1		1	1		CFAP74	NM_001304360_1	1	8637	-3864	153	0	0	0	0	0	0.03	0.21	-0.18	-5.95	-6.19	0.23	0.221	-1.79	-0.862	0.15	0.153	0.007	0.135	0.17	0.104506
LINK	13096	affected	13096.p1		sub	chr1:1959190	sub(C->T)	chr1:1959190:C:T	coding	missense	CFAP74		1		1	1								0.06	0	0	0	0.06	-1.27	-0.28	-0.98	-3.02	-1.81	-1.21	4.939	0.947	0.852	0.598	1	0.997	0.997	0.997	3.80852
LINK	14101	affected	14101.p1	dad	sub	chr1:1960476	sub(G->A)	chr1:1960476:G:A	inter-coding_intronic	intron	CFAP74		1		1	1		CFAP74	NM_001304360_1	0	3719	-446	345	0	0	0	0	0	-0.4	0.01	-0.41	0.62	0.73	-0.11	-0.611	-0.741	-0.732	-0.989	0	0	0	0.017	-0.036741
LINK	11694	affected	11694.p1		sub	chr1:1977305	sub(G->A)	chr1:1977305:G:A	inter-coding_intronic	intron	CFAP74		1		1	1		CFAP74	NM_001304360_1	0	11188	-3107	660	0	0	0	0	0	-0.96	-1.21	0.25	-7.63	-7.26	-0.38	0.623	-1.176	-0.511	0.15	0.009	0	0.003	0.068	0.186658
LINK	14375	unaffected	14375.s1	mom	sub	chr1:1982765	sub(C->T)	chr1:1982765:C:T	inter-coding_intronic	intron	CFAP74		1		1	1		CFAP74	NM_001304360_1	0	11188	2621	339	0.01	0	0	0	0.01	5.46	4.92	0.55	5.17	5.36	-0.19	-1.703	-1.488	-1.707	0.542	0	0	0	0.003	-0.321711
LINK	13835	unaffected	13835.s1		sub	chr1:1982813	sub(T->A)	chr1:1982813:T:A	inter-coding_intronic	intron	CFAP74		1		1	1		CFAP74	NM_001304360_1	0	11188	2573	318	0	0	0	0	0	-5.36	-0.99	-4.37	-9.42	-7.59	-1.83	-0.495	0.333	0.298	0.062	0	0.01	0.007	0.15	0.075459
LINK	12197	unaffected	12197.s1		sub	chr1:1983339	sub(C->T)	chr1:1983339:C:T	inter-coding_intronic	intron	CFAP74		1		1	1		CFAP74	NM_001304360_1	0	11188	2047	225	0	0	0	0	0	4.54	-1.36	5.9	-3.95	-2.37	-1.58	0.221	0.384	0.332	0.143	0.001	0.051	0.03	0.075	0.098857
LINK	13322	unaffected	13322.s1	dad	sub	chr1:1987366	sub(C->A)	chr1:1987366:C:A	inter-coding_intronic	intron	CFAP74		1		1	1		CFAP74	NM_001304360_1	0	1477	-331	468	0	0	0	0	0	0.83	1.08	-0.25	1.67	2.1	-0.43	-0.12	0.508	-0.221	0.356	0.001	0.007	0	0.02	0.086945
LINK	11336	affected	11336.p1		sub	chr1:1992015	sub(G->A)	chr1:1992015:G:A	peripheral	5'UTR-intron	CFAP74		1		1	1		CFAP74	NM_001304360_1	0	12726	-1040	363	0	0	0	0	0	4.24	5.44	-1.19	-1.09	0.34	-1.44	0.226	0.255	0.221	-1.242	0.068	0.038	0.059	0	0.019238
LINK	11164	affected	11164.p1	mom	sub	chr1:1998876	sub(C->T)	chr1:1998876:C:T	peripheral	5'UTR-intron	CFAP74		1		1	1		CFAP74	NM_001304360_1	0	12726	4825	252	0	0	0	0	0	4.58	2.52	2.05	-4.8	-4.61	-0.19	-0.329	0.253	0.234	0.057	0.004	0.005	0.005	0.214	-0.098793
LINK	11235	unaffected	11235.s1		del	chr1:2013805	del(4)	chr1:2013804:TTTTA:T	intergenic	intergenic																									-0.208	0.43	0.368	0.158	0	0.002	0.002	0.053	0.133625
LINK	14592	affected	14592.p1	mom	sub	chr1:2029901	sub(C->T)	chr1:2029901:C:T	inter-coding_intronic	intron	GABRD		1			1	1	GABRD	NM_000815_1	0	221	-82	1179	0.01	0	0	0	0.01	-0.57	-0.83	0.25	-0.59	-1.12	0.53	-1.598	-1.422	-1.17	-0.181	0	0	0	0.005	-0.47485
LINK	11004	unaffected	11004.s1		sub	chr1:2033111	sub(G->T)	chr1:2033111:G:T	intergenic	intergenic																									2.229	0.891	0.073	0.917	0.012	0.001	0	0.001	0.274411
LINK	14645	unaffected	14645.s1		sub	chr1:2049923	sub(G->T)	chr1:2049923:G:T	noncoding	non-coding	LOC105378591													0	0.01	0.01	0.01	0.01	3.63	3.89	-0.26	-3.98	-5.07	1.09	0.53	-0.106	-0.188	-0.03	0	0.003	0.002	0.017	0.354854
LINK	12021	unaffected	12021.s1	dad	sub	chr1:2061662	sub(C->T)	chr1:2061662:C:T	inter-coding_intronic	intron	PRKCZ							PRKCZ	NM_002744_1	0	75671	2071	294	0	0	0	0	0	-3.72	-3.39	-0.33	5.49	5.87	-0.38	-1.161	0.028	0.892	0.598	0	0	0.001	0.005	-0.027798
LINK	12940	unaffected	12940.s1		sub	chr1:2092139	sub(C->T)	chr1:2092139:C:T	inter-coding_intronic	intron	PRKCZ							PRKCZ	NM_001242874_1	0	60987	17864	315	0	0	0	0	0	2.42	3.01	-0.59	0.51	-0.3	0.82	1.364	-0.087	-0.031	0.666	0.001	0.002	0.003	0.007	0.22048
LINK	13336	unaffected	13336.s1		sub	chr1:2092975	sub(G->A)	chr1:2092975:G:A	inter-coding_intronic	intron	PRKCZ							PRKCZ	NM_001242874_1	0	60987	18700	183	0	0	0	0	0	-0.02	0.96	-0.98	3.04	2.8	0.24	-1.196	-1.51	-0.795	-0.804	0	0	0	0.006	-0.341786
LINK	14685	affected	14685.p1	dad	sub	chr1:2101774	sub(A->G)	chr1:2101774:A:G	inter-coding_intronic	intron	PRKCZ							PRKCZ	NM_001242874_1	0	60987	27499	153	0	0	0	0.01	0.01	0.45	0.6	-0.16	1.32	-1.14	2.45	-2.204	-0.279	-0.1	-0.472	0	0.005	0.002	0.002	-0.128769
LINK	12396	affected	12396.p1		sub	chr1:2104287	sub(G->T)	chr1:2104287:G:T	inter-coding_intronic	intron	PRKCZ							PRKCZ	NM_001242874_1	0	60987	30012	228	0	0	0	0	0	0.4	0.13	0.27	3.07	-1.04	4.11	2.005	0.042	0.824	0.573	0.009	0	0.001	0.001	0.260632
LINK	11948	affected	11948.p1		sub	chr1:2104702	sub(G->T)	chr1:2104702:G:T	inter-coding_intronic	intron	PRKCZ							PRKCZ	NM_001242874_1	0	60987	30427	435	0	0	0	0	0	1.55	-0.17	1.73	1.37	4.22	-2.85	0.05	-0.019	-0.095	-0.498	0.002	0	0.001	0.001	-0.103553
LINK	13730	unaffected	13730.s1		sub	chr1:2108968	sub(C->T)	chr1:2108968:C:T	inter-coding_intronic	intron	PRKCZ							PRKCZ	NM_001242874_1	0	60987	-26294	534	0.02	0	0	0	0.02	-0.36	-0.38	0.02	1.54	1.92	-0.38	-1.172	-0.965	-1.122	0.567	0	0	0	0.411	-0.149913
LINK	13915	unaffected	13915.s1	dad	sub	chr1:2109100	sub(C->T)	chr1:2109100:C:T	inter-coding_intronic	intron	PRKCZ							PRKCZ	NM_001242874_1	0	60987	-26162	534	0	0	0	0	0	-5.73	-5.38	-0.35	-7.7	-7.2	-0.5	0.036	0.488	0.431	0.143	0	0.006	0.008	0.026	0.100918
LINK	11413	unaffected	11413.s1		sub	chr1:2119149	sub(C->T)	chr1:2119149:C:T	inter-coding_intronic	intron	PRKCZ							PRKCZ	NM_001242874_1	0	60987	-16113	198	0	0	0	0	0	-0.49	-0.74	0.25	-0.78	-1.31	0.53	0.138	0.194	0.148		0.172	0.411	0.245		0.112199
LINK	14359	unaffected	14359.s1	dad	sub	chr1:2128067	sub(G->A)	chr1:2128067:G:A	inter-coding_intronic	intron	PRKCZ							PRKCZ	NM_001242874_1	0	60987	-7195	408	0	0	0	0.01	0.01	2.33	-1.93	4.26	-2.36	-2.43	0.08	-0.937	-5.49	-2.913	-0.499	0	0	0	0	-0.505096
LINK	14595	unaffected	14595.s1		sub	chr1:2134036	sub(C->T)	chr1:2134036:C:T	inter-coding_intronic	intron	PRKCZ							PRKCZ	NM_001242874_1	0	60987	-1226	891	0	0	0	0	0	2.73	2.71	0.02	-3.23	-2.93	-0.31	-0.863	0.633	-0.936	0.871	0	0.002	0	0.009	-0.078453
LINK	11502	affected	11502.p1	mom	sub	chr1:2140379	sub(G->A)	chr1:2140379:G:A	inter-coding_intronic	intron	PRKCZ							PRKCZ	NM_002744_1	0	8863	-3831	108	0	0	0	0	0	-3.86	-4.26	0.4	4.32	4.08	0.24	-0.192	-1.128	-0.572	0.15	0.001	0	0	0.008	-0.01778
LINK	14692	affected	14692.p1		sub	chr1:2144207	sub(C->T)	chr1:2144207:C:T	inter-coding_intronic	intron	PRKCZ							PRKCZ	NM_002744_1	0	8863	-3	828	0.01	0.01	0	0	0.01	3.65	4.84	-1.19	0.97	-2.49	3.47	1.065	0.947	0.89	0.031	0.446	0.603	0.557	0.27	1.1515
LINK	12345	affected	12345.p1		del	chr1:2148086	del(1)	chr1:2148085:CT:C	inter-coding_intronic	intron	PRKCZ							PRKCZ	NM_002744_1	-1	2764	-786	264	0	0	0	0	0	-2.97	-1.19	-1.78	-1.07	-4.46	3.39	-0.237	-0.335	-1.105	-1.38	0.002	0.001	0.001	0.016	0.100028
LINK	13061	unaffected	13061.s1		sub	chr1:2162650	sub(G->A)	chr1:2162650:G:A	inter-coding_intronic	intron	PRKCZ							PRKCZ	NM_001350804_1	0	13402	6558	360	0	0.01	0	0	0.01	-3.56	-2.58	-0.98	-3.72	-1.16	-2.56	0.365	0.421	0.363	0.15	0.006	0.006	0.004	0.063	-0.038101
LINK	14179	affected	14179.p1		sub	chr1:2173192	sub(G->A)	chr1:2173192:G:A	inter-coding_intronic	intron	PRKCZ							PRKCZ	NM_002744_1	0	1509	-705	288	0.02	0	0	0	0.02	2.73	2.89	-0.16	3.37	3.44	-0.07	0.268	0.06	0.094	-0.288	0.002	0	0.001	0.002	-0.025238
LINK	11827	unaffected	11827.s1		sub	chr1:2180533	sub(C->T)	chr1:2180533:C:T	inter-coding_intronic	intron	PRKCZ							PRKCZ	NM_002744_1	0	9270	-4050	237	0	0	0	0	0	-3.1	-3.36	0.25	1.18	0.36	0.82	-0.074	-0.78	-2.075	0.143	0	0	0	0.005	-0.172755
LINK	11827	unaffected	11827.s1		sub	chr1:2180537	sub(C->T)	chr1:2180537:C:T	inter-coding_intronic	intron	PRKCZ							PRKCZ	NM_002744_1	0	9270	-4046	237	0	0	0	0	0	-4.4	-3.36	-1.05	-1.42	-1.44	0.02	-2.21	-0.732	-2.168	-1.297	0	0	0	0.001	-0.580166
LINK	14278	affected	14278.p1		sub	chr1:2192973	sub(C->G)	chr1:2192973:C:G	coding	missense	FAAP20													0.19	0.09	0	0	0.19	4.89	4.9	-0.02	-7.9	-1.93	-5.96	-0.525	-0.112	-0.108	0.356	0	0.029	0.009	0.013	-0.094399
LINK	12478	affected	12478.p1		sub	chr1:2195640	sub(C->G)	chr1:2195640:C:G	inter-coding_intronic	intron	FAAP20							FAAP20	NM_001282670_1	0	3874	-1507	375	0	0	0	0	0	-1.17	0.01	-1.18	5.87	9.24	-3.37	-0.26	0.586	0.693	0.567	0	0.029	0.031	0.092	0.040951
LINK	12675	unaffected	12675.s2		sub	chr1:2207407	sub(G->T)	chr1:2207407:G:T	peripheral	5'UTR-intron	FAAP20							FAAP20	NM_001146310_1	0	889	149	417	0	0	0	0	0	-1.91	-1.65	-0.26	-1.81	-1.37	-0.45	-0.168	-0.116	-0.693	-1.861	0.002	0.001	0	0.001	0.101394
LINK	13644	unaffected	13644.s1		sub	chr1:2210024	sub(G->A)	chr1:2210024:G:A	peripheral	5'UTR-intron	FAAP20							FAAP20	NM_001282670_1	0	8742	2348	681	0	0	0	0	0	1.01	0.7	0.31	0.78	-3.32	4.1	1.211	0.887	0.975	-0.011	0.062	0.04	0.099	0.003	0.211801
LINK	11256	affected	11256.p1	mom	sub	chr1:2210728	sub(G->A)	chr1:2210728:G:A	peripheral	5'UTR-intron	FAAP20							FAAP20	NM_001282670_1	0	8742	1644	516	0	0	0	0	0	1.14	1.12	0.02	-1.97	-5	3.03	0.961	-0.015	0.884	-0.287	0.002	0.001	0.006	0	0.040525
LINK	13592	affected	13592.p1	dad	sub	chr1:2217980	sub(G->A)	chr1:2217980:G:A	intergenic	intergenic																									0.092	-0.08	-0.005	-0.974	0.002	0.016	0.016	0.008	-0.120337
LINK	14018	affected	14018.p1	dad	sub	chr1:2218415	sub(G->A)	chr1:2218415:G:A	intergenic	intergenic																									-1.289	-0.161	-0.14	-1.375	0	0.001	0	0.001	-0.344848
LINK	14484	unaffected	14484.s1	dad	sub	chr1:2224884	sub(C->T)	chr1:2224884:C:T	intergenic	intergenic																									-0.016	-1.695	-1.383	-1.388	0	0	0	0.005	0.068513
LINK	13096	unaffected	13096.s1		del	chr1:2226413	del(3)	chr1:2226412:ATCT:A	intergenic	intergenic																									-0.859	-0.43	-0.699	0.158	0	0.001	0.014	0.234	0.11374
LINK	12010	affected	12010.p1		sub	chr1:2230687	sub(C->T)	chr1:2230687:C:T	inter-coding_intronic	intron	SKI	1	1		1	1		SKI	NM_003036_1	0	73243	952	363	0	0	0	0.01	0.01	-1.55	-1.57	0.02	-3	-1.56	-1.44	-1.057	0.074	0.065	-0.275	0	0.004	0.002	0.014	0.169548
LINK	12817	unaffected	12817.s1	dad	sub	chr1:2233006	sub(T->G)	chr1:2233006:T:G	inter-coding_intronic	intron	SKI	1	1		1	1		SKI	NM_003036_1	0	73243	3271	387	0	0	0.05	0	0.05	2.55	4.28	-1.73	2.33	-0.52	2.85	-0.249	-0.034	0.029	0.158	0	0	0.001	0.058	0.255948
LINK	14492	unaffected	14492.s1	dad	sub	chr1:2242307	sub(G->A)	chr1:2242307:G:A	inter-coding_intronic	intron	SKI	1	1		1	1		SKI	NM_003036_1	0	73243	12572	405	0	0	0	0.07	0.07	-0.78	-0.5	-0.28	1.57	4.02	-2.45	-1.398	0.447	-0.397	0.15	0	0.027	0.004	0.036	-0.093534
LINK	13634	unaffected	13634.s1		sub	chr1:2253441	sub(G->C)	chr1:2253441:G:C	inter-coding_intronic	intron	SKI	1	1		1	1		SKI	NM_003036_1	0	73243	23706	276	0	0.01	0	0	0.01	-0.92	3.08	-4	-2.03	-1.61	-0.42	0.457	0.576	-0.204	0.15	0	0.253	0.028	0.355	0.022349
LINK	13373	unaffected	13373.s1		sub	chr1:2258600	sub(G->T)	chr1:2258600:G:T	inter-coding_intronic	intron	SKI	1	1		1	1		SKI	NM_003036_1	0	73243	28865	189	0	0	0	0	0	3.63	5.44	-1.8	0.51	0.34	0.17	-0.339	0.579	0.54	0.15	0	0.006	0.008	0.043	-0.049827
LINK	14070	affected	14070.p1		sub	chr1:2259061	sub(T->C)	chr1:2259061:T:C	inter-coding_intronic	intron	SKI	1	1		1	1		SKI	NM_003036_1	0	73243	29326	102	0	0	0	0	0	5.51	5.16	0.35	-0.64	-2.08	1.44	0.008	-0.351	-0.293	-0.164	0	0	0	0	0.080383
LINK	12716	unaffected	12716.s1	dad	sub	chr1:2270852	sub(C->T)	chr1:2270852:C:T	inter-coding_intronic	intron	SKI	1	1		1	1		SKI	NM_003036_1	0	73243	-32126	405	0	0	0.02	0	0.02	-2.02	-1.79	-0.23	-1.64	-1.66	0.02	0.129	0.602	0.698	-0.066	0	0.002	0.006	0.003	-0.044778
LINK	12724	unaffected	12724.s1	dad	sub	chr1:2274435	sub(C->T)	chr1:2274435:C:T	inter-coding_intronic	intron	SKI	1	1		1	1		SKI	NM_003036_1	0	73243	-28543	534	0	0	0	0	0	1.01	1.31	-0.29	3.49	3.8	-0.31	-1.963	-3.108	-1.79	-0.605	0	0	0	0.002	-0.259385
LINK	13064	unaffected	13064.s1		sub	chr1:2278637	sub(G->T)	chr1:2278637:G:T	inter-coding_intronic	intron	SKI	1	1		1	1		SKI	NM_003036_1	0	73243	-24341	282	0	0	0	0	0	-2.41	-0.61	-1.8	3.42	5.42	-2	1.337	0.449	0.411	0.15	0.009	0.014	0.01	0.23	0.009612
LINK	14134	unaffected	14134.s1		sub	chr1:2278992	sub(C->T)	chr1:2278992:C:T	inter-coding_intronic	intron	SKI	1	1		1	1		SKI	NM_003036_1	0	73243	-23986	477	0	0	0.01	0	0.01	5.65	6.06	-0.41	-5	-3.56	-1.44	0.546	0.482	0.441	0.143	0.001	0.034	0.068	0.545	0.121844
LINK	13694	unaffected	13694.s1		sub	chr1:2279143	sub(C->G)	chr1:2279143:C:G	inter-coding_intronic	intron	SKI	1	1		1	1		SKI	NM_003036_1	0	73243	-23835	477	0	0	0	0	0	-0.07	-0.09	0.02	-3.18	-2.5	-0.68	-0.419	0.674	0.65	0.356	0	0.001	0.003	0.001	-0.095071
LINK	13738	affected	13738.p1	dad	sub	chr1:2289707	sub(C->T)	chr1:2289707:C:T	inter-coding_intronic	intron	SKI	1	1		1	1		SKI	NM_003036_1	0	73243	-13271	540	0	0	0	0	0	3.8	4.99	-1.19	-3.45	-3.47	0.02	-1.446	-0.322	-0.444	0.143	0	0.001	0.002	0.106	-0.198112
LINK	12373	unaffected	12373.s1		sub	chr1:2295248	sub(C->T)	chr1:2295248:C:T	inter-coding_intronic	intron	SKI	1	1		1	1		SKI	NM_003036_1	0	73243	-7730	333	0	0	0	0	0	2.07	2.36	-0.29	-2.33	-0.89	-1.44	0.266	0.614	-0.123	0.434	0.003	0.002	0.001	0.011	-0.081576
LINK	14208	affected	14208.p1	mom	sub	chr1:2301557	sub(C->T)	chr1:2301557:C:T	inter-coding_intronic	intron	SKI	1	1		1	1		SKI	NM_003036_1	0	73243	-1421	300	0	0	0	0	0	4.1	4.45	-0.35	-4.29	-5.1	0.82	-1.814	-0.626	-1.511	0.545	0	0	0	0.004	-0.202717
LINK	14613	affected	14613.p1	dad	sub	chr1:2302748	sub(C->G)	chr1:2302748:C:G	inter-coding_intronic	intron	SKI	1	1		1	1		SKI	NM_003036_1	0	73243	-230	159	0	0	0	0	0	1.53	1.74	-0.22	1.4	-1.18	2.58	-0.106	-0.044	0.018	0.493	0	0	0	0.002	-0.048391
LINK	14151	unaffected	14151.s1	dad	sub	chr1:2304185	sub(C->T)	chr1:2304185:C:T	inter-coding_intronic	intron	SKI	1	1		1	1		SKI	NM_003036_1	0	191	83	510	0	0	0	0	0	-2.29	-1.94	-0.35	5.58	5.56	0.02	-1.067	-0.42	-0.491	0.033	0	0	0	0.011	-0.148423
LINK	12329	unaffected	12329.s1		sub	chr1:2316070	sub(C->T)	chr1:2316070:C:T	intergenic	intergenic																									-1.941	-0.273	-0.345	0.567	0	0.001	0.002	0.018	-0.235084
LINK	11872	unaffected	11872.s1		sub	chr1:2319511	sub(C->T)	chr1:2319511:C:T	intergenic	intergenic																									-0.012	-1.453	-1.875	0.143	0	0	0	0.041	-0.241725
LINK	13346	affected	13346.p1		sub	chr1:2323466	sub(C->T)	chr1:2323466:C:T	inter-coding_intronic	intron	MORN1							MORN1	NM_024848_1	0	2518	631	465	0	0	0	0	0	3.04	-3.46	6.5	1.26	-0.06	1.32	-0.423	-1.388	-0.96	-0.142	0	0	0	0.015	-0.184796
LINK	14237	unaffected	14237.s1		sub	chr1:2327878	sub(G->C)	chr1:2327878:G:C	inter-coding_intronic	intron	MORN1							MORN1	NM_024848_1	0	12326	-3735	1377	0	0	0	0	0	-2.34	-1.97	-0.37	2.39	2.56	-0.17	0.602	0.396	0.354	-0.503	0.01	0.001	0.002	0.004	-0.002817
LINK	13443	unaffected	13443.s1	dad	sub	chr1:2333692	sub(C->G)	chr1:2333692:C:G	inter-coding_intronic	intron	MORN1							MORN1	NM_024848_1	0	12326	2777	696	0	0	0	0	0	-1.75	4.16	-5.91	-2.4	-2.57	0.16	-0.626	0.385	0.41	0.567	0	0.001	0.002	0.006	0.027191
LINK	14497	unaffected	14497.s1	dad	sub	chr1:2335714	sub(C->T)	chr1:2335714:C:T	inter-coding_intronic	intron	MORN1							MORN1	NM_024848_1	0	12326	755	294	0.01	0	0	0	0.01	0.4	0.77	-0.37	-5.6	-5.41	-0.19	-2.407	-2.518	-1.652	0.008	0	0	0	0.009	-0.506946
LINK	14410	affected	14410.p1		sub	chr1:2343015	sub(G->A)	chr1:2343015:G:A	inter-coding_intronic	intron	MORN1							MORN1	NM_024848_1	0	20582	-6165	312	0	0	0	0	0	-4.16	-3.74	-0.41	2.16	1.63	0.53	-1.11	-0.504	-0.607	-0.655	0	0	0	0.002	-0.036585
LINK	13746	unaffected	13746.s1		sub	chr1:2343516	sub(C->T)	chr1:2343516:C:T	inter-coding_intronic	intron	MORN1							MORN1	NM_024848_1	0	20582	-6666	726	0	0	0	0	0	3.53	2.71	0.82	-1.64	-1.63	-0.01	-2.078	-0.845	-0.945	-2.148	0	0	0	0	-0.32306
LINK	14233	affected	14233.p1	dad	sub	chr1:2344476	sub(G->C)	chr1:2344476:G:C	inter-coding_intronic	intron	MORN1							MORN1	NM_024848_1	0	20582	-7626	609	0	0	0	0	0	0.53	-0.62	1.15	-3.44	-2.76	-0.68	0.471	0.576	0.502	-0.503	0	0.001	0.003	0.002	0.192028
LINK	13982	affected	13982.p1	dad	sub	chr1:2345135	sub(C->T)	chr1:2345135:C:T	inter-coding_intronic	intron	MORN1							MORN1	NM_024848_1	0	20582	-8285	225	0	0	0	0	0	-5.6	-5.54	-0.05	-2.12	-2.21	0.09	-5.035	-4.582	-2.938	-1.906	0	0	0	0.036	-0.565851
LINK	14032	unaffected	14032.s1	dad	sub	chr1:2353604	sub(T->C)	chr1:2353604:T:C	inter-coding_intronic	intron	MORN1							MORN1	NM_024848_1	0	20582	3828	255	0	0	0.02	0	0.02	6.34	2.21	4.13	6.23	3.77	2.45	0.069	0.576	0.586	0.158	0.001	0.002	0.001	0.2	0.177515
LINK	14536	unaffected	14536.s1	dad	sub	chr1:2357184	sub(C->T)	chr1:2357184:C:T	inter-coding_intronic	intron	MORN1							MORN1	NM_001301060_1	0	1968	248	702	0	0	0	0	0	2.55	2.66	-0.11	-0.31	2.37	-2.69	-2.157	-1.871	-2.976	0.666	0	0	0	0.003	-0.491993
LINK	12378	unaffected	12378.s1	dad	sub	chr1:2383706	sub(G->T)	chr1:2383706:G:T	inter-coding_intronic	intron	MORN1							MORN1	NM_024848_1	0	10421	1272	333	0	0	0	0	0	1.64	3.53	-1.89	-3.04	-4.46	1.42	-0.199	-0.192	-0.11	0.15	0.009	0.01	0.008	0.067	0.273852
LINK	11545	unaffected	11545.s1	dad	sub	chr1:2398735	sub(G->A)	chr1:2398735:G:A	inter-coding_intronic	intron	RER1							RER1	NM_007033_1	0	2195	-680	570	0	0	0	0	0	5.21	-1.28	6.5	-3.72	-3.6	-0.12	-1.944	-0.119	-0.192	0.15	0	0.003	0.003	0.017	-0.343373
LINK	11897	affected	11897.p1	dad	sub	chr1:2414763	sub(G->T)	chr1:2414763:G:T	intergenic	intergenic																									-0.682	-0.323	0.091	-0.029	0	0.001	0.001	0.002	-0.068496
LINK	13867	unaffected	13867.s1		sub	chr1:2417231	sub(G->A)	chr1:2417231:G:A	intergenic	intergenic																									-0.004	-0.646	-0.374	0.917	0	0	0	0.002	-0.132582
LINK	11018	unaffected	11018.s1		sub	chr1:2418974	sub(C->G)	chr1:2418974:C:G	intergenic	intergenic																									-1.583	-1.805	-0.467	0.542	0	0.001	0.001	0.045	-0.39663
LINK	12700	unaffected	12700.s1		sub	chr1:2419357	sub(A->T)	chr1:2419357:A:T	intergenic	intergenic																									0.228	0.377	0.332	-0.597	0.003	0.067	0.112	0.006	0.252555
LINK	14418	affected	14418.p1		del	chr1:2423579	del(1)	chr1:2423578:AG:A	intergenic	intergenic																									-0.611	-1.249	-0.61	0.15	0.027	0.004	0.029	0.08	0.031577
LINK	11490	affected	11490.p1		sub	chr1:2444793	sub(G->T)	chr1:2444793:G:T	intergenic	intergenic																									-3.338	-2.418	-2.401	-0.237	0	0	0	0.001	-0.601317
LINK	13909	unaffected	13909.s1		sub	chr1:2445600	sub(G->T)	chr1:2445600:G:T	intergenic	intergenic																									0.482	0.042	-0.62	0.518	0	0.001	0	0.009	-0.159688
LINK	11679	unaffected	11679.s1	dad	sub	chr1:2450311	sub(C->T)	chr1:2450311:C:T	intergenic	intergenic																									-0.268	-1.07	-1.613	-0.933	0	0	0	0	-0.120566
LINK	13153	affected	13153.p1	dad	sub	chr1:2451404	sub(G->A)	chr1:2451404:G:A	intergenic	intergenic																									-1.669	-0.748	-0.728	-0.327	0	0	0	0	-0.099622
LINK	14210	affected	14210.p1		sub	chr1:2458243	sub(G->A)	chr1:2458243:G:A	intergenic	intergenic																									-0.773	-1.049	-1.942	-0.258	0	0	0	0.001	-0.198232
LINK	14489	unaffected	14489.s1	mom	sub	chr1:2462718	sub(G->A)	chr1:2462718:G:A	intergenic	intergenic																									0.81	0.926	0.905	0.777	0.001	0.008	0.009	0.032	0.99114
LINK	14412	affected	14412.p1		sub	chr1:2477447	sub(C->T)	chr1:2477447:C:T	peripheral	5'UTR	PLCH2		1			1	1							0	0	0.02	0	0.02	-1.03	-1.05	0.02	-1.97	-1.98	0.02	-0.877	-0.387	-1.039	0.008	0	0	0	0	-0.099922
LINK	11556	unaffected	11556.s1	dad	sub	chr1:2484112	sub(C->T)	chr1:2484112:C:T	inter-coding_intronic	intron	PLCH2		1			1	1	PLCH2	NM_001303012_1	0	4136	-336	234	0	0	0	0.01	0.01	-1.52	-1.77	0.25	2.47	1.94	0.53	-4.323	-1.635	-1.716	-0.968	0	0	0	0.004	-0.392708
LINK	14077	affected	14077.p1		sub	chr1:2499404	sub(G->A)	chr1:2499404:G:A	inter-coding_intronic	intron	PLCH2		1			1	1	PLCH2	NM_001303012_1	0	411	174	249	0	0	0	0	0	2.39	2.68	-0.28	0.16	1.06	-0.9	0.247	0.685	0.726	0.697	0.006	0.001	0.002	0.002	-0.14843
LINK	11359	affected	11359.p1		sub	chr1:2502167	sub(C->T)	chr1:2502167:C:T	coding	missense	PLCH2		1			1	1							0	0	0	0	0	-1.36	-1.61	0.25	-1.47	-1.16	-0.31	7.361	1.022	0.803	0.871	1	0.773	0.711	0.866	3.0584
LINK	13338	unaffected	13338.s1		sub	chr1:2502203	sub(G->A)	chr1:2502203:G:A	coding	missense	PLCH2		1			1	1							0	0	0	0	0	3.59	-1.48	5.06	-2.53	0.03	-2.56	4.685	1.172	0.898	0.917	1	0.956	0.93	0.535	3.66355
LINK	12784	affected	12784.p1		ins	chr1:2503032	ins(TCCGTGGCACTGTC)	chr1:2503031:A:ATCCGTGGCACTGTC	inter-coding_intronic	intron	PLCH2		1			1	1	PLCH2	NM_001303012_1	14	707	122	1371	0	0	0	0.01	0.01	-2.47	-3.3	0.83	-1.12	-1.12	0	-0.125	0.274	0.241	0.158	0.001	0.028	0.05	0.004	0.683404
LINK	11383	unaffected	11383.s1		sub	chr1:2510711	sub(G->A)	chr1:2510711:G:A	coding	synonymous	PANK4					1	1							0	0	0	0	0	-1.91	-2.17	0.25	0.2	0.82	-0.62	2.159	1.176	1.048	0.917	1	1	1	1	1.03673
LINK	13165	unaffected	13165.s1		ins	chr1:2526786	ins(GCGG)	chr1:2526785:T:TGCGG	intergenic	intergenic																									-0.161	1.075	0.989	-0.167	0	0.003	0.003	0.009	0.574462
LINK	13028	affected	13028.p1		sub	chr1:2527580	sub(G->A)	chr1:2527580:G:A	intergenic	intergenic																									-1.82	-7.491	-1.601	-0.327	0	0	0	0	-0.049287
LINK	13659	unaffected	13659.s1	dad	sub	chr1:2534174	sub(C->T)	chr1:2534174:C:T	intergenic	intergenic																									-0.457	-0.109	-0.083	-0.304	0	0.001	0.001	0.001	-0.028211
LINK	14416	unaffected	14416.s1		del	chr1:2537167	del(2)	chr1:2537166:AGT:A	intergenic	intergenic																									0.705	0.31	0.427	0.589	0.015	0.003	0.006	0.079	0.059909
LINK	13939	unaffected	13939.s1		sub	chr1:2558997	sub(G->A)	chr1:2558997:G:A	inter-coding_intronic	intron	TNFRSF14		1			1		TNFRSF14	NM_003820_1	0	1355	529	1095	0	0	0	0	0	2.3	2.46	-0.16	-3.58	-3.57	-0.01	0.223	-1.655	-0.674	-2.16	0.003	0	0.001	0	-0.031242
LINK	14414	unaffected	14414.s1		sub	chr1:2560450	sub(C->G)	chr1:2560450:C:G	inter-coding_intronic	intron	TNFRSF14		1			1		TNFRSF14	NM_003820_1	0	646	-174	456	0	0	0	0	0	1.47	0.75	0.72	-1.41	-3.99	2.58	0.266	0.743	-0.074	0.791	0	0.012	0.006	0.005	0.026003
LINK	11018	affected	11018.p1	dad	sub	chr1:2569148	sub(G->C)	chr1:2569148:G:C	noncoding	non-coding-intron	LOC100996583							LOC100996583	NR_121638_1	0	14955	2543	537	0	0	0	0	0	-1.64	-3.35	1.71	2.43	2.67	-0.24	-0.43	-2.532	-2.185	-2.124	0	0.003	0.004	0.037	-0.128043
LINK	13012	affected	13012.p1	dad	sub	chr1:2569271	sub(A->T)	chr1:2569271:A:T	noncoding	non-coding-intron	LOC100996583							LOC100996583	NR_121638_1	0	14955	2666	537	0	0	0	0	0	3.15	1.36	1.8	-1.73	-1.34	-0.39	-0.702	-0.287	0.258	0.167	0	0	0.002	0.044	0.208737
LINK	14523	affected	14523.p1	dad	sub	chr1:2591662	sub(G->C)	chr1:2591662:G:C	inter-coding_intronic	intron	MMEL1					1		MMEL1	NM_033467_1	0	299	-29	384	0	0.02	0	0	0.02	2.68	4.38	-1.71	1.32	1.22	0.1	-0.207	0.81	0.835	0.63	0	0.031	0.015	0.004	0.059254
LINK	11099	affected	11099.p1		sub	chr1:2613414	sub(G->A)	chr1:2613414:G:A	inter-coding_intronic	intron	MMEL1					1		MMEL1	NM_033467_1	0	17127	-1210	186	0	0	0	0.01	0.01	-3.91	-3.5	-0.41	-6.23	-7.09	0.86	-0.162	-0.017	-0.182	0.373	0	0	0.001	0.012	0.044194
LINK	12383	unaffected	12383.s1		sub	chr1:2620776	sub(A->G)	chr1:2620776:A:G	inter-coding_intronic	intron	MMEL1					1		MMEL1	NM_033467_1	0	17127	8555	312	0	0	0	0	0	-0.58	-1.62	1.05	-8.53	-9.15	0.62	0.33	-0.34	0.391	0.167	0.047	0.001	0.098	0.114	0.330208
LINK	12473	affected	12473.p1		del	chr1:2630775	del(2)	chr1:2630774:GCA:G	peripheral	5'UTR-intron	MMEL1					1		MMEL1	NM_033467_1	-2	3345	-1254	552	0	0	0	0	0	-4.01	-3.82	-0.19	-2.44	1.83	-4.28	0.404	-1.482	0.235		0.014	0	0.025		0.194243
LINK	14120	unaffected	14120.s1		ins	chr1:2640146	ins(G)	chr1:2640145:A:AG	intergenic	intergenic																									-3.753	-1.294	-3.991	-1.68	0	0.002	0	0.048	-0.514829
LINK	11274	unaffected	11274.s1		sub	chr1:2647654	sub(T->C)	chr1:2647654:T:C	inter-coding_intronic	intron	TTC34							TTC34	NM_001242672_1	0	138046	-2091	168	0	0	0	0	0	-4.02	-4.81	0.79	-3.05	-2.55	-0.5	0.205	0.228	0.234	0.062	0.003	0.003	0.003	0.081	0.269902
LINK	12780	affected	12780.p1		sub	chr1:2651586	sub(C->A)	chr1:2651586:C:A	inter-coding_intronic	intron	TTC34							TTC34	NM_001242672_1	0	138046	-6023	495	0	0	0	0	0	-6.18	-4.8	-1.38	2.42	1.85	0.57	-0.758	-0.513	-0.704	-0.501	0	0.001	0.001	0.004	-0.05412
LINK	14511	unaffected	14511.s1		sub	chr1:2684811	sub(C->G)	chr1:2684811:C:G	inter-coding_intronic	intron	TTC34							TTC34	NM_001242672_1	0	138046	-39248	1797	0	0	0	0	0	-2.87	1.15	-4.02	0.04	2.62	-2.58	0.68	0.196	0.182	0.057	0.001	0.009	0.011	0.026	0.407081
LINK	13287	affected	13287.p1	dad	sub	chr1:2800392	sub(C->T)	chr1:2800392:C:T	coding	missense	TTC34													0	0	0	0	0	-0.18	-0.17	-0.01	-0.4	-0.21	-0.19	5.275	1.026	0.934	0.868	1	0.976	0.914	0.99	3.16844
LINK	13825	affected	13825.p1		sub	chr1:2803902	sub(C->A)	chr1:2803902:C:A	intergenic	intergenic																									0.077	0.633	0.581	0.143	0	0.003	0.006	0.02	0.081359
LINK	14268	unaffected	14268.s1	mom	sub	chr1:2833678	sub(C->T)	chr1:2833678:C:T	intergenic	intergenic																									-1.208	-0.045	-0.369	-0.047	0	0.001	0	0.001	-0.301127
LINK	14041	unaffected	14041.s1	mom	ins	chr1:2840855	ins(GA)	chr1:2840854:T:TGA	intergenic	intergenic																									-0.805	0.255	-0.799	0.06	0.002	0.001	0.002	0.02	-0.225199
LINK	11644	unaffected	11644.s1		sub	chr1:2853581	sub(G->A)	chr1:2853581:G:A	intergenic	intergenic																									0.36	0.43	0.366	0.142	0.041	0.02	0.048	0.225	0.116451
LINK	13498	affected	13498.p1	dad	sub	chr1:2856221	sub(C->G)	chr1:2856221:C:G	intergenic	intergenic																									-1.189	-1.84	-0.906	-0.802	0	0	0	0.001	-0.463398
LINK	12703	affected	12703.p1		sub	chr1:2868645	sub(C->T)	chr1:2868645:C:T	intergenic	intergenic																									-1.229	0.937	0.803	0.598	0	0.002	0.006	0.002	0.139052
LINK	11178	unaffected	11178.s1		sub	chr1:2893478	sub(A->G)	chr1:2893478:A:G	intergenic	intergenic																									-0.636	0.048	0.837	0.591	0	0	0.002	0.004	0.162922
LINK	12163	unaffected	12163.s1		sub	chr1:2894679	sub(G->C)	chr1:2894679:G:C	intergenic	intergenic																									-0.402	-0.01	-0.06	-0.323	0	0.001	0.001	0.002	-0.190535
LINK	12243	affected	12243.p1		sub	chr1:2899109	sub(G->A)	chr1:2899109:G:A	intergenic	intergenic																									-0.669	-0.184	0.53	0.373	0	0.001	0.004	0.031	-0.047921
LINK	12206	unaffected	12206.s1	dad	sub	chr1:2907123	sub(G->C)	chr1:2907123:G:C	intergenic	intergenic																									-0.148	-0.034	-0.732	-1.002	0	0.001	0	0	0.180661
LINK	11946	unaffected	11946.s1	dad	sub	chr1:2908747	sub(C->T)	chr1:2908747:C:T	intergenic	intergenic																									-0.973	-2.839	-1.674	-0.441	0	0	0	0.002	-0.431799
LINK	14219	affected	14219.p1	dad	sub	chr1:2919039	sub(C->G)	chr1:2919039:C:G	intergenic	intergenic																									-0.381	-0.998	-1.203	0.143	0	0	0	0.023	-0.135284
LINK	11325	unaffected	11325.s1	dad	sub	chr1:2936193	sub(G->T)	chr1:2936193:G:T	intergenic	intergenic																									-2.304	-2.3	-1.721	0.576	0	0	0	0.003	-0.487776
LINK	14127	unaffected	14127.s1		sub	chr1:2943578	sub(T->A)	chr1:2943578:T:A	intergenic	intergenic																									-5.75	-3.474	-3.31	-2.329	0	0	0.001	0.019	-0.863047
LINK	14370	affected	14370.p1		del	chr1:2944812	del(2)	chr1:2944811:AGT:A	intergenic	intergenic																									-0.165	0.347	0.06	0.493	0	0.001	0.001	0.025	-0.197826
LINK	14579	unaffected	14579.s1		sub	chr1:2966575	sub(G->T)	chr1:2966575:G:T	intergenic	intergenic																									0.276	0.01	0	0.373	0.002	0	0	0.004	0.131946
LINK	11895	unaffected	11895.s1	dad	sub	chr1:2966600	sub(G->T)	chr1:2966600:G:T	intergenic	intergenic																									-0.341	-0.216	-0.008	0.15	0	0.002	0.001	0.015	-0.039879
LINK	13315	affected	13315.p1		sub	chr1:2975526	sub(C->T)	chr1:2975526:C:T	intergenic	intergenic																									-0.341	-0.356	-0.912	0.143	0	0	0	0.005	-0.237317
LINK	13018	unaffected	13018.s1		sub	chr1:2984778	sub(C->T)	chr1:2984778:C:T	intergenic	intergenic																									-1.179	-0.028	-0.053	0.356	0	0.003	0.002	0.005	-0.303757
LINK	14155	unaffected	14155.s1		sub	chr1:2988137	sub(C->T)	chr1:2988137:C:T	intergenic	intergenic																									4.873	1.026	0.892	0.871	1	1	1	1	1.92342
LINK	11998	affected	11998.p1		sub	chr1:2991010	sub(G->C)	chr1:2991010:G:C	intergenic	intergenic																									-0.775	-0.182	-0.268	0.15	0.004	0	0	0.051	0.0125
LINK	13718	unaffected	13718.s1		sub	chr1:3000300	sub(G->A)	chr1:3000300:G:A	intergenic	intergenic																									-0.417	-2.456	-1.684	-0.802	0	0	0	0.001	-0.213902
LINK	11411	affected	11411.p1	dad	sub	chr1:3003885	sub(C->A)	chr1:3003885:C:A	intergenic	intergenic																									-0.51	-0.812	-0.235	0.143	0.001	0	0.002	0.03	-0.167744
LINK	14401	affected	14401.p1		del	chr1:3007307	del(1)	chr1:3007306:AT:A	intergenic	intergenic																									0.308	0.43	0.368	0.158	0.423	0.571	0.283	0.127	0.971082
LINK	12707	affected	12707.p1		sub	chr1:3024733	sub(C->T)	chr1:3024733:C:T	intergenic	intergenic																									-0.238	0.478	-0.143	0.143	0	0.008	0.001	0.382	-0.070438
LINK	14155	unaffected	14155.s1	dad	sub	chr1:3032782	sub(G->A)	chr1:3032782:G:A	intergenic	intergenic																									-1.969	-7.258	-4.587	0	0	0	0	0.007	-0.53548
LINK	12051	unaffected	12051.s1		sub	chr1:3046089	sub(T->C)	chr1:3046089:T:C	intergenic	intergenic																									0.056	-0.208	-0.271	0.158	0	0	0	0.047	0.105277
LINK	12905	unaffected	12905.s1		sub	chr1:3046089	sub(T->C)	chr1:3046089:T:C	intergenic	intergenic																									0.056	-0.208	-0.271	0.158	0	0	0	0.047	0.105277
LINK	11242	unaffected	11242.s1		del	chr1:3051789	del(3)	chr1:3051788:TCCA:T	intergenic	intergenic																									1.026	0.324	0.264	0.057	0.066	0.021	0.018	0.273	0.256975
LINK	14492	affected	14492.p1		sub	chr1:3056287	sub(C->T)	chr1:3056287:C:T	intergenic	intergenic																									-1.443	-0.788	-0.863	-0.548	0	0	0	0.012	-0.258252
LINK	12132	unaffected	12132.s1		sub	chr1:3066313	sub(C->T)	chr1:3066313:C:T	noncoding	non-coding-intron	LINC00982							LINC00982	NR_015440_1	0	3035	1024	327	0	0	0	0	0	0.21	0.58	-0.37	5.48	5.91	-0.43	0.001	0.079	0.018	-0.595	0.005	0.22	0.324	0.001	0.542182
LINK	11638	unaffected	11638.s1		sub	chr1:3068006	sub(G->A)	chr1:3068006:G:A	intergenic	intergenic																									-0.273	-0.044	-0.131	0.83	0	0.002	0.001	0.009	0.207293
LINK	11368	affected	11368.p1		sub	chr1:3078805	sub(G->A)	chr1:3078805:G:A	inter-coding_intronic	intron	PRDM16					1		PRDM16	NM_022114_1	0	116829	9509	318	0	0	0	0	0	4.75	4.86	-0.11	-3.44	-0.98	-2.45	0.195	1.075	0.902	0.917	0	0.001	0.001	0.082	-0.084547
LINK	11552	unaffected	11552.s1		sub	chr1:3080848	sub(C->T)	chr1:3080848:C:T	inter-coding_intronic	intron	PRDM16					1		PRDM16	NM_022114_1	0	116829	11552	204	0	0	0	0	0	-6.27	-6.58	0.31	2.07	-2.03	4.1	-1.283	-0.318	-0.348	0.598	0	0	0.001	0.006	0.017373
LINK	11642	unaffected	11642.s1	mom	sub	chr1:3082560	sub(G->C)	chr1:3082560:G:C	inter-coding_intronic	intron	PRDM16					1		PRDM16	NM_022114_1	0	116829	13264	450	0	0	0	0	0	-2.55	-2.76	0.22	3.33	2.64	0.68	0.821	0.608	0.849	0.551	0.004	0.011	0.003	0.005	0.20679
LINK	14061	unaffected	14061.s1	dad	sub	chr1:3097938	sub(G->A)	chr1:3097938:G:A	inter-coding_intronic	intron	PRDM16					1		PRDM16	NM_022114_1	0	116829	28642	687	0	0	0	0	0	-0.14	0.14	-0.28	-9.75	-3.32	-6.43	-1.652	-0.407	-0.269	0.562	0	0.003	0.001	0.1	-0.190996
LINK	13624	unaffected	13624.s1		sub	chr1:3098214	sub(G->A)	chr1:3098214:G:A	inter-coding_intronic	intron	PRDM16					1		PRDM16	NM_022114_1	0	116829	28918	621	0	0	0	0	0	-1.11	-3.97	2.86	-1.16	-2.55	1.39	-0.136	-0.009	-0.018	-0.485	0	0.019	0.003	0.005	-0.025144
LINK	14219	unaffected	14219.s1		sub	chr1:3103111	sub(A->G)	chr1:3103111:A:G	inter-coding_intronic	intron	PRDM16					1		PRDM16	NM_022114_1	0	116829	33815	411	0	0	0.07	0	0.07	-2.72	0.09	-2.82	2.22	3.61	-1.39	-0.581	-0.205	-0.671	-1.064	0	0.001	0	0	0.101185
LINK	12969	unaffected	12969.s1	dad	sub	chr1:3104783	sub(C->T)	chr1:3104783:C:T	inter-coding_intronic	intron	PRDM16					1		PRDM16	NM_022114_1	0	116829	35487	495	0	0	0	0	0	-2.99	-3.3	0.31	-7.27	-7.17	-0.1	-0.267	0.03	0.826	0.871	0	0.001	0.002	0.001	-0.121192
LINK	13072	unaffected	13072.s1		sub	chr1:3110717	sub(C->T)	chr1:3110717:C:T	inter-coding_intronic	intron	PRDM16					1		PRDM16	NM_022114_1	0	116829	41421	486	0	0	0	0	0	-6.68	-6.35	-0.33	-9.49	-9.39	-0.1	-0.678	-0.117	-0.497	-0.675	0	0.001	0	0.003	-0.055003
LINK	12662	affected	12662.p1		sub	chr1:3124384	sub(C->T)	chr1:3124384:C:T	inter-coding_intronic	intron	PRDM16					1		PRDM16	NM_022114_1	0	116829	55088	93	0	0	0	0	0	-2.72	-1.81	-0.9	-3.08	-1.97	-1.11	2.27	0.86	0.807	0.871	0.68	0.029	0.018	0.036	0.621221
LINK	14659	unaffected	14659.s1	dad	sub	chr1:3125543	sub(G->C)	chr1:3125543:G:C	inter-coding_intronic	intron	PRDM16					1		PRDM16	NM_022114_1	0	116829	56247	237	0	0	0	0	0	1.08	-2.45	3.53	-1.56	-0.56	-1.01	-1.26	-0.915	-0.988	0.83	0	0	0	0.008	-0.356906
LINK	14435	unaffected	14435.s1		sub	chr1:3132293	sub(C->G)	chr1:3132293:C:G	inter-coding_intronic	intron	PRDM16					1		PRDM16	NM_022114_1	0	116829	-53832	306	0	0	0.04	0	0.04	-5.18	-4.18	-0.99	3.28	1.31	1.97	0.319	-0.018	-0.018	0.666	0.831	0.014	0.006	0.027	1.11365
LINK	14515	unaffected	14515.s1	dad	sub	chr1:3139099	sub(C->T)	chr1:3139099:C:T	inter-coding_intronic	intron	PRDM16					1		PRDM16	NM_022114_1	0	116829	-47026	405	0	0	0	0	0	-4.14	-3.79	-0.35	-3.53	-3.22	-0.31	-0.685	-1.628	-0.473	-0.441	0	0	0	0.003	-0.064995
LINK	13532	unaffected	13532.s1		sub	chr1:3150716	sub(C->T)	chr1:3150716:C:T	inter-coding_intronic	intron	PRDM16					1		PRDM16	NM_022114_1	0	116829	-35409	357	0	0	0	0	0	1.12	1.45	-0.33	-4.26	-6.71	2.45	-1.785	-2.089	-2.096	0.143	0.001	0	0	0.053	-0.379672
LINK	13584	affected	13584.p1	dad	sub	chr1:3167270	sub(G->A)	chr1:3167270:G:A	inter-coding_intronic	intron	PRDM16					1		PRDM16	NM_022114_1	0	116829	-18855	579	0	0	0	0	0	-0.12	-0.13	0	-1.57	2.84	-4.41	-0.164	-0.184	-0.299	-0.892	0	0.019	0.102	0.001	0.449181
LINK	13836	unaffected	13836.s1		sub	chr1:3171261	sub(C->T)	chr1:3171261:C:T	inter-coding_intronic	intron	PRDM16					1		PRDM16	NM_022114_1	0	116829	-14864	543	0	0	0	0	0	-4.25	-4.27	0.02	0.77	1.16	-0.4	-0.389	-0.221	-0.305	0.143	0.041	0.003	0.007	0.793	0.129438
LINK	11012	affected	11012.p1		del	chr1:3177052	del(1)	chr1:3177051:TC:T	inter-coding_intronic	intron	PRDM16					1		PRDM16	NM_022114_1	-1	116829	-9073	315	0	0	0	0	0	-4.72	-4.73	0.01	-6.83	-8.3	1.47	-0.119	-0.201	-0.144	0.143	0	0.001	0	0.13	-0.15305
LINK	11252	affected,unaffected	11252.p1,11252.s1		del	chr1:3181120	del(12)	chr1:3181119:CACACGCAGTCTT:C	inter-coding_intronic	intron	PRDM16					1		PRDM16	NM_022114_1	-12	116829	-5005	1542	0	0	0	0	0	-0.77	1	-1.76	-3.96	-3.56	-0.4	0.194	0.229	0.229		0.038	0.004	0.01		0.500389
LINK	11892	affected	11892.p1		sub	chr1:3186347	sub(G->A)	chr1:3186347:G:A	coding	missense	PRDM16					1								0	0	0	0	0	0.43	-1.43	1.86	-3.18	-3.11	-0.07	7.585	1.176	1.048	0.917	1	0.195	0.732	0.996	3.40732
LINK	14373	unaffected	14373.s1	dad	sub	chr1:3193755	sub(G->C)	chr1:3193755:G:C	inter-coding_intronic	intron	PRDM16					1		PRDM16	NM_022114_1	0	57613	7281	420	0	0	0	0.02	0.02	-1.48	-0.76	-0.72	-0.48	-0.39	-0.1	-0.754	-0.144	-0.55	-1.698	0	0.002	0.001	0.004	-0.177122
LINK	12655	unaffected	12655.s1	mom	sub	chr1:3200234	sub(G->A)	chr1:3200234:G:A	inter-coding_intronic	intron	PRDM16					1		PRDM16	NM_022114_1	0	57613	13760	297	0	0	0	0	0	3.57	0.05	3.52	-1.32	-2.64	1.32	-1.569	0.442	0.496	0.15	0	0.001	0.001	0.007	-0.174263
LINK	12650	unaffected	12650.s1		sub	chr1:3200274	sub(G->A)	chr1:3200274:G:A	inter-coding_intronic	intron	PRDM16					1		PRDM16	NM_022114_1	0	57613	13800	297	0	0	0	0	0	2.38	1.91	0.47	-3.57	-1.12	-2.45	-2.416	-2.414	-1.898	-1.574	0	0	0	0.003	-0.614008
LINK	11360	unaffected	11360.s1	dad	sub	chr1:3207537	sub(T->C)	chr1:3207537:T:C	inter-coding_intronic	intron	PRDM16					1		PRDM16	NM_022114_1	0	57613	21063	336	0	0	0	0	0	5.44	5.11	0.33	-3.05	-3.16	0.11	-0.089	0.131	0.144	0.614	0.002	0	0	0.009	0.196774
LINK	11378	affected,unaffected	11378.p1,11378.s1		sub	chr1:3212637	sub(C->A)	chr1:3212637:C:A	inter-coding_intronic	intron	PRDM16					1		PRDM16	NM_022114_1	0	57613	26163	381	0	0	0	0	0	0.58	1.11	-0.53	-4.09	-3.85	-0.24	-0.635	0.393	0.2	0.057	0.001	0.001	0.008	0.064	0.081596
LINK	12691	unaffected	12691.s1		sub	chr1:3213739	sub(C->T)	chr1:3213739:C:T	inter-coding_intronic	intron	PRDM16					1		PRDM16	NM_022114_1	0	57613	27265	582	0	0	0	0.01	0.01	0.48	0.77	-0.29	3.76	1.03	2.73	-0.908	-0.665	-0.404	-0.379	0	0.001	0.004	0.001	-0.258127
LINK	12888	unaffected	12888.s1		sub	chr1:3218776	sub(G->A)	chr1:3218776:G:A	inter-coding_intronic	intron	PRDM16					1		PRDM16	NM_022114_1	0	57613	-25311	774	0	0	0	0	0	2.05	2.43	-0.37	1.12	1.55	-0.43	0.529	-0.055	0.78	-0.237	0.027	0.002	0.009	0.009	0.140603
LINK	13517	unaffected	13517.s1		sub	chr1:3231163	sub(C->T)	chr1:3231163:C:T	inter-coding_intronic	intron	PRDM16					1		PRDM16	NM_022114_1	0	57613	-12924	192	0	0	0	0	0	-1.68	-0.63	-1.05	-1.13	-1.66	0.53	-1.823	-1.257	-1.299	-2.085	0	0	0	0.001	-0.304305
LINK	14465	unaffected	14465.s1		sub	chr1:3235145	sub(G->A)	chr1:3235145:G:A	inter-coding_intronic	intron	PRDM16					1		PRDM16	NM_022114_1	0	57613	-8942	432	0	0	0	0	0	-3.08	-2.98	-0.1	0.9	0.91	-0.01	-0.559	-1.211	-1.824	-0.306	0	0	0	0.001	-0.282381
LINK	12944	affected	12944.p1	dad	sub	chr1:3253140	sub(T->C)	chr1:3253140:T:C	inter-coding_intronic	intron	PRDM16					1		PRDM16	NM_022114_1	0	141015	9003	384	0	0	0	0.03	0.03	3.8	3.5	0.29	4.2	4.09	0.11	-0.663	-1.73	-0.935	0.158	0	0	0	0.17	-0.000986
LINK	12101	affected	12101.p1		sub	chr1:3271643	sub(G->A)	chr1:3271643:G:A	inter-coding_intronic	intron	PRDM16					1		PRDM16	NM_022114_1	0	141015	27506	261	0	0	0	0	0	-1.84	-2.02	0.18	-1.24	-2.56	1.32	0.224	-0.779	-0.938	0.777	0.001	0	0.001	0.005	0.536775
LINK	13023	unaffected	13023.s1		sub	chr1:3280630	sub(G->A)	chr1:3280630:G:A	inter-coding_intronic	intron	PRDM16					1		PRDM16	NM_022114_1	0	141015	36493	450	0	0	0	0.09	0.09	2.33	2.44	-0.11	3.46	6.02	-2.56	-1.318	-0.047	0.002	-0.199	0	0.002	0.002	0.001	-0.031793
LINK	12426	affected	12426.p1	dad	sub	chr1:3297187	sub(G->T)	chr1:3297187:G:T	inter-coding_intronic	intron	PRDM16					1		PRDM16	NM_022114_1	0	141015	53050	537	0	0	0	0	0	-3.25	-3	-0.25	-3.17	-0.33	-2.84	-1.666	-1.942	-1.206	-1.574	0	0	0	0.004	-0.405298
LINK	14005	affected	14005.p1	dad	sub	chr1:3305860	sub(C->G)	chr1:3305860:C:G	inter-coding_intronic	intron	PRDM16					1		PRDM16	NM_022114_1	0	141015	61723	258	0	0	0	0	0	-2.88	-2.34	-0.55	-2.63	-6.3	3.67	-1.004	-0.351	-0.188	0.143	0	0.002	0.004	0.353	-0.20251
LINK	14544	affected	14544.p1		sub	chr1:3307943	sub(T->A)	chr1:3307943:T:A	inter-coding_intronic	intron	PRDM16					1		PRDM16	NM_022114_1	0	141015	63806	201	0	0	0	0	0	-4.69	-5	0.31	-1.97	-3.49	1.51	-1.041	-0.007	-0.036	0.553	0.005	0.002	0.002	0.091	-0.013233
LINK	14475	unaffected	14475.s1		sub	chr1:3309149	sub(G->A)	chr1:3309149:G:A	inter-coding_intronic	intron	PRDM16					1		PRDM16	NM_022114_1	0	141015	65012	369	0	0	0	0	0	0.25	-5.32	5.57	-1.86	-1.43	-0.43	-2.532	-0.802	-1.235	-0.819	0	0	0	0.001	-0.478261
LINK	13371	affected	13371.p1		sub	chr1:3310045	sub(C->T)	chr1:3310045:C:T	inter-coding_intronic	intron	PRDM16					1		PRDM16	NM_022114_1	0	141015	65908	423	0	0	0	0	0	0.76	1.95	-1.19	1.29	1.27	0.02	-1.322	-0.409	-1.457	-0.262	0	0	0	0.003	-0.16145
LINK	13965	unaffected	13965.s1	dad	sub	chr1:3312049	sub(G->A)	chr1:3312049:G:A	inter-coding_intronic	intron	PRDM16					1		PRDM16	NM_022114_1	0	141015	67912	327	0	0	0	0	0	1.55	1.71	-0.16	-2.13	-1.94	-0.2	0.049	-0.025	-0.384	0.373	0	0.001	0	0.002	-0.01948
LINK	14669	unaffected	14669.s1	dad	sub	chr1:3313840	sub(C->T)	chr1:3313840:C:T	inter-coding_intronic	intron	PRDM16					1		PRDM16	NM_022114_1	0	141015	69703	216	0	0	0	0	0	1.61	2.16	-0.55	0.8	-3.3	4.1	-0.126	-0.01	-0.003	-0.523	0.005	0.003	0.003	0.009	0.338426
LINK	14548	affected	14548.p1		sub	chr1:3316517	sub(C->T)	chr1:3316517:C:T	inter-coding_intronic	intron	PRDM16					1		PRDM16	NM_022114_1	0	141015	-68635	216	0	0	0	0	0	-2.23	-2.42	0.19	-0.03	-3.48	3.45	-1.017	-1.916	-2.684	-1.388	0	0	0	0.005	-0.694563
LINK	11523	affected	11523.p1		sub	chr1:3316548	sub(A->G)	chr1:3316548:A:G	inter-coding_intronic	intron	PRDM16					1		PRDM16	NM_022114_1	0	141015	-68604	216	0	0	0	0	0	0.49	0.38	0.11	0.9	-1.56	2.45	-0.278	0.73	0.793	0.423	0	0.004	0.002	0.005	0.192877
LINK	11038	unaffected	11038.s1	mom	sub	chr1:3324918	sub(C->T)	chr1:3324918:C:T	inter-coding_intronic	intron	PRDM16					1		PRDM16	NM_022114_1	0	141015	-60234	213	0	0	0	0	0	2.62	2.91	-0.29	-1.85	-2.67	0.82	-2.097	-1.709	-1.025	0.143	0	0	0	0.018	-0.547531
LINK	11158	unaffected	11158.s1	dad	sub	chr1:3327792	sub(G->A)	chr1:3327792:G:A	inter-coding_intronic	intron	PRDM16					1		PRDM16	NM_022114_1	0	141015	-57360	528	0	0	0	0	0	0.83	-1.56	2.39	1.06	-0.26	1.32	-1.091	-0.702	-0.033	-2.72	0	0	0.002	0	-0.163683
LINK	11474	affected	11474.p1		sub	chr1:3330912	sub(G->A)	chr1:3330912:G:A	inter-coding_intronic	intron	PRDM16					1		PRDM16	NM_022114_1	0	141015	-54240	504	0	0	0	0	0	2.29	2.66	-0.37	-3.23	-4.63	1.39	-0.716	-2.446	-1.28	0.091	0	0.007	0.02	0.338	-0.134626
LINK	14533	unaffected	14533.s1		sub	chr1:3332288	sub(C->T)	chr1:3332288:C:T	inter-coding_intronic	intron	PRDM16					1		PRDM16	NM_022114_1	0	141015	-52864	159	0	0	0	0	0	-3.64	-3.31	-0.33	-7.05	-5.62	-1.44	1.615	0.064	0.016	-0.039	1	0.998	0.996	0.998	1.67138
LINK	12705	unaffected	12705.s1		sub	chr1:3353528	sub(C->T)	chr1:3353528:C:T	inter-coding_intronic	intron	PRDM16					1		PRDM16	NM_022114_1	0	141015	-31624	363	0	0	0	0	0	-0.9	0.29	-1.19	-3.28	-1.85	-1.44	-0.257	-1.099	-1.64	-0.501	0	0	0	0	-0.02067
LINK	14609	unaffected	14609.s1		sub	chr1:3358304	sub(G->A)	chr1:3358304:G:A	inter-coding_intronic	intron	PRDM16					1		PRDM16	NM_022114_1	0	141015	-26848	453	0	0	0	0	0	-0.76	3.43	-4.18	0.17	0.94	-0.77	0.186	-0.101	-0.033	-0.785	0	0.001	0.001	0.01	-0.171241
LINK	14061	unaffected	14061.s1	dad	sub	chr1:3359538	sub(C->T)	chr1:3359538:C:T	inter-coding_intronic	intron	PRDM16					1		PRDM16	NM_022114_1	0	141015	-25614	234	0	0	0.01	0	0.01	-1.56	-0.37	-1.19	0.55	-0.27	0.82	0.135	-0.782	-0.371	-0.947	0.001	0	0.002	0.014	-0.102893
LINK	11551	unaffected	11551.s1		sub	chr1:3365195	sub(G->A)	chr1:3365195:G:A	inter-coding_intronic	intron	PRDM16					1		PRDM16	NM_022114_1	0	141015	-19957	744	0	0	0	0	0	3.75	3.97	-0.22	-0.35	-1.75	1.39	-1.659	-0.724	-0.499	-0.688	0	0	0.001	0	-0.254207
LINK	12154	unaffected	12154.s1		sub	chr1:3369566	sub(C->T)	chr1:3369566:C:T	inter-coding_intronic	intron	PRDM16					1		PRDM16	NM_022114_1	0	141015	-15586	570	0	0	0	0	0	6.13	6.42	-0.29	-2.37	-3.19	0.82	-2.529	-2.775	-2.305	-1.409	0	0	0	0.001	-0.327281
LINK	11519	affected	11519.p1		sub	chr1:3370887	sub(C->A)	chr1:3370887:C:A	inter-coding_intronic	intron	PRDM16					1		PRDM16	NM_022114_1	0	141015	-14265	396	0	0	0	0	0	-2.76	-2.43	-0.33	-6.97	-9.31	2.34	0.08	-0.549	-0.59	-0.311	0	0	0	0.003	-0.028378
LINK	11346	unaffected	11346.s1		sub	chr1:3376973	sub(G->A)	chr1:3376973:G:A	inter-coding_intronic	intron	PRDM16					1		PRDM16	NM_022114_1	0	141015	-8179	582	0	0	0	0	0	1.27	-0.79	2.05	5.03	4.79	0.24	2.44	1.129	0.998	0.917	0.994	0.037	0.24	0.96	0.927513
LINK	12347	unaffected	12347.s1		sub	chr1:3381980	sub(G->T)	chr1:3381980:G:T	inter-coding_intronic	intron	PRDM16					1		PRDM16	NM_022114_1	0	141015	-3172	225	0	0	0	0	0	-3.43	-3.36	-0.08	3.34	3.73	-0.38	0.363	0.153	0.124	0.573	0.004	0.001	0.001	0.008	0.065256
LINK	11804	unaffected	11804.s1		sub	chr1:3399817	sub(T->C)	chr1:3399817:T:C	inter-coding_intronic	intron	PRDM16					1		PRDM16	NM_022114_1	0	6198	-2974	126	0	0.01	0	0	0.01	0.96	-0.24	1.19	-1.85	-2.47	0.62	-2.455	-1.652	-2.147	-0.857	0	0.002	0.004	0.084	-0.445607
LINK	11843	affected	11843.p1	dad	sub	chr1:3404998	sub(G->A)	chr1:3404998:G:A	inter-coding_intronic	intron	PRDM16					1		PRDM16	NM_022114_1	0	609	112	894	0	0	0	0	0	-0.7	1.29	-1.99	5.17	5.36	-0.19	0.085	0.954	0.88	0.917	0	0.001	0.001	0.002	-0.046658
LINK	13722	affected	13722.p1		sub	chr1:3405656	sub(G->C)	chr1:3405656:G:C	inter-coding_intronic	intron	PRDM16					1		PRDM16	NM_022114_1	0	5736	8	552	0	0	0.03	0.03	0.03	-3	-2.98	-0.02	-1.36	-0.91	-0.45	2.947	-0.493	-0.42	0.697	0.941	0.022	0.014	0.879	0.703989
LINK	12055	unaffected	12055.s1	dad	sub	chr1:3407689	sub(A->G)	chr1:3407689:A:G	inter-coding_intronic	intron	PRDM16					1		PRDM16	NM_022114_1	0	5736	2041	444	0.05	0	0	0	0.05	1.87	1.71	0.16	-1.96	-1.72	-0.24	-0.696	-0.049	-0.717	-0.472	0	0.005	0.002	0.002	0.06445
LINK	14309	unaffected	14309.s1	dad	sub	chr1:3410758	sub(C->T)	chr1:3410758:C:T	inter-coding_intronic	intron	PRDM16					1		PRDM16	NM_022114_1	0	5736	-626	717	0	0	0	0	0	-1.24	-1.5	0.25	3.07	3.37	-0.31	-0.211	-3.808	-3.317	-1.794	0.001	0	0	0.005	-0.131385
LINK	14544	affected	14544.p1		sub	chr1:3414526	sub(G->C)	chr1:3414526:G:C	inter-coding_intronic	intron	PRDM16					1		PRDM16	NM_022114_1	0	1760	-34	330	0	0	0	0	0	-2.57	-4.1	1.53	5.4	5.41	-0.01	-2.55	-0.224	-0.37	-0.694	0	0.003	0.02	0.683	0.027423
LINK	12595	unaffected	12595.s1		sub	chr1:3421881	sub(C->T)	chr1:3421881:C:T	inter-coding_intronic	intron	PRDM16					1		PRDM16	NM_022114_1	0	6837	3137	357	0	0	0	0	0	1.55	1.8	-0.26	4.25	3.28	0.97	-0.748	-2.304	-1.876	0.356	0	0	0	0.009	-0.219346
LINK	13934	affected	13934.p1		sub	chr1:3432796	sub(G->A)	chr1:3432796:G:A	inter-coding_intronic	intron	PRDM16					1		PRDM16	NM_022114_1	0	1537	656	1422	0	0	0.01	0	0.01	3.36	1.38	1.98	5.65	4.33	1.32	-0.346	-0.228	-0.371	0.069	0	0	0.001	0.001	-0.167228
LINK	11963	unaffected	11963.s1		sub	chr1:3433859	sub(C->T)	chr1:3433859:C:T	peripheral	3'UTR	PRDM16					1								0	0	0	0	0	1.17	0.91	0.25	-1.77	-1.46	-0.31	0.344	0.941	0.805	-0.044	0	0.001	0.002	0.001	-0.107201
LINK	13227	unaffected	13227.s1		sub	chr1:3451508	sub(C->T)	chr1:3451508:C:T	intergenic	intergenic																									-0.403	0.704	0.653	0.356	0	0.025	0.019	0.038	0.222298
LINK	13070	affected	13070.p1		sub	chr1:3464090	sub(G->A)	chr1:3464090:G:A	inter-coding_intronic	intron	ARHGEF16		1			1		ARHGEF16	NM_014448_1	0	2476	418	333	0	0	0	0	0	-2.22	-2.39	0.18	0.6	-0.79	1.39	1.459	0.17	0.169	0.06	0.018	0.011	0.016	0.049	0.056412
LINK	14279	unaffected	14279.s1		sub	chr1:3465319	sub(G->A)	chr1:3465319:G:A	inter-coding_intronic	intron	ARHGEF16		1			1		ARHGEF16	NM_014448_1	0	2476	-829	783	0	0	0	0	0	0.42	0.79	-0.37	2.22	0.83	1.39	-2.911	-0.842	-0.313	0.589	0	0	0	0.089	-0.310339
LINK	13612	unaffected	13612.s1		sub	chr1:3471371	sub(C->G)	chr1:3471371:C:G	inter-coding_intronic	intron	ARHGEF16		1			1		ARHGEF16	NM_014448_1	0	3485	-1707	393	0	0	0	0	0	-1.84	-0.31	-1.53	4.48	4.64	-0.16	-1.558	-0.097	-0.141	-0.097	0	0	0	0.002	-0.138614
LINK	13504	affected	13504.p1		sub	chr1:3480748	sub(G->A)	chr1:3480748:G:A	peripheral	3'UTR	ARHGEF16		1			1								0	0	0	0	0	4.65	1.59	3.06	-1.78	-1.71	-0.07	-1.014	-1.048	-0.819	-0.913	0	0	0	0.001	-0.239656
LINK	13332	unaffected	13332.s1		sub	chr1:3480807	sub(C->T)	chr1:3480807:C:T	peripheral	3'UTR	ARHGEF16		1			1								0	0	0	0	0	-3.99	-3.58	-0.41	0.05	-0.47	0.53	-0.338	-0.966	-1.756	-0.094	0	0	0	0.001	-0.250146
LINK	14337	affected	14337.p1		sub	chr1:3499464	sub(A->G)	chr1:3499464:A:G	inter-coding_intronic	intron	MEGF6	1		1	1	1	1	MEGF6	NM_001409_1	0	322	124	249	0	0	0	0	0	1.35	1	0.35	2.06	1.95	0.11	-2.04	-2.882	-2.352	-2.167	0	0	0	0	-0.351635
LINK	12688	affected	12688.p1		sub	chr1:3507213	sub(C->A)	chr1:3507213:C:A	inter-coding_intronic	intron	MEGF6	1		1	1	1	1	MEGF6	NM_001409_1	0	1559	582	354	0	0	0.02	0.02	0.02	-0.06	0.19	-0.25	3.22	-3.12	6.34	0.491	-0.627	-0.211	0.356	0	0	0	0.054	0.109148
LINK	14645	affected	14645.p1		sub	chr1:3512823	sub(T->C)	chr1:3512823:T:C	inter-coding_intronic	intron	MEGF6	1		1	1	1	1	MEGF6	NM_001409_1	0	2422	-695	360	0	0	0	0	0	2.87	-3.12	5.99	1.71	1.95	-0.24	0.024	0.401	0.336	0.158	0.094	0.524	0.233	0.128	0.441483
LINK	11990	affected	11990.p1		sub	chr1:3517938	sub(G->A)	chr1:3517938:G:A	inter-coding_intronic	intron	MEGF6	1		1	1	1	1	MEGF6	NM_001409_1	0	8597	-2411	231	0	0	0	0	0	-3.69	-3.66	-0.02	-1.9	-1.6	-0.31	0.062	-1.088	-0.077	-0.995	0	0	0.001	0.011	-0.173589
LINK	13107	affected	13107.p1	dad	ins	chr1:3523082	ins(C)	chr1:3523081:G:GC	inter-coding_intronic	intron	MEGF6	1		1	1	1	1	MEGF6	NM_001409_1	1	8597	1042	231	0	0	0	0	0	-1.5	-1.56	0.06	-1.55	-4.13	2.58	1.073	-0.653	-1.176	-0.688	0.395	0.003	0	0	0.304091
LINK	13518	affected	13518.p1		sub	chr1:3526446	sub(G->A)	chr1:3526446:G:A	inter-coding_intronic	intron	MEGF6	1		1	1	1	1	MEGF6	NM_001409_1	0	55579	-2200	138	0	0	0	0	0	3.76	4.95	-1.19	-4.24	-4.15	-0.1	-1.181	-1.797	-0.857	0.15	0	0.001	0.008	0.239	-0.107004
LINK	13070	unaffected	13070.s1	dad	sub	chr1:3529083	sub(C->T)	chr1:3529083:C:T	inter-coding_intronic	intron	MEGF6	1		1	1	1	1	MEGF6	NM_001409_1	0	55579	-4837	267	0	0	0	0	0	-1.26	-3.27	2.01	-3.34	1.67	-5.01	1.051	-0.09	0	-0.786	0.001	0.001	0	0	0.500177
LINK	14548	unaffected	14548.s1		sub	chr1:3539339	sub(G->A)	chr1:3539339:G:A	inter-coding_intronic	intron	MEGF6	1		1	1	1	1	MEGF6	NM_001409_1	0	55579	-15093	411	0	0	0	0	0	-2.38	-1.59	-0.79	-2.38	-2.29	-0.1	-2.351	-1.411	-2.219	-0.299	0	0	0	0.023	-0.298054
LINK	13072	affected	13072.p1	dad	sub	chr1:3540222	sub(G->C)	chr1:3540222:G:C	inter-coding_intronic	intron	MEGF6	1		1	1	1	1	MEGF6	NM_001409_1	0	55579	-15976	348	0	0	0	0	0	-4.55	-3.19	-1.36	1.68	2.36	-0.68	0.153	1.075	0.998	0.697	0	0.166	0.458	0.016	0.744338
LINK	11195	unaffected	11195.s1	dad	sub	chr1:3562857	sub(C->T)	chr1:3562857:C:T	inter-coding_intronic	intron	MEGF6	1		1	1	1	1	MEGF6	NM_001409_1	0	55579	16968	369	0	0	0	0	0	5.7	1.38	4.32	-1.97	0.59	-2.56	-0.538	0.015	0.737	0.033	0	0	0.001	0.018	-0.174361
LINK	13599	affected	13599.p1	mom	sub	chr1:3568235	sub(G->A)	chr1:3568235:G:A	inter-coding_intronic	intron	MEGF6	1		1	1	1	1	MEGF6	NM_001409_1	0	55579	11590	303	0	0	0	0	0	4.4	5.59	-1.19	5.93	1.83	4.1	-0.471	0.773	-0.079	-0.356	0	0.006	0.001	0.003	0.071442
LINK	13415	unaffected	13415.s1		sub	chr1:3570043	sub(C->A)	chr1:3570043:C:A	inter-coding_intronic	intron	MEGF6	1		1	1	1	1	MEGF6	NM_001409_1	0	55579	9782	525	0	0	0.01	0	0.01	-2.63	1.53	-4.16	-1.83	0.86	-2.69	0.046	0.067	0.065	-0.032	0	0	0.001	0.003	-0.008821
LINK	14608	unaffected	14608.s1	dad	sub	chr1:3570791	sub(C->T)	chr1:3570791:C:T	inter-coding_intronic	intron	MEGF6	1		1	1	1	1	MEGF6	NM_001409_1	0	55579	9034	225	0	0	0	0	0	1.16	-3.4	4.56	0.78	3.24	-2.45	-0.659	-0.788	-0.233	-1.052	0	0	0.001	0.005	-0.265748
LINK	11990	unaffected	11990.s1	dad	sub	chr1:3579013	sub(C->T)	chr1:3579013:C:T	inter-coding_intronic	intron	MEGF6	1		1	1	1	1	MEGF6	NM_001409_1	0	55579	812	795	0	0	0	0	0	0.28	0.49	-0.22	0.79	0.66	0.13	-0.027	-0.049	-0.091	-0.628	0	0	0.001	0	0.109005
LINK	13852	unaffected	13852.s1		sub	chr1:3597286	sub(C->T)	chr1:3597286:C:T	inter-coding_intronic	intron	MEGF6	1		1	1	1	1	MEGF6	NM_001409_1	0	7019	-1839	207	0	0	0	0	0	1.43	1.12	0.31	1.71	1.57	0.13	-0.453	-0.486	-0.372	-1.095	0	0.001	0	0.002	-0.091897
LINK	13565	unaffected	13565.s1		sub	chr1:3601218	sub(C->T)	chr1:3601218:C:T	inter-coding_intronic	intron	MEGF6	1		1	1	1	1	MEGF6	NM_001409_1	0	7019	1248	471	0	0	0	0	0	3.84	3.94	-0.1	1.01	1.08	-0.07	0.301	0.674	0.644	0.356	0.004	0.01	0.011	0.013	0.192005
LINK	14075	affected	14075.p1		del	chr1:3602486	del(1)	chr1:3602485:AC:A	coding	frame-shift	MEGF6	1		1	1	1	1							0	0	0	0.01	0.01	2.75	2.94	-0.19	3.59	6.25	-2.66	5.56	1.015	0.935	0.871	1	0.015	0.034	0.883	5.04263
LINK	14139	affected	14139.p1	mom	sub	chr1:3602519	sub(C->T)	chr1:3602519:C:T	coding	synonymous	MEGF6	1		1	1	1	1							0	0	0	0	0	0.53	-2.23	2.76	3.25	5.71	-2.45	-0.907	-2.639	-2.091	-1.227	0.003	0.005	0.018	0.009	-0.28574
LINK	11918	unaffected	11918.s1		sub	chr1:3612406	sub(G->T)	chr1:3612406:G:T	intergenic	intergenic																									0.022	0.087	0.039	0.63	0.005	0.035	0.022	0.07	0.283042
LINK	11447	unaffected	11447.s1	mom	sub	chr1:3638166	sub(G->A)	chr1:3638166:G:A	inter-coding_intronic	intron	WRAP73			1			1	WRAP73	NM_017818_1	0	1652	584	156	0	0	0	0	0	-2.63	-2.4	-0.23	-3.37	-4.49	1.12	0.394	-0.264	-0.258	0.15	0.004	0.001	0	0.018	0.039762
LINK	12766	unaffected	12766.s1		sub	chr1:3642174	sub(G->A)	chr1:3642174:G:A	inter-coding_intronic	intron	WRAP73			1			1	WRAP73	NM_017818_1	0	7844	-3352	231	0	0	0	0	0	-3.17	-3.42	0.25	-2.94	-2.63	-0.31	0.359	0.441	0.357	0.15	0.019	0.061	0.023	0.171	0.015834
LINK	13195	unaffected	13195.s1		sub	chr1:3653337	sub(C->T)	chr1:3653337:C:T	peripheral	5'UTR-intron	TP73							TP73	NM_005427_1	0	29692	696	228	0	0	0	0	0	-1.84	-2.15	0.31	-2.49	-5.77	3.27	-1.663	0.71	0.568	-0.269	0	0.001	0.002	0.002	0.097658
LINK	14304	affected	14304.p1	dad	sub	chr1:3658220	sub(C->T)	chr1:3658220:C:T	peripheral	5'UTR-intron	TP73							TP73	NM_005427_1	0	29692	5579	429	0	0	0	0	0	1.01	1.3	-0.29	0.96	0.44	0.53	-0.548	-1.067	-1.504	-0.694	0	0	0	0.002	-0.082829
LINK	12618	unaffected	12618.s1		sub	chr1:3674457	sub(C->T)	chr1:3674457:C:T	peripheral	5'UTR-intron	TP73							TP73	NM_005427_1	0	29692	-7876	336	0	0	0	0	0	-2.75	-2.16	-0.59	6.47	6.56	-0.1	-3.263	-0.345	-0.553	-0.233	0	0	0	0.001	-0.348577
LINK	13624	affected	13624.p1		sub	chr1:3682994	sub(C->T)	chr1:3682994:C:T	inter-coding_intronic	intron	TP73							TP73	NM_005427_1	0	630	-66	456	0	0	0	0	0	-2.59	-2.36	-0.23	-1.34	0.1	-1.44	0.511	0.074	-0.007	0.871	0.001	0.001	0	0.004	-0.180485
LINK	13916	affected	13916.p1	dad	sub	chr1:3691902	sub(G->A)	chr1:3691902:G:A	inter-coding_intronic	intron	TP73							TP73	NM_001126240_1	0	16605	958	324	0	0	0.01	0	0.01	2.88	5.48	-2.6	2.01	2.2	-0.19	0.117	0.809	-0.135	-0.287	0.001	0.011	0	0.454	0.264372
LINK	13836	affected	13836.p1	dad	sub	chr1:3700759	sub(C->T)	chr1:3700759:C:T	inter-coding_intronic	intron	TP73							TP73	NM_001126240_1	0	16605	-6790	126	0	0	0	0	0	-1.9	-1.67	-0.23	2.74	-1.36	4.1	-0.128	-1.967	-0.357	-1.297	0.142	0.011	0.045	0.078	0.008761
LINK	11563	unaffected	11563.s1		sub	chr1:3706501	sub(G->A)	chr1:3706501:G:A	inter-coding_intronic	intron	TP73							TP73	NM_001126240_1	0	16605	-1048	426	0	0	0	0	0	6.83	6.99	-0.16	1.41	1.48	-0.07	-0.809	-0.732	-0.712	0.06	0.001	0	0	0.015	-0.124551
LINK	14619	affected	14619.p1		sub	chr1:3708954	sub(G->A)	chr1:3708954:G:A	inter-coding_intronic	intron	TP73							TP73	NM_005427_1	0	14230	1163	351	0	0	0	0	0	5.79	0.3	5.48	2.84	1.45	1.39	-0.036	-0.191	-0.207	-0.297	0	0	0	0.001	-0.098029
LINK	11312	affected	11312.p1		sub	chr1:3717606	sub(G->A)	chr1:3717606:G:A	inter-coding_intronic	intron	TP73							TP73	NM_005427_1	0	14230	-4415	294	0	0	0	0	0	4.52	-0.57	5.09	-2.3	-2.54	0.24	0.207	-0.48	-1.707	0.15	0.001	0.003	0	0.08	0.136673
LINK	14359	unaffected	14359.s1	dad	sub	chr1:3729930	sub(C->T)	chr1:3729930:C:T	inter-coding_intronic	intron	TP73							TP73	NM_005427_1	0	552	-70	474	0	0.04	0	0	0.04	-3.4	-2.2	-1.19	0.84	2.28	-1.44	-1.317	-3.834	-3.557	0.018	0	0	0	0.001	-0.298222
LINK	12274	affected	12274.p1		del	chr1:3740443	del(2)	chr1:3740442:CTG:C	noncoding	non-coding-intron	TP73-AS1							TP73-AS1	NR_033710_1	-2	2417	-56	336	0.03	0	0	0	0.03	-3.54	-2.6	-0.95	-1.48	-3.41	1.93	-0.192	-0.203	0.52	0.158	0.038	0.002	0.01	0.043	0.166249
LINK	11224	unaffected	11224.s1	dad	sub	chr1:3746901	sub(G->A)	chr1:3746901:G:A	noncoding	non-coding	TP73-AS1													0	0	0	0	0	-5.03	-4.62	-0.41	-10.45	-10.25	-0.2	-0.698	-0.568	0.268	0.15	0	0.001	0.008	0.018	0.428556
LINK	11000	affected	11000.p1		sub	chr1:3747728	sub(T->C)	chr1:3747728:T:C	intergenic	intergenic																									0.016	0.71	-0.081	0.397	0.003	0.019	0.003	0.017	0.576533
LINK	12976	unaffected	12976.s1		sub	chr1:3763149	sub(C->T)	chr1:3763149:C:T	coding	synonymous	CCDC27		1		1	1	1							0	0.01	0	0	0.01	-2.5	-2.15	-0.35	-1.28	-1.69	0.41	0.096	-0.862	-0.718	-1.489	0.05	0	0.001	0	-0.202877
LINK	13602	affected	13602.p1	dad	sub	chr1:3763384	sub(C->G)	chr1:3763384:C:G	coding	missense	CCDC27		1		1	1	1							0	0	0	0	0	-0.86	-0.68	-0.18	4.17	-2.33	6.5	0.245	1.026	0.934	0.594	0.17	0.56	0.782	0.863	2.9894
LINK	12578	unaffected	12578.s1	dad	sub	chr1:3772155	sub(C->G)	chr1:3772155:C:G	intergenic	intergenic																									-0.914	0.047	0.013	-0.001	0	0	0	0	0.318671
LINK	13833	unaffected	13833.s1	dad	sub	chr1:3788962	sub(C->T)	chr1:3788962:C:T	inter-coding_intronic	intron	LRRC47							LRRC47	NM_020710_1	0	8552	-1652	201	0	0	0	0.01	0.01	3.02	3.13	-0.11	-2.88	-3.12	0.24	-1.642	-0.286	-0.279	0.143	0	0	0	0.086	-0.254202
LINK	11726	affected	11726.p1		sub	chr1:3789900	sub(G->C)	chr1:3789900:G:C	inter-coding_intronic	intron	LRRC47							LRRC47	NM_020710_1	0	8552	-2590	579	0	0	0	0	0	-3.26	-2.46	-0.8	-1.78	-8.28	6.5	0.063	0.576	0.502	0.15	0.001	0.005	0.007	0.061	0.007978
LINK	12810	affected	12810.p1	dad	sub	chr1:3796252	sub(C->A)	chr1:3796252:C:A	coding	synonymous	LRRC47													0	0	0	0	0	5.64	5.67	-0.03	-2.07	-1.61	-0.45	-2.293	-0.259	-0.011	-0.058	0	0.998	0.998	0.993	1.32361
LINK	14435	unaffected	14435.s1		sub	chr1:3815471	sub(G->A)	chr1:3815471:G:A	coding	synonymous	CEP104					1	1							0	0.01	0	0	0.01	-0.26	-0.04	-0.23	1.08	1.38	-0.31	-0.815	-1.422	-0.8	-0.31	0	0.01	0.099	0.459	-0.191452
LINK	12091	unaffected	12091.s1		sub	chr1:3828308	sub(C->G)	chr1:3828308:C:G	inter-coding_intronic	intron	CEP104					1	1	CEP104	NM_014704_1	0	2522	958	372	0	0	0	0	0	-2.78	-4.23	1.45	0.05	4.85	-4.8	0.49	0.395	0.332	0.143	0.003	0.007	0.004	0.043	0.065977
LINK	11712	unaffected	11712.s1		sub	chr1:3851023	sub(G->A)	chr1:3851023:G:A	inter-coding_intronic	intron	CEP104					1	1	CEP104	NM_014704_1	0	3514	1272	312	0	0	0	0	0	7.8	7.54	0.25	-8.38	-8.85	0.47	-0.671	-0.381	-0.563	0.454	0	0	0.002	0.193	-0.088487
LINK	12313	unaffected	12313.s1		sub	chr1:3858690	sub(C->A)	chr1:3858690:C:A	inter-coding_intronic	intron	DFFB					1		DFFB	NM_001282669_1	0	1001	-28	462	0.02	0	0	0	0.02	-1.92	-5.33	3.4	-2.75	-2.57	-0.19	0.213	-0.02	-0.09	0.666	0	0.005	0.003	0.009	-0.015848
LINK	14666	unaffected	14666.s1		sub	chr1:3888827	sub(T->C)	chr1:3888827:T:C	intergenic	intergenic																									-0.165	0.546	0.443	0.158	0.003	0.028	0.017	0.165	0.173949
LINK	13332	affected	13332.p1	dad	del	chr1:3890450	del(5)	chr1:3890449:ATTAGT:A	inter-coding_intronic	intron	C1orf174							C1orf174	NM_207356_1	-5	496	119	105	0	0.03	0	0	0.03	-6.58	-6.05	-0.53	-5.59	-4.98	-0.61	-0.361	-0.381	-0.65	-0.164	0	0.001	0.001	0.018	-0.02362
LINK	12630	affected	12630.p1	dad	sub	chr1:3896238	sub(C->T)	chr1:3896238:C:T	inter-coding_intronic	intron	C1orf174							C1orf174	NM_207356_1	0	7176	-3242	405	0	0	0	0	0	2.54	2.55	-0.01	-1.04	1.52	-2.56	-0.691	0.508	0.452	0.143	0	0.011	0.013	0.096	-0.000993
LINK	13526	affected	13526.p1	dad	ins	chr1:3901004	ins(G)	chr1:3901003:A:AG	noncoding	non-coding-intron	LINC01134							LINC01134	NR_024455_1	1	3334	373	531	0	0	0.01	0	0.01	3.66	2.52	1.14	-0.07	-3.19	3.12	0.14	-3.095	-0.733	-0.804	0	0	0	0.001	0.313362
LINK	11554	unaffected	11554.s1		sub	chr1:3904665	sub(C->A)	chr1:3904665:C:A	noncoding	non-coding-intron	LINC01134							LINC01134	NR_024455_1	0	9656	629	273	0	0	0	0	0	-2.81	-1.35	-1.45	-4.05	-3.6	-0.45	-1.583	-2.115	-1.193	-0.711	0	0	0	0.002	-0.44679
LINK	14100	unaffected	14100.s1		sub	chr1:3909685	sub(G->A)	chr1:3909685:G:A	noncoding	non-coding-intron	LINC01134							LINC01134	NR_024455_1	0	9656	-4007	144	0	0	0	0	0	1.83	1.84	-0.01	-1.79	0.67	-2.45	1.724	1.144	0.953	0.917	0.755	0.03	0.03	0.687	0.564925
LINK	12329	affected	12329.p1		sub	chr1:3911194	sub(C->T)	chr1:3911194:C:T	noncoding	non-coding-intron	LINC01134							LINC01134	NR_024455_1	0	9656	-2498	141	0	0	0.01	0	0.01	-3.3	-2.1	-1.19	-5.92	-6.35	0.43	0.513	0.022	-0.685	-0.512	0.003	0.01	0.001	0.007	0.332672
LINK	12032	affected	12032.p1		sub	chr1:3912298	sub(C->T)	chr1:3912298:C:T	noncoding	non-coding-intron	LINC01134							LINC01134	NR_024455_1	0	9656	-1394	246	0	0.01	0	0	0.01	3.21	2.9	0.31	-1.72	-1.33	-0.4	0.54	0.019	-0.08	0.598	0.001	0.005	0.006	0.009	0.131723
LINK	12219	affected	12219.p1	dad	sub	chr1:3914493	sub(C->T)	chr1:3914493:C:T	noncoding	non-coding	LINC01134													0	0	0	0	0	-1.3	-1.61	0.31	1.64	0.82	0.82	-0.015	0.547	0.619	0.356	0	0.008	0.006	0.021	-0.066378
LINK	11634	unaffected	11634.s1	dad	sub	chr1:3916339	sub(G->A)	chr1:3916339:G:A	intergenic	intergenic																									0.666	-0.122	-0.013	0.373	0.005	0.001	0.001	0.126	0.081957
LINK	12036	unaffected	12036.s1		sub	chr1:3917210	sub(C->T)	chr1:3917210:C:T	intergenic	intergenic																									-0.736	-0.535	-0.679	-1.297	0.026	0.009	0.005	0.008	-0.053158
LINK	13548	unaffected	13548.s1	dad	sub	chr1:3923943	sub(T->A)	chr1:3923943:T:A	intergenic	intergenic																									0.424	0.763	-0.022	0.553	0.008	0.056	0.005	0.034	0.066001
LINK	14560	unaffected	14560.s1	dad	sub	chr1:3925450	sub(G->A)	chr1:3925450:G:A	intergenic	intergenic																									0.78	0.419	0.414	0.06	0.001	0.003	0.008	0.252	0.165545
LINK	11731	affected	11731.p1		ins	chr1:3942035	ins(TC)	chr1:3942034:G:GTC	noncoding	non-coding-intron	LINC01346							LINC01346	NR_040065_1	2	11110	892	249	0	0	0	0	0	-5.2	-5.2	0	-0.81	-0.81	0	0.838	-0.273	-0.301	0.158	0.031	0.001	0.003	0.097	0.271547
LINK	14602	unaffected	14602.s1		sub	chr1:3960158	sub(A->T)	chr1:3960158:A:T	intergenic	intergenic																									-0.887	0.059	0.033	0.423	0	0.001	0.001	0.059	-0.031755
LINK	12651	affected	12651.p1		sub	chr1:3963678	sub(G->A)	chr1:3963678:G:A	intergenic	intergenic																									0.389	-0.03	0.741	0.373	0.002	0.003	0.035	0.023	0.070622
LINK	11132	unaffected	11132.s1	mom	sub	chr1:4000091	sub(C->G)	chr1:4000091:C:G	intergenic	intergenic																									0.324	-0.309	-0.37	0.143	0.001	0	0.001	0.077	-0.109382
LINK	11282	affected	11282.p1		sub	chr1:4024653	sub(G->A)	chr1:4024653:G:A	intergenic	intergenic																									-1.038	-0.611	-0.298	-0.497	0	0	0.001	0.01	-0.102894
LINK	13807	unaffected	13807.s1		sub	chr1:4025197	sub(T->G)	chr1:4025197:T:G	intergenic	intergenic																									1.093	-0.225	-0.143	0.158	0.07	0.001	0.024	0.154	0.333261
LINK	13807	unaffected	13807.s1		del	chr1:4025203	del(1)	chr1:4025202:CT:C	intergenic	intergenic																									0.075	-0.785	-0.157	0.158	0.001	0	0.002	0.098	0.048579
LINK	14044	unaffected	14044.s1		del	chr1:4065702	del(2)	chr1:4065701:AGT:A	intergenic	intergenic																																	0.278615
LINK	14696	unaffected	14696.s1		del	chr1:4067044	del(2)	chr1:4067043:TCA:T	intergenic	intergenic																									-0.826	0.261	-0.718	0.057	0	0.002	0	0.32	-0.041499
LINK	11382	unaffected	11382.s1		sub	chr1:4090695	sub(G->A)	chr1:4090695:G:A	intergenic	intergenic																									0.004	-0.476	-0.883	0.15	0	0	0.001	0.452	0.093557
LINK	11625	affected	11625.p1		sub	chr1:4103910	sub(C->T)	chr1:4103910:C:T	intergenic	intergenic																									0.076	0.087	0.089	0.057	0.462	0.205	0.541	0.372	0.728122
LINK	14161	affected	14161.p1		sub	chr1:4144860	sub(A->G)	chr1:4144860:A:G	intergenic	intergenic																									0.329	0.048	0.008	-0.181	0	0	0.001	0.007	0.101304
LINK	12803	unaffected	12803.s1	mom	sub	chr1:4148187	sub(G->T)	chr1:4148187:G:T	intergenic	intergenic																									0.514	0.31	0.268	0.15	0.002	0.01	0.007	0.033	-0.015587
LINK	11301	affected	11301.p1	dad	sub	chr1:4161882	sub(A->G)	chr1:4161882:A:G	intergenic	intergenic																									-0.504	-2.607	-1.211	0.167	0	0	0	0.067	0.011857
LINK	12324	unaffected	12324.s1	dad	sub	chr1:4162655	sub(T->A)	chr1:4162655:T:A	intergenic	intergenic																									-0.288	-1.751	-0.765	-2.02	0	0	0	0.001	0.005414
LINK	11218	affected	11218.p1		sub	chr1:4163853	sub(G->A)	chr1:4163853:G:A	intergenic	intergenic																									1.231	0.727	0.659	0.373	0.066	0.067	0.043	0.025	0.15177
LINK	12610	unaffected	12610.s1	dad	sub	chr1:4186667	sub(C->T)	chr1:4186667:C:T	intergenic	intergenic																										0.087	0.058			0.047	0.137		-0.058499
LINK	12871	unaffected	12871.s1		sub	chr1:4192029	sub(G->A)	chr1:4192029:G:A	intergenic	intergenic																									0.064	-1.865	-2.092	0.06	0.337	0.177	0.161	0.349	-0.201919
LINK	13988	affected	13988.p1		sub	chr1:4192680	sub(T->C)	chr1:4192680:T:C	intergenic	intergenic																									0.055	0.094	0.071	0.062	0.272	0.404	0.323	0.285	0.022397
LINK	11257	affected	11257.p1		sub	chr1:4209945	sub(C->T)	chr1:4209945:C:T	intergenic	intergenic																									-0.691	-1.296	-1.659	0.143	0.134	0.016	0.011	0.209	0.061351
LINK	13624	affected	13624.p1		del	chr1:4221545	del(11)	chr1:4221544:CTTCCATTTTAT:C	intergenic	intergenic																									-0.803	-0.488	-0.563	0.397	0	0.02	0.004	0.076	-0.030462
LINK	11730	unaffected	11730.s1	dad	sub	chr1:4248275	sub(T->C)	chr1:4248275:T:C	intergenic	intergenic																									0.446	-0.171	-0.15	0.158	0.122	0.019	0.093	0.325	0.329846
LINK	12578	unaffected	12578.s1		sub	chr1:4257132	sub(C->T)	chr1:4257132:C:T	intergenic	intergenic																									-0.264	-0.63	-0.648	0.356	0.001	0.004	0.006	0.118	-0.113847
LINK	12657	unaffected	12657.s1		sub	chr1:4285545	sub(T->A)	chr1:4285545:T:A	intergenic	intergenic																									0.912	0.822	0.784	0.368	0.001	0.001	0.003	0.069	0.421326
LINK	14482	affected	14482.p1	dad	sub	chr1:4286401	sub(A->G)	chr1:4286401:A:G	intergenic	intergenic																									-0.54	-0.314	-0.457	0.167	0.014	0.015	0.017	0.036	-0.025085
LINK	11839	unaffected	11839.s1		sub	chr1:4290473	sub(C->A)	chr1:4290473:C:A	intergenic	intergenic																									0.305	0.369	0.315	0.143	0.007	0.003	0.008	0.134	-0.029006
LINK	13835	unaffected	13835.s1		ins	chr1:4295511	ins(ATC)	chr1:4295510:A:AATC	intergenic	intergenic																									0.203	-0.044	-0.17	-0.472	0.029	0.005	0.008	0.003	0.491482
LINK	13942	unaffected	13942.s1	dad	sub	chr1:4295700	sub(T->C)	chr1:4295700:T:C	intergenic	intergenic																									-0.38	-0.288	-0.372	0.158	0	0.099	0.163	0.197	0.950435
LINK	11901	affected	11901.p1		sub	chr1:4301609	sub(G->C)	chr1:4301609:G:C	intergenic	intergenic																									0.225	0.805	0.726	0.15	0.001	0.005	0.008	0.38	0.270958
LINK	12483	affected	12483.p1	dad	sub	chr1:4310032	sub(T->C)	chr1:4310032:T:C	intergenic	intergenic																									0.557	0.871	0.789	0.397	0.001	0.007	0.006	0.019	0.2984
LINK	11399	unaffected	11399.s1		sub	chr1:4312185	sub(C->T)	chr1:4312185:C:T	intergenic	intergenic																									-0.239	-1.746	-1.077	-0.63	0	0	0	0.001	-0.120908
LINK	14285	affected	14285.p1	dad	sub	chr1:4320911	sub(C->T)	chr1:4320911:C:T	intergenic	intergenic																									-0.348	-1.107	-0.372	0.143	0.001	0	0.004	0.035	-0.10582
LINK	13439	unaffected	13439.s1		sub	chr1:4327027	sub(G->A)	chr1:4327027:G:A	intergenic	intergenic																									0.252	-0.742	0.245	0.15	0.464	0.008	0.026	0.074	0.242588
LINK	12834	affected	12834.p1		sub	chr1:4356727	sub(G->A)	chr1:4356727:G:A	intergenic	intergenic																									1.348	-0.083	0.635	0.373	0.002	0.001	0.002	0.037	0.131471
LINK	11657	unaffected	11657.s1		sub	chr1:4361743	sub(C->T)	chr1:4361743:C:T	intergenic	intergenic																									-0.978	-0.538	-0.799	0.493	0	0	0	0.001	-0.072173
LINK	13528	unaffected	13528.s1		sub	chr1:4363171	sub(G->A)	chr1:4363171:G:A	intergenic	intergenic																									0.214	-0.156	-0.902	0.15	0	0	0	0.444	0.0842
LINK	12671	affected	12671.p1	mom	sub	chr1:4426692	sub(C->G)	chr1:4426692:C:G	intergenic	intergenic																									-0.121	0.706	0.66	0.356	0	0.021	0.039	0.198	0.170071
LINK	13773	unaffected	13773.s1	dad	sub	chr1:4430341	sub(C->T)	chr1:4430341:C:T	intergenic	intergenic																									-2.865	-3.419	-3.435	-1.297	0	0	0	0.047	-0.543698
LINK	11941	unaffected	11941.s1	dad	sub	chr1:4435593	sub(C->T)	chr1:4435593:C:T	intergenic	intergenic																									0.44	0.479	0.606	0.143	0.137	0.091	0.015	0.471	0.337316
LINK	14111	affected	14111.p1	dad	sub	chr1:4444745	sub(G->A)	chr1:4444745:G:A	intergenic	intergenic																									-1.351	-0.743	-0.508	0.15	0	0	0.001	0.035	-0.187393
LINK	11324	unaffected	11324.s1	dad	sub	chr1:4445072	sub(T->C)	chr1:4445072:T:C	intergenic	intergenic																									-0.372	0.415	0.368	0.158	0.002	0.619	0.521	0.139	0.576947
LINK	13546	unaffected	13546.s1		sub	chr1:4455313	sub(G->A)	chr1:4455313:G:A	intergenic	intergenic																									-1.262	-0.391	-1.3	0.15	0	0.004	0	0.222	-0.258012
LINK	14042	unaffected	14042.s1		sub	chr1:4462975	sub(C->T)	chr1:4462975:C:T	intergenic	intergenic																									-0.023	0.508	-0.063	-0.548	0.001	0.001	0.001	0.02	0.04793
LINK	13852	affected	13852.p1		sub	chr1:4465643	sub(C->T)	chr1:4465643:C:T	intergenic	intergenic																									-1.334	-1.039	-1.137	-1.297	0.002	0.001	0.001	0.228	-0.357707
LINK	13227	affected	13227.p1	dad	sub	chr1:4475056	sub(G->A)	chr1:4475056:G:A	intergenic	intergenic																									-0.708	-0.314	-0.304	-1.044	0	0.001	0.002	0.003	0.164188
LINK	13562	unaffected	13562.s1		sub	chr1:4482427	sub(C->T)	chr1:4482427:C:T	intergenic	intergenic																									0.143	-0.03	-0.11	0.598	0.001	0.001	0.007	0.014	-0.091145
LINK	13915	affected	13915.p1		sub	chr1:4495868	sub(G->T)	chr1:4495868:G:T	intergenic	intergenic																									-0.386	0.987	0.001	0.454	0	0.013	0.001	0.121	0.056704
LINK	14432	affected	14432.p1	dad	sub	chr1:4498064	sub(A->G)	chr1:4498064:A:G	intergenic	intergenic																									-0.834	-0.553	-0.656	0.167	0	0	0	0.001	-0.03847
LINK	14230	unaffected	14230.s1		sub	chr1:4500879	sub(T->C)	chr1:4500879:T:C	intergenic	intergenic																									0.207	0.293	0.26	0.158	0.051	0.058	0.088	0.189	0.296504
LINK	12180	unaffected	12180.s1		sub	chr1:4543945	sub(G->C)	chr1:4543945:G:C	intergenic	intergenic																									0.79	0.576	0.502	0.15	0.008	0.02	0.038	0.463	0.25547
LINK	11178	unaffected	11178.s1	mom	sub	chr1:4549867	sub(T->C)	chr1:4549867:T:C	intergenic	intergenic																									-0.231	-0.439	-0.399	0.368	0	0.001	0.001	0.003	0.046599
LINK	12794	affected	12794.p1	mom	sub	chr1:4587243	sub(C->T)	chr1:4587243:C:T	intergenic	intergenic																									-0.074	0.713	0.722	0.598	0	0.001	0.001	0.004	0.059715
LINK	13418	unaffected	13418.s1		sub	chr1:4606293	sub(C->G)	chr1:4606293:C:G	intergenic	intergenic																									-1.169	-0.785	0.431	0.143	0	0.001	0.023	0.139	0.177378
LINK	11969	affected	11969.p1		sub	chr1:4608447	sub(A->T)	chr1:4608447:A:T	intergenic	intergenic																									-0.104	-0.333	-0.91	0.722	0	0.155	0.012	0.034	0.079727
LINK	13271	affected	13271.p1		sub	chr1:4629519	sub(G->C)	chr1:4629519:G:C	intergenic	intergenic																									-2.124	-5.835	-1.928	-0.497	0	0	0	0.006	-0.552761
LINK	12014	unaffected	12014.s1	dad	sub	chr1:4651353	sub(G->T)	chr1:4651353:G:T	intergenic	intergenic																									0.599	0.155	0.138	0.63	0.001	0.001	0.001	0.015	0.029588
LINK	13850	affected	13850.p1	dad	sub	chr1:4670930	sub(G->A)	chr1:4670930:G:A	inter-coding_intronic	intron	AJAP1							AJAP1	NM_001042478_1	0	56446	15476	321	0	0	0	0	0	-3.39	0.95	-4.34	-6.1	-0.15	-5.95	0.357	0.446	0.535	0.15	0.002	0.001	0.001	0.004	0.150103
LINK	12741	affected	12741.p1		del	chr1:4674064	del(4)	chr1:4674063:AAAAG:A	inter-coding_intronic	intron	AJAP1							AJAP1	NM_001042478_1	-4	56446	18610	294	0	0	0	0	0	-5.76	-5.01	-0.74	-6.7	-4.24	-2.45	0.108	-1.134	-1.001	0	0.005	0	0	0.063	0.103195
LINK	13980	affected	13980.p1		sub	chr1:4675944	sub(G->A)	chr1:4675944:G:A	inter-coding_intronic	intron	AJAP1							AJAP1	NM_001042478_1	0	56446	20490	525	0	0	0	0	0	-1.26	-1.15	-0.11	-0.35	0.63	-0.98	-3.073	-2.078	-2.44	-0.497	0	0	0	0.005	-0.33382
LINK	14425	affected	14425.p1	mom	sub	chr1:4696471	sub(A->G)	chr1:4696471:A:G	inter-coding_intronic	intron	AJAP1							AJAP1	NM_001042478_1	0	56446	-15429	453	0	0	0	0	0	1.42	1.14	0.28	-2.53	-2.84	0.32	-0.479	0.049	0.089	-0.162	0	0.009	0.013	0.032	0.339077
LINK	14404	affected	14404.p1		sub	chr1:4697487	sub(C->G)	chr1:4697487:C:G	inter-coding_intronic	intron	AJAP1							AJAP1	NM_001042478_1	0	56446	-14413	480	0	0.03	0	0	0.03	0.5	1.11	-0.61	1.5	1.05	0.45	-0.776	-0.399	-1.729	0.666	0	0.001	0	0.004	-0.148155
LINK	14415	affected	14415.p1		sub	chr1:4701000	sub(C->T)	chr1:4701000:C:T	inter-coding_intronic	intron	AJAP1							AJAP1	NM_001042478_1	0	56446	-10900	483	0	0	0	0	0	-1.76	-1.17	-0.59	-2.29	-2.82	0.53	-2.147	-0.798	-1.037	-0.941	0	0.398	0.681	0.696	0.091072
LINK	12676	affected	12676.p1		sub	chr1:4703776	sub(C->G)	chr1:4703776:C:G	inter-coding_intronic	intron	AJAP1							AJAP1	NM_001042478_1	0	56446	-8124	249	0	0	0	0	0	-0.54	-1.75	1.21	-0.78	-2.79	2.01	-0.03	-0.08	-0.188	0.143	0.002	0.001	0	0.014	-0.026187
LINK	11216	unaffected	11216.s1		sub	chr1:4709254	sub(G->T)	chr1:4709254:G:T	inter-coding_intronic	intron	AJAP1							AJAP1	NM_001042478_1	0	56446	-2646	237	0	0	0	0	0	-4.45	-4.25	-0.2	3.33	6.17	-2.84	0.018	0.008	0.084	-0.259	0.123	0.002	0.001	0.006	0.43749
LINK	13515	unaffected	13515.s1	dad	sub	chr1:4727126	sub(C->T)	chr1:4727126:C:T	inter-coding_intronic	intron	AJAP1							AJAP1	NM_001042478_1	0	57154	14427	429	0	0	0	0.01	0.01	-3.49	-3.16	-0.33	2.08	-1.13	3.21	-2.025	-1.195	-2.271	0.567	0	0.008	0.001	0.008	-0.157933
LINK	12010	unaffected	12010.s1		sub	chr1:4734945	sub(C->T)	chr1:4734945:C:T	inter-coding_intronic	intron	AJAP1							AJAP1	NM_001042478_1	0	57154	22246	450	0	0.02	0	0	0.02	-3.6	-3.18	-0.41	-2.6	-3.13	0.53	-0.587	-0.33	-0.188	0.143	0	0	0	0.702	-0.176026
LINK	12803	affected	12803.p1		sub	chr1:4738301	sub(G->A)	chr1:4738301:G:A	inter-coding_intronic	intron	AJAP1							AJAP1	NM_001042478_1	0	57154	25602	96	0	0	0	0	0	-6.76	-7.05	0.29	-2.37	-0.21	-2.16	-2.509	-0.216	-0.789	-1.242	0	0.001	0	0.127	-0.262153
LINK	13478	unaffected	13478.s1		sub	chr1:4743805	sub(T->C)	chr1:4743805:T:C	inter-coding_intronic	intron	AJAP1							AJAP1	NM_001042478_1	0	57154	-26048	174	0	0	0	0	0	-2.81	-3.22	0.41	3.98	3.88	0.1	0.949	1.033	0.954	0.991	0.48	0.519	0.029	0.863	0.561151
LINK	12460	unaffected	12460.s1	mom	sub	chr1:4749182	sub(A->G)	chr1:4749182:A:G	inter-coding_intronic	intron	AJAP1							AJAP1	NM_001042478_1	0	57154	-20671	318	0	0	0	0	0	-3.43	0.79	-4.22	3.27	3.51	-0.24	-0.216	0.635	0.054	-0.338	0	0.002	0	0.001	0.100166
LINK	13939	unaffected	13939.s1		sub	chr1:4750577	sub(C->T)	chr1:4750577:C:T	inter-coding_intronic	intron	AJAP1							AJAP1	NM_001042478_1	0	57154	-19276	528	0	0	0	0	0	0.71	0.46	0.25	1.33	-1.33	2.67	2.903	0.463	0.221	0.351	0.405	0.002	0.007	0.007	0.462351
LINK	14123	affected	14123.p1	dad	sub	chr1:4752543	sub(T->C)	chr1:4752543:T:C	inter-coding_intronic	intron	AJAP1							AJAP1	NM_001042478_1	0	57154	-17310	207	0	0	0	0	0	-1.92	-2.15	0.23	-2.73	-2.72	-0.02	-2.046	-0.714	-0.801	0.397	0	0	0	0.016	-0.221134
LINK	14217	affected	14217.p1	dad	sub	chr1:4753685	sub(G->C)	chr1:4753685:G:C	inter-coding_intronic	intron	AJAP1							AJAP1	NM_001042478_1	0	57154	-16168	354	0	0	0	0	0	-5.39	-2.05	-3.34	-7.22	-7.01	-0.21	-0.564	-0.376	-0.56	0.15	0.091	0.049	0.029	0.13	0.028616
LINK	13303	affected	13303.p1	dad	sub	chr1:4754137	sub(A->G)	chr1:4754137:A:G	inter-coding_intronic	intron	AJAP1							AJAP1	NM_001042478_1	0	57154	-15716	150	0	0	0	0	0	-3.33	-3.43	0.1	0.64	-1.56	2.2	-1.755	-0.481	-0.468	0.167	0	0.012	0.006	0.025	-0.21455
LINK	13465	affected	13465.p1		sub	chr1:4766288	sub(A->G)	chr1:4766288:A:G	inter-coding_intronic	intron	AJAP1							AJAP1	NM_001042478_1	0	57154	-3565	171	0	0	0	0	0	-4.41	-4.41	0.01	-5.43	-7.55	2.12	-0.431	-0.705	-0.302	-0.846	0	0	0	0.001	0.098497
LINK	12766	affected	12766.p1		sub	chr1:4769730	sub(C->T)	chr1:4769730:C:T	inter-coding_intronic	intron	AJAP1							AJAP1	NM_001042478_1	0	57154	-123	291	0	0	0	0	0	1.17	1.52	-0.35	-1.06	-0.96	-0.1	-1.792	-1.1	-0.936	-0.286	0	0	0	0.002	-0.368694
LINK	14185	unaffected	14185.s1	mom	ins	chr1:4783514	ins(TG)	chr1:4783513:T:TTG	peripheral	3'UTR	AJAP1													0	0	0	0	0	-5.48	-5.48	0	0.7	0.27	0.43	-0.842	-0.039	0.775	0.158	0	0	0.001	0.014	-0.120052
LINK	13885	unaffected	13885.s1		sub	chr1:4788201	sub(G->T)	chr1:4788201:G:T	intergenic	intergenic																									0.057	0.153	0.953	0.069	0	0.001	0.002	0.004	-0.051618
LINK	14306	unaffected	14306.s1		sub	chr1:4801537	sub(C->T)	chr1:4801537:C:T	intergenic	intergenic																									0.012	-0.996	-1.166	-2.589	0	0	0	0	-0.137338
LINK	13216	unaffected	13216.s1		sub	chr1:4802205	sub(G->A)	chr1:4802205:G:A	intergenic	intergenic																									-2.4	-0.944	-0.931	-0.356	0	0	0	0.013	-0.487146
LINK	12467	unaffected	12467.s1		sub	chr1:4814444	sub(C->T)	chr1:4814444:C:T	intergenic	intergenic																									-1.548	-1.757	-1.909	0.33	0	0.016	0.013	0.079	-0.302461
LINK	12648	affected	12648.p1		sub	chr1:4835939	sub(C->T)	chr1:4835939:C:T	intergenic	intergenic																									-1.405	-1.266	-0.871	-0.793	0	0	0	0.002	-0.258405
LINK	13017	affected	13017.p1		sub	chr1:4875931	sub(G->A)	chr1:4875931:G:A	intergenic	intergenic																									-1.081	-1.575	-1.86	-1.242	0.029	0.014	0.007	0.102	-0.296612
LINK	13071	unaffected	13071.s1	mom	sub	chr1:4897558	sub(T->C)	chr1:4897558:T:C	intergenic	intergenic																									-0.341	0.804	0.025	-0.526	0	0.056	0.003	0.001	0.285137
LINK	13971	unaffected	13971.s1	mom	sub	chr1:4902412	sub(T->A)	chr1:4902412:T:A	intergenic	intergenic																									0.308	0.415	0.368	0.158	0.013	0.009	0.02	0.384	0.194461
LINK	13884	affected	13884.p1		sub	chr1:4922972	sub(A->T)	chr1:4922972:A:T	intergenic	intergenic																									0.164	0.184	0.187	0.066	0.018	0.003	0.003	0.022	0.159742
LINK	11336	affected	11336.p1	mom	sub	chr1:4927224	sub(G->A)	chr1:4927224:G:A	intergenic	intergenic																									-0.741	-0.027	0.069	-0.241	0	0	0.001	0.003	-0.158066
LINK	12399	affected	12399.p1	dad	sub	chr1:4936385	sub(G->A)	chr1:4936385:G:A	intergenic	intergenic																									-2.52	-2.614	-2.774	-0.804	0	0	0	0.001	-0.526505
LINK	11731	unaffected	11731.s1		sub	chr1:4939366	sub(T->A)	chr1:4939366:T:A	intergenic	intergenic																									-1.479	-0.041	0.009	0.895	0	0	0	0.002	0.190197
LINK	11901	unaffected	11901.s1		sub	chr1:4956638	sub(A->G)	chr1:4956638:A:G	intergenic	intergenic																									-0.7	0.076	-0.239	0.591	0	0.279	0.08	0.244	0.140949
LINK	14211	unaffected	14211.s1		sub	chr1:4963440	sub(G->A)	chr1:4963440:G:A	intergenic	intergenic																									0.726	0.238	0.197	0.091	0.002	0.012	0.119	0.039	0.087007
LINK	12257	affected	12257.p1		sub	chr1:4977496	sub(C->A)	chr1:4977496:C:A	intergenic	intergenic																									-0.252	-0.551	-0.056	-0.801	0	0	0.001	0.009	0.075487
LINK	12932	affected	12932.p1		sub	chr1:4982334	sub(C->T)	chr1:4982334:C:T	intergenic	intergenic																									-0.693	-0.355	0.309	0.493	0	0.005	0.006	0.008	-0.022058
LINK	12221	unaffected	12221.s1	dad	sub	chr1:4988413	sub(C->T)	chr1:4988413:C:T	intergenic	intergenic																									0.038	-0.342	-0.067	0.545	0	0.011	0.002	0.021	0.010214
LINK	13311	affected	13311.p1		sub	chr1:4999548	sub(G->A)	chr1:4999548:G:A	intergenic	intergenic																									2.008	1.176	1.048	0.069	0.971	0.995	1	0.402	1.55365
LINK	14485	unaffected	14485.s1		sub	chr1:5046345	sub(C->A)	chr1:5046345:C:A	intergenic	intergenic																										0.083				0.022			-0.222045
LINK	12686	affected	12686.p1	dad	sub	chr1:5063557	sub(C->T)	chr1:5063557:C:T	intergenic	intergenic																									0.282	0.336	0.304	0.143	0.01	0.005	0.008	0.125	0.04338
LINK	13630	unaffected	13630.s1		sub	chr1:5083283	sub(A->T)	chr1:5083283:A:T	intergenic	intergenic																									0.347	0.49	0.411	0.167	0.029	0.106	0.043	0.06	0.307056
LINK	13071	unaffected	13071.s1	dad	sub	chr1:5114210	sub(C->A)	chr1:5114210:C:A	intergenic	intergenic																										0.087	0.058			0.073	0.073		-0.204318
LINK	13623	unaffected	13623.s1		sub	chr1:5119952	sub(C->T)	chr1:5119952:C:T	intergenic	intergenic																									1.328	-3.212	-1.808	-0.197	0.023	0	0	0.127	0.005822
LINK	14653	unaffected	14653.s1	mom	sub	chr1:5123099	sub(T->A)	chr1:5123099:T:A	intergenic	intergenic																									-2.564	0.682	-0.629	-0.624	0	0.009	0.003	0.012	-0.509018
LINK	11121	affected	11121.p1		sub	chr1:5136514	sub(C->T)	chr1:5136514:C:T	intergenic	intergenic																									0.151	-1.318	-1.865	0.067	0.026	0	0.005	0.009	0.114276
LINK	14385	affected	14385.p1		sub	chr1:5151339	sub(C->T)	chr1:5151339:C:T	intergenic	intergenic																									-0.152	-0.018	-0.019	-0.258	0	0.001	0.002	0.001	-0.291749
LINK	14116	affected	14116.p1	dad	sub	chr1:5151628	sub(G->C)	chr1:5151628:G:C	intergenic	intergenic																									2.087	0.173	0.124	0.573	1	0.534	0.53	0.058	1.25893
LINK	14282	unaffected	14282.s1		sub	chr1:5161277	sub(T->A)	chr1:5161277:T:A	intergenic	intergenic																									-1.498	-0.061	-0.092	-0.177	0	0.022	0.009	0.001	0.040957
LINK	12636	affected,unaffected	12636.p1,12636.s1	mom	sub	chr1:5161793	sub(A->G)	chr1:5161793:A:G	intergenic	intergenic																									0.808	-0.364	0.048	0.418	0.003	0.005	0.063	0.167	0.041919
LINK	11424	affected	11424.p1		sub	chr1:5186578	sub(A->G)	chr1:5186578:A:G	intergenic	intergenic																									0.644	1.312	0.192	0.02	0	0.263	0.122	0.001	0.320016
LINK	11333	affected	11333.p1		sub	chr1:5199252	sub(G->A)	chr1:5199252:G:A	intergenic	intergenic																									-0.897	-2.434	-2.801	-3.51	0	0	0	0	-0.534848
LINK	14195	unaffected	14195.s1		sub	chr1:5199602	sub(G->A)	chr1:5199602:G:A	intergenic	intergenic																									-1.782	-0.005	-0.673	0.15	0	0.012	0.01	0.036	-0.405554
LINK	12346	unaffected	12346.s1		sub	chr1:5202524	sub(G->A)	chr1:5202524:G:A	intergenic	intergenic																									0.275	-0.365	0.068	-0.053	0	0.001	0	0.012	-0.201819
LINK	13631	affected	13631.p1		sub	chr1:5209294	sub(G->T)	chr1:5209294:G:T	intergenic	intergenic																									0.447	-0.012	-0.037	0.373	0.006	0.01	0.008	0.034	-0.025914
LINK	14354	unaffected	14354.s1		sub	chr1:5215832	sub(A->C)	chr1:5215832:A:C	intergenic	intergenic																									-2.057	-0.232	-0.325	0.167	0	0.01	0.01	0.05	-0.192474
LINK	14691	unaffected	14691.s1	dad	sub	chr1:5224119	sub(G->T)	chr1:5224119:G:T	intergenic	intergenic																									0.361	-0.204	0.486	0.373	0.132	0.109	0.122	0.085	0.135167
LINK	12780	unaffected	12780.s1	dad	sub	chr1:5251585	sub(G->A)	chr1:5251585:G:A	intergenic	intergenic																									-1.907	-0.433	-1.645	-1.584	0	0.001	0	0.012	-0.63087
LINK	12581	unaffected	12581.s1	dad	sub	chr1:5270049	sub(C->A)	chr1:5270049:C:A	intergenic	intergenic																									-1.984	-3.184	-1.626	0.356	0	0	0	0.002	-0.336614
LINK	14491	affected,unaffected	14491.p1,14491.s1		ins	chr1:5279607	ins(CGGCTCACTGCAAGCTC)	chr1:5279606:T:TCGGCTCACTGCAAGCTC	intergenic	intergenic																									-2.136	-4.222	-1.747	-1.577	0.001	0	0	0.011	-0.500587
LINK	12070	unaffected	12070.s1		sub	chr1:5295763	sub(A->G)	chr1:5295763:A:G	intergenic	intergenic																									1.028	1.256	1.176	0.126	0.452	0.468	0.432	0.065	0.892
LINK	14370	affected	14370.p1	dad	sub	chr1:5322107	sub(A->C)	chr1:5322107:A:C	intergenic	intergenic																									0.505	1.001	0.827	-0.179	0	0.067	0.012	0.008	0.075421
LINK	11700	affected	11700.p1	dad	sub	chr1:5322692	sub(G->A)	chr1:5322692:G:A	intergenic	intergenic																									0.337	1.066	1.048	0.63	0.001	0.039	0.057	0.025	0.268158
LINK	11456	unaffected	11456.s1		sub	chr1:5381310	sub(G->A)	chr1:5381310:G:A	intergenic	intergenic																									0.616	0.796	-0.023	0.373	0.001	0.008	0.006	0.123	0.178805
LINK	13319	unaffected	13319.s1		sub	chr1:5396585	sub(G->A)	chr1:5396585:G:A	intergenic	intergenic																									0.053	-0.37	-0.249	-0.762	0	0.001	0.001	0.001	-0.05205
LINK	14242	affected	14242.p1		del	chr1:5406808	del(4)	chr1:5406807:GTAGA:G	intergenic	intergenic																									0.225	0.329	0.255	0.062	0.016	0.002	0.015	0.009	0.076844
LINK	11659	affected	11659.p1		sub	chr1:5429644	sub(G->A)	chr1:5429644:G:A	intergenic	intergenic																									0.08	-1.081	-1.301	0.373	0	0	0	0.026	-0.217106
LINK	12329	unaffected	12329.s1		sub	chr1:5438457	sub(G->A)	chr1:5438457:G:A	intergenic	intergenic																									-2.125	-1.262	-1.823	0.06	0	0	0	0.017	-0.397181
LINK	12324	unaffected	12324.s1		sub	chr1:5450364	sub(C->A)	chr1:5450364:C:A	intergenic	intergenic																									-1.081	0.704	-0.019	0.548	0	0.001	0.001	0.004	-0.3334
LINK	14394	unaffected	14394.s1		sub	chr1:5473533	sub(G->A)	chr1:5473533:G:A	intergenic	intergenic																									0.348	-0.182	-0.268	0.15	0	0.001	0.002	0.339	0.029904
LINK	14066	unaffected	14066.s1		sub	chr1:5475203	sub(G->A)	chr1:5475203:G:A	intergenic	intergenic																									-0.281	-0.246	-0.149	-0.237	0	0.001	0.001	0.001	-0.210501
LINK	11868	unaffected	11868.s1		sub	chr1:5477800	sub(G->A)	chr1:5477800:G:A	intergenic	intergenic																									-1.968	-2.059	-2.42	-0.954	0	0	0	0	-0.408678
LINK	13534	unaffected	13534.s1		sub	chr1:5478197	sub(C->T)	chr1:5478197:C:T	intergenic	intergenic																									-0.993	-0.057	-1.292	-0.548	0	0.001	0	0.001	-0.306889
LINK	14525	affected	14525.p1		sub	chr1:5479349	sub(C->T)	chr1:5479349:C:T	intergenic	intergenic																									-0.16	-2.22	-1.907	0.356	0	0	0	0.025	-0.169635
LINK	12493	unaffected	12493.s1	mom	sub	chr1:5486304	sub(G->A)	chr1:5486304:G:A	intergenic	intergenic																									-0.589	-0.738	-0.457	0.63	0	0	0.001	0.038	-0.321255
LINK	14086	affected	14086.p1		sub	chr1:5497335	sub(C->G)	chr1:5497335:C:G	intergenic	intergenic																									1.669	-0.603	-0.154	0.143	0.002	0.001	0	0.076	0.089358
LINK	13307	unaffected	13307.s1		del	chr1:5506901	del(3)	chr1:5506900:ACAC:A	intergenic	intergenic																									0.088	0.06	0.004	0.577	0.001	0.001	0.001	0.052	-0.083324
LINK	11056	affected	11056.p1	dad	del	chr1:5507974	del(8)	chr1:5507973:GCGGTGGCT:G	intergenic	intergenic																									-0.736	-0.44	-0.674	0.143	0.001	0	0.001	0.017	-0.303772
LINK	11056	affected	11056.p1	dad	del	chr1:5507986	del(2)	chr1:5507985:TCC:T	intergenic	intergenic																									0.292	0.395	0.319	0.143	0.005	0.008	0.005	0.016	-0.009058
LINK	11056	affected	11056.p1	dad	sub	chr1:5507991	sub(A->T)	chr1:5507991:A:T	intergenic	intergenic																									0.332	0.49	0.395	0.167	0.023	0.031	0.023	0.027	0.141674
LINK	14611	affected	14611.p1		sub	chr1:5515841	sub(G->A)	chr1:5515841:G:A	intergenic	intergenic																									-2.892	-1.967	-1.476	-1.242	0	0	0	0.09	-0.68237
LINK	13602	unaffected	13602.s1		sub	chr1:5517747	sub(T->A)	chr1:5517747:T:A	intergenic	intergenic																									-0.025	0.776	0.778	0.397	0	0.084	0.134	0.381	-0.017696
LINK	14554	affected	14554.p1		sub	chr1:5533193	sub(C->T)	chr1:5533193:C:T	intergenic	intergenic																									-1.141	-0.963	-1.089	-1.577	0.004	0.005	0.002	0.195	-0.212458
LINK	11047	unaffected	11047.s1		sub	chr1:5539458	sub(C->T)	chr1:5539458:C:T	intergenic	intergenic																									-0.695	-0.291	-0.399	0.143	0.01	0	0	0.083	-0.277407
LINK	12510	unaffected	12510.s1		sub	chr1:5557042	sub(G->T)	chr1:5557042:G:T	intergenic	intergenic																									0.137	0.174	0.064	-0.273	0	0.001	0.001	0.002	-0.06731
LINK	14002	affected	14002.p1		sub	chr1:5570759	sub(G->A)	chr1:5570759:G:A	intergenic	intergenic																									0.789	-0.082	0.635	0.373	0.008	0.016	0.055	0.232	0.186397
LINK	13304	unaffected	13304.s1		sub	chr1:5571063	sub(C->T)	chr1:5571063:C:T	intergenic	intergenic																									-0.496	0.604	0.647	0.356	0.018	0.012	0.018	0.007	0.063215
LINK	12369	unaffected	12369.s1		sub	chr1:5593532	sub(G->A)	chr1:5593532:G:A	intergenic	intergenic																									-2.28	-3.588	-3.322	-0.802	0	0	0	0.001	-0.639093
LINK	13341	unaffected	13341.s1		sub	chr1:5597678	sub(G->T)	chr1:5597678:G:T	intergenic	intergenic																									0.687	0.15	0.882	0.626	0.002	0.004	0.001	0.021	0.024192
LINK	12788	unaffected	12788.s1		sub	chr1:5607596	sub(A->G)	chr1:5607596:A:G	intergenic	intergenic																									-1.389	-1.556	-0.929	0.066	0	0	0.002	0.058	-0.14926
LINK	13039	affected,unaffected	13039.p1,13039.s1		sub	chr1:5608185	sub(A->G)	chr1:5608185:A:G	intergenic	intergenic																									-0.019	-0.076	-0.076	0.391	0.001	0.02	0.019	0.237	0.065309
LINK	12517	unaffected	12517.s1		del	chr1:5627639	del(1)	chr1:5627638:TA:T	intergenic	intergenic																									-0.376	-0.624	-0.509	-0.805	0	0.001	0.002	0.032	-0.178146
LINK	13587	unaffected	13587.s1		sub	chr1:5645310	sub(G->A)	chr1:5645310:G:A	intergenic	intergenic																									0.083	-0.816	-0.257	0.373	0.061	0.001	0.013	0.047	0.142436
LINK	14473	unaffected	14473.s1		sub	chr1:5647926	sub(C->T)	chr1:5647926:C:T	intergenic	intergenic																									-1.339	-2.276	-3.07	-0.193	0	0	0.001	0.103	-0.421132
LINK	13012	unaffected	13012.s1	dad	sub	chr1:5649248	sub(C->G)	chr1:5649248:C:G	intergenic	intergenic																									-0.09	-0.616	-1.439	-1.333	0	0	0	0	-0.015812
LINK	12997	unaffected	12997.s1		sub	chr1:5660034	sub(G->A)	chr1:5660034:G:A	intergenic	intergenic																									1.55	0.727	-0.388	0.373	0.003	0.005	0	0.006	0.164643
LINK	11798	affected	11798.p1		sub	chr1:5661870	sub(C->T)	chr1:5661870:C:T	intergenic	intergenic																									0.155	-0.8	-1.09	0.666	0	0	0.001	0.467	-0.263186
LINK	11642	affected	11642.p1		sub	chr1:5690629	sub(G->A)	chr1:5690629:G:A	intergenic	intergenic																									0.803	-0.103	-0.074	0.15	0.015	0.001	0.001	0.041	-0.100088
LINK	11195	unaffected	11195.s1		sub	chr1:5713164	sub(C->A)	chr1:5713164:C:A	intergenic	intergenic																									-6.025	-1.053	-1.525	-1.794	0	0.003	0	0.002	-0.871525
LINK	12621	unaffected	12621.s1		sub	chr1:5721425	sub(C->T)	chr1:5721425:C:T	intergenic	intergenic																									-1.889	-0.769	-1.658	-0.891	0	0	0	0.003	-0.472611
LINK	11413	unaffected	11413.s1	dad	sub	chr1:5730707	sub(G->A)	chr1:5730707:G:A	intergenic	intergenic																									0.381	0.092	0.079	0.917	0	0.001	0	0.009	-0.064957
LINK	13349	unaffected	13349.s1	dad	sub	chr1:5731413	sub(G->A)	chr1:5731413:G:A	intergenic	intergenic																									0.005	-0.017	-1.238	-1.643	0	0.031	0	0.001	0.011081
LINK	13763	unaffected	13763.s1	dad	sub	chr1:5732162	sub(T->C)	chr1:5732162:T:C	intergenic	intergenic																									0.308	0.43	0.368	0.158	0.431	0.237	0.128	0.397	0.770883
LINK	14490	unaffected	14490.s1		sub	chr1:5743775	sub(G->A)	chr1:5743775:G:A	intergenic	intergenic																									-0.906	-0.652	-0.715	0.15	0	0.008	0.014	0.063	-0.224786
LINK	12969	affected	12969.p1	mom	sub	chr1:5758917	sub(C->T)	chr1:5758917:C:T	intergenic	intergenic																									-1.308	-0.021	-0.065	0.598	0	0	0	0.003	-0.22014
LINK	13534	unaffected	13534.s1	dad	sub	chr1:5773893	sub(G->A)	chr1:5773893:G:A	intergenic	intergenic																									-2.058	-1.724	-1.801	0.15	0	0	0	0.022	-0.486936
LINK	12836	unaffected	12836.s1	dad	sub	chr1:5777063	sub(G->A)	chr1:5777063:G:A	intergenic	intergenic																									0.365	0.445	0.366	0.15	0.052	0.15	0.071	0.056	0.092078
LINK	11090	unaffected	11090.s1		sub	chr1:5789355	sub(A->G)	chr1:5789355:A:G	intergenic	intergenic																									0.085	0.105	0.107	0.066	0.156	0.193	0.203	0.357	0.322332
LINK	12368	unaffected	12368.s1		sub	chr1:5805703	sub(T->C)	chr1:5805703:T:C	intergenic	intergenic																									0.533	0.097	0.004	0.991	0.265	0.057	0.133	0.992	0.185596
LINK	13922	affected	13922.p1		sub	chr1:5808305	sub(C->G)	chr1:5808305:C:G	intergenic	intergenic																									-1.162	0.003	-0.594	-0.122	0	0.001	0	0.004	-0.320865
LINK	14467	unaffected	14467.s1		sub	chr1:5813458	sub(G->A)	chr1:5813458:G:A	intergenic	intergenic																									0.885	0.789	-0.111	0.368	0.003	0.001	0.001	0.004	0.007414
LINK	12892	affected	12892.p1		sub	chr1:5814597	sub(G->A)	chr1:5814597:G:A	intergenic	intergenic																									-0.51	-0.213	-0.253	0.63	0	0.001	0	0.002	-0.1641
LINK	11577	affected	11577.p1		sub	chr1:5822848	sub(C->A)	chr1:5822848:C:A	intergenic	intergenic																									0.062	0.351	0.319	0.143	0.001	0.008	0.006	0.024	0.015653
LINK	14634	affected	14634.p1		sub	chr1:5829103	sub(T->C)	chr1:5829103:T:C	intergenic	intergenic																									-0.776	-0.913	-0.624	0.149	0.046	0.02	0.055	0.272	0.030027
LINK	11540	unaffected	11540.s1		sub	chr1:5829688	sub(G->A)	chr1:5829688:G:A	intergenic	intergenic																									-0.032	0.07	0.865	0.626	0	0.001	0.001	0.004	0.044231
LINK	11714	unaffected	11714.s1		sub	chr1:5864179	sub(G->A)	chr1:5864179:G:A	inter-coding_intronic	intron	NPHP4		1			1	1	NPHP4	NM_015102_1	0	305	-146	699	0	0	0	0	0	-0.18	0.91	-1.09	-1.96	-1.65	-0.31	-2.103	-1.8	-2.384	-0.402	0	0	0	0	-0.220151
LINK	14664	affected	14664.p1	dad	sub	chr1:5875559	sub(G->A)	chr1:5875559:G:A	inter-coding_intronic	intron	NPHP4		1			1	1	NPHP4	NM_015102_1	0	1993	-459	276	0	0	0	0	0	-1.52	-1.11	-0.41	4.72	4.81	-0.1	-0.786	-0.684	-1.222	-1.274	0	0.004	0.001	0.002	-0.049867
LINK	14570	unaffected	14570.s1	dad	sub	chr1:5903898	sub(G->A)	chr1:5903898:G:A	inter-coding_intronic	intron	NPHP4		1			1	1	NPHP4	NM_015102_1	0	13589	719	216	0	0.02	0	0	0.02	-2.12	-1.66	-0.46	-0.67	-1.9	1.23	-0.375	-0.504	-0.911	-0.497	0	0	0.001	0.014	-0.233913
LINK	14290	unaffected	14290.s1		sub	chr1:5927684	sub(C->T)	chr1:5927684:C:T	coding	missense	NPHP4		1			1	1							0	0	0	0	0	-0.79	-4.11	3.32	-3.65	-1.23	-2.43	-1.102	-0.234	0.066	-0.064	0	0.001	0.001	0.005	0.91094
LINK	12483	affected	12483.p1		sub	chr1:5931367	sub(T->C)	chr1:5931367:T:C	inter-coding_intronic	intron	NPHP4		1			1	1	NPHP4	NM_015102_1	0	5360	1780	87	0	0	0	0	0	2.47	2.37	0.1	-1.66	-1.42	-0.24	-2.197	-2.396	-2.048	0.158	0.002	0	0.002	0.111	-0.488516
LINK	14210	affected	14210.p1		sub	chr1:5936073	sub(G->C)	chr1:5936073:G:C	inter-coding_intronic	intron	NPHP4		1			1	1	NPHP4	NM_015102_1	0	13775	-2744	57	0	0	0.33	0	0.33	-1.01	0.52	-1.53	3.35	-0.15	3.5	0.778	0.057	0.03	0.917	0.03	0.073	0.002	0.01	-0.019765
LINK	14479	affected	14479.p1	dad	sub	chr1:5938165	sub(C->T)	chr1:5938165:C:T	inter-coding_intronic	intron	NPHP4		1			1	1	NPHP4	NM_015102_1	0	13775	-4836	333	0	0	0	0	0	4.58	-0.16	4.73	-4.01	-3.22	-0.79	-1.402	-2.58	-1.41	-1.297	0	0	0.001	0.009	-0.31531
LINK	12483	affected	12483.p1		sub	chr1:5938684	sub(G->C)	chr1:5938684:G:C	inter-coding_intronic	intron	NPHP4		1			1	1	NPHP4	NM_015102_1	0	13775	-5355	141	0	0	0	0	0	3.27	3.23	0.04	-0.29	-0.18	-0.11	0.365	0.447	0.368	0.15	0.027	0.003	0.038	0.302	0.018622
LINK	13447	unaffected	13447.s1	dad	sub	chr1:5939248	sub(A->G)	chr1:5939248:A:G	inter-coding_intronic	intron	NPHP4		1			1	1	NPHP4	NM_015102_1	0	13775	-5919	633	0	0	0	0	0	-2.73	-2.8	0.07	-7.33	-7.83	0.5	0.73	1.069	0.809	0.96	0.353	0.467	0.487	0.533	0.37833
LINK	11257	unaffected	11257.s1		sub	chr1:5945226	sub(G->A)	chr1:5945226:G:A	inter-coding_intronic	intron	NPHP4		1			1	1	NPHP4	NM_015102_1	0	13775	1878	219	0	0	0	0	0	6.18	6.58	-0.41	-1.79	-1.68	-0.11	-0.109	0.553	-0.018	-0.497	0	0.014	0.007	0.002	0.010138
LINK	11218	affected	11218.p1		sub	chr1:5945775	sub(G->A)	chr1:5945775:G:A	inter-coding_intronic	intron	NPHP4		1			1	1	NPHP4	NM_015102_1	0	13775	1329	132	0	0.06	0	0	0.06	1.73	1.96	-0.23	2.42	3.04	-0.62	-2.08	-3.837	-2.684	0.15	0	0	0	0.759	-0.554908
LINK	14017	unaffected	14017.s1		sub	chr1:5951529	sub(G->A)	chr1:5951529:G:A	inter-coding_intronic	intron	NPHP4		1			1	1	NPHP4	NM_015102_1	0	4449	1171	261	0	0	0	0	0	3.22	3.63	-0.41	-3.07	-2.45	-0.62	0.225	0.897	0.886	0.518	0.002	0.036	0.005	0.003	0.185118
LINK	11509	affected	11509.p1		del	chr1:5960633	del(2)	chr1:5960632:CAT:C	inter-coding_intronic	intron	NPHP4		1			1	1	NPHP4	NM_015102_1	-2	8958	1161	279	0	0	0	0	0	-0.09	0.02	-0.11	-0.55	2.05	-2.6	0.481	-0.092	-0.158	0.066	0	0.003	0.001	0.027	0.169329
LINK	13077	affected	13077.p1		sub	chr1:5962978	sub(C->T)	chr1:5962978:C:T	inter-coding_intronic	intron	NPHP4		1			1	1	NPHP4	NM_015102_1	0	5350	-1029	411	0	0	0	0	0	-1.1	-0.73	-0.37	0.09	2.21	-2.12	-0.131	-0.859	-0.189	0.143	0	0	0	0.314	-0.068256
LINK	14009	affected	14009.p1	dad	sub	chr1:5972449	sub(G->A)	chr1:5972449:G:A	inter-coding_intronic	intron	NPHP4		1			1	1	NPHP4	NM_015102_1	0	9011	-3190	195	0	0	0	0	0	-2.58	-2.35	-0.23	-3.4	-3.1	-0.31	0.031	0.802	0.784	0.373	0	0.1	0.068	0.129	0.030946
LINK	11842	unaffected	11842.s1		sub	chr1:5975105	sub(C->T)	chr1:5975105:C:T	inter-coding_intronic	intron	NPHP4		1			1	1	NPHP4	NM_015102_1	0	9011	3165	246	0	0	0	0	0	-3.84	1.11	-4.95	1.41	1.48	-0.07	-0.692	0.709	0.698	0.437	0	0.001	0.001	0.459	-0.040487
LINK	11947	affected	11947.p1		sub	chr1:5990948	sub(G->A)	chr1:5990948:G:A	peripheral	5'UTR-intron	NPHP4		1			1	1	NPHP4	NM_015102_1	0	5917	1296	297	0	0.19	0	0	0.19	1.22	2.42	-1.19	-3.48	-3.37	-0.11	0.127	0.81	0.741	0.373	0	0.007	0.005	0.003	0.02855
LINK	12090	unaffected	12090.s1		sub	chr1:5995769	sub(G->C)	chr1:5995769:G:C	peripheral	5'UTR-intron	KCNAB2							KCNAB2	NM_001199861_1	0	47729	2981	135	0	0	0	0	0	-0.37	-0.59	0.22	-1.66	-0.78	-0.88	2.045	1.027	0.998	0.63	0.745	0.411	0.537	0.021	1.40035
LINK	12444	affected	12444.p1		ins	chr1:6007525	ins(GCCTCCTCCGG)	chr1:6007524:C:CGCCTCCTCCGG	peripheral	5'UTR-intron	KCNAB2							KCNAB2	NM_001199861_1	11	47729	14737	705	0	0	0	0	0	1.66	-1.06	2.72	-3.6	-4.77	1.17	0	0.093	-1.73	0	0.013	0.063	0	0.016	0.143744
LINK	14283	unaffected	14283.s1		sub	chr1:6023038	sub(A->G)	chr1:6023038:A:G	peripheral	5'UTR-intron	KCNAB2							KCNAB2	NM_001199861_1	0	47729	-17479	294	0	0	0	0	0	-0.66	-0.76	0.1	-1.11	-5.53	4.43	1.07	0.482	0.411	0.167	0.042	0.001	0.001	0.238	0.157651
LINK	11178	affected	11178.p1		sub	chr1:6046097	sub(C->T)	chr1:6046097:C:T	peripheral	5'UTR	KCNAB2													0	0	0	0	0	-3.6	-3.91	0.31	-1.92	-1.3	-0.62	-0.739	-1.329	-0.347	-0.233	0	0.001	0.055	0.808	0.151791
LINK	13317	affected	13317.p1		sub	chr1:6056766	sub(C->G)	chr1:6056766:C:G	inter-coding_intronic	intron	KCNAB2							KCNAB2	NM_001199862_1	0	21001	5012	675	0	0	0	0	0	5.48	5.66	-0.18	4.46	2.02	2.45	0.138	-0.501	-0.583	-0.548	0	0	0	0.001	-0.051987
LINK	14372	affected	14372.p1		sub	chr1:6061330	sub(G->A)	chr1:6061330:G:A	inter-coding_intronic	intron	KCNAB2							KCNAB2	NM_001199862_1	0	21001	9576	417	0	0	0	0	0	-3.72	-3.63	-0.1	4.05	3.81	0.24	0.358	-0.305	0.356	0.15	0.036	0.001	0.005	0.006	0.04835
LINK	13498	unaffected	13498.s1		sub	chr1:6062724	sub(G->A)	chr1:6062724:G:A	inter-coding_intronic	intron	KCNAB2							KCNAB2	NM_001199862_1	0	21001	-10031	168	0	0	0	0	0	-1.8	-1.69	-0.11	-0.78	1.77	-2.56	0.109	0.015	0.798	0.345	0	0.001	0.003	0.032	-0.048677
LINK	12864	unaffected	12864.s1		sub	chr1:6071619	sub(C->A)	chr1:6071619:C:A	inter-coding_intronic	intron	KCNAB2							KCNAB2	NM_001199862_1	0	21001	-1136	252	0	0	0.02	0	0.02	-1.22	-0.69	-0.53	1.94	2.39	-0.45	-1.421	-0.135	0.642	0.143	0	0.001	0.002	0.033	-0.113974
LINK	12864	unaffected	12864.s1		sub	chr1:6071620	sub(A->T)	chr1:6071620:A:T	inter-coding_intronic	intron	KCNAB2							KCNAB2	NM_001199862_1	0	21001	-1135	252	0	0	0.04	0	0.04	0.85	-0.69	1.54	0.88	2.39	-1.51	1.393	0.891	0.812	0.167	0.001	0.002	0.002	0.035	0.268841
LINK	12610	unaffected	12610.s1		sub	chr1:6074301	sub(G->A)	chr1:6074301:G:A	inter-coding_intronic	intron	KCNAB2							KCNAB2	NM_001199860_1	0	8425	531	432	0.09	0	0	0	0.09	-1.58	-1.3	-0.28	-2.11	-1.92	-0.19	0.97	0.158	0.075	0.63	0.015	0.034	0.019	0.025	0.635175
LINK	11199	unaffected	11199.s1		sub	chr1:6078046	sub(C->T)	chr1:6078046:C:T	inter-coding_intronic	intron	KCNAB2							KCNAB2	NM_001199860_1	0	8425	-4149	543	0	0	0	0	0	1.11	1.52	-0.41	0.76	0.85	-0.1	-2.796	-1.879	-2.199	-3.461	0.001	0	0.001	0.003	-0.654864
LINK	12770	unaffected	12770.s1	dad	sub	chr1:6089309	sub(G->A)	chr1:6089309:G:A	inter-coding_intronic	intron	KCNAB2							KCNAB2	NM_001199860_1	0	1338	258	360	0.01	0	0.01	0.01	0.01	-1.41	-0.96	-0.44	2.62	2.63	-0.01	-1.07	0.16	-0.338	-0.898	0	0.001	0	0	-0.220018
LINK	14303	affected	14303.p1		del	chr1:6093256	del(10)	chr1:6093255:GCACTCCCACT:G	inter-coding_intronic	intron	KCNAB2							KCNAB2	NM_001199862_1	-10	3093	-1144	384	0	0	0	0	0	-2.7	-1.46	-1.24	-4.88	-4.88	0	-0.015	0.003	-0.25	-0.343	0.034	0.078	0.021	0.244	-0.11917
LINK	14507	affected	14507.p1	dad	sub	chr1:6094409	sub(G->A)	chr1:6094409:G:A	coding	missense	KCNAB2													0.01	0	0	0	0.01	-1.81	-5.31	3.5	-3.01	-0.58	-2.42	9.994	1.176	1.048	0.917	1	0.27	0.036	0.98	3.62666
LINK	11720	unaffected	11720.s1		sub	chr1:6102507	sub(G->A)	chr1:6102507:G:A	peripheral	3'UTR	CHD5		1		1	1	1							0	0	0	0	0	2.47	2.88	-0.41	2.7	3.08	-0.39	0.212	-0.454	0.047	-0.953	0	0.004	0.007	0.001	0.504729
LINK	11928	unaffected	11928.s1		sub	chr1:6107162	sub(G->A)	chr1:6107162:G:A	inter-coding_intronic	intron	CHD5		1		1	1	1	CHD5	NM_015557_1	0	3016	-383	2676	0	0	0	0	0	-0.54	0.06	-0.59	-10.23	-9.82	-0.41	-1.404	-3.195	-2.02	-1.036	0.001	0	0.003	0.001	-0.275015
LINK	13471	unaffected	13471.s1		sub	chr1:6114127	sub(C->T)	chr1:6114127:C:T	inter-coding_intronic	intron	CHD5		1		1	1	1	CHD5	NM_015557_1	0	8107	-1129	186	0	0	0	0	0	1.51	2.49	-0.98	-0.53	3.16	-3.69	0.677	0.348	0.343	0.057	0.007	0.031	0.027	0.374	0.113538
LINK	13915	affected	13915.p1	dad	sub	chr1:6122367	sub(C->T)	chr1:6122367:C:T	inter-coding_intronic	intron	CHD5		1		1	1	1	CHD5	NM_015557_1	0	2375	-794	378	0	0	0.02	0	0.02	-5.19	-4.91	-0.28	-2.21	-1.01	-1.2	-1.604	-0.736	-0.824	-1.03	0	0.001	0.001	0.006	-0.287356
LINK	11484	affected	11484.p1		sub	chr1:6139421	sub(G->A)	chr1:6139421:G:A	inter-coding_intronic	intron	CHD5		1		1	1	1	CHD5	NM_015557_1	0	5263	-2556	123	0	0	0	0	0	-3.8	-2.61	-1.19	-4.58	-3.15	-1.44	0.215	-0.353	0.404	0.15	0.054	0.018	0.026	0.087	0.183246
LINK	14424	affected,unaffected	14424.p1,14424.s1	mom	sub	chr1:6149988	sub(G->C)	chr1:6149988:G:C	inter-coding_intronic	intron	CHD5		1		1	1	1	CHD5	NM_015557_1	0	1620	-576	1338	0	0	0	0	0	-2.01	-3.23	1.21	-3.21	-9.71	6.5	1.012	0.31	0.268	0.15	0.007	0.006	0.003	0.006	0.024423
LINK	14566	unaffected	14566.s1		sub	chr1:6153774	sub(T->C)	chr1:6153774:T:C	inter-coding_intronic	intron	CHD5		1		1	1	1	CHD5	NM_015557_1	0	2124	886	732	0.06	0	0	0	0.06	-0.01	-0.99	0.98	-2.91	-2.67	-0.24	-0.782	0.557	0.499	0.643	0	0.003	0.002	0.002	0.080715
LINK	14134	unaffected	14134.s1		sub	chr1:6161633	sub(G->A)	chr1:6161633:G:A	inter-coding_intronic	intron	CHD5		1		1	1	1	CHD5	NM_015557_1	0	8635	-2118	297	0	0	0	0	0	-2	-2.31	0.31	0.03	-0.5	0.53	-0.989	0.294	0.169	-0.15	0	0.036	0.19	0.043	0.244318
LINK	13807	affected	13807.p1		sub	chr1:6163906	sub(C->T)	chr1:6163906:C:T	inter-coding_intronic	intron	CHD5		1		1	1	1	CHD5	NM_015557_1	0	8635	4244	177	0	0	0	0.01	0.01	2.35	2.57	-0.22	-2.1	-2.23	0.13	-2.123	-3.211	-3.001	-2.085	0	0	0	0.001	-0.346017
LINK	13602	unaffected	13602.s1	dad	sub	chr1:6169586	sub(C->T)	chr1:6169586:C:T	inter-coding_intronic	intron	CHD5		1		1	1	1	CHD5	NM_015557_1	0	11668	-1309	906	0.03	0	0	0.2	0.2	-1.41	-1.3	-0.11	2.61	5.17	-2.56	-0.571	-3.984	-2.78	-0.862	0	0	0	0	-0.561855
LINK	14572	unaffected	14572.s1	dad	sub	chr1:6177086	sub(G->A)	chr1:6177086:G:A	inter-coding_intronic	intron	CHD5		1		1	1	1	CHD5	NM_015557_1	0	11668	2859	138	0	0	0	0	0	-2.15	-1.56	-0.59	-4.99	-5.8	0.82	0.443	-0.066	-0.041	-0.497	0	0.005	0.001	0.002	0.028809
LINK	13931	unaffected	13931.s1		ins	chr1:6182080	ins(G)	chr1:6182079:A:AG	intergenic	intergenic																									-0.141	-0.409	-0.454	-0.572	0	0	0	0.004	-0.075621
LINK	12953	affected	12953.p1		sub	chr1:6194866	sub(C->G)	chr1:6194866:C:G	inter-coding_intronic	intron	RPL22							RPL22	NM_000983_1	0	4598	-1812	174	0	0	0	0	0	7.6	5.89	1.71	-0.05	-0.04	-0.01	0.554	0.495	0.45	0.057	0.077	0.034	0.048	0.427	0.048277
LINK	14639	unaffected	14639.s1		sub	chr1:6195480	sub(C->T)	chr1:6195480:C:T	inter-coding_intronic	intron	RPL22							RPL22	NM_000983_1	0	4598	2172	273	0	0	0	0	0	-3.96	-3.59	-0.37	-0.77	-1	0.24	-0.389	-0.893	-1.006	0.057	0.072	0.007	0.001	0.152	0.016558
LINK	14563	unaffected	14563.s1		sub	chr1:6213103	sub(T->A)	chr1:6213103:T:A	coding	missense	RNF207													0.01	0	0	0	0.01	1.45	1.42	0.03	-0.09	0.91	-1	0.837	0.197	1.061	0.079	1	1	1	0.98	3.52631
LINK	13364	affected	13364.p1	dad	sub	chr1:6218134	sub(C->T)	chr1:6218134:C:T	inter-coding_intronic	intron	RNF207							RNF207	NM_207396_1	0	5106	-155	378	0	0	0	0.01	0.01	-2.13	-1.54	-0.59	-3.87	-4.68	0.82	0.049	-0.481	-0.07	0.434	0	0	0.001	0.007	0.09341
LINK	13077	affected	13077.p1		sub	chr1:6219575	sub(C->T)	chr1:6219575:C:T	peripheral	3'UTR	RNF207													0	0	0	0	0	-1.17	-1.47	0.31	-1.98	-2.8	0.82	-0.251	0.491	0.45	0.057	0.001	0.006	0.005	0.303	-0.037003
LINK	13077	affected	13077.p1		sub	chr1:6223202	sub(G->C)	chr1:6223202:G:C	peripheral	3'UTR	ICMT													0	0	0	0	0	4.6	4.98	-0.37	-0.9	-2.08	1.18	-0.633	-0.253	0.261	0.15	0	0.008	0.021	0.411	0.008362
LINK	12834	affected	12834.p1		sub	chr1:6235688	sub(G->A)	chr1:6235688:G:A	inter-coding_intronic	intron	ICMT							ICMT	NM_012405_1	0	743	29	804	0	0	0	0	0	-2.45	-2.16	-0.29	2.66	2.76	-0.1	-0.182	-0.26	-0.114	-0.353	0.001	0.009	0.032	0.013	0.433059
LINK	11462	affected	11462.p1		sub	chr1:6240173	sub(C->T)	chr1:6240173:C:T	intergenic	intergenic																									-0.178	-1.484	-0.253	-0.275	0	0	0.001	0.003	0.199614
LINK	13805	affected	13805.p1	dad	sub	chr1:6263024	sub(G->C)	chr1:6263024:G:C	intergenic	intergenic																									0.149	0.981	0.127	-0.407	0.001	0.018	0	0.007	-0.013298
LINK	13966	affected	13966.p1		sub	chr1:6270999	sub(C->T)	chr1:6270999:C:T	inter-coding_intronic	intron	ACOT7		1			1		ACOT7	NM_007274_1	0	16407	-6304	450	0	0	0	0	0	2.96	3.18	-0.22	1.75	2.08	-0.33	2.002	-0.245	-0.273	-0.058	0.008	0.297	0.06	0.009	0.266623
LINK	13063	unaffected	13063.s1		sub	chr1:6273145	sub(G->A)	chr1:6273145:G:A	inter-coding_intronic	intron	ACOT7		1			1		ACOT7	NM_007274_1	0	16407	7957	150	0	0	0	0.03	0.03	0.81	1.4	-0.59	-0.38	-1.82	1.44	-0.92	0.685	0.78	-0.497	0	0.015	0.004	0.005	-0.152823
LINK	13133	unaffected	13133.s1		sub	chr1:6282641	sub(G->A)	chr1:6282641:G:A	inter-coding_intronic	intron	ACOT7		1			1		ACOT7	NM_007274_1	0	13578	-1355	246	0	0	0	0	0	-2.8	-2.45	-0.35	-0.5	-1.31	0.82	-0.047	-0.343	-0.346	0.697	0.001	0.016	0.007	0.022	0.084981
LINK	13252	unaffected	13252.s1		sub	chr1:6287054	sub(G->A)	chr1:6287054:G:A	inter-coding_intronic	intron	ACOT7		1			1		ACOT7	NM_007274_1	0	13578	-5768	255	0	0	0	0	0	3.12	4.31	-1.19	-3.96	-3.87	-0.1	0.312	0.304	0.298	0.06	0.007	0.007	0.007	0.083	-0.002534
LINK	13576	unaffected	13576.s1		sub	chr1:6289638	sub(T->C)	chr1:6289638:T:C	inter-coding_intronic	intron	ACOT7		1			1		ACOT7	NM_007274_1	0	13578	5226	219	0	0	0	0	0	-3.87	-2.76	-1.1	2.85	2.83	0.01	-0.702	-0.427	-0.554	0.158	0.054	0.153	0.041	0.205	0.051722
LINK	13560	unaffected	13560.s1		sub	chr1:6301855	sub(C->T)	chr1:6301855:C:T	inter-coding_intronic	intron	ACOT7		1			1		ACOT7	NM_007274_1	0	23512	-6875	282	0	0	0	0	0	4.39	4.4	-0.01	-3.19	-3	-0.19	-1.458	-0.357	-1.514	-0.819	0	0.001	0	0.003	-0.045617
LINK	13980	unaffected	13980.s1		sub	chr1:6344155	sub(G->T)	chr1:6344155:G:T	inter-coding_intronic	intron	ACOT7		1			1		ACOT7	NM_007274_1	0	10160	-4566	444	0	0	0	0	0	-0.55	-0.23	-0.33	-0.9	-0.45	-0.45	0.033	0.809	0.606	0.15	0	0.005	0.005	0.421	0.167741
LINK	14467	unaffected	14467.s1		sub	chr1:6355577	sub(G->C)	chr1:6355577:G:C	inter-coding_intronic	intron	ACOT7		1			1		ACOT7	NM_181866_1	0	8960	3249	285	0	0	0	0	0	-1.28	-1.07	-0.22	1.96	2.64	-0.68	0.293	0.804	0.659	0.15	0.003	0.002	0.002	0.164	0.045999
LINK	14309	unaffected	14309.s1		del	chr1:6363434	del(1)	chr1:6363433:GC:G	inter-coding_intronic	intron	ACOT7		1			1		ACOT7	NM_181864_1	-1	35628	-13568	321	0	0	0.04	0	0.04	2.9	3.09	-0.19	-0.09	0.52	-0.61	0.136	0.152	0.145	0.057	0.004	0.004	0.003	0.153	-0.000505
LINK	11773	affected,unaffected	11773.p1,11773.s1	dad	sub	chr1:6363782	sub(C->T)	chr1:6363782:C:T	inter-coding_intronic	intron	ACOT7		1			1		ACOT7	NM_181864_1	0	35628	-13916	384	0	0	0	0	0	-0.83	-0.67	-0.16	-0.27	3.65	-3.92	0.105	0.124	0.114	0.057	0.015	0.01	0.011	0.116	-0.062907
LINK	14634	affected	14634.p1	mom	sub	chr1:6365259	sub(C->T)	chr1:6365259:C:T	inter-coding_intronic	intron	ACOT7		1			1		ACOT7	NM_181864_1	0	35628	-15393	489	0	0	0	0	0	-0.24	-0.02	-0.22	1.3	1.49	-0.19	0.128	0.196	0.138		0.056	0.033	0.066		0.090765
LINK	14031	unaffected	14031.s1		sub	chr1:6372627	sub(T->A)	chr1:6372627:T:A	inter-coding_intronic	intron	ACOT7		1			1		ACOT7	NM_181864_1	0	35628	12867	198	0	0	0	0	0	-2.32	0.91	-3.22	3.7	4.09	-0.39	0.139	0.235	0.166		0.139	0.029	0.091		0.049105
LINK	13227	unaffected	13227.s1		sub	chr1:6373780	sub(G->A)	chr1:6373780:G:A	inter-coding_intronic	intron	ACOT7		1			1		ACOT7	NM_181864_1	0	35628	11714	282	0	0	0	0	0	-0.48	0.11	-0.59	3.57	-0.53	4.1	0.339	-2.251	-0.578	0.15	0.041	0	0.001	0.071	0.124578
LINK	14420	unaffected	14420.s1		sub	chr1:6377161	sub(A->T)	chr1:6377161:A:T	inter-coding_intronic	intron	ACOT7		1			1		ACOT7	NM_181864_1	0	35628	8333	129	0	0	0	0	0	-2.63	-0.84	-1.8	2.81	2.62	0.19	-0.49	0.261	0.237	0.167	0	0.226	0.127	0.516	0.077994
LINK	13330	affected	13330.p1		sub	chr1:6410328	sub(A->T)	chr1:6410328:A:T	intergenic	intergenic																									-0.572	-0.435	-0.486	0.167	0.005	0.009	0.009	0.043	-0.049921
LINK	12372	affected	12372.p1	mom	sub	chr1:6418598	sub(G->A)	chr1:6418598:G:A	peripheral	3'UTR	HES2													0	0	0	0	0	6.22	5.96	0.25	-2.03	-1.72	-0.31	-0.164	0.889	0.771	0.917	0	0.001	0.002	0.002	0.123752
LINK	11329	affected	11329.p1		sub	chr1:6450593	sub(G->A)	chr1:6450593:G:A	inter-coding_intronic	intron	ESPN					1		ESPN	NM_031475_1	0	2512	-1010	219	0	0	0	0.01	0.01	2.37	2.65	-0.28	4.38	4.25	0.13	-1.259	-0.688	-0.571	-0.461	0	0	0.002	0.045	-0.232356
LINK	12692	unaffected	12692.s1		sub	chr1:6467998	sub(G->A)	chr1:6467998:G:A	coding	synonymous	PLEKHG5		1			1								0	0	0	0	0	-1.18	-0.77	-0.41	-0.93	-0.54	-0.4	-1.029	-1.372	-1.842	-1.816	0	0	0	0.007	-0.102695
LINK	12323	unaffected	12323.s1		sub	chr1:6523064	sub(G->A)	chr1:6523064:G:A	peripheral	3'UTR	NOL9													0	0	0	0	0	5.92	5.66	0.25	-7.08	-7.33	0.25	0.74	0.522	0.542	0.15	0.091	0.008	0.003	0.031	0.223058
LINK	13886	affected	13886.p1		sub	chr1:6524263	sub(A->G)	chr1:6524263:A:G	peripheral	3'UTR	NOL9													0	0	0	0	0	-2.86	-3.19	0.33	-6.51	-6.49	-0.02	0.536	0.184	0.656	0.391	0.001	0.002	0.001	0.252	0.229752
LINK	14310	unaffected	14310.s1		sub	chr1:6532174	sub(C->G)	chr1:6532174:C:G	inter-coding_intronic	intron	NOL9							NOL9	NM_024654_1	0	384	-95	207	0	0	0	0	0	-0.9	-1.01	0.11	-5.26	0.13	-5.39	0.029	0.693	0.71	0.548	0	0.002	0.001	0.001	0.089247
LINK	11305	unaffected	11305.s1		sub	chr1:6551232	sub(G->A)	chr1:6551232:G:A	inter-coding_intronic	intron	NOL9							NOL9	NM_024654_1	0	3492	-617	312	0	0	0	0	0	1.36	1.05	0.31	-2.77	-2.46	-0.31	-0.586	-1.231	-0.544	0.06	0.105	0.002	0.073	0.286	0.009627
LINK	13128	unaffected	13128.s1		del	chr1:6558042	del(1)	chr1:6558041:TG:T	inter-coding_intronic	intron	TAS1R1							TAS1R1	NM_138697_1	-1	15345	2478	192	0	0	0	0	0	-2.53	-2.13	-0.4	-6	-4.94	-1.06	-1.36	-0.413	-1.324	0.06	0.001	0.064	0.008	0.045	-0.304027
LINK	11665	unaffected	11665.s1		sub	chr1:6566870	sub(C->T)	chr1:6566870:C:T	inter-coding_intronic	intron	TAS1R1							TAS1R1	NM_138697_1	0	15345	-4039	87	0	0	0	0	0	1.83	3.02	-1.19	2.27	2.58	-0.31		0.087	0.058			0.206	0.122		-0.011741
LINK	13466	affected	13466.p1	dad	sub	chr1:6573331	sub(C->T)	chr1:6573331:C:T	inter-coding_intronic	intron	TAS1R1							TAS1R1	NM_138697_1	0	3416	-1300	123	0	0	0	0	0	2.1	2.43	-0.33	0.73	2.17	-1.44	0.279	0.376	0.303	0.135	0.006	0.025	0.009	0.184	0.032558
LINK	13152	unaffected	13152.s1	dad	sub	chr1:6575544	sub(A->G)	chr1:6575544:A:G	inter-coding_intronic	intron	TAS1R1							TAS1R1	NM_138697_1	0	1023	152	141	0	0	0	0	0	1.27	1.11	0.16	1.3	-1.16	2.45	0.774	-1.521	-0.942	0.167	0.548	0	0.002	0.089	0.183871
LINK	12299	unaffected	12299.s1		sub	chr1:6593546	sub(C->T)	chr1:6593546:C:T	coding	missense	KLHL21													0	0	0	0	0	-0.38	-0.27	-0.11	-0.1	-0.03	-0.07	7.378	1.026	0.935	0.871	1	0.311	0.499	0.926	3.46177
LINK	13152	unaffected	13152.s1		sub	chr1:6612892	sub(G->C)	chr1:6612892:G:C	intergenic	intergenic																									0.252	-0.885	-0.341	-1.1	0	0.003	0	0.001	0.464354
LINK	13374	affected	13374.p1		sub	chr1:6627711	sub(T->C)	chr1:6627711:T:C	inter-coding_intronic	intron	THAP3							THAP3	NM_001195753_1	0	3207	-788	285	0	0	0	0	0	-3.54	-3.88	0.35	-6.82	-5.57	-1.25	-0.951	-0.314	0.361	0.158	0	0.005	0.006	0.125	-0.118119
LINK	11257	affected	11257.p1		del	chr1:6629562	del(26)	chr1:6629561:TGCCCCTCAGTCTTCCTGGCCCCTGTG:T	inter-coding_intronic	intron	THAP3							THAP3	NM_001195753_1	-26	1597	-726	345	0	0	0	0	0	0.48	5.05	-4.58	-5.67	1.01	-6.68	-2.335	-0.141	-0.132	0.373	0	0.001	0.001	0.011	-0.40229
LINK	14244	affected	14244.p1	dad	sub	chr1:6631363	sub(C->T)	chr1:6631363:C:T	inter-coding_intronic	intron	THAP3							THAP3	NM_138350_1	0	2017	-1007	198	0	0	0.01	0	0.01	-5.54	-4.35	-1.19	-4.16	-4.18	0.02	0.236	0.284	0.244	0.057	0.024	0.039	0.025	0.238	0.045374
LINK	12329	unaffected	12329.s1		sub	chr1:6646292	sub(G->A)	chr1:6646292:G:A	inter-coding_intronic	intron	DNAJC11				1	1		DNAJC11	NM_018198_1	0	5551	-314	186	0	0	0	0	0	-1.66	-1.37	-0.29	-4.84	-4.74	-0.1	-0.899	-3.062	-2.653	-1.749	0.001	0	0	0.016	-0.192201
LINK	13153	affected	13153.p1	dad	sub	chr1:6650713	sub(A->G)	chr1:6650713:A:G	inter-coding_intronic	intron	DNAJC11				1	1		DNAJC11	NM_018198_1	0	5551	816	426	0	0	0	0	0	-4.01	-3.96	-0.05	-5.73	-6.11	0.38	0.347	0.484	0.405	0.167	0.014	0.015	0.02	0.044	0.214446
LINK	12437	affected	12437.p1		sub	chr1:6666165	sub(T->C)	chr1:6666165:T:C	inter-coding_intronic	intron	DNAJC11				1	1		DNAJC11	NM_018198_1	0	13670	1544	189	0	0	0	0	0	-3.7	-2.88	-0.82	0.92	-1.13	2.05	0.497	0.634	0.615	0.158	0.053	0.08	0.008	0.05	0.189222
LINK	14026	affected	14026.p1		sub	chr1:6674453	sub(C->T)	chr1:6674453:C:T	inter-coding_intronic	intron	DNAJC11				1	1		DNAJC11	NM_018198_1	0	10584	3941	480	0	0	0	0	0	2.25	1.62	0.63	3.06	1.74	1.32	-0.709	-0.535	-0.652	0.143	0.004	0.003	0.007	0.374	-0.177715
LINK	12007	affected	12007.p1		sub	chr1:6674653	sub(G->A)	chr1:6674653:G:A	inter-coding_intronic	intron	DNAJC11				1	1		DNAJC11	NM_018198_1	0	10584	3741	480	0	0	0	0	0	3.17	4.36	-1.19	-2.01	-0.58	-1.44	0.194	0.649	0.595	-0.18	0.002	0.024	0.019	0.003	0.037051
LINK	13945	affected	13945.p1		sub	chr1:6681905	sub(G->A)	chr1:6681905:G:A	inter-coding_intronic	intron	DNAJC11				1	1		DNAJC11	NM_018198_1	0	20692	-868	261	0	0	0	0	0	-5.68	-5.27	-0.41	-5.14	-5.66	0.52	-0.715	1.161	0.953	0	0	0.004	0.005	0	-0.09528
LINK	12695	unaffected	12695.s1		sub	chr1:6701075	sub(C->A)	chr1:6701075:C:A	inter-coding_intronic	intron	DNAJC11				1	1		DNAJC11	NM_018198_1	0	20692	654	216	0	0	0	0	0	-2.97	-2.9	-0.08	2.91	2.33	0.57	0.231	-0.271	0.065	0.598	0	0.001	0.001	0.006	0.177828
LINK	13340	affected	13340.p1	dad	sub	chr1:6703034	sub(A->G)	chr1:6703034:A:G	intergenic	intergenic																									0.018	0.325	0.233	1.062	0	0.005	0.006	0.35	-0.040346
LINK	11348	affected	11348.p1		sub	chr1:6722137	sub(T->A)	chr1:6722137:T:A	intergenic	intergenic																									0.203	0.5	0.424	0.158	0.036	0.009	0.007	0.613	0.133949
LINK	11446	unaffected	11446.s1		sub	chr1:6741779	sub(C->T)	chr1:6741779:C:T	intergenic	intergenic																									-0.479	0.328	0.235	0.143	0.029	0.189	0.277	0.221	0.119593
LINK	14042	unaffected	14042.s1		sub	chr1:6757516	sub(G->A)	chr1:6757516:G:A	intergenic	intergenic																									0.442	0.556	0.52	0.15	0.001	0.001	0.001	0.004	-0.012879
LINK	11469	affected	11469.p1	dad	sub	chr1:6757851	sub(T->C)	chr1:6757851:T:C	intergenic	intergenic																									0.455	1.12	0.961	0.673	0.998	0.316	0.111	0.024	1.00958
LINK	13053	unaffected	13053.s1		sub	chr1:6770646	sub(G->A)	chr1:6770646:G:A	intergenic	intergenic																									0.462	0.07	0.024	-0.502	0.001	0.004	0.001	0.004	-0.028113
LINK	11556	unaffected	11556.s1		sub	chr1:6776301	sub(G->C)	chr1:6776301:G:C	intergenic	intergenic																									-1.695	-0.612	-0.684	-1.242	0.003	0.029	0.037	0.041	-0.282787
LINK	11205	affected	11205.p1		sub	chr1:6778509	sub(A->G)	chr1:6778509:A:G	intergenic	intergenic																									0.166	1.103	1.006	-0.311	0.018	0.692	0.959	0.023	0.634008
LINK	13855	unaffected	13855.s1	dad	sub	chr1:6783745	sub(G->A)	chr1:6783745:G:A	intergenic	intergenic																									0.568	0.242	-0.254	-0.155	0.019	0.005	0.002	0.01	1.10074
LINK	11368	affected	11368.p1		sub	chr1:6789112	sub(C->T)	chr1:6789112:C:T	inter-coding_intronic	intron	CAMTA1				1	1	1	CAMTA1	NM_001349627_1	0	21408	3537	396	0	0	0	0	0	-1.42	-1.01	-0.41	-7.26	-6.63	-0.62	-0.398	1.026	0.852	0.871	0	0.972	0.979	0.555	0.791872
LINK	13053	unaffected	13053.s1		sub	chr1:6790020	sub(G->C)	chr1:6790020:G:C	inter-coding_intronic	intron	CAMTA1				1	1	1	CAMTA1	NM_001349627_1	0	21408	4445	237	0	0	0	0	0	4.89	3.35	1.53	4	3.84	0.16	-0.539	-1.02	-1.314	-1.242	0.013	0.006	0.003	0.041	-0.133962
LINK	14178	unaffected	14178.s1	dad	sub	chr1:6792200	sub(C->T)	chr1:6792200:C:T	inter-coding_intronic	intron	CAMTA1				1	1	1	CAMTA1	NM_001349627_1	0	21408	6625	99	0	0	0	0	0	1.87	2.21	-0.35	-4.41	-4.42	0.02	-1.532	-1.254	-1.536	0.143	0	0.007	0.003	0.011	-0.356963
LINK	14128	affected	14128.p1		sub	chr1:6793512	sub(C->T)	chr1:6793512:C:T	inter-coding_intronic	intron	CAMTA1				1	1	1	CAMTA1	NM_001349627_1	0	21408	7937	66	0	0	0	0	0	0.67	0.36	0.31	1.79	2.18	-0.4	-0.58	-0.282	0.065	-0.233	0	0.001	0.001	0	-0.088503
LINK	13348	affected	13348.p1		sub	chr1:6796272	sub(G->C)	chr1:6796272:G:C	inter-coding_intronic	intron	CAMTA1				1	1	1	CAMTA1	NM_001349627_1	0	21408	10697	225	0	0	0	0	0	0.91	0.72	0.18	-2.17	-1.72	-0.45	-0.281	0.427	0.368	-0.503	0.004	0.007	0.013	0.077	0.08079
LINK	14578	affected	14578.p1		sub	chr1:6796289	sub(C->T)	chr1:6796289:C:T	inter-coding_intronic	intron	CAMTA1				1	1	1	CAMTA1	NM_001349627_1	0	21408	-10694	225	0	0	0	0	0	-2.97	-2.88	-0.09	-2.87	-2.49	-0.38	-0.059	0.377	0.332	0.143	0.002	0.144	0.067	0.1	0.107046
LINK	12621	unaffected	12621.s1	dad	sub	chr1:6798277	sub(C->T)	chr1:6798277:C:T	inter-coding_intronic	intron	CAMTA1				1	1	1	CAMTA1	NM_001349627_1	0	21408	-8706	276	0	0	0	0	0	-2.39	-2.64	0.25	-3.5	-3.39	-0.11	-2.64	-1.745	-1.844	-0.506	0	0	0	0	-0.587094
LINK	11665	unaffected	11665.s1		del	chr1:6815705	del(4)	chr1:6815704:TTATC:T	inter-coding_intronic	intron	CAMTA1				1	1	1	CAMTA1	NM_001349627_1	-4	18004	8617	90	0	0	0	0	0	-6.35	-4.95	-1.41	-4.28	-4.66	0.38	-0.565	0.807	0.705	-0.701	0	0.004	0.012	0.241	0.145947
LINK	11411	affected	11411.p1		sub	chr1:6828866	sub(A->G)	chr1:6828866:A:G	inter-coding_intronic	intron	CAMTA1				1	1	1	CAMTA1	NM_001195563_1	0	46547	3656	153	0	0	0	0	0	1.25	1.09	0.16	-0.7	-0.47	-0.24	-0.174	-0.236	0.599	-0.879	0	0.006	0.088	0.001	0.699391
LINK	13064	affected	13064.p1		sub	chr1:6839488	sub(C->G)	chr1:6839488:C:G	inter-coding_intronic	intron	CAMTA1				1	1	1	CAMTA1	NM_001195563_1	0	46547	14278	123	0	0	0	0	0	3.42	3.6	-0.18	1.18	0.93	0.25	1.448	0.525	0.313	0.143	0.085	0.163	0.332	0.383	0.360718
LINK	12852	unaffected	12852.s1		sub	chr1:6842259	sub(G->A)	chr1:6842259:G:A	inter-coding_intronic	intron	CAMTA1				1	1	1	CAMTA1	NM_001195563_1	0	46547	17049	321	0	0	0	0	0	-4.35	-4.08	-0.27	3.82	3.69	0.13	-1.069	0.909	0.784	0.373	0	0.277	0.123	0.046	0.317628
LINK	12303	unaffected	12303.s1		sub	chr1:6849896	sub(G->A)	chr1:6849896:G:A	inter-coding_intronic	intron	CAMTA1				1	1	1	CAMTA1	NM_001195563_1	0	46547	-21861	297	0	0	0	0	0	0.44	0.72	-0.28	3.79	3.55	0.24	0.349	0.412	-0.287	0.15	0.006	0.003	0.004	0.161	-0.081767
LINK	12440	affected	12440.p1		sub	chr1:6868080	sub(T->C)	chr1:6868080:T:C	inter-coding_intronic	intron	CAMTA1				1	1	1	CAMTA1	NM_001195563_1	0	46547	-3677	192	0	0	0	0	0	3.02	1.83	1.19	2.45	1.78	0.67	-0.342	0.43	0.368	0.158	0.066	0.163	0.672	0.158	0.650456
LINK	12440	affected	12440.p1		sub	chr1:6868101	sub(T->C)	chr1:6868101:T:C	inter-coding_intronic	intron	CAMTA1				1	1	1	CAMTA1	NM_001195563_1	0	46547	-3656	192	0	0	0	0	0	3.22	2.87	0.35	-0.25	0.59	-0.84	-0.097	0.43	0.368	0.158	0.001	0.004	0.004	0.038	0.099352
LINK	12440	affected	12440.p1		sub	chr1:6868105	sub(T->C)	chr1:6868105:T:C	inter-coding_intronic	intron	CAMTA1				1	1	1	CAMTA1	NM_001195563_1	0	46547	-3652	192	0	0	0	0	0	-3.5	-3.91	0.41	-0.22	0.59	-0.82	0.067	0.43	0.368	0.158	0.001	0.004	0.004	0.042	0.071427
LINK	14012	affected	14012.p1		sub	chr1:6882664	sub(G->A)	chr1:6882664:G:A	inter-coding_intronic	intron	CAMTA1				1	1	1	CAMTA1	NM_001242701_1	0	62444	-4990	102	0	0	0	0	0	-1.7	-1.42	-0.28	-0.45	1.05	-1.5	-2.024	-0.869	-1.056	0.15	0	0.003	0.268	0.304	-0.383207
LINK	14564	affected	14564.p1		sub	chr1:6894069	sub(G->A)	chr1:6894069:G:A	inter-coding_intronic	intron	CAMTA1				1	1	1	CAMTA1	NM_001349610_1	0	266094	68859	96	0	0	0	0	0	4.53	5.52	-0.98	-3.07	3.41	-6.48	0.287	1.176	0.953	0.63	0.001	0.213	0.212	0.01	0.506362
LINK	11299	affected	11299.p1		sub	chr1:6921566	sub(A->G)	chr1:6921566:A:G	inter-coding_intronic	intron	CAMTA1				1	1	1	CAMTA1	NM_001349610_1	0	266094	96356	594	0	0	0	0	0	-0.98	-0.99	0.01	-0.32	-1.35	1.02	0.24	0.338	0.297	0.167	0.057	0.098	0.061	0.279	0.280649
LINK	14697	affected	14697.p1		sub	chr1:6922558	sub(C->T)	chr1:6922558:C:T	inter-coding_intronic	intron	CAMTA1				1	1	1	CAMTA1	NM_001349610_1	0	266094	97348	261	0	0	0	0	0	4.03	4.38	-0.35	-2.52	-2.22	-0.31	-1.027	-0.902	-1.012	-0.845	0	0	0	0.003	-0.318731
LINK	13926	unaffected	13926.s1		sub	chr1:6922590	sub(G->T)	chr1:6922590:G:T	inter-coding_intronic	intron	CAMTA1				1	1	1	CAMTA1	NM_001349610_1	0	266094	97380	261	0	0	0	0	0	1.39	1.64	-0.25	-1.91	-4.47	2.56	-0.556	0.122	0.006	-0.155	0	0.001	0	0.002	-0.141148
LINK	12686	unaffected	12686.s1	dad	sub	chr1:6944412	sub(A->G)	chr1:6944412:A:G	inter-coding_intronic	intron	CAMTA1				1	1	1	CAMTA1	NM_001349610_1	0	266094	119202	369	0	0	0	0	0	-1.9	-2.06	0.16	-3.08	-4.44	1.36	0.314	-0.399	0.369	0.167	0	0.01	0.048	0.051	0.133613
LINK	11986	unaffected	11986.s1	mom	sub	chr1:6947495	sub(C->T)	chr1:6947495:C:T	inter-coding_intronic	intron	CAMTA1				1	1	1	CAMTA1	NM_001349610_1	0	266094	122285	264	0	0	0	0	0	5.29	5.03	0.25	-5.05	-4.55	-0.5	-1.781	-0.188	-0.644	0.434	0.001	0.003	0.008	0.016	-0.324597
LINK	12185	unaffected	12185.s1		sub	chr1:6953165	sub(C->T)	chr1:6953165:C:T	inter-coding_intronic	intron	CAMTA1				1	1	1	CAMTA1	NM_001349610_1	0	266094	127955	279	0	0	0	0	0	-2.81	-2.4	-0.41	-3.61	-3.22	-0.4	-0.025	-0.239	0.068	-0.203	0	0.001	0.001	0.009	-0.22056
LINK	14149	affected	14149.p1		sub	chr1:6977692	sub(C->T)	chr1:6977692:C:T	inter-coding_intronic	intron	CAMTA1				1	1	1	CAMTA1	NM_001349610_1	0	266094	-113612	174	0	0	0	0	0	3.42	3.71	-0.29	2.6	3.22	-0.62	-0.03	0.362	0.332	0.143	0.002	0.212	0.152	0.353	0.105573
LINK	12529	unaffected	12529.s1	dad	sub	chr1:6988027	sub(T->C)	chr1:6988027:T:C	inter-coding_intronic	intron	CAMTA1				1	1	1	CAMTA1	NM_001349610_1	0	266094	-103277	288	0	0	0	0	0	0.61	0	0.61	-3.08	-3.17	0.1	-2.945	0.202	0.08	0.673	0	0.977	0.979	0.99	0.638331
LINK	13654	affected	13654.p1		ins	chr1:6995300	ins(C)	chr1:6995299:T:TC	inter-coding_intronic	intron	CAMTA1				1	1	1	CAMTA1	NM_001349610_1	1	266094	-96004	480	0	0	0	0	0	-8.5	-8.73	0.23	-11.46	-11.86	0.4	0.155	0.23	0.198	0.062	0.004	0.002	0.003	0.046	0.070638
LINK	11345	unaffected	11345.s1	dad	sub	chr1:7006553	sub(A->G)	chr1:7006553:A:G	inter-coding_intronic	intron	CAMTA1				1	1	1	CAMTA1	NM_001349610_1	0	266094	-84751	222	0	0	0	0	0	-1.28	-2.27	0.98	-1.29	-0.2	-1.09	-0.067	1.207	1.028	-0.564	0	0.003	0.013	0.005	0.202641
LINK	14002	affected	14002.p1	dad	sub	chr1:7007805	sub(G->A)	chr1:7007805:G:A	inter-coding_intronic	intron	CAMTA1				1	1	1	CAMTA1	NM_001349610_1	0	266094	-83499	495	0	0	0.01	0	0.01	-2.28	-0.89	-1.39	-1.1	1.46	-2.56	-0.988	0.987	0.813	-0.259	0	0.02	0.035	0.009	0.04989
LINK	13750	unaffected	13750.s1	dad	sub	chr1:7011471	sub(C->G)	chr1:7011471:C:G	inter-coding_intronic	intron	CAMTA1				1	1	1	CAMTA1	NM_001349610_1	0	266094	-79833	99	0	0	0	0	0	-0.8	-5.47	4.66	-4.52	-6.96	2.43	-0.216	-0.833	-1.11	-0.548	0	0	0	0.003	-0.045677
LINK	13889	unaffected	13889.s1	dad	sub	chr1:7023982	sub(T->C)	chr1:7023982:T:C	inter-coding_intronic	intron	CAMTA1				1	1	1	CAMTA1	NM_001349610_1	0	266094	-67322	291	0	0	0	0	0	-0.53	-0.22	-0.31	-4.13	-4.63	0.5	-1.243	0.298	0.265	0.062	0.001	0.025	0.017	0.374	-0.009869
LINK	14566	affected	14566.p1	dad	sub	chr1:7044660	sub(C->T)	chr1:7044660:C:T	inter-coding_intronic	intron	CAMTA1				1	1	1	CAMTA1	NM_001349610_1	0	266094	-46644	291	0	0	0	0	0	-1.53	-0.33	-1.19	-2.62	-3.37	0.75	-0.169	-0.999	-0.666	-0.032	0.001	0.017	0.449	0.231	0.474475
LINK	11707	affected	11707.p1		ins	chr1:7058871	ins(AC)	chr1:7058870:T:TAC	inter-coding_intronic	intron	CAMTA1				1	1	1	CAMTA1	NM_001349610_1	2	266094	-32433	186	0	0	0	0	0	-3.94	-3.94	0	-5.75	-5.75	0	-1.427	0.881	-0.571	-0.466	0	0.002	0	0.002	-0.277034
LINK	13600	affected	13600.p1		sub	chr1:7060188	sub(C->T)	chr1:7060188:C:T	inter-coding_intronic	intron	CAMTA1				1	1	1	CAMTA1	NM_001349610_1	0	266094	-31116	600	0	0	0	0	0	1.85	2.08	-0.23	2.26	1.74	0.53	-5.717	-4.459	-2.958	-1.03	0	0	0	0.002	-1.03019
LINK	11305	affected	11305.p1	dad	sub	chr1:7063372	sub(C->T)	chr1:7063372:C:T	inter-coding_intronic	intron	CAMTA1				1	1	1	CAMTA1	NM_001349610_1	0	266094	-27932	198	0	0	0	0	0	-2.39	-1.98	-0.41	-3.78	-2.35	-1.44	0.022	0.786	0.787	-0.429	0	0	0.001	0.001	0.077984
LINK	11818	unaffected	11818.s1	mom	sub	chr1:7083566	sub(A->G)	chr1:7083566:A:G	inter-coding_intronic	intron	CAMTA1				1	1	1	CAMTA1	NM_001349610_1	0	266094	-7738	324	0	0	0	0	0	-5.52	-5.53	0.01	-3.16	-6.78	3.62	-0.466	0.133	0.22	-0.217	0	0.002	0.001	0.005	-0.124838
LINK	13795	unaffected	13795.s1	mom	sub	chr1:7085678	sub(G->A)	chr1:7085678:G:A	inter-coding_intronic	intron	CAMTA1				1	1	1	CAMTA1	NM_001349610_1	0	266094	-5626	426	0	0	0	0	0	-0.43	-0.42	-0.01	2.53	2.4	0.13	0.195	-1.439	-1.502	-1.471	0.009	0	0.001	0.002	-0.189869
LINK	13106	unaffected	13106.s1	mom	sub	chr1:7088990	sub(C->T)	chr1:7088990:C:T	inter-coding_intronic	intron	CAMTA1				1	1	1	CAMTA1	NM_001349610_1	0	266094	-2314	108	0	0	0	0	0	-4.54	-3.49	-1.05	1.86	2.4	-0.54	-0.616	-1.313	-1.688	-0.958	0	0	0	0	-0.066243
LINK	13966	unaffected	13966.s1		sub	chr1:7101868	sub(A->G)	chr1:7101868:A:G	inter-coding_intronic	intron	CAMTA1				1	1	1	CAMTA1	NM_001349610_1	0	158120	10497	345	0	0	0	0	0	3.3	3.08	0.22	-0.03	0.65	-0.68	0.222	0.885	-0.319	-0.126	0.096	0.103	0.016	0.021	0.77184
LINK	12029	affected	12029.p1	dad	sub	chr1:7110519	sub(T->C)	chr1:7110519:T:C	inter-coding_intronic	intron	CAMTA1				1	1	1	CAMTA1	NM_001349610_1	0	158120	19148	171	0	0	0	0	0	-2.52	-2.86	0.35	-3.45	-3.83	0.38	-0.176	-0.152	-0.136	-0.41	0	0.003	0.001	0.005	0.085497
LINK	13683	unaffected	13683.s1	dad	sub	chr1:7110530	sub(T->C)	chr1:7110530:T:C	inter-coding_intronic	intron	CAMTA1				1	1	1	CAMTA1	NM_001349610_1	0	158120	19159	171	0	0	0	0	0	-6.31	-6.88	0.57	-4.64	-3.83	-0.82	1.538	1.138	0.964	0.991	1	0.998	0.987	0.993	1.05356
LINK	14433	unaffected	14433.s1	dad	sub	chr1:7111667	sub(C->T)	chr1:7111667:C:T	inter-coding_intronic	intron	CAMTA1				1	1	1	CAMTA1	NM_001349610_1	0	158120	20296	180	0	0	0	0	0	-0.29	0	-0.29	4.39	5.02	-0.62	-2.034	-1.731	-1.927	-1.297	0.001	0.004	0.002	0.006	-0.492606
LINK	14497	unaffected	14497.s1		sub	chr1:7122711	sub(C->T)	chr1:7122711:C:T	inter-coding_intronic	intron	CAMTA1				1	1	1	CAMTA1	NM_001349610_1	0	158120	31340	357	0	0	0	0	0	-2.23	-1.59	-0.64	1.13	0.6	0.53	-0.171	-1.742	-2.476	-2.452	0	0	0	0.001	-0.102386
LINK	14306	affected	14306.p1		sub	chr1:7160424	sub(C->T)	chr1:7160424:C:T	inter-coding_intronic	intron	CAMTA1				1	1	1	CAMTA1	NM_001349610_1	0	158120	69053	198	0	0	0	0	0	4.08	4.37	-0.29	-3.06	-3.58	0.53	-0.086	-1.382	-0.878	0.356	0	0	0.001	0.373	-0.16145
LINK	11420	affected	11420.p1		sub	chr1:7170158	sub(A->G)	chr1:7170158:A:G	inter-coding_intronic	intron	CAMTA1				1	1	1	CAMTA1	NM_001349610_1	0	158120	78787	327	0	0	0	0	0	-1.96	-5.9	3.94	0.85	-4.15	5	0.226	0.65	0.584	0.423	0.001	0.039	0.019	0.119	0.075364
LINK	11561	unaffected	11561.s1	dad	sub	chr1:7182299	sub(G->C)	chr1:7182299:G:C	inter-coding_intronic	intron	CAMTA1				1	1	1	CAMTA1	NM_001349610_1	0	158120	-67192	237	0	0	0	0	0	-0.2	-0.39	0.18	-2.75	-2.91	0.16	0.229	0.275	0.223	0.15	0.014	0.015	0.02	0.055	-0.033941
LINK	13879	affected	13879.p1	dad	sub	chr1:7186902	sub(G->A)	chr1:7186902:G:A	inter-coding_intronic	intron	CAMTA1				1	1	1	CAMTA1	NM_001349610_1	0	158120	-62589	138	0	0	0	0	0	6.31	-0.17	6.48	2.01	1.88	0.13	1.562	-0.232	0.127	0.63	0.008	0.004	0.003	0.011	0.087739
LINK	13456	unaffected	13456.s1	dad	sub	chr1:7204580	sub(G->A)	chr1:7204580:G:A	inter-coding_intronic	intron	CAMTA1				1	1	1	CAMTA1	NM_001349610_1	0	158120	-44911	150	0	0	0	0	0	4.55	4.77	-0.22	-1.18	0.4	-1.59	0.723	0.303	0.25	0.06	0.055	0.868	0.897	0.246	0.766821
LINK	14351	affected	14351.p1	dad	del	chr1:7208080	del(1)	chr1:7208079:AC:A	inter-coding_intronic	intron	CAMTA1				1	1	1	CAMTA1	NM_001349610_1	-1	158120	-41411	360	0	0	0	0	0	0.36	2.97	-2.61	-2.63	-3.75	1.12	-0.261	-0.251	0.024	-0.192	0.005	0.012	0.012	0.014	0.102312
LINK	13390	unaffected	13390.s1	dad	sub	chr1:7252905	sub(C->G)	chr1:7252905:C:G	inter-coding_intronic	intron	CAMTA1				1	1	1	CAMTA1	NM_001349610_1	0	218204	3279	201	0	0	0	0	0	1.93	6.72	-4.79	-0.17	0	-0.16	-0.33	1.026	0.935	-0.064	0.011	0.902	0.956	0.285	0.571671
LINK	14368	unaffected	14368.s1		sub	chr1:7255756	sub(G->T)	chr1:7255756:G:T	inter-coding_intronic	intron	CAMTA1				1	1	1	CAMTA1	NM_001349610_1	0	218204	6130	93	0	0	0	0	0	-0.38	-2.11	1.73	0.41	0.8	-0.38	2.642	0.902	0.884	0.373	0.015	0.566	0.206	0.051	0.859913
LINK	11835	unaffected	11835.s1	mom	sub	chr1:7256263	sub(G->C)	chr1:7256263:G:C	inter-coding_intronic	intron	CAMTA1				1	1	1	CAMTA1	NM_001349610_1	0	218204	6637	114	0	0	0	0	0	2.11	2.13	-0.02	-0.18	0.27	-0.45	1.431	0.814	0.474	0.697	0.006	0.054	0.044	0.287	0.226466
LINK	11232	affected	11232.p1		del	chr1:7277381	del(1)	chr1:7277380:AG:A	inter-coding_intronic	intron	CAMTA1				1	1	1	CAMTA1	NM_001349610_1	-1	218204	27755	84	0	0	0	0	0	1.2	1.58	-0.38	0.02	3.6	-3.58	-0.232	0.883	0.884	0.576	0.003	0.007	0.005	0.002	0.054491
LINK	14603	affected	14603.p1		ins	chr1:7281764	ins(T)	chr1:7281763:A:AT	inter-coding_intronic	intron	CAMTA1				1	1	1	CAMTA1	NM_001349610_1	1	218204	32138	357	0	0	0	0	0	-4.48	-4.48	0	1.78	1.78	0	-0.517	1.049	0.913	0.614	0	0.052	0.008	0.54	0.04652
LINK	13207	affected	13207.p1		sub	chr1:7284907	sub(C->T)	chr1:7284907:C:T	inter-coding_intronic	intron	CAMTA1				1	1	1	CAMTA1	NM_001349610_1	0	218204	35281	327	0	0	0	0	0	2	2.3	-0.29	-0.68	0.07	-0.75	-0.412	-0.24	-0.271	0.143	0	0.001	0	0.101	-0.101362
LINK	14397	affected	14397.p1	dad	ins	chr1:7290574	ins(C)	chr1:7290573:A:AC	inter-coding_intronic	intron	CAMTA1				1	1	1	CAMTA1	NM_001349610_1	1	218204	40948	507	0	0	0	0	0	-1.75	-1.75	0	-9.26	-9.26	0	0.097	-0.181	-0.301	-0.548	0	0	0.001	0.001	-0.1619
LINK	13940	affected	13940.p1		sub	chr1:7305152	sub(A->G)	chr1:7305152:A:G	inter-coding_intronic	intron	CAMTA1				1	1	1	CAMTA1	NM_001349610_1	0	218204	55526	162	0	0	0	0.01	0.01	-2.68	-2.79	0.11	-1.59	-3.73	2.14	-0.081	0.63	-0.07	0.167	0.003	0.034	0.021	0.261	0.217383
LINK	12782	unaffected	12782.s1		sub	chr1:7308996	sub(T->C)	chr1:7308996:T:C	inter-coding_intronic	intron	CAMTA1				1	1	1	CAMTA1	NM_001349610_1	0	218204	59370	240	0	0	0	0	0	-3.33	-3.73	0.41	1.94	1.31	0.62	0.627	0.534	0.516	0.158	0.016	0.01	0.018	0.061	0.183668
LINK	13387	affected	13387.p1	dad	sub	chr1:7314044	sub(G->A)	chr1:7314044:G:A	inter-coding_intronic	intron	CAMTA1				1	1	1	CAMTA1	NM_001349610_1	0	218204	64418	201	0	0	0	0	0	-0.29	-0.18	-0.11	-5.32	-5.92	0.6	-0.724	-0.923	-1.087	-1.245	0	0	0	0.001	-0.075182
LINK	13998	affected	13998.p1	dad	sub	chr1:7317766	sub(A->G)	chr1:7317766:A:G	inter-coding_intronic	intron	CAMTA1				1	1	1	CAMTA1	NM_001349610_1	0	218204	68140	210	0	0	0	0	0	-1.16	0.9	-2.05	-1.02	-1.03	0.01	-0.623	-0.278	-0.29	-0.181	0	0.001	0.003	0.013	0.15135
LINK	14417	affected	14417.p1		sub	chr1:7331566	sub(C->T)	chr1:7331566:C:T	inter-coding_intronic	intron	CAMTA1				1	1	1	CAMTA1	NM_001349610_1	0	218204	81940	195	0	0	0	0	0	3.55	3.88	-0.33	2.2	-0.24	2.45	0.488	0.073	0.07	0.598	0	0	0.001	0.001	-0.025148
LINK	13865	unaffected	13865.s1		sub	chr1:7338967	sub(C->G)	chr1:7338967:C:G	inter-coding_intronic	intron	CAMTA1				1	1	1	CAMTA1	NM_001349610_1	0	218204	89341	288	0	0	0	0	0	3.72	-0.11	3.83	-3.93	-3.38	-0.54	-0.295	0.379	0.313	0.143	0.001	0.008	0.016	0.486	-0.13679
LINK	13865	unaffected	13865.s1		sub	chr1:7338985	sub(A->T)	chr1:7338985:A:T	inter-coding_intronic	intron	CAMTA1				1	1	1	CAMTA1	NM_001349610_1	0	218204	89359	288	0	0	0	0	0	2.9	2.86	0.03	1.64	0.03	1.61	-0.233	-0.325	-0.486	0.167	0	0.001	0	0.502	-0.124841
LINK	13439	affected	13439.p1		sub	chr1:7350871	sub(G->A)	chr1:7350871:G:A	inter-coding_intronic	intron	CAMTA1				1	1	1	CAMTA1	NM_001349610_1	0	218204	101245	195	0	0	0	0	0	4.27	4.43	-0.16	-1.92	1.2	-3.13	-0.132	-1.555	-1.875	-1.288	0	0	0	0	-0.238287
LINK	12469	affected	12469.p1		sub	chr1:7399195	sub(G->A)	chr1:7399195:G:A	inter-coding_intronic	intron	CAMTA1				1	1	1	CAMTA1	NM_001349610_1	0	218204	-68635	147	0	0	0	0	0	-3	-2.99	-0.01	-0.62	-0.61	-0.01	-0.596	-0.976	-1.184	0.15	0.04	0.004	0.006	0.172	-0.141268
LINK	11634	affected	11634.p1		sub	chr1:7416530	sub(C->T)	chr1:7416530:C:T	inter-coding_intronic	intron	CAMTA1				1	1	1	CAMTA1	NM_001349610_1	0	218204	-51300	81	0	0	0	0	0	-1.82	-1.53	-0.29	-4.81	-4.7	-0.11	0.055	0.087	0.065	0.057	0.135	0.042	0.063	0.139	0.068732
LINK	13349	affected	13349.p1		sub	chr1:7417368	sub(C->T)	chr1:7417368:C:T	inter-coding_intronic	intron	CAMTA1				1	1	1	CAMTA1	NM_001349610_1	0	218204	-50462	291	0	0	0	0	0	6.18	5.92	0.25	-5.74	-5.11	-0.62	0.076	0.087	0.089	0.057	0.223	0.259	0.264	0.173	0.485911
LINK	11638	unaffected	11638.s1		sub	chr1:7439802	sub(G->A)	chr1:7439802:G:A	inter-coding_intronic	intron	CAMTA1				1	1	1	CAMTA1	NM_001349610_1	0	218204	-28028	162	0	0	0	0	0	-1.32	-3.37	2.05	0.32	0.75	-0.43	-0.293	-0.955	-0.736	-0.804	0	0	0.001	0.02	-0.075542
LINK	11441	unaffected	11441.s1		sub	chr1:7448922	sub(G->A)	chr1:7448922:G:A	inter-coding_intronic	intron	CAMTA1				1	1	1	CAMTA1	NM_001349610_1	0	218204	-18908	243	0	0	0	0	0	2.13	2.29	-0.16	-3.01	-0.83	-2.18	-0.044	-0.621	-0.758	-0.15	0	0	0	0.005	-0.230334
LINK	11067	affected	11067.p1		ins	chr1:7480162	ins(TG)	chr1:7480161:A:ATG	inter-coding_intronic	intron	CAMTA1				1	1	1	CAMTA1	NM_001349610_1	2	172499	12261	162	0	0	0	0	0	-2.29	-2.29	0	4.87	5.08	-0.21	-1.116	0.359	0.356	-0.16	0	0.002	0.004	0.058	-0.274183
LINK	11325	unaffected	11325.s1	mom	sub	chr1:7481044	sub(A->G)	chr1:7481044:A:G	inter-coding_intronic	intron	CAMTA1				1	1	1	CAMTA1	NM_001349610_1	0	172499	13143	621	0	0	0	0	0	-0.71	-0.16	-0.56	-5.21	-6.85	1.64	-3.284	-0.106	-0.204	-0.273	0	0.002	0.002	0.014	-0.272888
LINK	14131	affected	14131.p1	dad	del	chr1:7483819	del(1)	chr1:7483818:AG:A	inter-coding_intronic	intron	CAMTA1				1	1	1	CAMTA1	NM_001349610_1	-1	172499	15918	336	0	0	0	0	0	4.22	5.33	-1.11	-0.32	-0.6	0.27	-0.451	0.693	-0.015	0.777	0	0.002	0.001	0.002	-0.061602
LINK	12592	unaffected	12592.s1		sub	chr1:7490523	sub(G->T)	chr1:7490523:G:T	inter-coding_intronic	intron	CAMTA1				1	1	1	CAMTA1	NM_001349610_1	0	172499	22622	141	0	0	0	0	0	-4.74	-2.94	-1.8	-0.42	2.27	-2.69	0.782	0.603	0.343	0.15	0.001	0.001	0.003	0.139	-0.040735
LINK	11028	affected	11028.p1	dad	sub	chr1:7496930	sub(C->T)	chr1:7496930:C:T	inter-coding_intronic	intron	CAMTA1				1	1	1	CAMTA1	NM_001349610_1	0	172499	29029	255	0	0	0	0	0	3.24	3.53	-0.29	-2.52	-5.46	2.94	0.331	-0.287	-0.952	-0.281	0	0	0	0.001	-0.262618
LINK	14107	unaffected	14107.s1		sub	chr1:7509550	sub(C->T)	chr1:7509550:C:T	inter-coding_intronic	intron	CAMTA1				1	1	1	CAMTA1	NM_001349610_1	0	172499	41649	117	0	0	0	0	0	1.71	2	-0.29	-1.05	-0.74	-0.31	1.095	0.078	0.067	-0.011	1	0.999	1	0.997	1.60366
LINK	12228	unaffected	12228.s1	mom	sub	chr1:7526223	sub(G->A)	chr1:7526223:G:A	inter-coding_intronic	intron	CAMTA1				1	1	1	CAMTA1	NM_001349610_1	0	172499	58322	384	0	0	0	0	0	-3.53	-3.31	-0.22	-3.47	-1.23	-2.23	0.223	-0.567	-0.234	-0.804	0	0	0	0.001	0.057086
LINK	14602	unaffected	14602.s1		sub	chr1:7528275	sub(A->T)	chr1:7528275:A:T	inter-coding_intronic	intron	CAMTA1				1	1	1	CAMTA1	NM_001349610_1	0	172499	60374	150	0	0	0	0	0	-4.02	-3.39	-0.63	0.48	2.31	-1.83	-0.656	-0.241	0.078	0.423	0	0	0	0.017	-0.135845
LINK	12066	affected	12066.p1		sub	chr1:7546761	sub(T->C)	chr1:7546761:T:C	inter-coding_intronic	intron	CAMTA1				1	1	1	CAMTA1	NM_001349610_1	0	172499	78860	369	0	0	0	0	0	-2.81	-3.22	0.41	-2.67	-1.14	-1.53	0.283	0.388	0.336	0.158	0.023	0.022	0.021	0.015	0.110445
LINK	12650	unaffected	12650.s1		sub	chr1:7555905	sub(C->T)	chr1:7555905:C:T	inter-coding_intronic	intron	CAMTA1				1	1	1	CAMTA1	NM_001349610_1	0	172499	-84495	126	0	0	0	0	0	0.95	1.28	-0.33	2.82	-1.23	4.05	-0.298	-1.408	-0.284	-0.442	0	0	0.001	0.001	-0.070643
LINK	14154	affected	14154.p1		sub	chr1:7580981	sub(G->A)	chr1:7580981:G:A	inter-coding_intronic	intron	CAMTA1				1	1	1	CAMTA1	NM_001349610_1	0	172499	-59419	345	0	0	0	0	0	-7.2	-6.99	-0.22	-4.19	-2.23	-1.97	-0.028	-0.335	-0.356	-0.913	0	0	0	0.001	-0.20495
LINK	11989	unaffected	11989.s1		sub	chr1:7601430	sub(G->A)	chr1:7601430:G:A	inter-coding_intronic	intron	CAMTA1				1	1	1	CAMTA1	NM_001349610_1	0	172499	-38970	678	0	0	0	0	0	2.99	0.97	2.01	1.4	0.09	1.32									0.120437
LINK	14659	unaffected	14659.s1	dad	sub	chr1:7601927	sub(C->T)	chr1:7601927:C:T	inter-coding_intronic	intron	CAMTA1				1	1	1	CAMTA1	NM_001349610_1	0	172499	-38473	396	0	0	0	0	0	-1.07	-0.73	-0.35	0.07	0.63	-0.56									0.069978
LINK	14213	affected	14213.p1	dad	sub	chr1:7610608	sub(C->A)	chr1:7610608:C:A	inter-coding_intronic	intron	CAMTA1				1	1	1	CAMTA1	NM_001349610_1	0	172499	-29792	366	0	0	0	0	0	-0.11	2.63	-2.74	3.16	0.58	2.58	-0.635	-0.643	-0.061	-0.412	0	0	0.011	0.007	-0.243098
LINK	12295	affected	12295.p1		sub	chr1:7631714	sub(G->A)	chr1:7631714:G:A	inter-coding_intronic	intron	CAMTA1				1	1	1	CAMTA1	NM_001349610_1	0	172499	-8686	336	0	0	0	0	0	-0.82	-4.38	3.56	-1.34	-0.12	-1.22	-0.231	-0.548	-0.631	-0.259	0	0	0	0.003	-0.139323
LINK	12011	unaffected	12011.s1		sub	chr1:7645697	sub(G->A)	chr1:7645697:G:A	inter-coding_intronic	intron	CAMTA1				1	1	1	CAMTA1	NM_001349610_1	0	21173	5144	549	0	0	0	0	0	-0.51	-0.4	-0.11	-0.93	-0.86	-0.07	-2.707	-1.837	-2.387	-0.356	0	0	0	0.003	-0.317252
LINK	13348	affected	13348.p1		sub	chr1:7673032	sub(G->T)	chr1:7673032:G:T	inter-coding_intronic	intron	CAMTA1				1	1	1	CAMTA1	NM_001349610_1	0	6562	1995	588	0	0	0	0	0	-1.41	-1.26	-0.14	5.64	2.79	2.85	0.031	1.073	0.142	0.368	0.007	0.003	0.001	0.002	0.112412
LINK	13317	unaffected	13317.s1	mom	sub	chr1:7675600	sub(G->A)	chr1:7675600:G:A	inter-coding_intronic	intron	CAMTA1				1	1	1	CAMTA1	NM_001349610_1	0	6562	-1999	327	0	0	0	0	0	3.71	-1.44	5.15	0.56	3.01	-2.45	-1.458	-2.897	-1.992	-1.824	0	0	0	0.001	-0.457828
LINK	14178	unaffected	14178.s1		sub	chr1:7677484	sub(G->A)	chr1:7677484:G:A	inter-coding_intronic	intron	CAMTA1				1	1	1	CAMTA1	NM_001349610_1	0	6562	-115	228	0	0	0	0	0	1.73	1.84	-0.11	-2.43	0.13	-2.56	-0.656	0.153	0.051	0.83	0	0	0.001	0.325	-0.057656
LINK	13773	affected	13773.p1		sub	chr1:7680887	sub(T->A)	chr1:7680887:T:A	inter-coding_intronic	intron	CAMTA1				1	1	1	CAMTA1	NM_001349613_1	0	52233	672	474	0	0	0	0	0	2.71	2.19	0.52	-0.49	-0.87	0.38	0.14	-1.301	-1.202	-0.301	0.299	0.001	0	0.013	0.709942
LINK	13626	unaffected	13626.s1	dad	del	chr1:7684885	del(1)	chr1:7684884:AC:A	inter-coding_intronic	intron	CAMTA1				1	1	1	CAMTA1	NM_001349613_1	-1	52233	4670	651	0	0	0	0	0	-6.86	-6.72	-0.15	-3.28	-3.28	0.01	0.05	-0.339	-0.293	0.057	0.001	0.002	0	0.182	0.04795
LINK	14685	unaffected	14685.s1		sub	chr1:7700283	sub(T->C)	chr1:7700283:T:C	inter-coding_intronic	intron	CAMTA1				1	1	1	CAMTA1	NM_001349613_1	0	52233	20068	174	0	0	0	0	0	2.48	2.13	0.35	-6.32	-6.08	-0.24	0.18	0.976	0.986	0.673	0	0.057	0.016	0.088	0.130981
LINK	13251	affected	13251.p1		sub	chr1:7706261	sub(A->G)	chr1:7706261:A:G	inter-coding_intronic	intron	CAMTA1				1	1	1	CAMTA1	NM_001349613_1	0	52233	26046	240	0	0	0.89	0.01	0.89	5.46	4.48	0.98	6.69	0.21	6.48	0.132	-0.17	0.162	0.722	0	0	0.001	0.003	0.206751
LINK	11587	affected	11587.p1		sub	chr1:7719875	sub(T->A)	chr1:7719875:T:A	inter-coding_intronic	intron	CAMTA1				1	1	1	CAMTA1	NM_001349613_1	0	52233	-12573	228	0	0	0	0	0	-0.89	-2.26	1.36	-4.41	-5.92	1.51	-0.211	1.138	0.964	-0.604	0	0.616	0.215	0.074	0.509729
LINK	13180	unaffected	13180.s1		sub	chr1:7759245	sub(C->T)	chr1:7759245:C:T	inter-coding_intronic	intron	CAMTA1				1	1	1	CAMTA1	NM_001349610_1	0	10791	3577	228	0	0	0	0	0	-4.47	-4.78	0.31	-5.6	-4.16	-1.44	-1.271	0.987	0.935	-0.526	0	0.026	0.006	0.001	-0.153702
LINK	12592	unaffected	12592.s1		ins	chr1:7789144	ins(TATG)	chr1:7789143:A:ATATG	inter-coding_intronic	intron	PER3							PER3	NM_001289861_1	4	5711	898	156	0	0	0	0	0	-6.94	-7.05	0.11	-0.87	-5.48	4.61	-0.49	0.406	-0.27	-1.156	0.001	0	0.002	0.001	-0.030182
LINK	13335	unaffected	13335.s1		sub	chr1:7800500	sub(A->G)	chr1:7800500:A:G	inter-coding_intronic	intron	PER3							PER3	NM_001289861_1	0	2440	-613	135	0	0	0	0	0	-4.39	-4.71	0.32	0.74	0.31	0.43	0.941	0.663	0.483	0.167	0.007	0.085	0.018	0.034	0.272312
LINK	11977	unaffected	11977.s1	dad	sub	chr1:7800953	sub(A->G)	chr1:7800953:A:G	inter-coding_intronic	intron	PER3							PER3	NM_001289861_1	0	2440	-160	120	0	0	0	0	0	-4.88	-3.9	-0.98	-5.65	-4.33	-1.32	0.84	-0.08	0.926	-0.157	0.001	0	0.006	0.001	0.185567
LINK	13585	unaffected	13585.s1	dad	sub	chr1:7811147	sub(A->G)	chr1:7811147:A:G	inter-coding_intronic	intron	PER3							PER3	NM_001289861_1	0	8697	559	45	0	0	0	0	0	-0.31	-5.91	5.6	-0.95	-3.88	2.94	-0.33	-0.237	-0.613	0.423	0	0.055	0.02	0.025	0.009437
LINK	11842	affected	11842.p1	dad	sub	chr1:7823115	sub(A->G)	chr1:7823115:A:G	inter-coding_intronic	intron	PER3							PER3	NM_001289861_1	0	5840	2475	123	0	0	0	0	0	2.07	1.09	0.98	0.55	-5.92	6.48	-0.787	-0.394	-0.636	0.167	0.058	0.059	0.031	0.207	-0.054862
LINK	14633	affected	14633.p1		del	chr1:7826763	del(2)	chr1:7826762:CTG:C	inter-coding_intronic	intron	PER3							PER3	NM_001289861_1	-2	408	53	246	0	0	0	0	0	-5.32	-5.69	0.37	-2.7	-0.31	-2.39	0.692	-0.502	-0.674	-0.09	0.001	0.001	0.001	0.003	0.118737
LINK	13115	affected	13115.p1	dad	sub	chr1:7838359	sub(C->T)	chr1:7838359:C:T	inter-coding_intronic	intron	PER3							PER3	NM_001289861_1	0	5523	1210	393	0	0	0	0	0	-4.47	-4.12	-0.35	-4.57	-4.46	-0.11	-2.342	-1.045	-1.052	-1.297	0	0.004	0.001	0.026	-0.497353
LINK	14348	affected	14348.p1		sub	chr1:7845922	sub(G->A)	chr1:7845922:G:A	intergenic	intergenic																									0.239	-0.244	-0.119	-0.497	0.002	0.015	0.069	0.049	-0.026979
LINK	11765	unaffected	11765.s1		sub	chr1:7854204	sub(C->T)	chr1:7854204:C:T	intergenic	intergenic																									-0.622	-1.227	-0.33	0.057	0	0	0	0.195	-0.15074
LINK	14017	affected	14017.p1	dad	sub	chr1:7858064	sub(G->A)	chr1:7858064:G:A	intergenic	intergenic																									0.994	0.176	0.079	0.917	0.036	0.009	0.005	0.094	0.086722
LINK	14127	affected	14127.p1		sub	chr1:7876724	sub(G->T)	chr1:7876724:G:T	intergenic	intergenic																									0.133	0.225	0.194	0.06	0.169	0.122	0.109	0.203	0.165548
LINK	11563	unaffected	11563.s1		sub	chr1:7916635	sub(T->C)	chr1:7916635:T:C	peripheral	3'UTR	TNFRSF9						1							0	0	0	0	0	0.1	0.02	0.09	4.78	2.33	2.45	-1.61	0.096	0.148	0.614	0	0.025	0.024	0.021	0.158975
LINK	13881	unaffected	13881.s1		sub	chr1:7946806	sub(G->A)	chr1:7946806:G:A	intergenic	intergenic																									-0.525	0.442	0.363	0.15	0.005	0.01	0.052	0.026	-0.000573
LINK	12723	unaffected	12723.s1		sub	chr1:7965955	sub(A->T)	chr1:7965955:A:T	inter-coding_intronic	intron	PARK7							PARK7	NM_001123377_1	0	3920	530	255	0	0	0	0	0	3.73	3.7	0.03	0.95	3.92	-2.97	-0.194	0.49	0.411	0.167	0	0.023	0.029	0.1	-0.047094
LINK	14261	affected	14261.p1	dad	sub	chr1:7973740	sub(A->G)	chr1:7973740:A:G	inter-coding_intronic	intron	PARK7							PARK7	NM_001123377_1	0	6689	2777	126	0	0	0	0	0	-3.61	-10.25	6.65	-5.55	-5.31	-0.24	0.33	0.403	0.386	0.066	0.027	0.002	0.004	0.374	0.194836
LINK	14304	unaffected	14304.s1		sub	chr1:7985118	sub(G->A)	chr1:7985118:G:A	peripheral	3'UTR	PARK7													0	0	0	0	0	-3.09	-2.72	-0.37	-5.63	-3.07	-2.56	-1.893	-0.501	-0.059	-0.497	0	0	0.001	0.001	-0.051842
LINK	11399	unaffected	11399.s1		del	chr1:7995003	del(4)	chr1:7995002:CTTTT:C	intergenic	intergenic																									0.177	0.266	-0.755	0.149	0.001	0.001	0	0.006	0.060987
LINK	11711	affected	11711.p1		sub	chr1:8005911	sub(C->T)	chr1:8005911:C:T	intergenic	intergenic																									-1.77	-1.265	-1.593	0.143	0.001	0	0	0.121	-0.393287
LINK	14208	affected	14208.p1		del	chr1:8025662	del(1)	chr1:8025661:TA:T	peripheral	5'UTR-intron	ERRFI1						1	ERRFI1	NM_018948_1	-1	10466	496	249	0	0	0	0	0	-2.02	-2.02	0	-1.33	-1.33	0	-0.508	-0.009	-0.187	-0.23	0	0.001	0	0.003	0.417412
LINK	11459	affected	11459.p1	dad	sub	chr1:8039895	sub(T->C)	chr1:8039895:T:C	intergenic	intergenic																									-0.953	-0.111	-0.342	0.392	0	0.002	0.023	0.053	-0.070594
LINK	13870	unaffected	13870.s1	mom	sub	chr1:8065283	sub(C->T)	chr1:8065283:C:T	intergenic	intergenic																									0.349	-0.601	0.518	0.548	0.001	0.001	0.003	0.005	-0.123674
LINK	14483	unaffected	14483.s1		sub	chr1:8079099	sub(C->T)	chr1:8079099:C:T	intergenic	intergenic																									0.752	-0.229	0.031	-1.388	0.023	0.386	0.832	0.029	0.371664
LINK	14448	affected	14448.p1		sub	chr1:8081291	sub(A->G)	chr1:8081291:A:G	intergenic	intergenic																									-0.187	0.048	-0.113	0.167	0	0.001	0.001	0.017	-0.154792
LINK	11235	unaffected	11235.s1		sub	chr1:8088341	sub(C->G)	chr1:8088341:C:G	intergenic	intergenic																									-0.038	0.256	0.237	0.143	0.001	0.146	0.1	0.106	0.022242
LINK	14285	affected	14285.p1		del	chr1:8098910	del(1)	chr1:8098909:CA:C	intergenic	intergenic																									0.237	0.314	0.294	0.066	0.027	0.013	0.014	0.291	0.261028
LINK	13502	affected	13502.p1		sub	chr1:8104215	sub(G->A)	chr1:8104215:G:A	intergenic	intergenic																									-0.626	0.667	0.655	0.15	0	0.008	0.003	0.065	-0.0487
LINK	12651	affected	12651.p1		sub	chr1:8104723	sub(A->T)	chr1:8104723:A:T	intergenic	intergenic																									1.291	0.183	0.219	0.722	0.038	0.083	0.022	0.144	0.443179
LINK	11208	unaffected	11208.s1		sub	chr1:8110595	sub(G->A)	chr1:8110595:G:A	intergenic	intergenic																									0.339	0.425	0.339	0.15	0.014	0.093	0.022	0.115	0.009713
LINK	14486	unaffected	14486.s1		ins	chr1:8121354	ins(A)	chr1:8121353:G:GA	intergenic	intergenic																									0.488	0.315	1.199	-0.134	0.001	0.039	0.027	0	0.590703
LINK	13147	affected	13147.p1	dad	sub	chr1:8126556	sub(C->T)	chr1:8126556:C:T	intergenic	intergenic																									-0.961	-0.727	-0.849	0.057	0.038	0.043	0.025	0.428	-0.196859
LINK	13139	affected	13139.p1		sub	chr1:8128906	sub(G->A)	chr1:8128906:G:A	intergenic	intergenic																									-1.393	-2.364	-2.627	0.15	0.033	0.01	0.014	0.181	-0.228057
LINK	14485	affected	14485.p1		sub	chr1:8131957	sub(A->G)	chr1:8131957:A:G	intergenic	intergenic																									1.83	-0.018	0.064	-0.681	0.004	0.003	0.003	0.026	0.331127
LINK	14053	affected	14053.p1		sub	chr1:8174678	sub(C->G)	chr1:8174678:C:G	intergenic	intergenic																									-0.171	-0.523	-0.72	-1.03	0	0	0.001	0.009	-0.267081
LINK	11543	affected	11543.p1	dad	sub	chr1:8185860	sub(C->T)	chr1:8185860:C:T	intergenic	intergenic																									-0.436	-0.077	-0.066	0.356	0	0	0	0.003	-0.115138
LINK	14157	affected	14157.p1		sub	chr1:8190204	sub(C->T)	chr1:8190204:C:T	intergenic	intergenic																									0.333	0.631	0.53	-0.226	0.723	0.417	0.348	0.87	0.407007
LINK	12787	unaffected	12787.s1		ins	chr1:8191848	ins(T)	chr1:8191847:C:CT	intergenic	intergenic																									0.303	-0.488	0.336	0.158	0.036	0	0.001	0.444	0.177216
LINK	14330	unaffected	14330.s1		del	chr1:8201678	del(1)	chr1:8201677:AG:A	intergenic	intergenic																									-0.073	0.092	0.138	0.63	0	0.001	0.001	0.006	-0.201772
LINK	13732	affected	13732.p1	dad	sub	chr1:8213879	sub(G->A)	chr1:8213879:G:A	noncoding	non-coding-intron	LINC01714							LINC01714	NR_125998_1	0	4030	-746	213	0	0	0	0	0	-1.05	-4.26	3.21	1.38	1.14	0.24	-0.983	-0.823	-1.042	-0.485	0	0	0	0.006	-0.197301
LINK	13424	affected,unaffected	13424.p1,13424.s1	mom	sub	chr1:8261812	sub(G->A)	chr1:8261812:G:A	intergenic	intergenic																									0.133	0.144	0.132	0.06	0.003	0.004	0.003	0.323	0.027908
LINK	13099	affected	13099.p1		del	chr1:8283647	del(1)	chr1:8283646:TG:T	intergenic	intergenic																									-1.53	-0.378	-0.381	-0.497	0	0.002	0.004	0.001	-0.291666
LINK	12101	affected	12101.p1		sub	chr1:8288226	sub(C->G)	chr1:8288226:C:G	intergenic	intergenic																									-0.059	-0.935	-0.982	0.057	0.834	0.204	0.157	0.197	0.538027
LINK	13575	affected	13575.p1	mom	sub	chr1:8306090	sub(A->G)	chr1:8306090:A:G	intergenic	intergenic																									-0.766	0.593	0.63	0.167	0.001	0.255	0.023	0.223	0.099635
LINK	12329	unaffected	12329.s1		sub	chr1:8307742	sub(C->A)	chr1:8307742:C:A	intergenic	intergenic																									-0.764	-1.522	-0.694	0.143	0.009	0.002	0.014	0.146	-0.229111
LINK	13853	unaffected	13853.s1		sub	chr1:8332087	sub(C->T)	chr1:8332087:C:T	inter-coding_intronic	intron	SLC45A1							SLC45A1	NM_001080397_1	0	4501	1151	261	0	0	0	0	0	-3.09	-2.74	-0.35	-3.1	-3.6	0.5	-0.346	0.27	0.263	0.057	0	0.003	0.006	0.151	-0.022928
LINK	11834	unaffected	11834.s1		sub	chr1:8340843	sub(A->G)	chr1:8340843:A:G	inter-coding_intronic	intron	SLC45A1							SLC45A1	NM_001080397_1	0	4049	1145	165	0	0	0	0	0	-1.46	-3.49	2.03	-1.17	-1.6	0.43	-0.531	-0.4	-0.162	0.066	0	0.007	0.01	0.112	-0.075714
LINK	13088	affected	13088.p1		sub	chr1:8344788	sub(A->G)	chr1:8344788:A:G	intergenic	intergenic																									-0.18	0.025	-0.114	0.96	0	0	0	0.008	-0.077504
LINK	11654	affected	11654.p1	dad	sub	chr1:8361229	sub(G->A)	chr1:8361229:G:A	coding	nonsense	RERE	1	1		1	1								0	0	0	0	0	3.9	5.09	-1.19	-3.38	-1.95	-1.44	6.818	1.176	1.048	0.917	0.997	0.209	0.067	0.41	6.84702
LINK	14201	unaffected	14201.s1		sub	chr1:8361778	sub(C->A)	chr1:8361778:C:A	coding	missense	RERE	1	1		1	1								0	0	0	0.01	0.01	0.31	0.99	-0.68	-3.24	-4.83	1.59	0.352	-0.216	-0.304	-0.546	0.993	0.997	0.998	0.993	3.25708
LINK	13879	affected	13879.p1		sub	chr1:8375919	sub(T->C)	chr1:8375919:T:C	inter-coding_intronic	intron	RERE	1	1		1	1		RERE	NM_012102_1	0	56753	-9945	126	0	0	0	0	0	-8.91	-8.32	-0.59	-1.38	-5.64	4.26	-0.291	-1.218	-0.699	-1.086	0	0	0.002	0.183	-0.007636
LINK	11580	unaffected	11580.s1		sub	chr1:8383002	sub(T->C)	chr1:8383002:T:C	inter-coding_intronic	intron	RERE	1	1		1	1		RERE	NM_012102_1	0	56753	-17028	69	0	0	0	0	0	0.74	0.53	0.22	-1.05	-3.61	2.56	-0.072	-1.666	-0.931	0.397	0.725	0	0.003	0.041	0.478275
LINK	11220	unaffected	11220.s1		sub	chr1:8398806	sub(T->A)	chr1:8398806:T:A	inter-coding_intronic	intron	RERE	1	1		1	1		RERE	NM_012102_1	0	56753	23921	75	0	0	0	0	0	-3.36	-3.48	0.13	-4.12	-3.13	-0.99	-0.351	-0.579	0.503	0.158	0	0.002	0.032	0.065	0.171465
LINK	14596	affected	14596.p1	dad	sub	chr1:8414139	sub(C->T)	chr1:8414139:C:T	inter-coding_intronic	intron	RERE	1	1		1	1		RERE	NM_012102_1	0	56753	8588	402	0	0	0	0	0	-0.28	-0.19	-0.1	-7.22	-3.98	-3.24	1.503	0.602	0.698	0.143	0.004	0.088	0.01	0.25	0.15308
LINK	11918	affected	11918.p1		del	chr1:8428792	del(6)	chr1:8428791:AAATAAC:A	inter-coding_intronic	intron	RERE	1	1		1	1		RERE	NM_012102_1	-6	43118	-5985	117	0	0	0	0	0	-4.02	-4.02	0	-6.83	-3.55	-3.28	0.01	-0.821	-0.297	0.722	0	0	0.004	0.008	-0.144932
LINK	12891	affected	12891.p1		sub	chr1:8471283	sub(A->G)	chr1:8471283:A:G	inter-coding_intronic	intron	RERE	1	1		1	1		RERE	NM_012102_1	0	29040	-5260	111	0	0	0	0	0	3.71	2.52	1.19	0.79	0.17	0.62	-0.554	-0.88	-1.056	-2.028	0	0.001	0	0.001	-0.018237
LINK	12372	unaffected	12372.s1		sub	chr1:8481408	sub(C->T)	chr1:8481408:C:T	inter-coding_intronic	intron	RERE	1	1		1	1		RERE	NM_012102_1	0	29040	13655	123	0	0	0	0	0	-2.6	-2.74	0.14	5.85	6.04	-0.19	-0.897	-1.102	-0.49	0.143	0	0	0	0.004	-0.265149
LINK	12892	affected	12892.p1		sub	chr1:8501145	sub(G->A)	chr1:8501145:G:A	inter-coding_intronic	intron	RERE	1	1		1	1		RERE	NM_012102_1	0	11098	-3616	807	0	0	0	0	0	-0.53	0.66	-1.19	5	0.9	4.1									0.095029
LINK	13870	unaffected	13870.s1		sub	chr1:8521604	sub(C->T)	chr1:8521604:C:T	inter-coding_intronic	intron	RERE	1	1		1	1		RERE	NM_012102_1	0	32539	-12929	57	0	0	0	0	0	-1.33	-1.24	-0.1	1.66	1.52	0.13	0.037	0.795	0.789	0.356	0.273	0.061	0.159	0.029	0.458707
LINK	14336	unaffected	14336.s1		sub	chr1:8532462	sub(C->T)	chr1:8532462:C:T	inter-coding_intronic	intron	RERE	1	1		1	1		RERE	NM_012102_1	0	32539	8752	237	0	0	0	0	0	4.22	4.33	-0.11	0.95	3.4	-2.45	0.305	0.367	0.327	0.143	0.004	0.004	0.005	0.014	0.004802
LINK	12163	affected	12163.p1		sub	chr1:8539424	sub(G->A)	chr1:8539424:G:A	inter-coding_intronic	intron	RERE	1	1		1	1		RERE	NM_012102_1	0	32539	1790	189	0	0	0	0	0	-0.66	-0.26	-0.41	-4.99	-5.8	0.81	-0.67	-0.332	-0.49	0.15	0.005	0.04	0.017	0.204	-0.19101
LINK	14229	affected	14229.p1	dad	sub	chr1:8543952	sub(C->T)	chr1:8543952:C:T	inter-coding_intronic	intron	RERE	1	1		1	1		RERE	NM_012102_1	0	15157	-2634	252	0	0	0	0	0	-4.35	-2.35	-2	-2.25	-2.45	0.21	-0.091	-0.018	-0.082	0.356	0	0.007	0.01	0.686	-0.148404
LINK	12221	unaffected	12221.s1		sub	chr1:8564840	sub(G->A)	chr1:8564840:G:A	inter-coding_intronic	intron	RERE	1	1		1	1		RERE	NM_012102_1	0	57038	-7317	168	0	0	0	0	0	-4.46	-4.34	-0.13	-5.97	-9.04	3.07	0.171	0.06	0.06	0.06	0.002	0.002	0.006	0.039	-0.048577
LINK	12221	unaffected	12221.s1		sub	chr1:8564842	sub(G->A)	chr1:8564842:G:A	inter-coding_intronic	intron	RERE	1	1		1	1		RERE	NM_012102_1	0	57038	-7319	168	0	0	0	0	0	-4.03	-4.34	0.31	-5.75	-9.04	3.28	-1.344	-1.375	-1.896	0.06	0.001	0.002	0.005	0.051	-0.409388
LINK	12618	unaffected	12618.s1		sub	chr1:8572523	sub(A->C)	chr1:8572523:A:C	inter-coding_intronic	intron	RERE	1	1		1	1		RERE	NM_012102_1	0	57038	-15000	180	0	0	0	0	0	2.29	4.01	-1.73	0.18	0.75	-0.57	1.318	0.203	-0.164	-0.134	0.001	0.012	0.002	0.007	0.215631
LINK	13888	affected	13888.p1		sub	chr1:8588365	sub(A->G)	chr1:8588365:A:G	inter-coding_intronic	intron	RERE	1	1		1	1		RERE	NM_012102_1	0	57038	26196	147	0	0	0	0	0	-3.75	-4.1	0.35	-2.58	-4.02	1.44	-0.657	0.788	0.667	0.167	0	0.029	0.305	0.344	0.032251
LINK	14313	unaffected	14313.s1		sub	chr1:8603113	sub(A->G)	chr1:8603113:A:G	inter-coding_intronic	intron	RERE	1	1		1	1		RERE	NM_012102_1	0	57038	11448	159	0	0	0	0	0	-5.46	-6.51	1.05	-5.59	-5.9	0.31	0.357	0.019	-0.028	-0.472	0.003	0.109	0.006	0.089	0.242839
LINK	13733	affected	13733.p1		sub	chr1:8614904	sub(C->A)	chr1:8614904:C:A	inter-coding_intronic	intron	RERE	1	1		1	1		RERE	NM_012102_1	0	9624	-218	99	0	0	0	0.03	0.03	-0.49	-0.35	-0.14	0.96	3.65	-2.69	-1.81	-0.783	-1.005	-2.373	0	0.027	0.064	0.038	-0.002881
LINK	14671	affected	14671.p1	dad	sub	chr1:8617425	sub(A->G)	chr1:8617425:A:G	inter-coding_intronic	intron	RERE	1	1		1	1		RERE	NM_012102_1	0	9624	-2739	96	0	0	0	0	0	-1.3	-1.04	-0.25	-4.81	-3.99	-0.82	-0.63	1.107	1.006	0.423	0	0.006	0.317	0.044	0.122036
LINK	13381	unaffected	13381.s1		sub	chr1:8627886	sub(G->C)	chr1:8627886:G:C	inter-coding_intronic	intron	RERE	1	1		1	1		RERE	NM_012102_1	0	31593	-3506	135	0	0	0	0	0	-4.11	-3.89	-0.22	1.15	-1.43	2.58	0.018	0.797	-0.124	0.63	0	0.02	0.001	0.003	0.210576
LINK	12418	unaffected	12418.s1	dad	sub	chr1:8628602	sub(G->A)	chr1:8628602:G:A	inter-coding_intronic	intron	RERE	1	1		1	1		RERE	NM_012102_1	0	31593	-4222	66	0	0	0	0	0	-5.09	-4.77	-0.33	-5.82	-4.38	-1.44	-0.577	-0.785	-0.375	-0.289	0.002	0.002	0.187	0.023	0.031916
LINK	12469	unaffected	12469.s1		sub	chr1:8629713	sub(C->T)	chr1:8629713:C:T	inter-coding_intronic	intron	RERE	1	1		1	1		RERE	NM_012102_1	0	31593	-5333	291	0	0	0	0	0	-1.95	-1.67	-0.28	3.27	1.96	1.32	0.997	-0.268	-0.967	0.598	0.005	0.001	0	0.007	0.144039
LINK	14213	affected	14213.p1		sub	chr1:8645101	sub(T->C)	chr1:8645101:T:C	inter-coding_intronic	intron	RERE	1	1		1	1		RERE	NM_012102_1	0	31593	10872	90	0	0	0	0	0	-1.77	-1.93	0.16	-1.53	-8.01	6.48	-2.898	-0.039	-0.08	-0.526	0	0.002	0.001	0.034	-0.05903
LINK	13072	unaffected	13072.s1		sub	chr1:8674544	sub(T->C)	chr1:8674544:T:C	peripheral	5'UTR-intron	RERE	1	1		1	1		RERE	NM_012102_1	0	135963	-18103	189	0	0	0	0	0	-2.02	-2.1	0.08	-6.07	-5.83	-0.24	0.759	0.195	0.138	0.037	0.035	0.059	0.037	0.751	0.37541
LINK	13831	affected	13831.p1		sub	chr1:8678971	sub(A->G)	chr1:8678971:A:G	peripheral	5'UTR-intron	RERE	1	1		1	1		RERE	NM_012102_1	0	135963	-22530	123	0	0	0	0	0	-3.47	-4.66	1.19	-6.55	-6.68	0.12	1.923	1.199	1.028	0.722	0.034	0.054	0.065	0.076	0.344052
LINK	11471	unaffected	11471.s1		sub	chr1:8692503	sub(C->T)	chr1:8692503:C:T	peripheral	5'UTR-intron	RERE	1	1		1	1		RERE	NM_012102_1	0	135963	-36062	66	0	0	0	0	0	2.17	2.45	-0.28	4.87	5.06	-0.19	-0.275	-0.246	0.452	0.143	0.001	0.002	0.02	0.059	0.05755
LINK	14648	unaffected	14648.s1		sub	chr1:8697972	sub(A->G)	chr1:8697972:A:G	peripheral	5'UTR-intron	RERE	1	1		1	1		RERE	NM_012102_1	0	135963	-41531	45	0	0	0	0	0	-5.89	-5.87	-0.02	-4.04	-4.14	0.1	1.384	-0.116	0.643	0.423	0.005	0.004	0.027	0.007	0.268648
LINK	13096	unaffected	13096.s1		sub	chr1:8720027	sub(C->T)	chr1:8720027:C:T	peripheral	5'UTR-intron	RERE	1	1		1	1		RERE	NM_012102_1	0	135963	-63586	441	0	0	0	0.01	0.01	5.09	5.37	-0.28	-5.44	-6.84	1.39	0.211	-0.573	-0.634	0.143	0.007	0.034	0.025	0.12	0.077379
LINK	11218	unaffected	11218.s1		sub	chr1:8735750	sub(T->C)	chr1:8735750:T:C	peripheral	5'UTR-intron	RERE	1	1		1	1		RERE	NM_012102_1	0	135963	56654	339	0	0	0	0	0	-1.47	-1.84	0.37	3.3	2.87	0.43	-0.775	-0.536	-0.677	0.062	0.002	0.002	0.003	0.129	-0.071841
LINK	12334	affected	12334.p1		sub	chr1:8752871	sub(A->G)	chr1:8752871:A:G	peripheral	5'UTR-intron	RERE	1	1		1	1		RERE	NM_012102_1	0	135963	39533	60	0	0	0	0	0	1.51	1.16	0.35	-6.67	-6.99	0.32	1.281	0.096	0.027	1.006	0.912	0.977	0.994	0.869	1.61128
LINK	13980	unaffected	13980.s1	dad	sub	chr1:8778132	sub(C->G)	chr1:8778132:C:G	peripheral	5'UTR-intron	RERE	1	1		1	1		RERE	NM_012102_1	0	135963	14272	90	0	0	0	0	0	-0.29	-0.96	0.67	4.89	7.34	-2.45	1.335	-0.178	0.524	0.143	0.714	0.218	0.504	0.363	1.02029
LINK	11545	affected	11545.p1		ins	chr1:8780454	ins(T)	chr1:8780453:A:AT	peripheral	5'UTR-intron	RERE	1	1		1	1		RERE	NM_012102_1	1	135963	11950	198	0	0	0	0	0	-7.8	-7.17	-0.64	-3.96	-4.18	0.22	0.308	-0.238	0.086	0.158	0.004	0.023	0.247	0.064	0.815938
LINK	14131	unaffected	14131.s1		sub	chr1:8785593	sub(T->A)	chr1:8785593:T:A	peripheral	5'UTR-intron	RERE	1	1		1	1		RERE	NM_012102_1	0	135963	6811	129	0	0	0	0	0	-6.91	-7.08	0.17	-5.94	-5.71	-0.23	0.142	0.115	0.109	0.673	0.002	0.812	0.768	0.557	0.16742
LINK	13947	affected	13947.p1		sub	chr1:8785795	sub(T->C)	chr1:8785795:T:C	peripheral	5'UTR-intron	RERE	1	1		1	1		RERE	NM_012102_1	0	135963	6609	123	0	0	0	0	0	-4.31	-4.42	0.11	-2.89	-4.46	1.57	0.723	0.296	0.26	0.158	0.124	0.074	0.025	0.028	0.218004
LINK	12117	affected	12117.p1	mom	sub	chr1:8788654	sub(C->T)	chr1:8788654:C:T	peripheral	5'UTR-intron	RERE	1	1		1	1		RERE	NM_012102_1	0	135963	3750	423	0	0	0	0	0	2.26	2.42	-0.16	1.48	1.24	0.24	-0.421	-0.678	-1.252	-1.297	0.005	0.003	0.002	0.021	-0.138369
LINK	12931	affected	12931.p1	dad	sub	chr1:8796638	sub(T->C)	chr1:8796638:T:C	peripheral	5'UTR-intron	RERE	1	1		1	1		RERE	NM_012102_1	0	24572	-4050	153	0	0	0	0	0	-3.31	-4.22	0.91	1.17	-0.55	1.72	-0.807	0.453	-0.302	0.158	0.001	0.002	0.001	0.102	0.111284
LINK	11013	unaffected	11013.s1		sub	chr1:8825365	sub(C->A)	chr1:8825365:C:A	intergenic	intergenic																									0.409	0.262	0.41	0.143	0.014	0.141	0.016	0.308	0.029005
LINK	14612	unaffected	14612.s1	dad	sub	chr1:8828551	sub(C->T)	chr1:8828551:C:T	intergenic	intergenic																									-1.049	0.394	0.358		0.001	0.931	0.708		0.437807
LINK	11307	unaffected	11307.s1		sub	chr1:8848559	sub(G->A)	chr1:8848559:G:A	intergenic	intergenic																									-0.22	-1.181	0.341	0.15	0	0	0.001	0.002	0.039286
LINK	13703	unaffected	13703.s1		sub	chr1:8869662	sub(C->G)	chr1:8869662:C:G	inter-coding_intronic	intron	ENO1					1		ENO1	NM_001428_1	0	2395	790	108	0	0	0	0	0	-4.29	-5.2	0.91	-5.52	-5.69	0.17	-3.282	-2.455	-4.347	-3.461	0.002	0.001	0.001	0.007	-0.77072
LINK	14210	affected	14210.p1		sub	chr1:8870432	sub(T->A)	chr1:8870432:T:A	inter-coding_intronic	intron	ENO1					1		ENO1	NM_001428_1	0	2395	20	213	0	0	0.01	0	0.01	-0.77	-0.8	0.03	-4.29	-1.31	-2.97	0.245	0.207	0.114	0.991	0.294	0.101	0.104	0.805	0.349484
LINK	12512	affected	12512.p1	mom	sub	chr1:8898555	sub(C->T)	chr1:8898555:C:T	intergenic	intergenic																									0.108	-1.075	0.118		0.159	0.094	0.207		0.126492
LINK	11694	affected	11694.p1	dad	sub	chr1:8919244	sub(A->T)	chr1:8919244:A:T	intergenic	intergenic																									-0.752	-1.549	-0.505	-1.219	0.001	0.001	0.002	0.012	-0.085759
LINK	13393	affected	13393.p1		sub	chr1:8976640	sub(G->A)	chr1:8976640:G:A	intergenic	intergenic																									0.566	-0.122	-0.188	0.373	0.002	0.005	0.004	0.036	0.014573
LINK	12631	unaffected	12631.s1	dad	sub	chr1:9008565	sub(C->T)	chr1:9008565:C:T	inter-coding_intronic	intron	SLC2A7							SLC2A7	NM_207420_1	0	2758	-1180	87	0	0	0	0	0	0.82	1.8	-0.98	1.79	1.55	0.24	-0.624	0.537	0.383	0.143	0	0.012	0.034	0.248	0.400762
LINK	11731	unaffected	11731.s1		sub	chr1:9020982	sub(G->A)	chr1:9020982:G:A	inter-coding_intronic	intron	SLC2A7							SLC2A7	NM_207420_1	0	3585	-1649	414	0	0	0	0	0	-2.78	-2.43	-0.35	-5.11	-6.45	1.34	-0.539	-0.372	-0.517	-1.242	0.002	0.002	0.002	0.003	-0.22759
LINK	12061	unaffected	12061.s1		sub	chr1:9028069	sub(C->T)	chr1:9028069:C:T	intergenic	intergenic																									-1.752	-1.297	-1.43	-1.714	0.001	0.002	0.001	0.053	-0.124737
LINK	12834	affected	12834.p1	dad	sub	chr1:9028387	sub(G->A)	chr1:9028387:G:A	intergenic	intergenic																									-1.851	-2.709	-1.846	0.06	0.014	0.005	0.018	0.186	-0.422489
LINK	14623	affected	14623.p1	mom	sub	chr1:9040965	sub(G->A)	chr1:9040965:G:A	inter-coding_intronic	intron	SLC2A5							SLC2A5	NM_001328619_1	0	1596	-776	219	0	0.14	0	0	0.14	5.29	5.62	-0.33	3.97	3.95	0.02	-0.792	0.987	0.065	0.454	0	0.015	0.001	0.015	-0.223975
LINK	12921	affected	12921.p1		sub	chr1:9059020	sub(G->A)	chr1:9059020:G:A	inter-coding_intronic	intron	SLC2A5							SLC2A5	NM_001328619_1	0	11254	-770	153	0	0	0	0	0	-5.69	-5.94	0.25	1.06	0.53	0.53	-0.164	-0.08	-0.255	0.373	0	0.016	0.003	0.007	-0.134302
LINK	11051	affected	11051.p1		ins	chr1:9062872	ins(A)	chr1:9062871:C:CA	inter-coding_intronic	intron	SLC2A5							SLC2A5	NM_001328619_1	1	11254	-4622	387	0	0	0	0	0	1.4	-0.38	1.78	-6.91	-6.9	-0.02	0.34	0.623	0.553	0.167	0.387	0.394	0.278	0.503	0.663105
LINK	11920	unaffected	11920.s1		del	chr1:9064718	del(1)	chr1:9064717:TA:T	inter-coding_intronic	intron	SLC2A5							SLC2A5	NM_001328619_1	-1	11254	4786	174	0	0	0	0	0	1.93	0.96	0.97	1.01	-0.03	1.03	0.497	-0.112	-0.794	0.167	0.005	0.003	0	0.142	0.227625
LINK	14284	affected	14284.p1		sub	chr1:9074127	sub(T->C)	chr1:9074127:T:C	intergenic	intergenic																									-0.546	-0.278	-0.443	0.062	0	0.003	0	0.079	-0.026836
LINK	14338	unaffected	14338.s1	mom	sub	chr1:9075564	sub(C->G)	chr1:9075564:C:G	intergenic	intergenic																									0.21	0.269	0.234	0.057	0.322	0.664	0.393	0.422	0.536098
LINK	12759	affected	12759.p1		sub	chr1:9081067	sub(A->T)	chr1:9081067:A:T	intergenic	intergenic																									0.346	0.458	0.403	0.167	0.008	0.004	0.005	0.071	0.130997
LINK	14071	unaffected	14071.s1	dad	sub	chr1:9094111	sub(C->A)	chr1:9094111:C:A	intergenic	intergenic																									0.167	0.218	0.192	0.057	0.011	0.025	0.015	0.198	-0.001019
LINK	11101	unaffected	11101.s1	dad	sub	chr1:9101157	sub(C->T)	chr1:9101157:C:T	intergenic	intergenic																									-0.319	0.375	0.307	0.143	0.008	0.094	0.04	0.115	-0.025324
LINK	11905	affected	11905.p1	dad	sub	chr1:9109347	sub(T->G)	chr1:9109347:T:G	inter-coding_intronic	intron	GPR157							GPR157	NM_024980_1	0	5596	1929	279	0	0	0	0	0	2.91	2.85	0.06	-2.18	-2.37	0.19	0.272	0.379	0.324	0.158	0.055	0.01	0.064	0.2	0.230298
LINK	11940	unaffected	11940.s1		sub	chr1:9118797	sub(G->A)	chr1:9118797:G:A	inter-coding_intronic	intron	GPR157							GPR157	NM_024980_1	0	17156	-7308	339	0	0	0	0	0	4.8	5.2	-0.41	0.28	0.59	-0.31	-0.225	-0.423	-0.6	0.15	0.001	0.001	0.001	0.04	-0.157621
LINK	14381	unaffected	14381.s1		sub	chr1:9127918	sub(G->A)	chr1:9127918:G:A	inter-coding_intronic	intron	GPR157							GPR157	NM_024980_1	0	17156	727	192	0	0	0.01	0	0.01	-1.51	-1.18	-0.33	-2.95	-2.85	-0.1	1.039	-0.289	0.103	-0.155	0.003	0.002	0.002	0	0.59544
LINK	11365	unaffected	11365.s1		sub	chr1:9135197	sub(C->T)	chr1:9135197:C:T	intergenic	intergenic																									-2.42	-0.44	-0.501	-0.548	0	0.007	0.002	0.008	-0.459528
LINK	12946	unaffected	12946.s1		sub	chr1:9138382	sub(C->G)	chr1:9138382:C:G	intergenic	intergenic																									0.076	-1.766	0.085	0.057	0	0.063	0	0.019	-0.037996
LINK	13730	affected	13730.p1	dad	sub	chr1:9149539	sub(G->A)	chr1:9149539:G:A	noncoding	non-coding	MIR34AHG													0	0	0	0	0	-3.24	-2.83	-0.41	0.57	1.19	-0.62	0.426	0.03	-0.082	0.15	0.234	0.208	0.104	0.046	0.202942
LINK	13017	unaffected	13017.s1		sub	chr1:9152658	sub(C->T)	chr1:9152658:C:T	noncoding	non-coding-intron	MIR34AHG							MIR34AHG	NR_132742_1	0	30172	-823	243	0	0	0	0	0	3.52	3.68	-0.16	-5.04	-4.85	-0.19	-0.045	-0.166	-0.226	0.356	0	0.011	0.013	0.016	0.005657
LINK	13606	affected	13606.p1		del	chr1:9160060	del(16)	chr1:9160059:CACACACACATATATAT:C	noncoding	non-coding-intron	MIR34AHG							MIR34AHG	NR_132742_1	-16	30172	-8225	249	0	0	0	0	0	-5.86	-4.68	-1.18	0.12	2.55	-2.44	0.546	0.377	0.332	0.066	0.004	0.01	0.009	0.088	0.200156
LINK	12821	unaffected	12821.s1		del	chr1:9176238	del(1)	chr1:9176237:TA:T	noncoding	non-coding-intron	MIR34AHG							MIR34AHG	NR_132742_1	-1	30172	5769	171	0	0	0	0	0	-2.46	-2.47	0.01	-6.13	-6.26	0.14	-2.068	-3.158	-0.592	-1.452	0.006	0	0.009	0.192	-0.380327
LINK	12821	unaffected	12821.s1		sub	chr1:9176244	sub(C->G)	chr1:9176244:C:G	noncoding	non-coding-intron	MIR34AHG							MIR34AHG	NR_132742_1	0	30172	5763	171	0	0	0	0	0	-7.98	-2.47	-5.51	-8.94	-6.65	-2.3	0.055	0.063	0.065	0.057	0.026	0.002	0.01	0.237	-0.006943
LINK	12300	unaffected	12300.s1		sub	chr1:9189395	sub(G->A)	chr1:9189395:G:A	noncoding	non-coding-intron	LNCTAM34A							LNCTAM34A	NR_132738_1	0	7586	-1998	180	0	0	0	0	0	0.15	0.52	-0.37	-5.92	-2.49	-3.43	-0.747	-1.556	-1.959	0.15	0	0	0	0.048	-0.070194
LINK	12250	affected	12250.p1		del	chr1:9195283	del(1)	chr1:9195282:GA:G	intergenic	intergenic																									-0.651	-0.507	-0.456	0.066	0	0	0	0.057	-0.066256
LINK	11060	unaffected	11060.s1		sub	chr1:9202948	sub(C->T)	chr1:9202948:C:T	intergenic	intergenic																									-1.38	0.038	-0.03	-0.646	0.002	0.038	0.054	0	0.698196
LINK	13039	affected	13039.p1		sub	chr1:9234236	sub(C->T)	chr1:9234236:C:T	intergenic	intergenic																									-0.21	-0.41	-0.325	-0.261	0	0	0	0.001	0.113626
LINK	13709	unaffected	13709.s1	dad	sub	chr1:9250686	sub(C->A)	chr1:9250686:C:A	inter-coding_intronic	intron	H6PD					1		H6PD	NM_001282587_1	0	14976	3603	420	0	0	0	0	0	0.77	1.03	-0.26	-0.18	-0.9	0.71	0.033	0.771	0.855	0.545	0	0.053	0.005	0.009	0.779584
LINK	14475	unaffected	14475.s1	dad	sub	chr1:9265224	sub(G->A)	chr1:9265224:G:A	peripheral	3'UTR	H6PD					1								0	0	0.17	0.04	0.17	-4.73	-5.25	0.53	4.7	4.46	0.24	-0.246	-0.324	-0.352	0.63	0	0	0	0.002	-0.049632
LINK	13008	unaffected	13008.s1	dad	sub	chr1:9276312	sub(C->T)	chr1:9276312:C:T	intergenic	intergenic																									-0.464	-1.501	-1.31	-0.801	0	0	0	0.009	-0.133896
LINK	13513	affected	13513.p1	dad	sub	chr1:9278987	sub(T->C)	chr1:9278987:T:C	intergenic	intergenic																									-1.654	-0.041	-0.567	0.397	0	0.003	0.001	0.02	-0.006392
LINK	11094	unaffected	11094.s1	dad	sub	chr1:9298625	sub(G->T)	chr1:9298625:G:T	peripheral	5'UTR-intron	SPSB1		1	1		1	1	SPSB1	NM_025106_1	0	62672	5554	60	0	0	0	0	0	-2.87	-3.14	0.27	1.87	-2.54	4.42	-0.346	-0.226	-0.372	0.06	0	0	0	0.041	-0.062993
LINK	13916	affected	13916.p1	dad	sub	chr1:9307851	sub(G->A)	chr1:9307851:G:A	peripheral	5'UTR-intron	SPSB1		1	1		1	1	SPSB1	NM_025106_1	0	62672	14780	192	0	0	0	0	0	-5.67	-4.69	-0.98	0.21	-0.03	0.24	1.997	-0.363	0.034	0.373	0.003	0	0	0.005	0.221819
LINK	13977	unaffected	13977.s1		sub	chr1:9318403	sub(G->C)	chr1:9318403:G:C	peripheral	5'UTR-intron	SPSB1		1	1		1	1	SPSB1	NM_025106_1	0	62672	25332	687	0	0	0	0	0	2.4	2.18	0.22	-0.7	0.25	-0.95	0.969	0.051	-0.018	0.518	0.001	0.172	0.113	0.031	0.748171
LINK	11431	unaffected	11431.s1		sub	chr1:9320714	sub(C->T)	chr1:9320714:C:T	peripheral	5'UTR-intron	SPSB1		1	1		1	1	SPSB1	NM_025106_1	0	62672	27643	114	0	0	0	0	0	-0.64	-0.6	-0.04	2.55	-1.55	4.1	0.218	-0.018	0.036	0.545	0	0.001	0.015	0.033	-4.9e-05
LINK	14022	affected	14022.p1	dad	sub	chr1:9320839	sub(C->T)	chr1:9320839:C:T	peripheral	5'UTR-intron	SPSB1		1	1		1	1	SPSB1	NM_025106_1	0	62672	27768	102	0	0	0	0	0	-5.73	-5.14	-0.59	-1.55	-2.08	0.53	-0.227	-1.082	-1.023	-0.241	0	0	0	0.002	-0.396436
LINK	14606	unaffected	14606.s1		del	chr1:9357202	del(24)	chr1:9357201:GTGGATGGATCAGTGAATGAATGGA:G	inter-coding_intronic	intron	SPSB1		1	1		1	1	SPSB1	NM_025106_1	-24	10863	617	180	0	0	0	0	0	-7.22	-1.76	-5.45	2.54	2.54	0	0.044	-0.118	0.57	0.491	0.007	0	0.001	0.263	0.141433
LINK	11490	affected	11490.p1		sub	chr1:9359626	sub(C->T)	chr1:9359626:C:T	inter-coding_intronic	intron	SPSB1		1	1		1	1	SPSB1	NM_025106_1	0	10863	3041	162	0	0	0	0	0	-1.28	-1.3	0.02	4.05	4.42	-0.38	-0.965	0.522	0.462	0.356	0.003	0.004	0.015	0.006	0.143921
LINK	11963	affected	11963.p1		sub	chr1:9367477	sub(C->T)	chr1:9367477:C:T	coding	missense	SPSB1		1	1		1	1							0	0	0	0	0	-2.17	-2.43	0.25	-2.18	-2.07	-0.11	5.811	1.023	0.852	0.871	1	0.98	0.961	0.992	4.9319
LINK	13540	affected	13540.p1	dad	ins	chr1:9374507	ins(A)	chr1:9374506:T:TA	intergenic	intergenic																									0.24	0.49	0.297	0.167	0.108	0.066	0.152	0.075	0.256763
LINK	14168	unaffected	14168.s1		sub	chr1:9427183	sub(G->A)	chr1:9427183:G:A	noncoding	non-coding	LINC02606													0	0	0	0	0	2.87	3.1	-0.23	-3.17	-2.86	-0.31	-0.913	-0.438	-0.543	0.15	0	0.002	0.001	0.058	-0.169971
LINK	13634	affected	13634.p1	mom	sub	chr1:9429188	sub(C->T)	chr1:9429188:C:T	intergenic	intergenic																									-0.068	0.114	-0.305	-0.192	0.001	0	0	0.002	0.446876
LINK	13551	affected	13551.p1	dad	sub	chr1:9435371	sub(G->A)	chr1:9435371:G:A	intergenic	intergenic																									0.25	0.2	-0.28	-0.307	0.002	0.061	0.255	0.687	0.042149
LINK	11109	affected	11109.p1		sub	chr1:9438667	sub(C->T)	chr1:9438667:C:T	intergenic	intergenic																									-0.768	-0.491	-1.332	-0.273	0	0	0	0.003	-0.135238
LINK	13920	affected	13920.p1		del	chr1:9453783	del(1)	chr1:9453782:AC:A	intergenic	intergenic																									-0.014	-0.541	-0.655	0.666	0	0	0	0.004	-0.528885
LINK	13814	affected	13814.p1		sub	chr1:9471135	sub(C->T)	chr1:9471135:C:T	intergenic	intergenic																									-1.355	-2.344	-1.689	0.143	0.002	0	0.005	0.06	-0.344279
LINK	12099	affected	12099.p1		sub	chr1:9478373	sub(G->A)	chr1:9478373:G:A	intergenic	intergenic																									-1.514	-2.229	-3.579	-0.512	0	0	0	0.017	-0.481018
LINK	12598	unaffected	12598.s1		sub	chr1:9482315	sub(G->C)	chr1:9482315:G:C	intergenic	intergenic																									0.252	0.31	0.268	0.15	0.197	0.337	0.19	0.083	0.276181
LINK	12314	affected	12314.p1		sub	chr1:9485141	sub(C->T)	chr1:9485141:C:T	intergenic	intergenic																									-0.456	-0.841	-0.345	-0.698	0	0	0	0.002	-0.325237
LINK	12879	unaffected	12879.s1		sub	chr1:9485547	sub(C->T)	chr1:9485547:C:T	intergenic	intergenic																									-1.207	-0.091	-0.618	0.493	0	0.008	0.003	0.046	-0.309144
LINK	11196	unaffected	11196.s1		sub	chr1:9490306	sub(C->T)	chr1:9490306:C:T	intergenic	intergenic																									-1.214	-1.863	-2.07	-1.794	0.002	0	0.001	0.02	-0.379053
LINK	12160	unaffected	12160.s1	mom	sub	chr1:9496512	sub(T->C)	chr1:9496512:T:C	intergenic	intergenic																									0.185	0.245	0.227	0.062	0.088	0.035	0.023	0.287	0.353177
LINK	11108	affected	11108.p1		sub	chr1:9509027	sub(C->T)	chr1:9509027:C:T	intergenic	intergenic																									0.145	0.207	0.154	0.057	0.02	0.033	0.021	0.426	0.017266
LINK	11842	unaffected	11842.s1		sub	chr1:9519402	sub(C->G)	chr1:9519402:C:G	intergenic	intergenic																									-0.553	0.146	0.151	0.057	0.01	0.036	0.032	0.064	0.160855
LINK	14532	unaffected	14532.s1		sub	chr1:9542014	sub(T->C)	chr1:9542014:T:C	inter-coding_intronic	intron	SLC25A33							SLC25A33	NM_032315_1	0	13879	2267	291	0	0	0	0	0	3.88	3.65	0.23	0.1	0	0.1	0.578	0.256	0.24	0.062	0.003	0.015	0.028	0.089	0.328029
LINK	12321	unaffected	12321.s1	dad	sub	chr1:9562408	sub(C->G)	chr1:9562408:C:G	inter-coding_intronic	intron	SLC25A33							SLC25A33	NM_032315_1	0	13479	-4876	177	0	0	0	0	0	0.15	4.94	-4.79	-2.57	-2.01	-0.55	0.542	-0.455	0.327	0.143	0.205	0.054	0.111	0.082	0.10453
LINK	14012	affected	14012.p1		sub	chr1:9575223	sub(A->T)	chr1:9575223:A:T	inter-coding_intronic	intron	SLC25A33							SLC25A33	NM_032315_1	0	6542	1811	228	0	0	0	0	0	-8.18	-8.15	-0.03	-4.92	-10.8	5.88		0.408	0.394			0.06	0.064		0.007837
LINK	13005	unaffected	13005.s1		sub	chr1:9577741	sub(G->T)	chr1:9577741:G:T	inter-coding_intronic	intron	SLC25A33							SLC25A33	NM_032315_1	0	6542	-2213	186	0	0	0	0.01	0.01	6.5	6.75	-0.25	3.62	-1	4.62	-0.684	0.447	-0.81	0.15	0.001	0.073	0.002	0.072	-0.063517
LINK	13551	affected	13551.p1		sub	chr1:9578828	sub(T->A)	chr1:9578828:T:A	inter-coding_intronic	intron	SLC25A33							SLC25A33	NM_032315_1	0	6542	-1126	78	0	0	0	0	0	-0.08	-2.57	2.49	-3.65	0.23	-3.88	-0.737	-0.767	-0.503	0.397	0	0.002	0	0.004	-0.046599
LINK	11043	affected	11043.p1		del	chr1:9581441	del(1)	chr1:9581440:CT:C	inter-coding_intronic	intron	SLC25A33							SLC25A33	NM_032315_1	-1	2065	-858	51	0	0	0	0	0	-2.58	-2.93	0.35	-6.79	-6.96	0.17	-0.087	-0.598	0.665	0.397	0.014	0.01	0.121	0.299	0.369373
LINK	14536	affected	14536.p1	dad	sub	chr1:9614036	sub(C->T)	chr1:9614036:C:T	peripheral	3'UTR	TMEM201		1		1	1								0	0	0	0	0	0.59	1.79	-1.19	-2.71	-1.6	-1.11	0.095	0.941	0.071	0.545	0	0.008	0.002	0.053	-0.036284
LINK	12090	unaffected	12090.s1	dad	sub	chr1:9623867	sub(A->G)	chr1:9623867:A:G	intergenic	intergenic																									-1.187	-1.746	-1.113	0.167	0	0.001	0.005	0.577	-0.06097
LINK	11227	affected	11227.p1		sub	chr1:9631546	sub(C->T)	chr1:9631546:C:T	intergenic	intergenic																									0.454	0.356	0.288	0.143	0.001	0.076	0.146	0.065	0.20268
LINK	11489	affected	11489.p1		sub	chr1:9640380	sub(G->A)	chr1:9640380:G:A	intergenic	intergenic																									0.508	0.576	0.495	0.15	0.005	0.003	0.008	0.385	0.121018
LINK	11447	affected	11447.p1	dad	sub	chr1:9690561	sub(T->C)	chr1:9690561:T:C	peripheral	5'UTR-intron	PIK3CD							PIK3CD	NM_001350234_1	0	1746	840	327	0	0	0	0	0	-0.69	-1.28	0.59	-3.85	-3.32	-0.53	-0.504	-0.438	-0.723	-0.068	0	0	0	0.002	0.156993
LINK	11471	unaffected	11471.s1		sub	chr1:9699216	sub(G->A)	chr1:9699216:G:A	peripheral	5'UTR-intron	PIK3CD							PIK3CD	NM_001350234_1	0	18853	7645	216	0	0	0	0	0	-4.27	-4.17	-0.1	-4.48	-2.62	-1.86	-1.883	-1.262	-1.621	-1.242	0.003	0.003	0.004	0.026	-0.545405
LINK	13997	affected	13997.p1		sub	chr1:9701398	sub(G->A)	chr1:9701398:G:A	peripheral	5'UTR-intron	PIK3CD							PIK3CD	NM_001350234_1	0	18853	-9026	231	0	0	0	0	0	-4.09	-3.87	-0.22	4.32	4.08	0.24	-0.539	-2.094	-0.554	-1.242	0	0	0	0	-0.247344
LINK	11545	affected	11545.p1		sub	chr1:9792613	sub(T->C)	chr1:9792613:T:C	inter-coding_intronic	intron	CLSTN1							CLSTN1	NM_001009566_1	0	50249	-19219	441	0	0	0	0	0	-2.31	-0.49	-1.82	-4.05	-6.81	2.76	0	0	0	0	0.001	0.007	0.01	0.023	0.13416
LINK	12078	affected	12078.p1		sub	chr1:9817841	sub(C->A)	chr1:9817841:C:A	inter-coding_intronic	intron	CLSTN1							CLSTN1	NM_001009566_1	0	50249	5802	177	0	0	0	0	0	-1.34	5.62	-6.96	-3.98	-3.22	-0.75	-1.035	-2.072	-1.488	0.409	0	0	0	0.002	-0.553944
LINK	13592	unaffected	13592.s1	dad	sub	chr1:9829647	sub(C->T)	chr1:9829647:C:T	intergenic	intergenic																									-0.654	0.412	-0.655	0.057	0.001	0.003	0.001	0.351	-0.202895
LINK	14097	affected	14097.p1		sub	chr1:9831594	sub(G->A)	chr1:9831594:G:A	intergenic	intergenic																									0.706	0.696	0.735	0.345	0.135	0.298	0.465	0.319	0.091272
LINK	14617	affected	14617.p1		sub	chr1:9847943	sub(C->T)	chr1:9847943:C:T	intergenic	intergenic																									-5.907	-2.363	-2.456	-1.03	0	0.001	0.002	0.03	-0.717463
LINK	11577	unaffected	11577.s1		sub	chr1:9851969	sub(G->A)	chr1:9851969:G:A	inter-coding_intronic	intron	CTNNBIP1							CTNNBIP1	NM_020248_1	0	20411	-1193	456	0	0	0	0	0	-0.51	-0.28	-0.23	2.87	3.49	-0.62	-0.001	1.154	1.048	-0.045	0	0.031	0.005	0.001	-0.177634
LINK	13564	affected	13564.p1	dad	sub	chr1:9868323	sub(C->A)	chr1:9868323:C:A	inter-coding_intronic	intron	CTNNBIP1							CTNNBIP1	NM_020248_1	0	20411	2864	258	0	0	0	0	0	-0.96	-0.1	-0.86	2.84	6	-3.16	-0.091	-0.75	-1.24	-0.801	0	0	0	0.002	-0.079623
LINK	13629	unaffected	13629.s1		del	chr1:9868624	del(6)	chr1:9868623:AATTATT:A	inter-coding_intronic	intron	CTNNBIP1							CTNNBIP1	NM_020248_1	-6	20411	2563	177	0	0	0	0	0	-7.79	-7.79	0	-0.01	-0.01	0	1.528	-0.089	-0.055	-0.681	0.15	0.015	0.002	0.005	0.326558
LINK	13628	affected	13628.p1		sub	chr1:9875012	sub(T->C)	chr1:9875012:T:C	peripheral	5'UTR-intron	CTNNBIP1							CTNNBIP1	NM_020248_1	0	5817	2893	270	0	0.01	0	0	0.01	6.12	6.12	0.01	1.52	1.51	0.01	-0.468	-0.314	-0.369	0.397	0	0.002	0	0.027	0.110979
LINK	12680	unaffected	12680.s1		sub	chr1:9883772	sub(T->C)	chr1:9883772:T:C	peripheral	5'UTR-intron	CTNNBIP1							CTNNBIP1	NM_020248_1	0	26357	-34	207	0.04	0	0	0	0.04	0.41	0.19	0.22	2.43	3.75	-1.32	-0.041	-0.252	-0.199	-0.427	0.003	0.003	0.003	0.006	0.262976
LINK	13812	unaffected	13812.s1		sub	chr1:9890803	sub(G->A)	chr1:9890803:G:A	peripheral	5'UTR-intron	CTNNBIP1							CTNNBIP1	NM_020248_1	0	26357	-7065	360	0	0	0	0	0	-6.25	-5.66	-0.59	0.92	-3.18	4.1	-1.261	-5.856	-5.119	-1.701	0	0	0	0	-0.66492
LINK	11290	unaffected	11290.s1		sub	chr1:9903478	sub(G->A)	chr1:9903478:G:A	peripheral	5'UTR-intron	CTNNBIP1							CTNNBIP1	NM_020248_1	0	26357	6617	210	0	0	0	0	0	-1.72	-1.74	0.02	2.76	1.94	0.82	0.266	-0.13	-0.232	-0.327	0.002	0.024	0.011	0.001	0.158048
LINK	13915	affected	13915.p1	dad	sub	chr1:9905076	sub(G->A)	chr1:9905076:G:A	peripheral	5'UTR-intron	CTNNBIP1							CTNNBIP1	NM_020248_1	0	26357	5019	237	0	0	0	0	0	0.41	0.64	-0.23	-0.08	-2.71	2.63	-0.367	1.172	0.953	-0.716	0	0.064	0.008	0.002	-0.029033
LINK	14479	affected	14479.p1		sub	chr1:9931797	sub(G->A)	chr1:9931797:G:A	inter-coding_intronic	intron	LZIC							LZIC	NM_001316973_1	0	1434	94	90	0	0	0	0	0	-8.83	-8.3	-0.53	-6.12	-6.01	-0.11	0.904	0.925	0.88	0.697	0.03	0.137	0.053	0.013	0.231832
LINK	13966	affected	13966.p1		sub	chr1:9955966	sub(C->A)	chr1:9955966:C:A	peripheral	5'UTR-intron	NMNAT1							NMNAT1	NM_001297779_1	0	28503	12451	192	0	0	0	0	0	-3.53	-3.86	0.33	1.25	0.33	0.92	-1.933	0.613	-0.353	0.356	0	0.001	0	0.062	-0.586324
LINK	13589	affected	13589.p1		sub	chr1:9958158	sub(G->A)	chr1:9958158:G:A	peripheral	5'UTR-intron	NMNAT1							NMNAT1	NM_001297779_1	0	28503	-13860	195	0	0	0	0	0	0.53	0.75	-0.22	-1.74	-2.15	0.4	2.033	1.157	1.031	0.917	0.988	0.693	0.984	0.997	1.6137
LINK	14357	unaffected	14357.s1	mom	sub	chr1:9964186	sub(C->A)	chr1:9964186:C:A	peripheral	5'UTR-intron	NMNAT1							NMNAT1	NM_001297779_1	0	28503	-7832	258	0	0	0	0	0	4.27	-1.95	6.22	-2.89	-2.86	-0.03	-0.803	0.441	-0.491	0.057	0.001	0.001	0	0.123	-0.358398
LINK	12130	unaffected	12130.s1		sub	chr1:9990346	sub(G->T)	chr1:9990346:G:T	intergenic	intergenic																									0.994	0.964	0.937	0.63	0.001	0.002	0.002	0.008	0.02545
LINK	11642	unaffected	11642.s1		sub	chr1:9999397	sub(A->G)	chr1:9999397:A:G	inter-coding_intronic	intron	RBP7		1			1	1	RBP7	NM_052960_1	0	10239	2066	114	0	0	0	0	0	-1.59	-1.18	-0.41	-4	-3.11	-0.89	0.131	0.149	0.152	0.066	0.272	0.33	0.342	0.425	0.465502
LINK	13227	unaffected	13227.s1		sub	chr1:10011599	sub(G->A)	chr1:10011599:G:A	inter-coding_intronic	intron	RBP7		1			1	1	RBP7	NM_052960_1	0	7508	3325	87	0	0	0	0	0	3.94	4.05	-0.11	-4.34	-1.78	-2.56	-1.286	-0.46	-0.086	0.373	0	0	0.003	0.042	-0.156372
LINK	13985	affected	13985.p1		sub	chr1:10065424	sub(G->T)	chr1:10065424:G:T	inter-coding_intronic	intron	UBE4B					1		UBE4B	NM_001105562_1	0	38334	-6604	186	0	0	0	0	0	-6.15	-6.11	-0.03	-0.53	0.22	-0.75	-1.819	-1.052	-1.231	0.345	0	0	0.001	0.023	-0.234166
LINK	12826	affected	12826.p1		del	chr1:10092400	del(2)	chr1:10092399:ATT:A	inter-coding_intronic	intron	UBE4B					1		UBE4B	NM_001105562_1	-2	23247	-3061	330	0	0	0	0	0	2	2.18	-0.18	-1.57	-1.76	0.19	0.247	0.316	0.279	0.062	0.101	0.148	0.122	0.294	0.26264
LINK	11359	affected	11359.p1	dad	sub	chr1:10099307	sub(G->A)	chr1:10099307:G:A	inter-coding_intronic	intron	UBE4B					1		UBE4B	NM_001105562_1	0	5512	-1801	165	0	0	0	0	0	0.27	0.38	-0.11	0.57	0.44	0.13	-0.719	-1.345	-0.931	-0.997	0	0.035	0.594	0.041	0.483843
LINK	11696	unaffected	11696.s1		sub	chr1:10106456	sub(G->A)	chr1:10106456:G:A	coding	missense	UBE4B					1								0	0	0	0	0	5.02	5.02	-0.01	1.14	1.21	-0.07	0.348	-0.598	0.126	-0.403	0.084	0	0.001	0.051	0.675495
LINK	11245	affected	11245.p1		sub	chr1:10121361	sub(A->C)	chr1:10121361:A:C	inter-coding_intronic	intron	UBE4B					1		UBE4B	NM_001105562_1	0	2349	-601	546	0	0	0	0	0	-2.91	-3.31	0.4	-8.81	-8.79	-0.02	-0.083	-0.029	0.757	0.488	0.001	0	0.001	0.01	0.007981
LINK	14401	unaffected	14401.s1		sub	chr1:10133865	sub(C->A)	chr1:10133865:C:A	inter-coding_intronic	intron	UBE4B					1		UBE4B	NM_001105562_1	0	2506	-1123	159	0	0	0	0	0	-0.38	1.16	-1.54	-1.02	-1.04	0.02	-0.694	-0.428	-0.595	0.057	0.153	0.488	0.149	0.262	-0.055653
LINK	14367	affected	14367.p1	dad	sub	chr1:10191025	sub(C->T)	chr1:10191025:C:T	intergenic	intergenic																									0.128	0.146	0.138		0.015	0.021	0.02		0.036933
LINK	12014	unaffected	12014.s1		sub	chr1:10203289	sub(C->T)	chr1:10203289:C:T	intergenic	intergenic																									0.688	-0.233	0.536	-0.82	0.001	0.001	0.003	0.009	0.012876
LINK	12749	unaffected	12749.s1	dad	sub	chr1:10210432	sub(C->G)	chr1:10210432:C:G	intergenic	intergenic																									-2.289	-1.037	-1.2	-1.307	0	0.001	0.001	0	0.336875
LINK	14687	affected	14687.p1	dad	sub	chr1:10214617	sub(C->T)	chr1:10214617:C:T	peripheral	5'UTR-intron	KIF1B							KIF1B	NM_001365952_1	0	20512	2879	249	0	0	0	0	0	-3.45	-2.26	-1.19	-2.08	-1.98	-0.1	0.266	0.316	0.286	0.057	0.004	0.02	0.004	0.168	0.120355
LINK	13505	unaffected	13505.s1	mom	sub	chr1:10217789	sub(C->T)	chr1:10217789:C:T	peripheral	5'UTR-intron	KIF1B							KIF1B	NM_001365952_1	0	20512	6051	249	0	0	0	0	0	-3.73	-4.04	0.31	-5.15	-5.04	-0.11	0.166	-0.09	-0.235	0.527	0	0.005	0.03	0.014	-0.185533
LINK	13891	affected	13891.p1		sub	chr1:10224272	sub(A->G)	chr1:10224272:A:G	peripheral	5'UTR-intron	KIF1B							KIF1B	NM_001365952_1	0	20512	-7978	165	0	0	0	0	0	-2.05	-1.82	-0.23	-3.74	-3.97	0.23	-0.705	-0.438	-0.518	0.066	0	0	0	0.196	0.05329
LINK	12728	affected	12728.p1		sub	chr1:10226836	sub(C->T)	chr1:10226836:C:T	peripheral	5'UTR-intron	KIF1B							KIF1B	NM_001365952_1	0	20512	-5414	249	0	0	0	0	0	-6.36	-5.92	-0.44	5.92	2.93	2.99	-1.784	-1.299	-1.662	0.057	0.01	0.005	0.012	0.304	-0.240777
LINK	12749	unaffected	12749.s1		sub	chr1:10244871	sub(C->G)	chr1:10244871:C:G	inter-coding_intronic	intron	KIF1B							KIF1B	NM_001365951_1	0	23813	-11376	174	0	0	0	0	0	2.68	4.21	-1.53	-2.53	-2.37	-0.16	-0.593	-0.905	-0.971	0.057	0	0	0	0.298	-0.159777
LINK	12749	unaffected	12749.s1		sub	chr1:10246099	sub(T->C)	chr1:10246099:T:C	inter-coding_intronic	intron	KIF1B							KIF1B	NM_001365951_1	0	23813	-10148	168	0	0	0	0	0	-4.11	-5.3	1.19	-4.45	-4.85	0.4	-1.157	-0.53	-0.866	-0.624	0	0.003	0	0.008	0.007979
LINK	11496	unaffected	11496.s1		sub	chr1:10256803	sub(C->T)	chr1:10256803:C:T	inter-coding_intronic	intron	KIF1B							KIF1B	NM_001365951_1	0	2170	480	417	0	0	0	0	0	2.2	2.61	-0.41	0.67	1.3	-0.62	0.297	0.395	0.323	0.057	0.001	0.001	0.001	0.234	0.02249
LINK	14404	unaffected	14404.s1		sub	chr1:10261642	sub(T->C)	chr1:10261642:T:C	inter-coding_intronic	intron	KIF1B							KIF1B	NM_001365951_1	0	3233	-263	93	0	0	0	0	0	0.64	0.31	0.33	-2.71	-3.31	0.6	-0.273	0.736	0.672	0.062	0.001	0.001	0.001	0.366	0.063845
LINK	11415	unaffected	11415.s1		sub	chr1:10266193	sub(C->G)	chr1:10266193:C:G	inter-coding_intronic	intron	KIF1B							KIF1B	NM_001365951_1	0	5410	-1187	66	0	0	0	0	0	-0.76	-5.22	4.46	-1.65	-6.12	4.47	0.101	-0.309	0.07	0.577	0.001	0.004	0.01	0.018	0.268568
LINK	12759	affected	12759.p1		sub	chr1:10269013	sub(A->G)	chr1:10269013:A:G	inter-coding_intronic	intron	KIF1B							KIF1B	NM_001365951_1	0	3239	750	102	0	0	0	0	0	0.96	0.68	0.28	-0.53	-1.65	1.12	0.904	-0.149	-0.443	-0.566	0.068	0.065	0.01	0.15	0.274757
LINK	11521	unaffected	11521.s1		sub	chr1:10289558	sub(A->G)	chr1:10289558:A:G	inter-coding_intronic	intron	KIF1B							KIF1B	NM_001365951_1	0	8549	-1524	138	0	0	0	0	0	-2.76	-3.22	0.46	-1.7	-5.53	3.83	-0.401	-0.51	0.565	0.066	0	0	0.03	0.125	0.122093
LINK	12821	affected	12821.p1		del	chr1:10306032	del(1)	chr1:10306031:GT:G	peripheral	3'UTR	KIF1B													0	0	0	0.01	0.01	-5.66	-6.1	0.44	-4.14	-4.35	0.21	-0.097	1.122	1.055	0.97	0	0.755	0.877	0.09	0.344014
LINK	13772	unaffected	13772.s1		sub	chr1:10310246	sub(G->C)	chr1:10310246:G:C	inter-coding_intronic	intron	KIF1B							KIF1B	NM_001365951_1	0	22797	-9797	138	0	0	0	0	0	-1.5	-3.2	1.71	-6.01	-4.23	-1.79	-0.189	-0.57	-0.492	-0.358	0.003	0.002	0.002	0.008	-0.087659
LINK	13776	unaffected	13776.s1		sub	chr1:10324520	sub(G->T)	chr1:10324520:G:T	inter-coding_intronic	intron	KIF1B							KIF1B	NM_001365951_1	0	696	-238	102	0	0	0	0	0	4.08	2.29	1.79	-0.8	2.04	-2.85	-1.429	-0.366	-0.736	-0.572	0	0.03	0.011	0.006	-0.538793
LINK	13764	affected	13764.p1		sub	chr1:10329292	sub(A->G)	chr1:10329292:A:G	inter-coding_intronic	intron	KIF1B							KIF1B	NM_001365951_1	0	8161	2933	105	0	0	0	0	0	-0.93	-0.83	-0.1	-6.12	-8.42	2.3	-0.607	-0.619	-1.256	-0.367	0.003	0.159	0.001	0.063	-0.080011
LINK	12154	unaffected	12154.s1		sub	chr1:10343430	sub(A->G)	chr1:10343430:A:G	inter-coding_intronic	intron	KIF1B							KIF1B	NM_001365951_1	0	2558	143	81	0.01	0	0	0	0.01	2.9	2.9	0.01	3.87	1.42	2.45	0.659	0.239	0.231	0.697	0	0.016	0.016	0.014	-0.111507
LINK	12694	unaffected	12694.s1	dad	sub	chr1:10377407	sub(G->C)	chr1:10377407:G:C	peripheral	3'UTR	KIF1B													0	0	0	0	0	-1.68	-1.89	0.21	1.44	1.35	0.08	-0.235	0.186	0.132	-1.328	0	0.001	0.002	0	-0.049291
LINK	11458	affected	11458.p1		sub	chr1:10380358	sub(G->A)	chr1:10380358:G:A	peripheral	3'UTR	KIF1B													0	0	0	0	0	2.58	3.56	-0.98	-7.07	-0.72	-6.35	0.565	0.222	0.135	-0.035	0.686	0.362	0.833	0.002	1.16991
LINK	11079	affected	11079.p1		sub	chr1:10382680	sub(G->T)	chr1:10382680:G:T	intergenic	intergenic																									0.336	0.537	0.48	0.06	0.133	0.494	0.37	0.357	0.167797
LINK	11214	unaffected	11214.s1	dad	sub	chr1:10403486	sub(G->A)	chr1:10403486:G:A	inter-coding_intronic	intron	PGD			1	1		1	PGD	NM_001304452_1	0	1025	350	132	0	0	0	0	0	2.31	0.26	2.05	-0.22	-0.15	-0.07	-0.085	-0.635	-0.54	-1.242	0	0	0	0.006	-0.133266
LINK	12894	affected	12894.p1	dad	sub	chr1:10405028	sub(C->T)	chr1:10405028:C:T	inter-coding_intronic	intron	PGD			1	1		1	PGD	NM_001304452_1	0	3792	749	102	0	0	0	0.01	0.01	-0.63	-0.88	0.25	-0.54	0.08	-0.62	0.212	0.269	0.237	0.143	0.121	0.023	0.023	0.295	0.246311
LINK	12794	unaffected	12794.s1	dad	sub	chr1:10410419	sub(G->A)	chr1:10410419:G:A	inter-coding_intronic	intron	PGD			1	1		1	PGD	NM_001304452_1	0	3278	-999	249	0	0	0	0	0	4.58	4.95	-0.37	-4.26	-0.73	-3.53	-1.023	-0.724	-0.906	0.142	0.001	0.002	0.002	0.088	-0.21118
LINK	13733	affected	13733.p1	dad	sub	chr1:10413229	sub(C->T)	chr1:10413229:C:T	coding	synonymous	PGD			1	1		1							0	0	0.01	0	0.01	-0.54	-0.19	-0.35	-1.73	-1.14	-0.59	0.103	1.018	0.065	0.871	0.917	0.893	0.745	0.997	0.320426
LINK	14491	unaffected	14491.s1		sub	chr1:10445982	sub(C->T)	chr1:10445982:C:T	inter-coding_intronic	intron	CENPS-CORT							CENPS-CORT	NM_198544_1	0	10964	-5395	216	0	0.01	0.02	0	0.02	1.1	0.79	0.31	4.72	0.62	4.1	-0.718	-0.476	-0.619	0.143	0.01	0.012	0.007	0.212	-0.137948
LINK	11834	affected	11834.p1		sub	chr1:10452777	sub(G->C)	chr1:10452777:G:C	intergenic	intergenic																									1.165	0.975	0.877	-0.384	0.013	0.062	0.066	0.009	0.216033
LINK	14031	affected	14031.p1		sub	chr1:10459784	sub(T->C)	chr1:10459784:T:C	intergenic	intergenic																									-0.43	0.389	-0.429	0.158	0.112	0.163	0.007	0.215	0.304528
LINK	14110	unaffected	14110.s1		sub	chr1:10465376	sub(C->T)	chr1:10465376:C:T	inter-coding_intronic	intron	DFFA							DFFA	NM_004401_1	0	3570	-1756	213	0	0	0	0	0	-2.38	1.2	-3.58	3.42	2.02	1.39	-1.564	-1.396	-1.423	0.143	0.001	0.001	0.001	0.282	-0.408057
LINK	12775	affected	12775.p1		sub	chr1:10500754	sub(T->C)	chr1:10500754:T:C	inter-coding_intronic	intron	PEX14							PEX14	NM_004565_1	0	40892	5433	198	0	0	0	0	0	4.18	2.99	1.19	-4.19	-4.29	0.1	0.673	0.552	0.496	0.158	0.003	0.004	0.004	0.105	0.169562
LINK	11233	affected	11233.p1		sub	chr1:10523009	sub(T->C)	chr1:10523009:T:C	inter-coding_intronic	intron	PEX14							PEX14	NM_004565_1	0	40892	-13204	198	0	0	0	0	0	-3.55	-3.3	-0.25	-1.38	-1.49	0.11	0.155	1.07	0.993	0.673	0	0.039	0.072	0.712	0.1548
LINK	13023	affected	13023.p1		sub	chr1:10540577	sub(C->T)	chr1:10540577:C:T	inter-coding_intronic	intron	PEX14							PEX14	NM_004565_1	0	62941	4280	255	0	0	0	0	0	-9.88	-8.69	-1.19	-0.53	-0.43	-0.1	3.416	1.025	0.852	0.871	1	1	1	1	1.60485
LINK	14169	affected	14169.p1	dad	sub	chr1:10555973	sub(G->A)	chr1:10555973:G:A	inter-coding_intronic	intron	PEX14							PEX14	NM_004565_1	0	62941	19676	327	0	0	0	0	0	5.03	5.19	-0.16	0.23	0.3	-0.07	-0.567	-2.192	-2.022	-1.878	0	0	0	0	-0.390548
LINK	14338	affected	14338.p1	dad	sub	chr1:10565314	sub(T->C)	chr1:10565314:T:C	inter-coding_intronic	intron	PEX14							PEX14	NM_004565_1	0	62941	29017	96	0	0	0	0	0	-4.62	-5.67	1.05	-5.25	-5.23	-0.02	0.795	0.41	0.362	0.158	0.101	0.059	0.063	0.145	0.284645
LINK	14539	affected	14539.p1		sub	chr1:10605519	sub(C->T)	chr1:10605519:C:T	inter-coding_intronic	intron	PEX14							PEX14	NM_004565_1	0	18966	6153	273	0	0	0	0	0	-1.33	-0.18	-1.15	-1.53	-1.13	-0.4	-0.297	-0.032	-0.136	0.143	0	0.004	0.134	0.238	-0.037056
LINK	13071	affected	13071.p1	dad	sub	chr1:10608273	sub(G->T)	chr1:10608273:G:T	inter-coding_intronic	intron	PEX14							PEX14	NM_004565_1	0	18966	8907	219	0	0	0	0	0	-0.48	-0.05	-0.44	3.64	4.02	-0.38	-0.326	-0.238	-0.289	0.373	0	0.052	0.04	0.172	-0.080369
LINK	13909	unaffected	13909.s1		sub	chr1:10637533	sub(C->T)	chr1:10637533:C:T	peripheral	3'UTR	CASZ1	1			1		1							0	0	0	0	0	-0.95	-0.8	-0.14	0.17	0.18	-0.01	-0.884	0.86	-0.016	0.791	0	0.018	0.001	0.054	0.02361
LINK	11842	unaffected	11842.s1		sub	chr1:10645312	sub(C->T)	chr1:10645312:C:T	inter-coding_intronic	intron	CASZ1	1			1		1	CASZ1	NM_001079843_1	0	1040	-224	84	0	0	0	0	0	-1.38	-1.91	0.54	-4.9	0.44	-5.34	0.066	-0.449	-0.582	0.567	0.003	0.001	0.001	0.006	-0.095057
LINK	14354	unaffected	14354.s1		sub	chr1:10647877	sub(C->T)	chr1:10647877:C:T	coding	missense	CASZ1	1			1		1							0	0.01	0	0	0.01	-1.86	-2.12	0.25	-6.07	-4.1	-1.97	0.264	-0.216	-0.17	-0.392	0.99	0.996	0.993	0.983	1.74877
LINK	12548	affected	12548.p1		sub	chr1:10649694	sub(C->T)	chr1:10649694:C:T	inter-coding_intronic	intron	CASZ1	1			1		1	CASZ1	NM_001079843_1	0	1255	-257	414	0	0	0.02	0	0.02	-1.45	-1.35	-0.1	0.83	0.7	0.13	-0.203	0.095	0.935	0.871	0	0.004	0.061	0.009	0.005819
LINK	12720	unaffected	12720.s1		sub	chr1:10664685	sub(G->A)	chr1:10664685:G:A	inter-coding_intronic	intron	CASZ1	1			1		1	CASZ1	NM_001079843_1	0	4547	398	273	0	0.01	0	0	0.01	0.64	0.98	-0.35	2.14	0.36	1.77	-0.814	-1.739	-1.285	-0.777	0	0	0	0	-0.30643
LINK	13338	affected	13338.p1		sub	chr1:10671993	sub(G->T)	chr1:10671993:G:T	inter-coding_intronic	intron	CASZ1	1			1		1	CASZ1	NM_001079843_1	0	28303	-6422	702	0	0	0	0	0	6.38	0.09	6.29	2.41	0.99	1.42	-0.499	-0.384	-0.796	-0.999	0	0	0	0	-0.242922
LINK	12152	unaffected	12152.s1		sub	chr1:10673199	sub(T->C)	chr1:10673199:T:C	inter-coding_intronic	intron	CASZ1	1			1		1	CASZ1	NM_001079843_1	0	28303	-7628	471	0	0	0	0	0	-6.76	-6.87	0.11	-1.75	-5.77	4.02	7.369	1.129	0.954	0.991	1	1	1	1	2.19753
LINK	13870	unaffected	13870.s1		del	chr1:10673706	del(1)	chr1:10673705:GC:G	inter-coding_intronic	intron	CASZ1	1			1		1	CASZ1	NM_001079843_1	-1	28303	-8135	273	0	0	0	0	0	-4.09	-3.89	-0.21	-5.33	-2.75	-2.58	1.027	0.138	0.024	0.008	1	0.433	0.275	0.004	1.3706
LINK	11333	unaffected	11333.s1		sub	chr1:10677084	sub(C->T)	chr1:10677084:C:T	inter-coding_intronic	intron	CASZ1	1			1		1	CASZ1	NM_001079843_1	0	28303	-11513	432	0	0	0	0	0	-3.81	-3.59	-0.22	-1.93	0.52	-2.45	-0.261	0.859	0.855	0.493	0	0.014	0.006	0.004	-0.03605
LINK	13152	unaffected	13152.s1		del	chr1:10715872	del(1)	chr1:10715871:CG:C	peripheral	5'UTR-intron	CASZ1	1			1		1	CASZ1	NM_001079843_1	-1	55157	-10328	906	0	0	0	0	0	-2.29	-1	-1.29	1.03	0.74	0.28	-4.738	-0.675	-0.439	-2.471	0	0.001	0	0.001	-0.216299
LINK	11981	unaffected	11981.s1		sub	chr1:10739542	sub(C->T)	chr1:10739542:C:T	peripheral	5'UTR-intron	CASZ1	1			1		1	CASZ1	NM_001079843_1	0	55157	21159	159	0	0	0	0	0	4	-2.5	6.5	-0.14	-0.13	-0.01	-1.622	-2.587	-1.11	-0.181	0	0	0	0.002	-0.445671
LINK	14496	affected	14496.p1	dad	del	chr1:10753222	del(8)	chr1:10753221:TAGCCCCCG:T	peripheral	5'UTR-intron	CASZ1	1			1		1	CASZ1	NM_001079843_1	-8	55157	7479	156	0	0	0	0	0	1.16	1.31	-0.15	1.31	1.27	0.04	-0.375	-0.08	-0.045	-0.444	0	0.003	0.002	0.013	-0.037797
LINK	14496	affected	14496.p1	dad	sub	chr1:10753230	sub(G->C)	chr1:10753230:G:C	peripheral	5'UTR-intron	CASZ1	1			1		1	CASZ1	NM_001079843_1	0	55157	7471	156	0	0	0	0	0	0.2	1.31	-1.11	1.97	-1.69	3.67	0.441	-0.145	-1.33	-1.028	0.004	0.004	0	0.005	-0.039121
LINK	12368	unaffected	12368.s1	dad	sub	chr1:10753775	sub(G->A)	chr1:10753775:G:A	peripheral	5'UTR-intron	CASZ1	1			1		1	CASZ1	NM_001079843_1	0	55157	6926	318	0	0	0	0	0	-2.97	-2.64	-0.33	-5.02	-5.04	0.02	-0.385	-0.208	-0.247	0.518	0	0	0	0.001	-0.275673
LINK	12223	unaffected	12223.s1		sub	chr1:10757851	sub(G->A)	chr1:10757851:G:A	peripheral	5'UTR-intron	CASZ1	1			1		1	CASZ1	NM_001079843_1	0	55157	2850	177	0	0	0	0	0	1.04	1.38	-0.35	-0.48	-0.17	-0.31	-0.039	0.687	0.631	0.576	0	0.032	0.021	0.012	-0.111462
LINK	14686	unaffected	14686.s1		sub	chr1:10774389	sub(C->T)	chr1:10774389:C:T	peripheral	5'UTR-intron	CASZ1	1			1		1	CASZ1	NM_001079843_1	0	35707	-13532	306	0	0	0	0	0	0.67	0.89	-0.22	-1.93	0.53	-2.45	-0.032	1	0.892	0.033	0	0.008	0.006	0.003	-0.092583
LINK	14489	unaffected	14489.s1		sub	chr1:10776688	sub(G->A)	chr1:10776688:G:A	peripheral	5'UTR-intron	CASZ1	1			1		1	CASZ1	NM_001079843_1	0	35707	-15831	453	0	0	0	0	0	0.37	0.78	-0.41	-8.29	-9.68	1.39	2.892	1.089	0.954	0.006	1	0.995	1	0.96	2.02604
LINK	14386	affected	14386.p1		del	chr1:10797050	del(1)	chr1:10797049:CT:C	intergenic	intergenic																									2.83	0.978	0.872	0.673	0.24	0.032	0.06	0.121	0.730863
LINK	11069	affected	11069.p1	mom	sub	chr1:10822440	sub(C->G)	chr1:10822440:C:G	intergenic	intergenic																									-0.151	-0.45	-0.327	0.143	0.002	0.081	0.008	0.187	-0.064249
LINK	11611	unaffected	11611.s1		sub	chr1:10825545	sub(A->G)	chr1:10825545:A:G	intergenic	intergenic																									-0.205	-0.089	0.189	-0.181	0	0.001	0.012	0.023	0.089313
LINK	11296	affected	11296.p1	dad	sub	chr1:10830658	sub(G->A)	chr1:10830658:G:A	intergenic	intergenic																									-1.522	-1.294	-2.006	-1.349	0	0	0	0	-0.228443
LINK	12631	affected	12631.p1	dad	sub	chr1:10833858	sub(A->G)	chr1:10833858:A:G	intergenic	intergenic																									-0.069	0.929	0.863	0.167	0	0.076	0.081	0.433	0.601968
LINK	12568	affected	12568.p1	dad	sub	chr1:10839866	sub(G->C)	chr1:10839866:G:C	intergenic	intergenic																									1.018	-0.293	0.051	0.63	0.005	0	0.001	0.011	0.346445
LINK	12785	affected	12785.p1		sub	chr1:10841834	sub(A->C)	chr1:10841834:A:C	intergenic	intergenic																									0.418	-0.773	-0.334	-0.805	0.001	0	0	0.002	-0.179779
LINK	11329	unaffected	11329.s1	dad	sub	chr1:10874778	sub(C->A)	chr1:10874778:C:A	intergenic	intergenic																									-0.865	-0.428	-1.103	-0.338	0	0.003	0.001	0.002	-0.090745
LINK	14310	affected	14310.p1		ins	chr1:10900327	ins(GT)	chr1:10900326:G:GGT	intergenic	intergenic																									-0.032	0.975	0.726	0.777	0	0.008	0.013	0.003	0.197532
LINK	11349	affected	11349.p1		sub	chr1:10916437	sub(G->A)	chr1:10916437:G:A	intergenic	intergenic																									-0.842	-0.393	-0.708	-0.189	0	0.002	0.001	0.01	-0.265684
LINK	11401	unaffected	11401.s1	dad	sub	chr1:10918473	sub(A->G)	chr1:10918473:A:G	intergenic	intergenic																									-0.433	0.957	1.01	0.519	0	0.528	0.245	0.048	0.300466
LINK	12969	unaffected	12969.s1		sub	chr1:10919817	sub(C->T)	chr1:10919817:C:T	intergenic	intergenic																									-3.898	-2.89	-2.873	0.057	0	0.001	0	0.073	-0.788953
LINK	13277	unaffected	13277.s1		sub	chr1:10922951	sub(A->C)	chr1:10922951:A:C	intergenic	intergenic																									0.277	0.308	0.307	0.066	0.095	0.152	0.11	0.418	0.283574
LINK	14351	affected	14351.p1	dad	del	chr1:10932319	del(1)	chr1:10932318:TA:T	intergenic	intergenic																									-1.41	-0.909	-1.258	0.066	0.042	0.01	0.041	0.068	-0.283644
LINK	13204	affected	13204.p1		sub	chr1:10937634	sub(G->A)	chr1:10937634:G:A	intergenic	intergenic																									0.818	1.065	0.833	-0.136	0.283	0.741	0.975	0.577	0.719277
LINK	12295	unaffected	12295.s1		sub	chr1:10941284	sub(C->T)	chr1:10941284:C:T	intergenic	intergenic																									-0.637	-1.079	-1.952	0.143	0	0	0	0.077	-0.242353
LINK	14149	unaffected	14149.s1		sub	chr1:10946386	sub(C->T)	chr1:10946386:C:T	intergenic	intergenic																									0.591	-0.724	-0.337	-0.236	1	0.963	0.952	0.96	1.07573
LINK	14160	unaffected	14160.s1		sub	chr1:10948998	sub(G->A)	chr1:10948998:G:A	inter-coding_intronic	intron	C1orf127							C1orf127	NM_001170754_1	0	780	-154	612	0	0	0	0	0	-4.01	-3.6	-0.41	-5.74	-6.55	0.82	0.09	0.442	0.363	0.15	0.015	0.152	0.084	0.039	0.086023
LINK	12603	unaffected	12603.s1		sub	chr1:10967931	sub(G->A)	chr1:10967931:G:A	inter-coding_intronic	intron	C1orf127							C1orf127	NM_001170754_1	0	3488	-1449	378	0	0	0	0	0	1.31	1.64	-0.33	4.1	0	4.1	-1.781	-3.754	-3.543	-1.749	0.002	0	0	0.043	-0.438807
LINK	11048	unaffected	11048.s1		sub	chr1:10979353	sub(A->C)	chr1:10979353:A:C	inter-coding_intronic	intron	C1orf127							C1orf127	NM_001170754_1	0	5756	2659	303	0	0	0	0	0	5.68	3.87	1.8	-1.07	-1.95	0.89	1.787	0.851	0.728	0.167	0.003	0.005	0.019	0.076	0.335278
LINK	13047	affected	13047.p1		sub	chr1:10986805	sub(A->T)	chr1:10986805:A:T	intergenic	intergenic																									-0.222	-1.384	-1.574	-0.214	0	0	0	0.001	-0.092243
LINK	13741	unaffected	13741.s1		sub	chr1:11027246	sub(A->G)	chr1:11027246:A:G	coding	missense	MASP2					1	1							0	0	0	0	0	-4.82	-6.01	1.19	-4.2	-4.45	0.25	0.541	0.324	0.16	0.069	0.001	0.997	0.957	0.121	1.24512
LINK	14337	affected	14337.p1	dad	sub	chr1:11030890	sub(A->G)	chr1:11030890:A:G	inter-coding_intronic	intron	MASP2					1	1	MASP2	NM_006610_1	0	3946	-8	222	0.05	0	0	0	0.05	0.4	0.05	0.35	-5.55	-5.15	-0.4	2.2	1.186	1.091	0.96	0.982	0.158	0.018	0.959	0.706663
LINK	11479	unaffected	11479.s1		sub	chr1:11031177	sub(G->A)	chr1:11031177:G:A	inter-coding_intronic	intron	MASP2					1	1	MASP2	NM_006610_1	0	3946	-295	138	0	0	0	0	0	7.2	7.18	0.02	-0.31	0.06	-0.38	-0.089	-0.528	-0.949	0.15	0	0	0	0.113	-0.059529
LINK	14360	affected	14360.p1		del	chr1:11032912	del(4)	chr1:11032911:AAAAT:A	inter-coding_intronic	intron	MASP2					1	1	MASP2	NM_006610_1	-4	3946	1916	780	0	0	0	0	0	-2.21	-2.21	0	-6.49	-6.49	0	0.479	0.51	0.483	0.167	0.003	0.014	0.005	0.151	0.194421
LINK	13053	unaffected	13053.s1	dad	sub	chr1:11035049	sub(C->T)	chr1:11035049:C:T	inter-coding_intronic	intron	MASP2					1	1	MASP2	NM_006610_1	0	2787	-143	129	0	0	0	0	0	3.73	4.1	-0.37	-2.1	-1.83	-0.26	-2.699	-1.694	-0.564	0.143	0	0	0.001	0.05	-0.455639
LINK	12189	affected	12189.p1		sub	chr1:11050918	sub(C->T)	chr1:11050918:C:T	intergenic	intergenic																									0.176	-0.63	0.2	0.057	0.088	0	0.022	0.063	0.118892
LINK	14616	unaffected	14616.s1		sub	chr1:11055855	sub(C->G)	chr1:11055855:C:G	coding	missense	SRM													0.03	0.01	0	0	0.03	-1.03	-1.16	0.13	-0.09	1.85	-1.94	7.495	1.026	0.934	0.853	1	0.972	0.088	0.98	3.3056
LINK	14175	affected	14175.p1		sub	chr1:11060252	sub(C->T)	chr1:11060252:C:T	intergenic	intergenic																									-0.5	0.859	0.769	-0.183	0	0.976	0.954	0.411	0.590789
LINK	12019	unaffected	12019.s1		sub	chr1:11063371	sub(C->G)	chr1:11063371:C:G	intergenic	intergenic																									0.886	0.639	0.45	0.143	0.012	0.005	0.003	0.043	0.051227
LINK	14455	unaffected	14455.s1	mom	sub	chr1:11066471	sub(G->A)	chr1:11066471:G:A	intergenic	intergenic																									-1.395	-0.921	-0.763	0.373	0	0	0.001	0.009	-0.112247
LINK	12134	unaffected	12134.s1		del	chr1:11098297	del(1)	chr1:11098296:TA:T	inter-coding_intronic	intron	EXOSC10					1		EXOSC10	NM_001001998_1	-1	1565	-141	222	0	0	0	0	0	0.66	0.38	0.28	-1.75	-1.93	0.19	0.434	0.764	0.56	0.167	0	0.032	0.223	0.263	0.606576
LINK	12252	unaffected	12252.s1	mom	del	chr1:11110317	del(3)	chr1:11110316:AGAG:A	inter-coding_intronic	intron	MTOR		1			1		MTOR	NM_004958_1	-3	3123	-588	246	0.02	0	0	0	0.02	-5.79	-0.48	-5.3	-3.84	-2.73	-1.11	0.965	0.978	0.884	0.373	0.011	0.482	0.301	0.015	0.810362
LINK	13050	unaffected	13050.s1		sub	chr1:11137221	sub(T->C)	chr1:11137221:T:C	inter-coding_intronic	intron	MTOR		1			1		MTOR	NM_004958_1	0	4838	2083	174	0	0	0	0	0	-2.12	-2.4	0.28	-2.65	-2.42	-0.23	-1.814	0.08	-0.542	0.397	0	0.007	0.004	0.014	0.038103
LINK	14155	unaffected	14155.s1		sub	chr1:11144068	sub(T->C)	chr1:11144068:T:C	inter-coding_intronic	intron	MTOR		1			1		MTOR	NM_004958_1	0	4990	580	213	0	0	0.12	0	0.12	-0.86	-0.87	0.01	-0.7	-3.16	2.45	-1.772	-0.277	-0.26	-0.984	0	0.01	0.003	0	0.064941
LINK	12401	unaffected	12401.s1		sub	chr1:11144622	sub(G->T)	chr1:11144622:G:T	inter-coding_intronic	intron	MTOR		1			1		MTOR	NM_004958_1	0	4990	26	321	0	0.01	0	0.05	0.05	0.78	1.04	-0.26	-0.74	-2.58	1.84	-1.35	-0.29	0.108	-0.092	0	0.001	0.001	0	0.3293
LINK	13375	unaffected	13375.s1		sub	chr1:11161725	sub(T->C)	chr1:11161725:T:C	inter-coding_intronic	intron	MTOR		1			1		MTOR	NM_004958_1	0	10151	-4434	411	0	0	0	0	0	4.04	3.76	0.28	0.26	1.66	-1.39	0.147	0.164	0.169	0.062	0.369	0.421	0.437	0.371	0.602867
LINK	11453	unaffected	11453.s1		sub	chr1:11182641	sub(C->T)	chr1:11182641:C:T	inter-coding_intronic	intron	MTOR		1			1		MTOR	NM_004958_1	0	31741	-15124	264	0	0	0	0	0	-1.22	-0.94	-0.28	0.11	-0.38	0.5	0.154	0.532	0.491	0.356	0	0.02	0.014	0.005	0.195005
LINK	11808	affected	11808.p1		sub	chr1:11212673	sub(C->G)	chr1:11212673:C:G	inter-coding_intronic	intron	MTOR		1			1		MTOR	NM_004958_1	0	322	123	141	0.05	0	0	0	0.05	4.32	2.62	1.71	-6.34	-5.48	-0.86	0.829	0.125	0.007	-0.983	0.004	0.56	0.667	0.129	0.29303
LINK	14691	affected	14691.p1		sub	chr1:11221192	sub(G->C)	chr1:11221192:G:C	inter-coding_intronic	intron	MTOR		1			1		MTOR	NM_004958_1	0	12434	-4958	138	0	0	0	0	0	-1.76	-3.17	1.41	-1.47	-4.06	2.59	-0.806	-0.626	-0.744	0.15	0.022	0.04	0.026	0.075	-0.16937
LINK	12117	unaffected	12117.s1		sub	chr1:11241838	sub(C->T)	chr1:11241838:C:T	inter-coding_intronic	intron	MTOR		1			1		MTOR	NM_004958_1	0	1433	-157	156	0	0	0	0	0	-5.14	-5.73	0.59	-0.55	1.24	-1.79	-0.927	-0.254	0.935	0.598	0	0	0.002	0.002	-0.260835
LINK	14691	affected	14691.p1		sub	chr1:11241967	sub(G->A)	chr1:11241967:G:A	inter-coding_intronic	intron	MTOR		1			1		MTOR	NM_004958_1	0	1433	-286	414	0	0	0	0	0	-4.51	-4.31	-0.2	3.96	4.58	-0.62	0.669	0.086	0.04	-0.497	0.005	0	0	0.001	0.187305
LINK	13552	affected	13552.p1		sub	chr1:11260111	sub(C->G)	chr1:11260111:C:G	peripheral	5'UTR-intron	MTOR		1			1		MTOR	NM_004958_1	0	3022	-688	90	0	0	0	0	0	-0.26	-0.21	-0.06	0.45	-0.24	0.68	-0.741	-0.192	-0.061	-0.548	0	0.013	0.001	0.048	-0.169018
LINK	11252	affected	11252.p1	dad	sub	chr1:11278051	sub(G->A)	chr1:11278051:G:A	inter-coding_intronic	intron	UBIAD1							UBIAD1	NM_001330349_1	0	11584	3991	252	0	0	0	0	0	7.26	0.83	6.43	-4.33	-3.2	-1.13	-0.595	-0.239	-0.349	0.15	0.01	0.003	0.002	0.123	-0.132551
LINK	11895	unaffected	11895.s1		sub	chr1:11312129	sub(C->G)	chr1:11312129:C:G	intergenic	intergenic																									-0.254	-0.946	-1.122	-0.484	0	0	0	0.001	-0.179867
LINK	13886	affected	13886.p1	dad	sub	chr1:11318415	sub(G->C)	chr1:11318415:G:C	intergenic	intergenic																									-0.67	0.17	-0.762	0.06	0.001	0.191	0.001	0.359	0.012421
LINK	14186	affected	14186.p1	dad	sub	chr1:11329864	sub(C->T)	chr1:11329864:C:T	intergenic	intergenic																									-0.285	0.179	0.125	0.057	0.004	0.013	0.07	0.243	0.034413
LINK	13737	unaffected	13737.s1		sub	chr1:11335183	sub(C->T)	chr1:11335183:C:T	intergenic	intergenic																									0.058	0.627	0.445	0.437	0	0.005	0.023	0.006	-0.127599
LINK	11324	affected	11324.p1		sub	chr1:11348527	sub(C->T)	chr1:11348527:C:T	intergenic	intergenic																									-0.155	0.369	0.315	0.143	0.001	0.415	0.187	0.121	0.133275
LINK	14527	unaffected	14527.s1		sub	chr1:11352489	sub(C->G)	chr1:11352489:C:G	intergenic	intergenic																									-0.178	0.851	0.7	0.356	0	0.004	0.005	0.011	-0.187474
LINK	12690	unaffected	12690.s1		sub	chr1:11355925	sub(G->A)	chr1:11355925:G:A	intergenic	intergenic																									-0.077	0.167	0.067	0.83	0.001	0	0.003	0.126	0.06031
LINK	13612	affected	13612.p1		sub	chr1:11377404	sub(C->A)	chr1:11377404:C:A	intergenic	intergenic																									-0.266	0.74	0.586	0.143	0	0.004	0.007	0.027	-0.176766
LINK	12832	unaffected	12832.s1		sub	chr1:11382676	sub(C->T)	chr1:11382676:C:T	intergenic	intergenic																									0.448	0.356	0.283	0.143	0.003	0.021	0.006	0.007	-0.005857
LINK	11004	affected	11004.p1		sub	chr1:11448787	sub(G->T)	chr1:11448787:G:T	intergenic	intergenic																									-0.613	0.068	0.049	-0.283	0	0.003	0.014	0.002	-0.121549
LINK	14259	unaffected	14259.s1	dad	sub	chr1:11456521	sub(G->A)	chr1:11456521:G:A	intergenic	intergenic																									-0.34	-0.296	-0.414	-0.506	0	0	0	0.008	-0.192358
LINK	11463	affected	11463.p1		sub	chr1:11459764	sub(G->T)	chr1:11459764:G:T	intergenic	intergenic																									0.241	0.661	-0.184	-1.574	0	0.003	0.001	0.004	-0.083324
LINK	14464	affected	14464.p1	dad	ins	chr1:11462475	ins(C)	chr1:11462474:A:AC	intergenic	intergenic																									-2.744	-1.582	-0.778	-1.382	0	0	0	0.007	-0.293652
LINK	12029	affected	12029.p1	dad	sub	chr1:11464952	sub(A->G)	chr1:11464952:A:G	intergenic	intergenic																									0.24	0.334	0.297	0.167	0.186	0.042	0.074	0.15	0.422721
LINK	13383	unaffected	13383.s1		sub	chr1:11474745	sub(T->C)	chr1:11474745:T:C	intergenic	intergenic																									-0.422	0.143	1.011	-0.026	0	0.003	0.007	0.001	0.188869
LINK	11766	affected	11766.p1		sub	chr1:11498312	sub(G->A)	chr1:11498312:G:A	peripheral	5'UTR-intron	DISP3					1	1	DISP3	NM_020780_1	0	21618	-2678	216	0	0	0	0	0	1.75	-2.89	4.64	-2.6	-2.53	-0.07	-0.855	-0.458	0.78	0.373	0	0	0.001	0.061	0.052544
LINK	14632	affected	14632.p1	dad	sub	chr1:11508817	sub(A->G)	chr1:11508817:A:G	inter-coding_intronic	intron	DISP3					1	1	DISP3	NM_020780_1	0	11493	-5573	201	0	0	0	0	0	-3.24	-3.61	0.37	-1.94	-1.81	-0.13	0.569	0.454	0.404	0.167	0.023	0.228	0.735	0.362	0.599839
LINK	14008	affected	14008.p1		sub	chr1:11530091	sub(C->T)	chr1:11530091:C:T	inter-coding_intronic	intron	DISP3					1	1	DISP3	NM_020780_1	0	948	132	405	0	0	0	0	0	4.15	3.84	0.31	-2.06	-4.44	2.39	0.22	0.941	0.071	0.033	0	0.002	0.001	0.006	0.225008
LINK	12942	unaffected	12942.s1		sub	chr1:11536694	sub(C->T)	chr1:11536694:C:T	peripheral	3'UTR	DISP3					1	1							0	0	0	0	0	-2.94	-2.61	-0.33	-0.81	-0.83	0.02	1.171	-0.296	-0.303	-0.058	0.001	0	0	0	-0.09457
LINK	12021	unaffected	12021.s1		sub	chr1:11541980	sub(G->A)	chr1:11541980:G:A	intergenic	intergenic																									-0.974	-1.867	-2.077	-2.126	0	0	0	0	-0.218644
LINK	12636	affected	12636.p1		sub	chr1:11611306	sub(C->T)	chr1:11611306:C:T	noncoding	non-coding-intron	LINC01647							LINC01647	NR_104624_1	0	1730	-537	153	0	0	0	0	0	-1.74	-1.51	-0.23	-1.93	-2.46	0.53	-0.745	-0.787	-0.272	0.143	0	0	0	0.089	-0.179579
LINK	14284	unaffected	14284.s1		sub	chr1:11620613	sub(C->T)	chr1:11620613:C:T	intergenic	intergenic																									-0.059	0.077	-0.048	0.871	0	0.029	0.173	0.501	0.311549
LINK	11214	unaffected	11214.s1		sub	chr1:11656709	sub(C->T)	chr1:11656709:C:T	inter-coding_intronic	intron	FBXO44							FBXO44	NM_001014765_1	0	2167	609	192	0	0	0	0	0	-3.98	-3.57	-0.41	-5.21	-5.85	0.64	-0.986	-1.701	-1.922	-1.297	0	0	0	0.001	-0.102213
LINK	14203	affected	14203.p1		sub	chr1:11671608	sub(C->A)	chr1:11671608:C:A	inter-coding_intronic	intron	FBXO6							FBXO6	NM_018438_1	0	536	216	225	0	0	0	0	0	0.33	0.65	-0.31	0.28	-1.56	1.84	-0.283	0.837	0.789	0.548	0	0.005	0.004	0.005	0.054265
LINK	11345	unaffected	11345.s1	dad	sub	chr1:11676291	sub(A->T)	chr1:11676291:A:T	inter-coding_intronic	intron	MAD2L2							MAD2L2	NM_001127325_1	0	708	-151	423	0.04	0.01	0	0	0.04	1.21	-5.48	6.7	2.03	1.64	0.39	-0.303	0.114	0.042	0.423	0	0	0	0.007	-0.027454
LINK	12041	unaffected	12041.s1	dad	sub	chr1:11686410	sub(A->G)	chr1:11686410:A:G	peripheral	5'UTR-intron	MAD2L2							MAD2L2	NM_001127325_1	0	10800	5003	309	0	0	0	0	0	-0.99	-1.33	0.35	3.92	3.54	0.38	-0.416	-0.244	-0.263	-0.487	0	0	0	0.002	0.044467
LINK	11121	unaffected	11121.s1	mom	del	chr1:11702686	del(2)	chr1:11702685:TCA:T	peripheral	5'UTR-intron	DRAXIN							DRAXIN	NM_198545_1	-2	14396	-3563	630	0	0	0	0	0	3.33	3.33	0	-3.26	-3.26	0	0.607	0.374	0.309	0.143	0.021	0.287	0.259	0.21	0.211062
LINK	13855	unaffected	13855.s1		sub	chr1:11706221	sub(C->T)	chr1:11706221:C:T	peripheral	5'UTR-intron	DRAXIN							DRAXIN	NM_198545_1	0	14396	-28	957	0	0	0	0	0	-5.69	-5.29	-0.41	-0.38	-1.91	1.52	-1.144	-1.521	-1.061	0.356	0	0	0	0.003	-0.302024
LINK	14675	affected	14675.p1	dad	sub	chr1:11732155	sub(G->A)	chr1:11732155:G:A	intergenic	intergenic																									-0.226	-0.598	-0.085	-1.574	0	0	0	0.024	0.024326
LINK	12324	affected	12324.p1	dad	sub	chr1:11734806	sub(G->A)	chr1:11734806:G:A	intergenic	intergenic																									0.279	-0.062	0.005	0.373	0.001	0.049	0.002	0.015	0.207902
LINK	13072	unaffected	13072.s1	dad	sub	chr1:11741407	sub(C->T)	chr1:11741407:C:T	inter-coding_intronic	intron	AGTRAP		1			1		AGTRAP	NM_001040196_1	0	9568	-4396	528	0	0	0	0	0	-0.4	-0.65	0.25	-0.32	-2.33	2.01	-1.028	-3.224	-3.314	0.143	0	0	0	0.018	-0.247592
LINK	13742	unaffected	13742.s1		del	chr1:11747323	del(1)	chr1:11747322:CG:C	inter-coding_intronic	intron	AGTRAP		1			1		AGTRAP	NM_001040196_1	-1	1217	-117	684	0	0	0	0	0	2.75	2.81	-0.07	2.76	2.84	-0.07	-1.183	-1.689	-1.494	-0.913	0	0	0	0.003	-0.316194
LINK	11158	unaffected	11158.s1	dad	sub	chr1:11749554	sub(G->A)	chr1:11749554:G:A	inter-coding_intronic	intron	AGTRAP		1			1		AGTRAP	NM_020350_1	0	1467	-523	279	0	0.1	0	0	0.1	-4.38	-5.03	0.65	0.61	1.04	-0.43	0.128	0.114	0.064	0.373	0	0	0	0.007	0.118383
LINK	11152	affected	11152.p1		sub	chr1:11758564	sub(C->T)	chr1:11758564:C:T	intergenic	intergenic																									0.421	0.261	0.138		0.683	0.301	0.296		0.611506
LINK	11611	affected	11611.p1	dad	sub	chr1:11763073	sub(G->A)	chr1:11763073:G:A	peripheral	5'UTR-intron	C1orf167							C1orf167	NM_001010881_1	0	2026	768	261	0	0	0.01	0.03	0.03	1.22	1.43	-0.22	6.76	6.83	-0.07	0.477	0.571	0.565	-0.037	0.006	0.013	0.348	0.007	0.752726
LINK	11196	affected	11196.p1		sub	chr1:11779429	sub(C->G)	chr1:11779429:C:G	inter-coding_intronic	intron	C1orf167							C1orf167	NM_001010881_1	0	722	349	696	0.01	0	0	0	0.01	-4.33	-4.11	-0.22	-0.45	-0.46	0.01	-0.263	0.029	0.875	0.493	0	0	0.001	0.155	0.044575
LINK	11234	affected	11234.p1	dad	sub	chr1:11783840	sub(G->A)	chr1:11783840:G:A	inter-coding_intronic	intron	C1orf167							C1orf167	NM_001010881_1	0	1841	-334	276	0.01	0	0	0	0.01	-1.82	-0.95	-0.87	-3.85	-1.23	-2.62	-0.256	-0.345	-0.501	0.15	0.001	0.041	0.062	0.475	0.00617
LINK	13957	unaffected	13957.s1	dad	sub	chr1:11788965	sub(G->A)	chr1:11788965:G:A	peripheral	3'UTR	MTHFR													0	0	0	0.02	0.02	-4.52	-4.11	-0.41	4.68	6.12	-1.44	-3.606	-2.268	-1.169	-0.287	0	0	0	0	-0.419302
LINK	13315	affected	13315.p1		sub	chr1:11801641	sub(G->A)	chr1:11801641:G:A	inter-coding_intronic	intron	MTHFR							MTHFR	NM_001330358_1	0	1482	-242	90	0	0	0	0	0	3.11	3.4	-0.29	-1.7	-0.9	-0.81	-4.066	-1.354	-1.592	-2.219	0	0	0	0	-0.473386
LINK	13644	affected	13644.p1	dad	sub	chr1:11816428	sub(T->A)	chr1:11816428:T:A	inter-coding_intronic	intron	CLCN6					1		CLCN6	NM_001286_1	0	704	-187	195	0	0	0	0	0	5.04	4.22	0.82	1.68	2.69	-1	-0.173	1.032	0.946	0.673	0	0.003	0.002	0.012	-0.036386
LINK	12399	unaffected	12399.s1		sub	chr1:11844875	sub(T->C)	chr1:11844875:T:C	noncoding	non-coding-intron	NPPA-AS1							NPPA-AS1	NR_037806_1	0	1474	-672	192	0	0	0	0	0	-5.12	-6.32	1.19	-5.87	-5.97	0.1	-0.463	-1.78	-1.023	-0.777	0	0	0	0.003	-0.169962
LINK	13293	unaffected	13293.s1		sub	chr1:11861225	sub(G->T)	chr1:11861225:G:T	intergenic	intergenic																									-0.338	-1.946	-1.979	0.15	0.005	0	0	0.087	-0.123212
LINK	12290	unaffected	12290.s1	dad	sub	chr1:11861226	sub(G->A)	chr1:11861226:G:A	intergenic	intergenic																									0.624	-0.037	-0.101	0.15	0.026	0.001	0	0.089	0.092885
LINK	11041	unaffected	11041.s1	dad	sub	chr1:11871123	sub(C->T)	chr1:11871123:C:T	intergenic	intergenic																									0.117	0.181	0.181	0.057	0.025	0.029	0.028	0.039	0.038095
LINK	12086	affected	12086.p1		del	chr1:11873401	del(1)	chr1:11873400:TG:T	intergenic	intergenic																									-0.524	-0.88	-0.306	0.142	0.006	0	0.005	0.169	-0.125963
LINK	12096	unaffected	12096.s1		sub	chr1:11885726	sub(T->A)	chr1:11885726:T:A	intergenic	intergenic																									-0.035	-0.852	-0.592	-0.526	0.001	0	0.001	0.006	0.19361
LINK	11190	unaffected	11190.s1		sub	chr1:11898042	sub(A->G)	chr1:11898042:A:G	intergenic	intergenic																									0.324	0.399	0.364	0.158	0.001	0	0.001	0.017	0.277139
LINK	11067	unaffected	11067.s1	dad	sub	chr1:11908253	sub(T->C)	chr1:11908253:T:C	noncoding	non-coding	RNU5E-1													0.01	0	0.02	0	0.02	1.49	1.19	0.29	-3.03	-4.47	1.44	0.931	0.766	0.789	0.397	0.637	0.146	0.375	0.484	0.700136
LINK	13521	affected	13521.p1	dad	sub	chr1:11908266	sub(A->C)	chr1:11908266:A:C	noncoding	non-coding	RNU5E-1													0	0.02	0	0.02	0.02	3.3	4.97	-1.67	-4.9	-2.79	-2.11	-0.121	-1.012	-0.926	-1.919	0.001	0	0	0.002	-0.250086
LINK	13507	affected	13507.p1	dad	sub	chr1:11909703	sub(C->G)	chr1:11909703:C:G	intergenic	intergenic																									-0.325	-0.64	-0.665	0.057	0	0	0	0.065	0.124368
LINK	11459	unaffected	11459.s1	dad	ins	chr1:11928645	ins(TTAT)	chr1:11928644:C:CTTAT	intergenic	intergenic																									-0.733	-1.77	-0.64	0.062	0.003	0.001	0.003	0.308	-0.045474
LINK	14188	unaffected	14188.s1	dad	del	chr1:11957941	del(1)	chr1:11957940:TG:T	coding	frame-shift	PLOD1													0	0	0	0.02	0.02	-4.33	-4.43	0.1	5.79	6.62	-0.83	0.974	1.164	0.94	0.917	0.571	0.881	0.881	0.992	2.28179
LINK	13616	affected	13616.p1		sub	chr1:11998147	sub(G->A)	chr1:11998147:G:A	inter-coding_intronic	intron	MFN2							MFN2	NM_014874_1	0	1349	-623	108	0	0	0	0	0	2.41	2.5	-0.1	2.04	1.91	0.13	-1.009	-0.511	0.219	0.15	0	0.004	0.008	0.031	-0.285701
LINK	14453	affected	14453.p1		sub	chr1:12005519	sub(C->A)	chr1:12005519:C:A	inter-coding_intronic	intron	MFN2							MFN2	NM_014874_1	0	784	-192	111	0	0	0	0	0	-2.97	-2.64	-0.33	-3.95	-3.76	-0.19	-1.093	-0.142	-0.127	0.143	0	0.001	0.002	0.018	-0.182343
LINK	13547	affected	13547.p1		sub	chr1:12015821	sub(A->G)	chr1:12015821:A:G	intergenic	intergenic																									0.24	0.338	0.297	0.167	0.059	0.063	0.099	0.203	0.259585
LINK	14192	unaffected	14192.s1	dad	del	chr1:12022502	del(4)	chr1:12022501:CCTAT:C	inter-coding_intronic	intron	MIIP							MIIP	NM_021933_1	-4	391	60	492	0	0	0	0	0	2.86	2.64	0.22	-6.47	-5.7	-0.77	0.433	-0.297	-0.011	0.598	0.003	0.044	0.321	0.109	-0.001326
LINK	13584	affected	13584.p1		sub	chr1:12057113	sub(A->G)	chr1:12057113:A:G	intergenic	intergenic																									0.029	0.136	0.037	-0.472	0.008	0.136	0.318	0.006	0.530669
LINK	14535	unaffected	14535.s1		sub	chr1:12057527	sub(C->T)	chr1:12057527:C:T	intergenic	intergenic																									1.274	1.026	0.934	0.594	0.002	0.224	0.226	0.023	0.621454
LINK	13381	affected	13381.p1		sub	chr1:12061777	sub(C->T)	chr1:12061777:C:T	intergenic	intergenic																									0.011	-0.731	-0.32	-0.968	0	0	0	0.038	-0.178111
LINK	14121	affected	14121.p1	dad	del	chr1:12073494	del(4)	chr1:12073493:TTCCC:T	inter-coding_intronic	intron	TNFRSF8	1			1			TNFRSF8	NM_001243_1	-4	20803	9833	399	0	0	0	0	0	-5.93	-5.52	-0.41	-10.9	-10.28	-0.62	0.214	0.293	0.267	0.158	0.005	0.007	0.001	0.004	0.134833
LINK	13283	affected	13283.p1		sub	chr1:12096326	sub(C->T)	chr1:12096326:C:T	inter-coding_intronic	intron	TNFRSF8	1			1			TNFRSF8	NM_001243_1	0	12550	-775	213	0	0	0	0	0	-2.65	-2.1	-0.55	-6.41	-6.48	0.07	-1.732	-0.49	-1.117	-1.297	0	0.011	0	0.019	-0.24905
LINK	13581	unaffected	13581.s1		sub	chr1:12114118	sub(C->G)	chr1:12114118:C:G	inter-coding_intronic	intron	TNFRSF8	1			1			TNFRSF8	NM_001243_1	0	3563	-1459	93	0	0	0	0	0	2.64	3.02	-0.37	-0.09	-5.87	5.78	-0.212	-2.363	-1.201	0.143	0.001	0	0.001	0.242	-0.238494
LINK	14699	affected	14699.p1		sub	chr1:12125471	sub(G->T)	chr1:12125471:G:T	inter-coding_intronic	intron	TNFRSF8	1			1			TNFRSF8	NM_001243_1	0	2124	-480	327	0	0	0	0	0	4.21	4.62	-0.4	2.61	3.06	-0.45	-1.312	-1.034	-1.23	-0.497	0	0	0	0.001	-0.187987
LINK	13812	unaffected	13812.s1	dad	sub	chr1:12138391	sub(C->G)	chr1:12138391:C:G	coding	missense	TNFRSF8	1			1									0	0	0	0	0	6.21	6.43	-0.22	1.74	-0.84	2.58	0.565	-0.23	0.041	-0.058	0	0.674	0.891	0.397	1.1671
LINK	11627	affected	11627.p1		del	chr1:12143109	del(1)	chr1:12143108:CT:C	peripheral	3'UTR	TNFRSF8	1			1									0	0.01	0	0	0.01	-1.75	-2.09	0.35	-2.86	-1.67	-1.2	-0.216	0.098	-0.305	0.048	0	0	0	0	0.124188
LINK	11765	affected	11765.p1		sub	chr1:12153119	sub(C->T)	chr1:12153119:C:T	intergenic	intergenic																									-0.755	0.074	0.02	-1.339	0	0.006	0.002	0	-0.093407
LINK	14404	affected	14404.p1	dad	sub	chr1:12158281	sub(G->T)	chr1:12158281:G:T	intergenic	intergenic																									0.852	0.909	0.733	0.63	0.001	0.001	0.001	0.002	0.01608
LINK	14237	affected	14237.p1		sub	chr1:12174408	sub(C->T)	chr1:12174408:C:T	inter-coding_intronic	intron	TNFRSF1B					1		TNFRSF1B	NM_001066_1	0	21627	7239	417	0	0	0	0	0	-2.89	-2.56	-0.33	0.33	0.43	-0.1	-2.858	-3.066	-3.69	-1.297	0.002	0.001	0	0.02	-0.710491
LINK	12010	unaffected	12010.s1	dad	sub	chr1:12174800	sub(G->A)	chr1:12174800:G:A	inter-coding_intronic	intron	TNFRSF1B					1		TNFRSF1B	NM_001066_1	0	21627	7631	366	0	0	0	0	0	3.61	1.56	2.05	-2.74	-2.98	0.24	-0.671	-0.329	-0.401	-0.199	0	0.002	0	0	-0.177679
LINK	14337	unaffected	14337.s1		sub	chr1:12176262	sub(C->T)	chr1:12176262:C:T	inter-coding_intronic	intron	TNFRSF1B					1		TNFRSF1B	NM_001066_1	0	21627	9093	195	0	0	0	0	0	-0.83	-0.54	-0.29	2.39	3.01	-0.62	0.033	-0.285	0.452	0.143	0.002	0.001	0.162	0.713	0.204478
LINK	11444	affected	11444.p1		sub	chr1:12182621	sub(C->T)	chr1:12182621:C:T	inter-coding_intronic	intron	TNFRSF1B					1		TNFRSF1B	NM_001066_1	0	21627	-6175	102	0	0	0	0	0	1.32	1.65	-0.33	-2.92	-2.54	-0.38	-0.742	0.638	0.563	0.356	0	0.001	0.003	0.015	0.013733
LINK	11266	affected	11266.p1		sub	chr1:12184933	sub(G->A)	chr1:12184933:G:A	inter-coding_intronic	intron	TNFRSF1B					1		TNFRSF1B	NM_001066_1	0	21627	-3863	441	0	0	0	0	0	-0.19	0.18	-0.37	-5.41	-4.28	-1.13	-0.484	-0.97	-1.555	-1.574	0	0.001	0	0.011	-0.132953
LINK	14363	affected	14363.p1		sub	chr1:12211130	sub(G->A)	chr1:12211130:G:A	intergenic	intergenic																									0.365	0.442	0.363	0.15	0.011	0.009	0.012	0.03	0.018306
LINK	12290	affected	12290.p1	dad	sub	chr1:12211811	sub(T->A)	chr1:12211811:T:A	intergenic	intergenic																									-1.136	0.401	-0.931	0.158	0.004	0.042	0.003	0.662	-0.281248
LINK	12347	affected	12347.p1	dad	sub	chr1:12245952	sub(T->C)	chr1:12245952:T:C	inter-coding_intronic	intron	VPS13D		1		1	1		VPS13D	NM_015378_1	0	4606	1335	153	0	0	0	0	0	-0.6	-0.93	0.33	-7.27	-7.06	-0.2	1.299	0.766	0.619	0.368	0.004	0.042	0.186	0.367	0.361434
LINK	14229	unaffected	14229.s1		sub	chr1:12252649	sub(G->A)	chr1:12252649:G:A	inter-coding_intronic	intron	VPS13D		1		1	1		VPS13D	NM_015378_1	0	4383	-1073	135	0	0	0	0	0	2	2.16	-0.16	-4.06	-0.16	-3.9	0.229	0.251	0.24	0.06	0.014	0.018	0.017	0.117	-0.070413
LINK	13216	unaffected	13216.s1		sub	chr1:12290973	sub(T->C)	chr1:12290973:T:C	inter-coding_intronic	intron	VPS13D		1		1	1		VPS13D	NM_015378_1	0	2685	-25	156	0.01	0	0	0	0.01	-1.24	-1.57	0.33	1.06	0.94	0.11	-0.477	-0.586	-0.712	-0.83	0	0.006	0.003	0.006	-0.402704
LINK	12380	affected	12380.p1		sub	chr1:12296364	sub(T->C)	chr1:12296364:T:C	inter-coding_intronic	intron	VPS13D		1		1	1		VPS13D	NM_015378_1	0	5498	2660	48	0	0	0	0	0	-5.14	-5.12	-0.02	-3.44	-3.82	0.38	-0.042	-0.037	-0.146	-0.857	0.028	0.051	0.552	0.232	0.103005
LINK	14460	unaffected	14460.s1		sub	chr1:12312923	sub(C->T)	chr1:12312923:C:T	inter-coding_intronic	intron	VPS13D		1		1	1		VPS13D	NM_015378_1	0	2190	998	228	0	0	0	0	0	1.46	1.81	-0.35	-6.76	-6.66	-0.1	-0.942	-0.39	-0.639	-0.261	0	0.004	0.001	0.001	-0.362032
LINK	13206	unaffected	13206.s1		sub	chr1:12323472	sub(C->G)	chr1:12323472:C:G	inter-coding_intronic	intron	VPS13D		1		1	1		VPS13D	NM_015378_1	0	960	-234	144	0	0	0	0	0	0.89	-0.25	1.14	-8.13	-7.96	-0.17	-1.312	-5.906	-1.144	-2.344	0.001	0	0	0.026	-0.142599
LINK	13930	affected	13930.p1		sub	chr1:12368575	sub(T->C)	chr1:12368575:T:C	coding	missense	VPS13D		1		1	1								0	0	0	0	0	0.37	0.14	0.23	-4.21	-4.71	0.5	7.658	1.133	1.056	0.991	1	1	1	1	4.08924
LINK	12437	affected	12437.p1		del	chr1:12384139	del(8)	chr1:12384138:TTGCACTAA:T	inter-coding_intronic	intron	VPS13D		1		1	1		VPS13D	NM_015378_1	-8	2105	984	165	0	0	0	0.02	0.02	-2.48	-2.23	-0.25	2.58	2.54	0.04	-0.251	-0.366	-0.042	-0.248	0	0	0.001	0.002	0.064512
LINK	12548	unaffected	12548.s1		sub	chr1:12401886	sub(G->C)	chr1:12401886:G:C	inter-coding_intronic	intron	VPS13D		1		1	1		VPS13D	NM_015378_1	0	2121	182	183	0	0	0	0	0	3.38	-1.41	4.79	-2.99	-2.71	-0.27	0.921	-0.154	0.076	0.917	0.001	0.001	0.002	0.004	-0.001172
LINK	12636	affected	12636.p1		ins	chr1:12405959	ins(C)	chr1:12405958:G:GC	inter-coding_intronic	intron	VPS13D		1		1	1		VPS13D	NM_015378_1	1	11114	1986	177	0	0	0	0	0	4.06	4.24	-0.18	-6.69	-7.1	0.41	-0.109	0.106	-0.404	-1.211	0	0.016	0.001	0.049	-0.160615
LINK	13340	affected,unaffected	13340.p1,13340.s1		sub	chr1:12444975	sub(G->A)	chr1:12444975:G:A	inter-coding_intronic	intron	VPS13D		1		1	1		VPS13D	NM_015378_1	0	39171	-11023	222	0	0	0	0	0	5.11	0.08	5.03	-1.85	0.6	-2.45	-0.286	-1.025	-1.301	-1.653	0	0.001	0	0.01	-0.412631
LINK	12180	affected	12180.p1	mom	sub	chr1:12448998	sub(A->C)	chr1:12448998:A:C	inter-coding_intronic	intron	VPS13D		1		1	1		VPS13D	NM_015378_1	0	39171	-7000	84	0	0	0	0	0	-3.36	-3.13	-0.23	-0.4	-0.37	-0.02	4.788	1.312	1.199	1.062	1	1	0.999	1	1.71266
LINK	12361	unaffected	12361.s1		sub	chr1:12468689	sub(C->A)	chr1:12468689:C:A	inter-coding_intronic	intron	VPS13D		1		1	1		VPS13D	NM_015378_1	0	37104	8293	273	0	0	0	0	0	-3.48	-3.16	-0.31	-0.03	-2.61	2.58	1.672	1.025	0.935	0.598	0.016	0.005	0.013	0.012	-0.013617
LINK	12361	unaffected	12361.s1		del	chr1:12468694	del(1)	chr1:12468693:TG:T	inter-coding_intronic	intron	VPS13D		1		1	1		VPS13D	NM_015378_1	-1	37104	8298	273	0	0	0	0	0	-3.85	-2.44	-1.4	-2.06	-2.52	0.47	-1.105	-0.13	-0.245	-0.199	0	0	0	0.001	-0.351677
LINK	14402	affected	14402.p1		sub	chr1:12470216	sub(C->T)	chr1:12470216:C:T	inter-coding_intronic	intron	VPS13D		1		1	1		VPS13D	NM_015378_1	0	37104	9820	174	0	0	0	0	0	-2.14	-2.17	0.02	-2.04	-2.57	0.53	-0.564	-0.246	0.057	-0.041	0	0.002	0.002	0.001	-0.175904
LINK	14574	affected	14574.p1		sub	chr1:12472904	sub(C->T)	chr1:12472904:C:T	inter-coding_intronic	intron	VPS13D		1		1	1		VPS13D	NM_015378_1	0	37104	12508	297	0	0	0	0.01	0.01	2.02	2	0.02	-4.14	-4.67	0.53	-0.668	-1.254	-0.913	-1.904	0	0.01	0.002	0.008	-0.219258
LINK	14484	unaffected	14484.s1	dad	sub	chr1:12478269	sub(C->T)	chr1:12478269:C:T	inter-coding_intronic	intron	VPS13D		1		1	1		VPS13D	NM_015378_1	0	37104	17873	141	0	0	0	0	0	-1.82	-2.07	0.25	3.4	2.87	0.53	2.095	1.026	0.935	0.871	1	1	1	1	1.83665
LINK	12052	unaffected	12052.s1		sub	chr1:12482040	sub(A->G)	chr1:12482040:A:G	inter-coding_intronic	intron	VPS13D		1		1	1		VPS13D	NM_015378_1	0	37104	-15460	282	0	0	0	0	0	1.43	1.32	0.11	1.94	1.11	0.83	0.138	1.312	1.088	0.722	0	0.01	0.004	0.021	0.304753
LINK	13835	unaffected	13835.s1		sub	chr1:12501707	sub(A->C)	chr1:12501707:A:C	inter-coding_intronic	intron	VPS13D		1		1	1		VPS13D	NM_015378_1	0	9222	4076	99	0	0	0	0	0	1.18	3.57	-2.4	0.17	-0.27	0.45	0.714	1.199	1.199	0.656	0.801	0.764	0.265	0.824	1.35274
LINK	11986	unaffected	11986.s1	dad	sub	chr1:12506810	sub(G->A)	chr1:12506810:G:A	inter-coding_intronic	intron	VPS13D		1		1	1		VPS13D	NM_015378_1	0	9222	-43	399	0	0	0	0	0	-0.34	-0.18	-0.16	-0.66	-0.79	0.13	-3.904	-0.94	-1.613	-2.124	0	0	0	0.001	-0.70332
LINK	11441	affected	11441.p1		sub	chr1:12520242	sub(C->G)	chr1:12520242:C:G	intergenic	intergenic																									-0.836	-1.259	-0.772	0.057	0	0	0.113	0.417	-0.264793
LINK	12688	affected	12688.p1		sub	chr1:12546051	sub(T->C)	chr1:12546051:T:C	intergenic	intergenic																									0.169	0.258	0.214	0.062	0.041	0.031	0.052	0.014	0.238324
LINK	12524	unaffected	12524.s1	mom	sub	chr1:12549499	sub(C->T)	chr1:12549499:C:T	intergenic	intergenic																									-0.137	0.069	-0.437	-0.728	0	0.002	0.014	0	0.09407
LINK	12729	affected	12729.p1	dad	sub	chr1:12554757	sub(C->T)	chr1:12554757:C:T	intergenic	intergenic																									-0.221	-0.778	-0.421	-0.819	0	0	0	0	-0.239131
LINK	12686	affected	12686.p1		sub	chr1:12558135	sub(C->T)	chr1:12558135:C:T	intergenic	intergenic																									-2.361	-4.804	-3.785	-3.502	0.002	0	0	0.003	-0.66163
LINK	12396	affected	12396.p1		sub	chr1:12560773	sub(C->T)	chr1:12560773:C:T	intergenic	intergenic																									-0.756	0.224	-0.641	0.057	0.002	0.014	0.002	0.081	-0.232377
LINK	14511	unaffected	14511.s1		sub	chr1:12570332	sub(C->T)	chr1:12570332:C:T	inter-coding_intronic	intron	DHRS3							DHRS3	NM_001319225_1	0	4304	-1908	255	0	0	0	0	0	-1.54	-1.53	-0.01	-1.79	-1.78	-0.01	-1.325	-1.447	-1.721	-0.819	0	0	0	0	-0.256379
LINK	12674	affected	12674.p1		sub	chr1:12594654	sub(T->A)	chr1:12594654:T:A	inter-coding_intronic	intron	DHRS3							DHRS3	NM_004753_1	0	36488	-13988	1161	0	0	0	0	0	5.39	5.36	0.03	0.83	0.47	0.37	0.561	-0.003	-0.066	0.392	0.001	0.005	0.004	0.002	0.151996
LINK	11673	unaffected	11673.s1		sub	chr1:12604269	sub(A->T)	chr1:12604269:A:T	inter-coding_intronic	intron	DHRS3							DHRS3	NM_004753_1	0	36488	12885	309	0	0	0	0	0	5.09	6.88	-1.8	1.81	1.68	0.13	0.859	0.252	1.199	0.656	0.015	0.044	0.018	0.059	0.625842
LINK	14319	unaffected	14319.s1	dad	sub	chr1:12615633	sub(A->G)	chr1:12615633:A:G	inter-coding_intronic	intron	DHRS3							DHRS3	NM_004753_1	0	36488	1521	183	0	0	0	0	0	3.79	3.49	0.29	-4.02	-4.3	0.28	0.95	-0.153	0.115	-0.095	0.994	0.445	0.153	0.49	1.66679
LINK	14446	unaffected	14446.s1	mom	sub	chr1:12642745	sub(C->T)	chr1:12642745:C:T	intergenic	intergenic																									-1.292	-1.239	-1.223	0.057	0.056	0.062	0.061	0.239	-0.305188
LINK	14644	unaffected	14644.s1		sub	chr1:12656787	sub(G->C)	chr1:12656787:G:C	inter-coding_intronic	intron	AADACL4			1			1	AADACL4	NM_001013630_1	0	10452	-5004	345	0	0	0	0	0	-2.25	-2.19	-0.06	5.51	5.75	-0.24	0.335	0.416	0.341	0.15	0.068	0.05	0.044	0.398	0.160666
LINK	11000	affected	11000.p1		sub	chr1:12661411	sub(G->A)	chr1:12661411:G:A	inter-coding_intronic	intron	AADACL4			1			1	AADACL4	NM_001013630_1	0	10452	-380	183	0	0	0	0	0	-2.43	-2.42	-0.01	-7.86	-3.82	-4.04	-0.07	-0.889	-0.85	-0.241	0	0.001	0	0.001	-0.264198
LINK	14141	unaffected	14141.s1		sub	chr1:12673254	sub(G->A)	chr1:12673254:G:A	intergenic	intergenic																									0.327	0.346	0.314	0.06	0.078	0.096	0.111	0.262	0.03241
LINK	11108	unaffected	11108.s1		sub	chr1:12679806	sub(T->C)	chr1:12679806:T:C	intergenic	intergenic																									0.417	0.562	0.547	0.553	0.007	0.008	0.007	0.011	0.318998
LINK	13963	affected	13963.p1		sub	chr1:12690625	sub(G->A)	chr1:12690625:G:A	intergenic	intergenic																									-1.496	-0.274	-1.357	-1.242	0	0.002	0.002	0.018	-0.418626
LINK	12314	affected	12314.p1	dad	sub	chr1:12727596	sub(C->G)	chr1:12727596:C:G	peripheral	3'UTR	AADACL3													0	0	0	0	0	-4.04	-4.09	0.06	0.13	0.82	-0.68	0.058	0.853	0.716	0.598	0	0.003	0.006	0.012	-0.031895
LINK	11267	unaffected	11267.s1		sub	chr1:12735862	sub(C->T)	chr1:12735862:C:T	intergenic	intergenic																									-1.91	-0.266	0.378	-0.801	0	0	0.001	0.004	-0.177336
LINK	14042	unaffected	14042.s1	mom	sub	chr1:12736291	sub(C->T)	chr1:12736291:C:T	intergenic	intergenic																									0.25	-0.512	0.278	-0.801	0.001	0	0.004	0.001	0.001184
LINK	14244	unaffected	14244.s1	dad	sub	chr1:12751337	sub(C->G)	chr1:12751337:C:G	inter-coding_intronic	intron	C1orf158							C1orf158	NM_152290_1	0	9159	-4363	270	0	0	0	0	0	-4.01	-3.63	-0.37	-0.28	0.41	-0.68	-0.943	-0.762	-0.909	0.143	0.015	0.004	0.02	0.033	-0.252551
LINK	12382	unaffected	12382.s1		sub	chr1:12756386	sub(G->A)	chr1:12756386:G:A	inter-coding_intronic	intron	C1orf158							C1orf158	NM_152290_1	0	3497	573	189	0	0	0	0	0	-3.98	0.91	-4.89	2.23	4.96	-2.73	0.593	0.617	0.545	0.373	0.005	0.006	0.006	0.027	0.116849
LINK	13120	affected	13120.p1	mom	sub	chr1:12777024	sub(C->T)	chr1:12777024:C:T	coding	missense	PRAMEF12		1			1								0	0	0	0	0	6.31	6.64	-0.33	-2.48	-2.1	-0.38	0.454	0.052	0.007	0.871	0.059	0.031	0.05	0.039	1.09676
LINK	12197	unaffected	12197.s1		ins	chr1:12789357	ins(CTTT)	chr1:12789356:C:CCTTT	intergenic	intergenic																									0.124	0.198	0.134	0.057	0.011	0.002	0.01	0.015	0.156401
LINK	12675	affected	12675.p1		sub	chr1:12790741	sub(T->G)	chr1:12790741:T:G	intergenic	intergenic																									-2.807	-1.412	-3.08	-1.604	0	0.001	0	0.007	-0.206257
LINK	11966	affected	11966.p1	dad	sub	chr1:12793987	sub(G->T)	chr1:12793987:G:T	coding	missense	PRAMEF1		1			1								0	0	0	0	0	-0.21	-0.13	-0.08	-0.2	-2.24	2.03	-1.701	-0.165	-0.256	0.518	0	0.001	0	0.001	1.00816
LINK	12211	affected	12211.p1		sub	chr1:12794264	sub(C->T)	chr1:12794264:C:T	coding	missense	PRAMEF1		1			1								0	0	0	0	0	-4.69	-4.94	0.25	-4.52	-5.05	0.53	-3.036	-3.142	-4.19	-2.616	0	0	0	0	-0.103856
LINK	13139	affected	13139.p1		sub	chr1:12798027	sub(G->T)	chr1:12798027:G:T	intergenic	intergenic																									0.222	0.26	0.236		0.005	0.003	0.004		0.088868
LINK	13139	affected	13139.p1		del	chr1:12798029	del(1)	chr1:12798028:GA:G	intergenic	intergenic																									-1.492	-3.686	-2.203		0.001	0	0		-0.139888
LINK	13139	affected	13139.p1		sub	chr1:12798038	sub(A->T)	chr1:12798038:A:T	intergenic	intergenic																									0.212	0.291	0.261		0.016	0.007	0.016		0.252539
LINK	13139	affected	13139.p1		sub	chr1:12798046	sub(G->A)	chr1:12798046:G:A	intergenic	intergenic																									-1.111	-1.953	-0.898		0.005	0.001	0.003		-0.151348
LINK	13093	affected	13093.p1		sub	chr1:12813616	sub(G->A)	chr1:12813616:G:A	intergenic	intergenic																										0.118				0.047			-0.046596
LINK	13922	unaffected	13922.s1		sub	chr1:12819179	sub(G->T)	chr1:12819179:G:T	intergenic	intergenic																										0.118				0.323			0.058745
LINK	14309	unaffected	14309.s1	dad	sub	chr1:12827305	sub(T->C)	chr1:12827305:T:C	coding	synonymous	PRAMEF11													0	0	0	0	0	5.32	1.32	4	-4.89	-4.96	0.07	0.325	-0.015	-0.152	-0.055	0	0.004	0.001	0.002	0.282557
LINK	12720	affected	12720.p1	dad	sub	chr1:12827850	sub(A->G)	chr1:12827850:A:G	inter-coding_intronic	intron	PRAMEF11							PRAMEF11	NM_001146344_1	0	667	-20	624	0.06	0.02	0	0	0.06	1.13	0.9	0.23	-4.89	-4.88	-0.02	-0.21	-0.012	0.76	0.899	0	0	0.006	0.003	0.213317
LINK	11355	unaffected	11355.s1	dad	sub	chr1:12828597	sub(G->A)	chr1:12828597:G:A	coding	missense	PRAMEF11													0	0	0	0	0	-0.34	0.07	-0.41	-2.79	-6.89	4.1	-0.997	-0.422	-0.29	-0.593	0.004	0.001	0.005	0.067	0.911286
LINK	13621	unaffected	13621.s1	mom	sub	chr1:12839230	sub(C->T)	chr1:12839230:C:T	intergenic	intergenic																									-3.538	-2.927	-2.424	-1.714	0	0	0	0.045	-0.325874
LINK	13621	unaffected	13621.s1	mom	sub	chr1:12839233	sub(T->C)	chr1:12839233:T:C	intergenic	intergenic																									-1.138	-0.318	-0.361	0.158	0	0.001	0.002	0.065	-0.141072
LINK	13564	affected,unaffected	13564.p1,13564.s1		sub	chr1:12850737	sub(G->A)	chr1:12850737:G:A	intergenic	intergenic																									-0.625	-0.614	-0.717	-1.653	0.189	0	0.001	0.025	0.128913
LINK	11224	affected	11224.p1		sub	chr1:12858211	sub(C->T)	chr1:12858211:C:T	peripheral	5'UTR-intron	PRAMEF2							PRAMEF2	NM_023014_1	0	1838	-774	510	0	0	0	0	0	-0.88	0.31	-1.19	-2.16	-2.06	-0.1	-0.963	-1.35	-0.338	0.143	0.005	0	0.003	0.098	-0.191795
LINK	11282	affected,unaffected	11282.p1,11282.s1		del	chr1:12858504	del(1)	chr1:12858503:CA:C	peripheral	5'UTR-intron	PRAMEF2							PRAMEF2	NM_023014_1	-1	1838	-481	123	0	0	0	0	0	-4.66	-3.55	-1.11	0.89	0.79	0.1	-2.888	-4.23	-1.753	-1.523	0	0	0.001	0.033	-0.459571
LINK	13462	unaffected	13462.s1	dad	sub	chr1:12860367	sub(G->A)	chr1:12860367:G:A	inter-coding_intronic	intron	PRAMEF2							PRAMEF2	NM_023014_1	0	950	96	363	0	0	0	0	0	1.94	2.22	-0.28	2.09	0.69	1.39	-0.881	0.484	0.461	-0.351	0	0.002	0.002	0.001	-0.074849
LINK	14489	unaffected	14489.s1		sub	chr1:12888027	sub(T->C)	chr1:12888027:T:C	intergenic	intergenic																									0.274	0.469	0.462	0.149	0.095	0.001	0.003	0.024	0.314671
LINK	12415	unaffected	12415.s1		sub	chr1:12893329	sub(C->G)	chr1:12893329:C:G	coding	missense	PRAMEF10													0.03	0	0	0	0.03	3.86	-0.93	4.79	-6.07	-3.63	-2.45	0.055	-0.122	-0.3	0.488	0.001	0.009	0.005	0.017	2.09355
LINK	14305	affected	14305.p1		sub	chr1:12907457	sub(C->T)	chr1:12907457:C:T	intergenic	intergenic																									0.096	0.106	0.106		0.104	0.137	0.138		0.089952
LINK	14564	affected,unaffected	14564.p1,14564.s1		sub	chr1:12921612	sub(A->G)	chr1:12921612:A:G	intergenic	intergenic																									-2.135	-4.593	-6.565	-1.825	0	0	0	0	-0.496944
LINK	11118	affected	11118.p1		del	chr1:13046912	del(1)	chr1:13046911:AT:A	intergenic	intergenic																									-0.041	-0.316	-0.4	0.158	0	0.001	0.004	0.017	0.175098
LINK	14037	unaffected	14037.s1		sub	chr1:13058208	sub(C->T)	chr1:13058208:C:T	intergenic	intergenic																									0.147	0.154	0.156		0.018	0.022	0.021		0.11971
LINK	12219	affected	12219.p1		sub	chr1:13108007	sub(T->A)	chr1:13108007:T:A	intergenic	intergenic																									0.691	0.487	0.459	0.392	0.002	0.004	0.003	0.007	0.218737
LINK	14028	unaffected	14028.s1		sub	chr1:13109269	sub(C->T)	chr1:13109269:C:T	intergenic	intergenic																									0.277	0.347	0.287	0.135	0.01	0.003	0.012	0.051	0.133603
LINK	13250	affected	13250.p1	dad	sub	chr1:13111442	sub(C->T)	chr1:13111442:C:T	intergenic	intergenic																									-0.754	-1.215	-0.453	0.135	0.003	0	0.001	0.031	-0.175444
LINK	13250	affected	13250.p1	dad	sub	chr1:13111468	sub(A->C)	chr1:13111468:A:C	intergenic	intergenic																									-0.812	-3.672	-1.313	-1.756	0.011	0	0.002	0.071	-0.137426
LINK	11440	affected	11440.p1		ins	chr1:13119164	ins(AAAAAC)	chr1:13119163:G:GAAAAAC	intergenic	intergenic																									0.313	0.578	0.518	0.167	0.001	0.001	0.001	0.003	0.159686
LINK	13807	unaffected	13807.s1		sub	chr1:13119724	sub(C->T)	chr1:13119724:C:T	intergenic	intergenic																									-0.425	-0.16	-0.37	-1.38	0.001	0.001	0.001	0.004	-0.055757
LINK	14423	unaffected	14423.s1		sub	chr1:13170614	sub(T->C)	chr1:13170614:T:C	intergenic	intergenic																									-1.757	-2.094	-1.762	-1.38	0	0	0	0.009	0.073099
LINK	11679	unaffected	11679.s1		sub	chr1:13229441	sub(C->T)	chr1:13229441:C:T	intergenic	intergenic																									-1.099	-0.805	-1.087	0.135	0.001	0	0	0.026	-0.008675
LINK	12645	affected	12645.p1		sub	chr1:13230505	sub(C->A)	chr1:13230505:C:A	intergenic	intergenic																									0.116	0.146	0.127		0.021	0.053	0.035		0.248169
LINK	14534	unaffected	14534.s1		sub	chr1:13238271	sub(G->A)	chr1:13238271:G:A	intergenic	intergenic																									-2.11	-0.674	-2.122	0.06	0	0.004	0	0.196	-0.23994
LINK	13349	affected	13349.p1		sub	chr1:13242789	sub(G->T)	chr1:13242789:G:T	intergenic	intergenic																									0.089	0.07	0.097	0.06	0.188	0.289	0.187	0.192	0.386541
LINK	14631	affected	14631.p1		del	chr1:13294728	del(2)	chr1:13294727:ATC:A	intergenic	intergenic																									0.109	0.127	0.129		0.461	0.454	0.535		0.96857
LINK	14012	unaffected	14012.s1		sub	chr1:13331436	sub(A->C)	chr1:13331436:A:C	intergenic	intergenic																																	0.285126
LINK	12869	unaffected	12869.s1		sub	chr1:13338338	sub(G->C)	chr1:13338338:G:C	intergenic	intergenic																									-0.996	-0.735	-0.841		0.005	0.004	0.004		-0.295719
LINK	11000	unaffected	11000.s1		sub	chr1:13341999	sub(T->C)	chr1:13341999:T:C	peripheral	3'UTR	PRAMEF14													0	0	0	0	0	3.75	3.47	0.28	1.65	-4.83	6.48	-0.008	-0.543	0.326	0.149	0.002	0.002	0.008	0.037	0.249573
LINK	13833	affected	13833.p1		sub	chr1:13342546	sub(C->G)	chr1:13342546:C:G	coding	missense	PRAMEF14													0	0	0	0	0	-5.9	-3.48	-2.42	-5.24	-4.7	-0.54	0.111	-0.328	-0.703	0.135	0.001	0.003	0.008	0.312	1.69131
LINK	12727	affected	12727.p1		sub	chr1:13355798	sub(C->T)	chr1:13355798:C:T	intergenic	intergenic																									0.166	0.083	0.118		0.051	0.086	0.046		0.217375
LINK	12071	unaffected	12071.s1		del	chr1:13371337	del(3)	chr1:13371336:CCTT:C	inter-coding_intronic	intron	PRAMEF19							PRAMEF19	NM_001099790_1	-3	387	-110	315	0	0	0	0	0	-0.98	-1.4	0.41	0.78	0.43	0.35	-0.421	-0.881	-0.411	0.437	0	0	0.001	0.022	-0.005971
LINK	12621	unaffected	12621.s1		sub	chr1:13371491	sub(G->T)	chr1:13371491:G:T	inter-coding_intronic	intron	PRAMEF19							PRAMEF19	NM_001099790_1	0	387	123	315	0	0.01	0	0	0.01	-4.77	-3.95	-0.83	0.31	-1.54	1.84	0.066	-0.056	-0.086	-0.241	0.001	0.002	0.006	0.001	0.108004
LINK	14549	unaffected	14549.s1	dad	sub	chr1:13389244	sub(C->T)	chr1:13389244:C:T	intergenic	intergenic																									0.44	0.18	0.186	0.057	0.007	0.015	0.016	0.028	0.150847
LINK	12984	affected	12984.p1		sub	chr1:13397459	sub(A->G)	chr1:13397459:A:G	intergenic	intergenic																									-2.186	-1.662	-1.933	-1.219	0.001	0.001	0.001	0.019	-0.261909
LINK	13920	affected	13920.p1	dad	sub	chr1:13397696	sub(A->T)	chr1:13397696:A:T	intergenic	intergenic																									-2.92	-1.662	-1.982	-1.219	0.001	0.007	0.002	0.063	-0.402432
LINK	11017	unaffected	11017.s1	mom	sub	chr1:13399074	sub(C->T)	chr1:13399074:C:T	intergenic	intergenic																									-2.487	-0.848	-2.987	0.143	0.001	0.001	0	0.07	-0.561611
LINK	11017	unaffected	11017.s1	mom	sub	chr1:13399080	sub(C->A)	chr1:13399080:C:A	intergenic	intergenic																									-1.031	0.242	-0.508	0.143	0.002	0.01	0.001	0.038	-0.314868
LINK	13624	unaffected	13624.s1		sub	chr1:13406344	sub(G->A)	chr1:13406344:G:A	intergenic	intergenic																									-0.748	-0.417	-0.257	0.15	0.292	0.092	0.008	0.622	0.006011
LINK	13624	unaffected	13624.s1		sub	chr1:13406348	sub(G->C)	chr1:13406348:G:C	intergenic	intergenic																									0.909	0.439	-0.268	0.15	0.358	0.077	0.002	0.591	0.260845
LINK	13503	unaffected	13503.s1		sub	chr1:13415504	sub(G->A)	chr1:13415504:G:A	peripheral	5'UTR-intron	PRAMEF20							PRAMEF20	NM_001099852_1	0	5807	-847	108	0	0	0	0	0	-0.66	-3.51	2.86	0.11	-1.29	1.39	-1.576	-1.223	-1.544	0.15	0	0	0	0.006	-0.285365
LINK	14406	unaffected	14406.s1		sub	chr1:13422082	sub(G->A)	chr1:13422082:G:A	intergenic	intergenic																									-1.262	-1.01	-0.495	-0.341	0	0	0	0	-0.342475
LINK	11124	affected	11124.p1		sub	chr1:13424802	sub(G->C)	chr1:13424802:G:C	intergenic	intergenic																									-0.937	-0.768	-0.891	0.06	0.014	0.008	0.006	0.112	-0.249641
LINK	12053	affected	12053.p1		sub	chr1:13434941	sub(G->A)	chr1:13434941:G:A	intergenic	intergenic																									0.365	0.434	0.349	0.15	0.001	0.001	0.001	0.006	0.124257
LINK	11469	affected	11469.p1	dad	sub	chr1:13455886	sub(G->T)	chr1:13455886:G:T	intergenic	intergenic																									1.774	0.803	-0.058	0.373	0.003	0.183	0	0.028	0.359329
LINK	11552	affected	11552.p1	dad	sub	chr1:13489895	sub(G->C)	chr1:13489895:G:C	inter-coding_intronic	intron	LRRC38							LRRC38	NM_001010847_1	0	36864	-13796	204	0	0	0	0	0	0.1	1.63	-1.53	-2.34	-2.66	0.32	-2.489	-0.196	-0.222	0.63	0	0.002	0.006	0.037	-0.152729
LINK	12778	affected	12778.p1		sub	chr1:13493066	sub(C->A)	chr1:13493066:C:A	inter-coding_intronic	intron	LRRC38							LRRC38	NM_001010847_1	0	36864	-16967	303	0	0	0	0	0	-0.82	-2.05	1.22	3.77	6.61	-2.84	0.102	-0.065	0.538	0.356	0	0	0.001	0.002	-0.025144
LINK	14026	affected	14026.p1		sub	chr1:13496480	sub(C->G)	chr1:13496480:C:G	inter-coding_intronic	intron	LRRC38							LRRC38	NM_001010847_1	0	36864	16483	117	0	0	0	0	0	1.4	0.24	1.16	0.59	0.83	-0.24	1.048	0.377	0.488	0.143	0.124	0.274	0.088	0.385	0.226654
LINK	12633	unaffected	12633.s1	mom	sub	chr1:13515584	sub(A->G)	chr1:13515584:A:G	intergenic	intergenic																									-0.793	-0.213	0.068	1.006	0	0	0.001	0.017	0.251722
LINK	13905	unaffected	13905.s1		sub	chr1:13543925	sub(C->T)	chr1:13543925:C:T	intergenic	intergenic																									1.249	0.104	0.071	0.871	0.996	0.083	0.157	0.829	0.873398
LINK	13907	unaffected	13907.s1	dad	sub	chr1:13557583	sub(C->T)	chr1:13557583:C:T	intergenic	intergenic																									-2.149	-0.716	-0.784	-1.297	0	0.002	0.002	0.021	-0.534657
LINK	14425	unaffected	14425.s1	dad	sub	chr1:13574903	sub(C->G)	chr1:13574903:C:G	intergenic	intergenic																									-0.8	0.195	-0.739	0.143	0.015	0.013	0.012	0.077	-0.21019
LINK	14638	unaffected	14638.s1		sub	chr1:13590972	sub(C->T)	chr1:13590972:C:T	inter-coding_intronic	intron	PDPN							PDPN	NM_006474_1	0	23073	6872	402	0	0.04	0	0	0.04	-3.51	-3.18	-0.33	-3.93	-3.82	-0.11	-1.135	-0.363	0.221	0.057	0	0.001	0.006	0.085	-0.115257
LINK	13736	unaffected	13736.s1	dad	sub	chr1:13618393	sub(C->A)	chr1:13618393:C:A	intergenic	intergenic																									0.524	0.553	0.429	0.356	0.001	0.001	0.001	0.008	-0.027705
LINK	11181	unaffected	11181.s1		sub	chr1:13636641	sub(T->C)	chr1:13636641:T:C	intergenic	intergenic																									0.008	-0.387	-0.272	0.158	0.011	0.005	0.008	0.039	0.083992
LINK	13284	unaffected	13284.s1		sub	chr1:13645417	sub(C->G)	chr1:13645417:C:G	intergenic	intergenic																									0.192	0.249	0.216	0.143	0.033	0.037	0.035	0.1	0.038304
LINK	14323	unaffected	14323.s1	dad	sub	chr1:13662033	sub(C->T)	chr1:13662033:C:T	intergenic	intergenic																									-3.117	-3.641	-2.904	-1.794	0	0	0	0.008	-0.82904
LINK	11678	affected	11678.p1		sub	chr1:13671261	sub(A->T)	chr1:13671261:A:T	intergenic	intergenic																									0.24	0.324	0.29	0.167	0.09	0.121	0.13	0.197	0.185038
LINK	13015	affected	13015.p1		del	chr1:13678936	del(21)	chr1:13678935:AAGCCATATGAGGCACACACTG:A	intergenic	intergenic																									0.32	0.464	0.382	0.167	0.852	0.488	0.65	0.617	1.35333
LINK	14450	unaffected	14450.s1		sub	chr1:13691104	sub(C->T)	chr1:13691104:C:T	intergenic	intergenic																									-1.116	-1.467	-0.508	0.143	0	0.001	0.001	0.024	-0.227619
LINK	12334	affected	12334.p1		sub	chr1:13709123	sub(T->C)	chr1:13709123:T:C	peripheral	5'UTR-intron	PRDM2					1	1	PRDM2	NM_012231_1	0	9896	3478	159	0	0	0	0	0	-3.21	-3.19	-0.02	-2.34	-2.73	0.4	1.645	0.899	0.715	0.397	0.455	0.046	0.054	0.039	0.713567
LINK	13923	affected	13923.p1		sub	chr1:13722898	sub(G->A)	chr1:13722898:G:A	inter-coding_intronic	intron	PRDM2					1	1	PRDM2	NM_012231_1	0	15386	7284	141	0	0	0	0	0	-1.98	-1.37	-0.6	-3.72	-1.27	-2.45	1.802	0.822	0.733	0.373	0.186	0.011	0.061	0.132	0.311962
LINK	14661	unaffected	14661.s1	dad	sub	chr1:13723842	sub(C->T)	chr1:13723842:C:T	inter-coding_intronic	intron	PRDM2					1	1	PRDM2	NM_012231_1	0	15386	-7158	282	0	0	0	0	0	5.14	4.88	0.25	1.26	1.89	-0.62	-0.651	-1.965	-2.04	-0.891	0	0	0	0.001	-0.237302
LINK	12708	affected	12708.p1		sub	chr1:13761634	sub(C->T)	chr1:13761634:C:T	inter-coding_intronic	intron	PRDM2					1	1	PRDM2	NM_012231_1	0	23591	-11444	333	0	0	0	0	0	-2.49	-2.16	-0.33	1.29	1.6	-0.31	0.157	-0.999	-1.172	-0.233	0	0	0	0.001	-0.025872
LINK	14511	affected	14511.p1		sub	chr1:13764921	sub(G->C)	chr1:13764921:G:C	inter-coding_intronic	intron	PRDM2					1	1	PRDM2	NM_012231_1	0	23591	-8157	354	0	0	0	0	0	0.58	-4.17	4.75	-3.6	-4.28	0.68	-0.971	-0.689	-1.037	-0.283	0	0.256	0.01	0.2	-0.25014
LINK	14609	affected	14609.p1		sub	chr1:13791509	sub(C->G)	chr1:13791509:C:G	inter-coding_intronic	intron	PRDM2					1	1	PRDM2	NM_012231_1	0	33596	8678	201	0	0	0	0	0	-2.65	-1.34	-1.31	-0.19	-3.13	2.94	-0.007	-0.043	0.726	0.356	0	0	0.019	0.004	-0.136668
LINK	12719	affected	12719.p1	dad	sub	chr1:13800270	sub(A->C)	chr1:13800270:A:C	inter-coding_intronic	intron	PRDM2					1	1	PRDM2	NM_012231_1	0	33596	-16157	243	0	0	0	0	0	-5.53	-7.07	1.54	-4.33	-4.31	-0.02	0.53	0.635	-0.168	0.167	0.001	0.014	0.005	0.215	0.177287
LINK	13214	affected	13214.p1		sub	chr1:13808827	sub(C->T)	chr1:13808827:C:T	inter-coding_intronic	intron	PRDM2					1	1	PRDM2	NM_012231_1	0	33596	-7600	444	0	0	0	0	0	4.8	5.14	-0.35	-2.22	-1.91	-0.31	0.395	0.709	0.598	0.143	0	0.002	0.005	0.024	0.05686
LINK	13574	unaffected	13574.s1		sub	chr1:13811098	sub(C->T)	chr1:13811098:C:T	inter-coding_intronic	intron	PRDM2					1	1	PRDM2	NM_012231_1	0	33596	-5329	123	0	0	0	0	0	-5.34	-5.01	-0.33	-4.73	-5.26	0.53	0.442	-0.27	0.469	0.143	0.033	0.028	0.046	0.297	0.104448
LINK	13381	unaffected	13381.s1		sub	chr1:13835329	sub(C->G)	chr1:13835329:C:G	intergenic	intergenic																									-0.422	-0.161	-0.235	0.33	0	0.001	0	0.027	0.020271
LINK	13970	unaffected	13970.s1		sub	chr1:13835639	sub(G->A)	chr1:13835639:G:A	intergenic	intergenic																									-1.538	0.605	0.614	0.345	0	0.005	0.005	0.046	-0.024386
LINK	14245	affected	14245.p1		ins	chr1:13879165	ins(AA)	chr1:13879164:T:TAA	intergenic	intergenic																									1.593	1.214	0.886	0.167	0.01	0.018	0.081	0.004	0.260444
LINK	12749	unaffected	12749.s1		sub	chr1:13908567	sub(A->G)	chr1:13908567:A:G	intergenic	intergenic																									0.424	0.325	0.242	0.722	0.999	0.103	0.124	0.161	0.963128
LINK	14236	affected	14236.p1	mom	sub	chr1:13908878	sub(C->T)	chr1:13908878:C:T	intergenic	intergenic																									-1.584	-0.366	-0.488	0.356	0	0.001	0.001	0.205	-0.32081
LINK	14141	affected	14141.p1	dad	sub	chr1:13911847	sub(G->C)	chr1:13911847:G:C	intergenic	intergenic																									-0.453	0.098	0.014	-0.936	0	0.005	0.005	0.01	-0.221182
LINK	13714	unaffected	13714.s1		sub	chr1:13914528	sub(C->T)	chr1:13914528:C:T	intergenic	intergenic																									-1.224	-3.177	-2.003	-1.794	0	0	0	0.006	-0.367792
LINK	13358	unaffected	13358.s1	dad	sub	chr1:13926998	sub(G->A)	chr1:13926998:G:A	intergenic	intergenic																									-0.482	-0.316	-0.223	-1.35	0	0	0	0	-0.033839
LINK	13673	unaffected	13673.s1		sub	chr1:13927609	sub(G->A)	chr1:13927609:G:A	intergenic	intergenic																									-0.574	-0.743	-1.02	-0.804	0	0.001	0.001	0.005	-0.196294
LINK	14090	unaffected	14090.s1		sub	chr1:13929418	sub(C->A)	chr1:13929418:C:A	intergenic	intergenic																									-0.665	-1.967	-1.347	-0.087	0	0	0.039	0.006	-0.25264
LINK	14616	unaffected	14616.s1		del	chr1:13939296	del(1)	chr1:13939295:GC:G	intergenic	intergenic																									0.305	0.371	0.327	0.143	0.664	0.93	0.827	0.251	0.966636
LINK	13890	affected	13890.p1	mom	sub	chr1:14001466	sub(C->T)	chr1:14001466:C:T	intergenic	intergenic																									0.21	0.275	0.239	0.057	0.479	0.251	0.636	0.2	0.756953
LINK	14280	affected	14280.p1	dad	sub	chr1:14012222	sub(G->C)	chr1:14012222:G:C	intergenic	intergenic																									0.095	-0.9	-0.659	0.15	0	0.008	0.099	0.104	-0.020655
LINK	11004	affected	11004.p1	dad	sub	chr1:14017482	sub(C->G)	chr1:14017482:C:G	intergenic	intergenic																									-0.381	0.077	-0.327	0.598	0	0.004	0.003	0.005	-0.31366
LINK	12719	unaffected	12719.s1		del	chr1:14032049	del(1)	chr1:14032048:CT:C	intergenic	intergenic																									0.049	0.044	0.778	0.617	0.003	0.001	0.002	0.001	0.294548
LINK	14473	unaffected	14473.s1	mom	sub	chr1:14032918	sub(G->T)	chr1:14032918:G:T	intergenic	intergenic																									-0.905	-0.296	-0.421	-1.261	0	0.002	0.007	0.002	0.276096
LINK	14469	affected	14469.p1		sub	chr1:14053047	sub(C->A)	chr1:14053047:C:A	intergenic	intergenic																									-0.218	0.057	0.758	0.493	0	0.001	0.002	0.249	0.045406
LINK	13520	unaffected	13520.s1		sub	chr1:14061813	sub(C->T)	chr1:14061813:C:T	intergenic	intergenic																									-1.905	-1.29	-1.471	-0.801	0	0	0	0.001	-0.231856
LINK	13358	unaffected	13358.s1	dad	sub	chr1:14072843	sub(G->C)	chr1:14072843:G:C	intergenic	intergenic																									-0.721	-0.581	-0.777	0.15	0	0	0	0.052	-0.161302
LINK	11798	affected	11798.p1	dad	sub	chr1:14083016	sub(C->G)	chr1:14083016:C:G	intergenic	intergenic																									0.145	0.152	0.154	0.057	0.114	0.132	0.137	0.208	0.168821
LINK	11250	affected	11250.p1		sub	chr1:14089679	sub(A->G)	chr1:14089679:A:G	intergenic	intergenic																									-0.101	-0.168	-0.246	0.423	0.022	0.341	0.58	0.698	0.133091
LINK	12775	unaffected	12775.s1		del	chr1:14103702	del(2)	chr1:14103701:ACT:A	intergenic	intergenic																									0.343	0.876	-0.019	0.356	0	0.015	0.004	0.001	-0.048692
LINK	12021	unaffected	12021.s1		sub	chr1:14111989	sub(C->T)	chr1:14111989:C:T	intergenic	intergenic																									0.444	0.269	0.235	0.143	0.001	0.002	0.001	0.038	-0.092847
LINK	12370	unaffected	12370.s1	dad	sub	chr1:14121539	sub(A->G)	chr1:14121539:A:G	intergenic	intergenic																									0.387	0.177	0.893	0.591	0.001	0.009	0.049	0.23	0.355199
LINK	11187	affected	11187.p1	mom	del	chr1:14138096	del(14)	chr1:14138095:GTGTGTGTGTGTGTA:G	intergenic	intergenic																									0.616	0.698	0.755	0.397	0.235	0.031	0.132	0.599	0.516359
LINK	14432	affected	14432.p1	mom	sub	chr1:14145584	sub(A->G)	chr1:14145584:A:G	intergenic	intergenic																									1.013	0.466	0.404	0.167	0.002	0.017	0.023	0.273	0.192245
LINK	13391	affected,unaffected	13391.p1,13391.s1	dad	sub	chr1:14173662	sub(C->T)	chr1:14173662:C:T	intergenic	intergenic																									0.372	0.119	0.12	0.057	0.001	0.006	0.006	0.017	0.046877
LINK	13129	affected	13129.p1	dad	sub	chr1:14174372	sub(C->T)	chr1:14174372:C:T	intergenic	intergenic																									-0.469	-0.355	-0.448	0.143	0	0.006	0.003	0.023	-0.183596
LINK	14002	affected	14002.p1		sub	chr1:14180049	sub(G->A)	chr1:14180049:G:A	intergenic	intergenic																									-0.277	-0.1	-0.197	-0.155	0	0.008	0.004	0.026	0.247282
LINK	11234	unaffected	11234.s1		del	chr1:14193649	del(1)	chr1:14193648:GA:G	intergenic	intergenic																									0.253	0.107	0.003	0.423	0.003	0.009	0.001	0.007	0.073375
LINK	12229	affected	12229.p1		sub	chr1:14199438	sub(C->T)	chr1:14199438:C:T	intergenic	intergenic																									-0.547	-0.479	-0.712	0.356	0	0	0	0.002	-0.227994
LINK	11303	affected	11303.p1		sub	chr1:14223736	sub(T->C)	chr1:14223736:T:C	intergenic	intergenic																									0.433	-0.266	-0.342	-0.172	0.016	0.024	0.002	0.01	0.100479
LINK	11736	affected	11736.p1		del	chr1:14233134	del(1)	chr1:14233133:CT:C	intergenic	intergenic																									0.187	0.285	0.368	0.397	0	0.001	0.003	0.016	0.111105
LINK	11117	unaffected	11117.s1	mom	sub	chr1:14237109	sub(T->G)	chr1:14237109:T:G	intergenic	intergenic																									-0.054	0.871	0.891	0.397	0.001	0.197	0.062	0.007	0.367983
LINK	13393	affected	13393.p1		sub	chr1:14251947	sub(C->T)	chr1:14251947:C:T	intergenic	intergenic																									0.305	0.39	0.327	0.143	0.068	0.003	0.011	0.387	0.083149
LINK	13855	unaffected	13855.s1		sub	chr1:14293213	sub(C->T)	chr1:14293213:C:T	intergenic	intergenic																									0.302	-0.489	-0.643	0.143	0.001	0.001	0	0.041	-0.211542
LINK	11440	unaffected	11440.s1		sub	chr1:14306439	sub(G->T)	chr1:14306439:G:T	intergenic	intergenic																									-0.988	-0.375	-0.689	-0.686	0.002	0	0.005	0.026	-0.266722
LINK	14159	affected	14159.p1		sub	chr1:14319363	sub(C->G)	chr1:14319363:C:G	intergenic	intergenic																									-0.246	-0.027	0.696	0.356	0	0.015	0.023	0.008	-0.108421
LINK	12857	affected	12857.p1		sub	chr1:14322856	sub(A->G)	chr1:14322856:A:G	intergenic	intergenic																									-0.104	0.484	0.405	0.167	0	0.004	0.009	0.585	0.13413
LINK	11246	unaffected	11246.s1		ins	chr1:14335112	ins(G)	chr1:14335111:C:CG	intergenic	intergenic																									-1.272	-1.265	-1.247	0.143	0	0.001	0	0.003	-0.45171
LINK	11809	affected	11809.p1		sub	chr1:14339181	sub(C->T)	chr1:14339181:C:T	intergenic	intergenic																									-0.002	-0.633	-0.248	0.356	0.002	0.003	0.022	0.041	-0.187548
LINK	14542	unaffected	14542.s1	dad	sub	chr1:14342874	sub(C->T)	chr1:14342874:C:T	intergenic	intergenic																									0.421	0.269	0.237	0.143	0.001	0.004	0.004	0.019	-0.03991
LINK	12692	affected	12692.p1		sub	chr1:14354822	sub(A->G)	chr1:14354822:A:G	noncoding	non-coding-intron	KAZN-AS1							KAZN-AS1	NR_149058_1	0	39661	-3797	42	0	0	0	0	0	2.28	2.05	0.23	-0.92	-1.23	0.31	-0.403	-0.384	-0.01	0.423	0	0.003	0.017	0.065	0.010962
LINK	14015	affected	14015.p1		sub	chr1:14389216	sub(G->T)	chr1:14389216:G:T	noncoding	non-coding-intron	KAZN-AS1							KAZN-AS1	NR_149058_1	0	39661	1470	270	0	0.01	0	0	0.01	-0.62	-0.22	-0.4	-7.37	-8.7	1.33	0.335	0.422	0.341	0.15	0.016	0.115	0.02	0.097	-0.083728
LINK	14233	unaffected	14233.s1		sub	chr1:14405451	sub(T->C)	chr1:14405451:T:C	noncoding	non-coding-intron	KAZN-AS1							KAZN-AS1	NR_149058_1	0	27916	-13873	318	0	0	0	0	0	-0.69	-1.06	0.37	-2.3	-2.17	-0.13	-2.548	-0.672	-1.075	0.617	0	0.013	0.002	0.005	-0.392022
LINK	14240	affected,unaffected	14240.p1,14240.s1		sub	chr1:14407191	sub(T->C)	chr1:14407191:T:C	noncoding	non-coding-intron	KAZN-AS1							KAZN-AS1	NR_149058_1	0	27916	12303	162	0	0	0	0	0	-4.99	-5.86	0.87	-1.22	-3.78	2.56	0.225	-0.009	0.789	0.158	0.001	0.001	0.005	0.059	0.124203
LINK	11933	unaffected	11933.s1		sub	chr1:14413158	sub(A->G)	chr1:14413158:A:G	noncoding	non-coding-intron	KAZN-AS1							KAZN-AS1	NR_149058_1	0	27916	6336	45	0	0	0	0	0	2.43	2.1	0.33	-4.25	-4.23	-0.02	-0.339	0.184	0.187	0.066	0.013	0.195	0.211	0.289	0.178656
LINK	13609	unaffected	13609.s1		sub	chr1:14429763	sub(G->T)	chr1:14429763:G:T	intergenic	intergenic																									0.033	-1.067	-0.589	-0.974	0.001	0	0	0.001	-0.334257
LINK	11940	affected	11940.p1		sub	chr1:14436725	sub(A->C)	chr1:14436725:A:C	intergenic	intergenic																									-0.467	-0.395	-0.55	0.167	0.001	0.023	0.003	0.37	0.032494
LINK	12955	affected	12955.p1	dad	sub	chr1:14464219	sub(A->G)	chr1:14464219:A:G	intergenic	intergenic																									0.085	0.105	0.107	0.066	0.001	0.059	0.067	0.591	0.232696
LINK	13572	unaffected	13572.s1	dad	sub	chr1:14466911	sub(G->T)	chr1:14466911:G:T	intergenic	intergenic																									0.365	0.404	0.363	0.15	0.029	0.062	0.033	0.022	-0.026463
LINK	12015	affected	12015.p1		del	chr1:14475450	del(1)	chr1:14475449:AC:A	intergenic	intergenic																									0.175	-0.862	-0.387	-0.192	0	0	0	0.001	-0.239201
LINK	11114	unaffected	11114.s1		ins	chr1:14477445	ins(T)	chr1:14477444:C:CT	intergenic	intergenic																									0	-2.06	-1.558	0	0.002	0.001	0	0.047	-0.074884
LINK	11114	unaffected	11114.s1		del	chr1:14477449	del(3)	chr1:14477448:CTCT:C	intergenic	intergenic																									0.58	0.09	-0.486	0	0.014	0.003	0	0.041	0.070321
LINK	14012	affected	14012.p1		sub	chr1:14494937	sub(C->T)	chr1:14494937:C:T	intergenic	intergenic																									-0.394	-0.66	-0.814	-0.88	0	0.001	0	0	-0.285543
LINK	13398	unaffected	13398.s1	dad	sub	chr1:14518798	sub(A->G)	chr1:14518798:A:G	intergenic	intergenic																									-0.262	-0.446	-1.221	-2.35	0	0.858	0.305	0.015	-0.284471
LINK	12623	unaffected	12623.s1		sub	chr1:14522521	sub(G->C)	chr1:14522521:G:C	intergenic	intergenic																									0.427	0.023	-0.04	-0.935	0.001	0.001	0.001	0.001	0.012086
LINK	11496	unaffected	11496.s1	dad	sub	chr1:14531499	sub(C->G)	chr1:14531499:C:G	intergenic	intergenic																									-0.796	-2.844	-0.988	0.356	0	0	0	0.011	-0.485153
LINK	14319	unaffected	14319.s1		sub	chr1:14541978	sub(A->G)	chr1:14541978:A:G	intergenic	intergenic																									0.282	0.919	0.916	0.804	0	0.019	0.087	0.007	0.015091
LINK	14535	affected	14535.p1		sub	chr1:14548845	sub(G->A)	chr1:14548845:G:A	intergenic	intergenic																									1.356	1.082	0.902	0.573	0.021	0.029	0.012	0.003	0.310598
LINK	11327	affected	11327.p1		sub	chr1:14555745	sub(C->T)	chr1:14555745:C:T	intergenic	intergenic																									0.483	-0.084	-0.079	0.356	0.022	0.013	0.001	0.07	-0.028649
LINK	12574	affected	12574.p1		sub	chr1:14568237	sub(T->C)	chr1:14568237:T:C	intergenic	intergenic																									-1.934	0.055	-0.528	0.397	0	0.001	0	0.001	-0.111802
LINK	11241	affected	11241.p1	mom	sub	chr1:14574586	sub(C->T)	chr1:14574586:C:T	intergenic	intergenic																									-1.118	0.614	-0.363	-0.694	0	0.001	0.001	0.008	-0.158414
LINK	13602	unaffected	13602.s1	dad	sub	chr1:14577678	sub(C->A)	chr1:14577678:C:A	intergenic	intergenic																									-1.459	-1.153	-1.077	-0.287	0	0.001	0.001	0.025	-0.634294
LINK	11857	unaffected	11857.s1		sub	chr1:14594472	sub(G->A)	chr1:14594472:G:A	intergenic	intergenic																									0.151	-0.072	0.806	0.373	0	0.007	0.009	0.016	0.060063
LINK	14339	affected	14339.p1	dad	sub	chr1:14627100	sub(G->C)	chr1:14627100:G:C	inter-coding_intronic	intron	KAZN		1	1		1	1	KAZN	NM_201628_1	0	361461	27877	102	0	0	0	0	0	-5.01	-2.51	-2.5	-5.52	0.98	-6.5	0.504	0.044	-0.378	0.576	0.002	0.001	0	0.003	-0.119406
LINK	12628	affected	12628.p1		sub	chr1:14642635	sub(A->G)	chr1:14642635:A:G	inter-coding_intronic	intron	KAZN		1	1		1	1	KAZN	NM_201628_1	0	361461	43412	66	0	0	0	0	0	3.02	2.92	0.1	4.45	1.25	3.2	0.233	0.325	0.289	0.167	0.223	0.325	0.436	0.287	0.417544
LINK	13008	unaffected	13008.s1		sub	chr1:14650758	sub(T->C)	chr1:14650758:T:C	inter-coding_intronic	intron	KAZN		1	1		1	1	KAZN	NM_201628_1	0	361461	51535	165	0	0	0	0	0	-2.08	-3.13	1.05	-1.28	-0.75	-0.53	-0.672	0.021	-0.535	-0.982	0	0	0	0.001	-0.023353
LINK	12661	affected	12661.p1	dad	sub	chr1:14652026	sub(A->T)	chr1:14652026:A:T	inter-coding_intronic	intron	KAZN		1	1		1	1	KAZN	NM_201628_1	0	361461	52803	81	0	0	0	0	0	4.79	4.72	0.07	-4.54	-3.03	-1.51	0.06	-0.841	-1.249	-1.653	0	0	0	0.025	-0.188578
LINK	14411	affected	14411.p1		sub	chr1:14656996	sub(G->C)	chr1:14656996:G:C	inter-coding_intronic	intron	KAZN		1	1		1	1	KAZN	NM_201628_1	0	361461	57773	378	0	0	0	0	0	2.88	2.51	0.37	-1.12	2.02	-3.15	-1.155	-0.36	-0.556	0.15	0.001	0.003	0.014	0.037	-0.331063
LINK	13070	affected	13070.p1		sub	chr1:14674415	sub(G->T)	chr1:14674415:G:T	inter-coding_intronic	intron	KAZN		1	1		1	1	KAZN	NM_201628_1	0	361461	75192	120	0	0	0	0	0	-1.81	-2.09	0.28	-5	-4.81	-0.19	0.503	0.063	0.796	0.373	0.01	0.002	0.003	0.004	-0.024602
LINK	12037	unaffected	12037.s1		sub	chr1:14679143	sub(G->A)	chr1:14679143:G:A	inter-coding_intronic	intron	KAZN		1	1		1	1	KAZN	NM_201628_1	0	361461	79920	405	0	0	0	0	0	-5.62	-5.46	-0.16	-5.35	-4.06	-1.29	-1.783	-2.463	-1.881	-0.991	0	0	0	0.014	-0.466809
LINK	12655	affected	12655.p1		sub	chr1:14690175	sub(C->T)	chr1:14690175:C:T	inter-coding_intronic	intron	KAZN		1	1		1	1	KAZN	NM_201628_1	0	361461	90952	195	0	0	0	0	0	-0.05	1.15	-1.19	2.87	0.01	2.86	-0.006	0.979	0.935	0.033	0	0.001	0.001	0.001	-0.042982
LINK	14178	affected	14178.p1		sub	chr1:14710926	sub(G->T)	chr1:14710926:G:T	inter-coding_intronic	intron	KAZN		1	1		1	1	KAZN	NM_201628_1	0	361461	111703	222	0	0	0	0	0	-3.54	-3.3	-0.25	-6.6	0.4	-7	-0.222	0.447	0.368	0.15	0.009	0.089	0.044	0.053	0.045408
LINK	14380	affected	14380.p1		sub	chr1:14719861	sub(G->T)	chr1:14719861:G:T	inter-coding_intronic	intron	KAZN		1	1		1	1	KAZN	NM_201628_1	0	361461	120638	177	0	0	0	0	0	-5.7	-3.98	-1.72	4.42	-1.01	5.43	0.017	0.656	0.591	0.457	0.001	0.141	0.045	0.003	0.042604
LINK	13802	unaffected	13802.s1		sub	chr1:14749723	sub(T->C)	chr1:14749723:T:C	inter-coding_intronic	intron	KAZN		1	1		1	1	KAZN	NM_201628_1	0	361461	150500	342	0	0	0	0	0	4.46	4.77	-0.31	-3.96	-4.05	0.1	0.098	-1.559	-0.982	-1.23	0	0	0	0.001	0.063027
LINK	13868	affected	13868.p1	dad	sub	chr1:14777328	sub(G->A)	chr1:14777328:G:A	inter-coding_intronic	intron	KAZN		1	1		1	1	KAZN	NM_201628_1	0	361461	178105	45	0	0	0	0	0	-2.84	-2.56	-0.28	-4.34	-3.9	-0.44	-0.177	0.333	0.328	0.06	0.113	0.116	0.129	0.247	0.350387
LINK	12703	affected	12703.p1	dad	sub	chr1:14793311	sub(T->C)	chr1:14793311:T:C	inter-coding_intronic	intron	KAZN		1	1		1	1	KAZN	NM_201628_1	0	361461	-167373	213	0	0	0	0	0	-1.74	-1.48	-0.25	-4.1	-3.57	-0.53	-1.75	-0.326	-0.359	-0.701	0	0.034	0.002	0.007	-0.055005
LINK	11310	affected	11310.p1		sub	chr1:14802634	sub(T->C)	chr1:14802634:T:C	inter-coding_intronic	intron	KAZN		1	1		1	1	KAZN	NM_201628_1	0	361461	-158050	396	0	0	0	0	0	-0.91	-1.33	0.41	-0.58	-0.05	-0.53	-0.33	-3.185	-0.504	-1.086	0	0	0	0.004	-0.219515
LINK	13050	affected	13050.p1		sub	chr1:14808404	sub(C->A)	chr1:14808404:C:A	inter-coding_intronic	intron	KAZN		1	1		1	1	KAZN	NM_201628_1	0	361461	-152280	285	0	0	0	0	0	-0.37	-0.06	-0.31	-6.03	-7.36	1.33	-0.695	-0.278	-0.399	0.143	0.005	0.002	0.002	0.044	-0.128615
LINK	11193	unaffected	11193.s1	dad	sub	chr1:14812230	sub(C->A)	chr1:14812230:C:A	inter-coding_intronic	intron	KAZN		1	1		1	1	KAZN	NM_201628_1	0	361461	-148454	324	0	0	0	0	0	-4.75	-3.63	-1.12	-5.88	-7.11	1.23	-0.474	-0.268	0.038	-0.306	0	0.001	0.002	0.002	0.124475
LINK	14537	unaffected	14537.s1		sub	chr1:14812356	sub(A->G)	chr1:14812356:A:G	inter-coding_intronic	intron	KAZN		1	1		1	1	KAZN	NM_201628_1	0	361461	-148328	324	0	0	0	0	0	3.43	3.42	0.01	-1.49	-1.36	-0.13	-0.012	0.299	0.237	-0.168	0	0.006	0.013	0.002	0.481269
LINK	12942	unaffected	12942.s1		sub	chr1:14823851	sub(C->T)	chr1:14823851:C:T	inter-coding_intronic	intron	KAZN		1	1		1	1	KAZN	NM_201628_1	0	361461	-136833	156	0	0	0	0	0	-2.82	-2.84	0.02	1.23	1.53	-0.31	-2.994	-3.415	-2.689	0.143	0	0	0	0.018	-0.739055
LINK	14537	unaffected	14537.s1		sub	chr1:14835614	sub(A->G)	chr1:14835614:A:G	inter-coding_intronic	intron	KAZN		1	1		1	1	KAZN	NM_201628_1	0	361461	-125070	117	0	0	0	0	0	-1.44	0.96	-2.4	-0.06	-0.49	0.43	-0.506	0.689	-0.081	0.167	0	0.005	0	0.149	-0.014803
LINK	13301	unaffected	13301.s1		sub	chr1:14843822	sub(C->A)	chr1:14843822:C:A	inter-coding_intronic	intron	KAZN		1	1		1	1	KAZN	NM_201628_1	0	361461	-116862	312	0	0	0	0	0	-0.61	1.1	-1.72	1.83	2.01	-0.18	-0.032	0.633	0.721	0.356	0	0.001	0.002	0.049	-0.102924
LINK	12385	affected	12385.p1	dad	sub	chr1:14863063	sub(G->A)	chr1:14863063:G:A	inter-coding_intronic	intron	KAZN		1	1		1	1	KAZN	NM_201628_1	0	361461	-97621	93	0	0	0	0	0	-6.32	-6.04	-0.28	-0.65	-0.46	-0.19	-0.354	-1.109	-1.048	-0.974	0	0	0	0.048	-0.276269
LINK	12052	unaffected	12052.s1		sub	chr1:14870577	sub(G->A)	chr1:14870577:G:A	inter-coding_intronic	intron	KAZN		1	1		1	1	KAZN	NM_201628_1	0	361461	-90107	312	0	0	0	0	0	-2.85	1.54	-4.39	-3.66	2.82	-6.48	0.365	0.447	0.368	0.15	0.001	0.002	0.011	0.058	-0.074349
LINK	11075	affected	11075.p1		sub	chr1:14875178	sub(A->G)	chr1:14875178:A:G	inter-coding_intronic	intron	KAZN		1	1		1	1	KAZN	NM_201628_1	0	361461	-85506	156	0	0	0	0	0	-5	-5.11	0.11	-4.13	-6.24	2.11	0.231	0.335	0.288	0.167	0.058	0.144	0.086	0.087	0.118695
LINK	12790	unaffected	12790.s1		del	chr1:14883418	del(2)	chr1:14883417:AAG:A	inter-coding_intronic	intron	KAZN		1	1		1	1	KAZN	NM_201628_1	-2	361461	-77266	720	0	0	0	0	0	-5.9	-5.44	-0.46	-3.35	-2.05	-1.31	0.654	0.523	0.257	0.066	0.018	0.052	0.004	0.113	0.063199
LINK	13998	affected	13998.p1		sub	chr1:14896413	sub(T->C)	chr1:14896413:T:C	inter-coding_intronic	intron	KAZN		1	1		1	1	KAZN	NM_201628_1	0	361461	-64271	165	0	0	0	0	0	0.29	0.31	-0.02	-0.44	-0.55	0.11	0.272	-1.256	-0.285	-0.526	0.003	0	0.003	0.004	0.135144
LINK	11520	unaffected	11520.s1	dad	sub	chr1:14909113	sub(C->T)	chr1:14909113:C:T	inter-coding_intronic	intron	KAZN		1	1		1	1	KAZN	NM_201628_1	0	361461	-51571	225	0	0	0	0	0	1.64	1.93	-0.29	-2.08	-2.9	0.82	-1.099	-0.604	-0.237	0.33	0	0.002	0.069	0.16	-0.166297
LINK	12418	affected	12418.p1		sub	chr1:14913658	sub(C->T)	chr1:14913658:C:T	inter-coding_intronic	intron	KAZN		1	1		1	1	KAZN	NM_201628_1	0	361461	-47026	240	0	0	0	0	0	-2.83	-2.5	-0.33	0.26	0.24	0.02	-2.301	0.077	-0.319	0.598	0	0.001	0	0.007	-0.465552
LINK	14432	affected	14432.p1		sub	chr1:14919468	sub(C->T)	chr1:14919468:C:T	inter-coding_intronic	intron	KAZN		1	1		1	1	KAZN	NM_201628_1	0	361461	-41216	351	0	0	0	0	0	-3.69	-3.1	-0.59	-1.34	-5.43	4.09	0.458	0.383	0.313	0.143	0.001	0.001	0.001	0.007	0.061986
LINK	13063	unaffected	13063.s1	dad	sub	chr1:14948593	sub(G->A)	chr1:14948593:G:A	inter-coding_intronic	intron	KAZN		1	1		1	1	KAZN	NM_001018000_1	0	36112	-12091	159	0	0	0	0	0	-4.83	-3.85	-0.98	-2.94	2.5	-5.44	-0.253	0.165	0.154	-0.222	0	0.014	0.039	0.005	-0.018601
LINK	11894	unaffected	11894.s1	dad	sub	chr1:14965067	sub(G->A)	chr1:14965067:G:A	inter-coding_intronic	intron	KAZN		1	1		1	1	KAZN	NM_201628_1	0	73874	4192	318	0	0	0	0	0	-2.54	-2.24	-0.3	-7.27	-2.53	-4.74	0.263	0.624	0.368	0.454	0.011	0.1	0.355	0.003	0.276091
LINK	11057	affected	11057.p1		sub	chr1:14984340	sub(C->T)	chr1:14984340:C:T	inter-coding_intronic	intron	KAZN		1	1		1	1	KAZN	NM_201628_1	0	73874	23465	210	0	0	0	0	0	-2.04	-1.63	-0.41	-6.89	-7.87	0.98	-0.528	-0.534	-0.535	0.143	0.001	0.061	0.001	0.362	-0.154313
LINK	13374	affected	13374.p1		del	chr1:14997201	del(8)	chr1:14997200:CTTTCATTT:C	inter-coding_intronic	intron	KAZN		1	1		1	1	KAZN	NM_201628_1	-8	73874	36326	633	0	0	0	0	0	-1.8	-1.8	0	-6.99	-6.99	0	-0.733	-0.215	-2.711	0.062	0	0.001	0	0.024	-0.093429
LINK	12749	affected	12749.p1		sub	chr1:15010857	sub(T->G)	chr1:15010857:T:G	inter-coding_intronic	intron	KAZN		1	1		1	1	KAZN	NM_201628_1	0	73874	-23892	114	0	0	0	0	0	-0.18	1.54	-1.73	2.06	1.87	0.19	-0.286	-0.105	-0.085	-0.526	0.001	0.002	0.001	0.007	0.150661
LINK	11523	unaffected	11523.s1		sub	chr1:15021584	sub(G->A)	chr1:15021584:G:A	inter-coding_intronic	intron	KAZN		1	1		1	1	KAZN	NM_201628_1	0	73874	-13165	516	0	0	0	0	0	-0.95	-2.81	1.85	-6.09	-5.89	-0.19	-0.035	0.044	-0.161	-0.497	0	0.006	0.006	0.007	0.119994
LINK	14038	unaffected	14038.s1		sub	chr1:15032576	sub(C->G)	chr1:15032576:C:G	inter-coding_intronic	intron	KAZN		1	1		1	1	KAZN	NM_201628_1	0	73874	-2173	186	0	0	0	0	0	-4.6	-1.52	-3.09	-1.64	-0.96	-0.68	0.185	0.253	0.216	0.143	0.156	0.297	0.221	0.215	0.158662
LINK	14264	unaffected	14264.s1	mom	sub	chr1:15040890	sub(G->A)	chr1:15040890:G:A	inter-coding_intronic	intron	KAZN		1	1		1	1	KAZN	NM_201628_1	0	9104	-3099	324	0	0	0	0	0	-1.81	-0.83	-0.98	-1.96	-0.83	-1.12	-0.173	0.688	0.72	0.373	0	0.013	0.009	0.037	-0.046663
LINK	14598	unaffected	14598.s1		sub	chr1:15044470	sub(C->A)	chr1:15044470:C:A	inter-coding_intronic	intron	KAZN		1	1		1	1	KAZN	NM_201628_1	0	11932	311	699	0	0	0	0	0	-3.48	-2.94	-0.53	-0.52	-0.07	-0.45	0.191	0.508	0.452	0.356	0.003	0.001	0.002	0.004	-0.059008
LINK	13962	unaffected	13962.s1	dad	sub	chr1:15046352	sub(G->A)	chr1:15046352:G:A	inter-coding_intronic	intron	KAZN		1	1		1	1	KAZN	NM_201628_1	0	11932	2193	270	0	0	0	0	0	-1.76	-1.48	-0.28	0.13	-1.27	1.39	0.492	0.64	0.621	0.15	0.007	0.002	0.003	0.181	0.016463
LINK	11063	affected	11063.p1		del	chr1:15065760	del(1)	chr1:15065759:GC:G	coding	frame-shift	KAZN		1	1		1	1							0	0	0	0.02	0.02	-2.93	-3.22	0.3	-4.3	-3.86	-0.45	7.276	0.882	0.826	0.871	1	0.992	0.991	1	1.7669
LINK	12372	unaffected	12372.s1		ins	chr1:15073528	ins(C)	chr1:15073527:G:GC	inter-coding_intronic	intron	KAZN		1	1		1	1	KAZN	NM_201628_1	1	28427	7775	300	0	0	0	0	0	1.27	1.03	0.24	-2.16	-2.57	0.41	0.611	0.132	0.439	-0.931	0.001	0.002	0.047	0.001	0.31848
LINK	14617	unaffected	14617.s1	mom	sub	chr1:15077421	sub(T->C)	chr1:15077421:T:C	inter-coding_intronic	intron	KAZN		1	1		1	1	KAZN	NM_201628_1	0	28427	11668	285	0	0	0	0	0	-3.74	-4.07	0.33	-2.96	-2.79	-0.17	-0.528	-0.468	-0.631	-1.979	0	0	0	0	-0.112272
LINK	12869	affected	12869.p1	dad	sub	chr1:15085991	sub(G->C)	chr1:15085991:G:C	inter-coding_intronic	intron	KAZN		1	1		1	1	KAZN	NM_201628_1	0	28427	-8189	354	0	0	0	0	0	3.35	1.82	1.53	-3.56	-3.55	-0.01	-0.302	0.289	0.247	0.15	0.001	0.012	0.009	0.186	-0.08486
LINK	14384	affected	14384.p1		sub	chr1:15091490	sub(G->A)	chr1:15091490:G:A	inter-coding_intronic	intron	KAZN		1	1		1	1	KAZN	NM_201628_1	0	28427	-2690	255	0	0	0	0	0	2.43	2.71	-0.28	3.66	3.53	0.13	-2.744	-1.367	-0.906	0.15	0	0	0	0.067	-0.641307
LINK	13733	affected	13733.p1	dad	sub	chr1:15135369	sub(G->C)	chr1:15135369:G:C	noncoding	non-coding-intron	TMEM51-AS1							TMEM51-AS1	NR_027136_1	0	27918	-10996	189	0	0	0	0	0	3.46	5.16	-1.71	7.42	7.41	0.01	0.127	0.131	0.129		0.156	0.18	0.155		0.232428
LINK	13876	unaffected	13876.s1		sub	chr1:15147240	sub(G->T)	chr1:15147240:G:T	noncoding	non-coding-intron	TMEM51-AS1							TMEM51-AS1	NR_027136_1	0	27918	5051	234	0	0	0	0	0	-3.64	-2.96	-0.68	-6.31	-6.13	-0.19	0.655	0.075	0.884	0.373	0.001	0	0.039	0.03	0.086768
LINK	11872	unaffected	11872.s1	dad	sub	chr1:15148783	sub(A->T)	chr1:15148783:A:T	noncoding	non-coding-intron	TMEM51-AS1							TMEM51-AS1	NR_027136_1	0	27918	3508	156	0	0	0	0	0	-3.61	-1.87	-1.74	-4.85	-6.36	1.51	0.901	1.214	1.098	0.722	0.001	0.006	0.006	0.003	0.16442
LINK	13053	unaffected	13053.s1		sub	chr1:15158675	sub(C->T)	chr1:15158675:C:T	peripheral	5'UTR-intron	TMEM51		1	1		1	1	TMEM51	NM_001136218_1	0	56536	4721	198	0	0	0	0	0	-6.21	-5.01	-1.19	-4.63	-4.01	-0.62	0.61	-0.473	0.785	0.356	0.003	0	0.003	0.004	0.040331
LINK	11172	unaffected	11172.s1		sub	chr1:15181844	sub(C->T)	chr1:15181844:C:T	peripheral	5'UTR-intron	TMEM51		1	1		1	1	TMEM51	NM_001136218_1	0	56536	27890	129	0	0	0	0	0	-1.16	-0.75	-0.41	-1.83	-1.52	-0.31	-3.97	-0.894	-1.513	0.545	0	0	0	0.003	-0.794614
LINK	14185	unaffected	14185.s1		del	chr1:15206245	del(5)	chr1:15206244:AAAGAG:A	peripheral	5'UTR-intron	TMEM51		1	1		1	1	TMEM51	NM_001136218_1	-5	56536	-4245	315	0	0	0	0	0	-6.14	-5.94	-0.2	-2.52	-2.14	-0.37	-1.98	0.412	-0.904	-0.805	0.001	0	0.002	0.003	-0.243955
LINK	13083	affected	13083.p1		sub	chr1:15211388	sub(T->C)	chr1:15211388:T:C	peripheral	5'UTR-intron	TMEM51		1	1		1	1	TMEM51	NM_001136216_1	0	4333	826	180	0	0	0	0	0	-0.08	-0.06	-0.02	2.92	2.82	0.1	-0.957	-0.084	-0.089	-0.2	0	0.007	0.002	0.01	-0.14434
LINK	11502	affected	11502.p1	dad	sub	chr1:15216945	sub(G->A)	chr1:15216945:G:A	inter-coding_intronic	intron	TMEM51		1	1		1	1	TMEM51	NM_001136216_1	0	3895	1514	267	0	0	0	0	0	1.91	2.19	-0.28	-3.07	-4.46	1.39	0.092	0.791	0.775	0.373	0	0.021	0.105	0.233	0.157793
LINK	11474	unaffected	11474.s1	dad	sub	chr1:15230232	sub(C->T)	chr1:15230232:C:T	intergenic	intergenic																									-0.942	-2.854	-1.645	0.143	0.001	0	0	0.033	-0.096807
LINK	12638	affected	12638.p1	dad	sub	chr1:15232723	sub(C->T)	chr1:15232723:C:T	intergenic	intergenic																									-0.103	-1.376	-0.614	-1.297	0.004	0.001	0.006	0.311	-0.004791
LINK	11377	unaffected	11377.s1	dad	sub	chr1:15259975	sub(C->T)	chr1:15259975:C:T	inter-coding_intronic	intron	FHAD1							FHAD1	NM_052929_1	0	20446	8098	102	0	0	0	0	0	-3.28	-2.09	-1.19	-3.72	-5.24	1.52	-0.144	-0.344	-0.96	-0.548	0	0.001	0	0.001	0.178493
LINK	13159	affected	13159.p1	dad	sub	chr1:15261285	sub(C->T)	chr1:15261285:C:T	inter-coding_intronic	intron	FHAD1							FHAD1	NM_052929_1	0	20446	9408	135	0	0	0	0	0	-3.78	-2.59	-1.19	-1.91	-1.07	-0.84	-0.153	-0.044	0.044	-1.388	0.001	0.001	0.001	0.003	0.040607
LINK	14046	affected	14046.p1	dad	sub	chr1:15264311	sub(C->T)	chr1:15264311:C:T	inter-coding_intronic	intron	FHAD1							FHAD1	NM_052929_1	0	20446	-8012	96	0	0	0	0	0	-1.44	-0.25	-1.19	-3.25	-3.16	-0.1	0.875	0.275	0.235	0.143	0.154	0.185	0.283	0.104	0.267075
LINK	14203	affected	14203.p1	dad	sub	chr1:15282677	sub(C->T)	chr1:15282677:C:T	inter-coding_intronic	intron	FHAD1							FHAD1	NM_052929_1	0	16870	-6722	90	0	0	0	0	0	-9.31	-9.02	-0.29	-8.47	-8.49	0.02	1.074	0.543	-0.309	0.356	0.002	0.018	0.041	0.037	0.133663
LINK	11420	affected	11420.p1		sub	chr1:15288420	sub(G->A)	chr1:15288420:G:A	inter-coding_intronic	intron	FHAD1							FHAD1	NM_052929_1	0	16870	-979	213	0	0	0	0	0	8.25	1.75	6.5	-2.96	-3.2	0.24	-1.631	-1.016	-1.48	-0.804	0	0	0	0.006	-0.27175
LINK	13153	unaffected	13153.s1	dad	sub	chr1:15293500	sub(A->G)	chr1:15293500:A:G	inter-coding_intronic	intron	FHAD1							FHAD1	NM_052929_1	0	7018	-3184	243	0	0	0	0	0	0.05	0.04	0.01	4.39	4.38	0.01	0.66	0.481	0.463	0.167	0.003	0.003	0.014	0.008	-0.020525
LINK	13497	unaffected	13497.s1		sub	chr1:15297174	sub(G->A)	chr1:15297174:G:A	inter-coding_intronic	intron	FHAD1							FHAD1	NM_052929_1	0	4412	381	93	0	0	0	0	0	4.16	4.53	-0.37	3.02	3.45	-0.43	1.243	1.157	0.933	0.63	0.02	0.696	0.874	0.031	0.616672
LINK	14613	affected	14613.p1		sub	chr1:15308082	sub(C->T)	chr1:15308082:C:T	inter-coding_intronic	intron	FHAD1							FHAD1	NM_052929_1	0	7172	-531	117	0	0	0.02	0	0.02	-1.77	-0.58	-1.19	-4.51	-5.13	0.62	0.282	0.374	0.309	0.143	0.053	0.055	0.042	0.12	0.07877
LINK	13039	affected	13039.p1	dad	sub	chr1:15325677	sub(G->A)	chr1:15325677:G:A	inter-coding_intronic	intron	FHAD1							FHAD1	NM_052929_1	0	2500	1118	243	0	0	0	0	0	-0.14	0.84	-0.98	-0.82	1.63	-2.45	-0.041	0.158	0.12	-0.222	0.01	0.005	0.003	0.007	0.016974
LINK	12540	unaffected	12540.s1		sub	chr1:15338549	sub(C->G)	chr1:15338549:C:G	inter-coding_intronic	intron	FHAD1							FHAD1	NM_052929_1	0	12195	-3187	210	0.01	0	0	0	0.01	0.56	0.54	0.02	-2.77	-5.52	2.75	0.073	-0.075	-0.087	0.356	0	0.021	0.014	0.019	0.038516
LINK	11944	affected	11944.p1	dad	sub	chr1:15354911	sub(C->T)	chr1:15354911:C:T	inter-coding_intronic	intron	FHAD1							FHAD1	NM_052929_1	0	5126	1927	318	0	0	0	0	0	0.19	1.38	-1.19	3.69	4.07	-0.38	0.471	-0.083	-0.242	0.356	0	0.004	0.002	0.016	-0.030306
LINK	12457	affected	12457.p1		sub	chr1:15356907	sub(G->A)	chr1:15356907:G:A	inter-coding_intronic	intron	FHAD1							FHAD1	NM_052929_1	0	5126	-1203	318	0	0	0	0	0	2	2.16	-0.16	-3.81	-2.94	-0.87	-0.959	-0.386	-0.556	-1.317	0	0.012	0.632	0.015	-0.202782
LINK	11377	affected	11377.p1		sub	chr1:15379506	sub(G->A)	chr1:15379506:G:A	inter-coding_intronic	intron	FHAD1							FHAD1	NM_052929_1	0	4971	-1195	411	0	0	0	0	0	-1.06	-0.78	-0.28	-3.02	-3.84	0.82	-1.896	-1.811	-1.775	-2.009	0.039	0.036	0.037	0.033	-0.394746
LINK	14270	unaffected	14270.s1	dad	sub	chr1:15401759	sub(C->A)	chr1:15401759:C:A	intergenic	intergenic																									-0.947	0.084	0.699	0.598	0	0.002	0.005	0.011	-0.224503
LINK	13502	unaffected	13502.s1	dad	sub	chr1:15401843	sub(G->A)	chr1:15401843:G:A	intergenic	intergenic																									1.359	0.321	0.239	0.091	1	0.898	0.428	0.627	0.79331
LINK	12096	affected	12096.p1	dad	del	chr1:15403802	del(2)	chr1:15403801:CAA:C	intergenic	intergenic																									0.32	0.464	0.382	0.167	0.004	0.003	0.003	0.012	0.174908
LINK	12613	affected	12613.p1		del	chr1:15433963	del(1)	chr1:15433962:GA:G	intergenic	intergenic																									0	-0.091	0	0	0	0.133	0.026	0.021	0.037054
LINK	14653	unaffected	14653.s1		sub	chr1:15436285	sub(G->A)	chr1:15436285:G:A	intergenic	intergenic																									-0.352	-0.281	-0.414	0.06	0.003	0.004	0.003	0.252	-0.169101
LINK	11057	affected	11057.p1		del	chr1:15438582	del(1)	chr1:15438581:TG:T	inter-coding_intronic	intron	CTRC						1	CTRC	NM_007272_1	-1	1796	78	189	0	0	0.07	0	0.07	-5.49	-5.09	-0.39	3.51	3.45	0.06	-1.28	-1.195	-0.287	-0.241	0	0.001	0.002	0.042	-0.276548
LINK	12522	unaffected	12522.s1	dad	sub	chr1:15439254	sub(C->T)	chr1:15439254:C:T	inter-coding_intronic	intron	CTRC						1	CTRC	NM_007272_1	0	1796	750	120	0	0	0	0	0	-6.23	-5.82	-0.41	-3.15	-3.67	0.53	-0.692	-1.356	-0.621	0.057	0.001	0	0.001	0.013	-0.217842
LINK	12523	unaffected	12523.s1		sub	chr1:15440189	sub(G->A)	chr1:15440189:G:A	inter-coding_intronic	intron	CTRC						1	CTRC	NM_007272_1	0	1796	-111	318	0	0	0	0	0	-1.09	-4.43	3.34	1.22	0.32	0.9	-4.613	-0.934	-0.958	-0.315	0	0	0	0.002	-0.795244
LINK	14554	affected	14554.p1	dad	sub	chr1:15452934	sub(G->A)	chr1:15452934:G:A	intergenic	intergenic																									-1.001	-3.635	-2.043	0.15	0	0	0	0.065	-0.222302
LINK	14123	unaffected	14123.s1		sub	chr1:15453406	sub(C->T)	chr1:15453406:C:T	intergenic	intergenic																									-0.031	-0.054	-0.033	0.356	0	0	0.002	0.03	0.20701
LINK	12793	unaffected	12793.s1		del	chr1:15478202	del(2)	chr1:15478201:CAT:C	inter-coding_intronic	intron	CELA2B							CELA2B	NM_015849_1	-2	4553	1657	150	0	0	0	0	0	-5.18	-5.18	0	-0.08	-0.08	0	0.631	0.528	0.478	0.066	0.088	0.013	0.024	0.091	0.116496
LINK	11181	affected	11181.p1		sub	chr1:15480457	sub(A->G)	chr1:15480457:A:G	inter-coding_intronic	intron	CELA2B							CELA2B	NM_015849_1	0	4553	-641	291	0	0	0	0	0	-5.36	-5.58	0.22	2.67	2.8	-0.13	-0.141	0.478	0.376	0.167	0.001	0.059	0.084	0.777	0.253321
LINK	11353	unaffected	11353.s1		sub	chr1:15497246	sub(G->A)	chr1:15497246:G:A	inter-coding_intronic	intron	CASP9						1	CASP9	NM_001229_1	0	9159	-1794	291	0	0	0	0	0	-0.87	-1.18	0.31	-2.52	-3.34	0.82	0.236	0.284	0.244	0.06	0.124	0.025	0.018	0.408	0.151996
LINK	11077	unaffected	11077.s1	dad	sub	chr1:15498895	sub(T->C)	chr1:15498895:T:C	inter-coding_intronic	intron	CASP9						1	CASP9	NM_001229_1	0	9159	-3443	123	0	0	0	0	0	-3.84	-3.82	-0.02	2.47	2.04	0.43	-1	-0.663	-0.765	0.158	0.002	0.002	0.002	0.019	-0.135476
LINK	11642	unaffected	11642.s1		sub	chr1:15504494	sub(C->T)	chr1:15504494:C:T	inter-coding_intronic	intron	CASP9						1	CASP9	NM_001229_1	0	9159	117	405	0	0	0	0	0	-0.55	-0.34	-0.22	-4.04	1.56	-5.61	-0.12	0.789	0.636	-0.419	0	0.009	0.004	0.001	0.405925
LINK	14127	unaffected	14127.s1		sub	chr1:15509199	sub(C->T)	chr1:15509199:C:T	inter-coding_intronic	intron	CASP9						1	CASP9	NM_001229_1	0	10203	-1292	294	0	0	0	0	0	-4.09	-3.72	-0.37	-3.71	0.39	-4.1	0.212	-1.821	0.242	0.143	0.331	0.05	0.469	0.23	0.520667
LINK	13521	unaffected	13521.s1		sub	chr1:15525598	sub(T->A)	chr1:15525598:T:A	intergenic	intergenic																									0.61	0.125	0.056	-0.164	0.001	0.002	0	0.001	0.388968
LINK	14227	affected	14227.p1	mom	sub	chr1:15531588	sub(G->A)	chr1:15531588:G:A	inter-coding_intronic	intron	DNAJC16			1			1	DNAJC16	NM_015291_1	0	4965	2316	114	0	0	0	0	0	0.35	-3.1	3.45	2.27	2.14	0.13	0.392	0.209	0.998	0.069	0	0.001	0.007	0.008	0.023987
LINK	11676	affected	11676.p1	mom	sub	chr1:15563071	sub(A->G)	chr1:15563071:A:G	inter-coding_intronic	intron	DNAJC16			1			1	DNAJC16	NM_015291_1	0	1604	746	153	0	0	0	0	0	-0.24	6.26	-6.5	-3.9	-6.23	2.33	0.49	-0.088	-0.173	0.722	0	0.001	0	0.018	-0.070899
LINK	11033	unaffected	11033.s1		sub	chr1:15566072	sub(C->T)	chr1:15566072:C:T	inter-coding_intronic	intron	DNAJC16			1			1	DNAJC16	NM_015291_1	0	83	-10	273	0	0	0	0	0	-0.94	-1.2	0.25	-8.24	-7.94	-0.31	0.022	-0.788	-0.353	-0.501	0	0	0.008	0.031	0.163584
LINK	14307	unaffected	14307.s1		sub	chr1:15603732	sub(G->A)	chr1:15603732:G:A	intergenic	intergenic																									0.974	-0.518	-0.49	0.15	0.001	0	0	0.004	0.499315
LINK	13957	unaffected	13957.s1		sub	chr1:15604586	sub(C->G)	chr1:15604586:C:G	intergenic	intergenic																									-0.126	0.195	-0.393	0.542	0.001	0.033	0.001	0.263	0.17086
LINK	13763	unaffected	13763.s1	dad	sub	chr1:15627667	sub(G->A)	chr1:15627667:G:A	inter-coding_intronic	intron	DDI2			1		1	1	DDI2	NM_032341_1	0	3527	869	114	0	0	0	0	0	-2.03	0.56	-2.58	-3.04	-0.59	-2.45	0.208	0.224	1.048	-0.155	0	0.003	0.111	0.001	0.308184
LINK	14685	affected	14685.p1		sub	chr1:15630033	sub(C->T)	chr1:15630033:C:T	inter-coding_intronic	intron	DDI2			1		1	1	DDI2	NM_032341_1	0	3527	-292	288	0	0	0	0	0	-4.6	-4.3	-0.29	-2.34	-2.23	-0.11	1.237	0.635	0.515	-0.122	0.032	0.197	0.052	0.008	0.217511
LINK	11324	affected	11324.p1	dad	sub	chr1:15636337	sub(A->G)	chr1:15636337:A:G	inter-coding_intronic	intron	DDI2			1		1	1	DDI2	NM_032341_1	0	4742	-1970	309	0.07	0	0	0	0.07	-2.26	3.28	-5.55	-0.18	-1.92	1.74	-0.601	-0.294	-0.47	0.167	0.005	0.012	0.006	0.037	-0.069615
LINK	14362	affected	14362.p1	dad	sub	chr1:15639865	sub(G->A)	chr1:15639865:G:A	inter-coding_intronic	intron	DDI2			1		1	1	DDI2	NM_032341_1	0	5088	1431	153	0	0	0	0	0	1.65	-2.2	3.84	5.82	4.5	1.32	-0.588	-0.383	-0.613	0.15	0.003	0.002	0.011	0.294	-0.26172
LINK	14394	affected	14394.p1	dad	sub	chr1:15675608	sub(C->T)	chr1:15675608:C:T	intergenic	intergenic																									0.136	0.199	0.145	0.057	0.059	0.182	0.064	0.025	0.07331
LINK	14095	unaffected	14095.s1		sub	chr1:15677760	sub(T->G)	chr1:15677760:T:G	intergenic	intergenic																									0.171	0.219	0.217	0.149	0.004	0.003	0.001	0.004	-0.011389
LINK	13403	affected	13403.p1		sub	chr1:15680131	sub(C->T)	chr1:15680131:C:T	intergenic	intergenic																									-0.973	-0.324	-0.471	0.057	0	0.002	0.002	0.441	-0.139652
LINK	13582	unaffected	13582.s1		sub	chr1:15689778	sub(C->T)	chr1:15689778:C:T	inter-coding_intronic	intron	PLEKHM2					1		PLEKHM2	NM_015164_1	0	31619	5160	267	0	0	0	0	0	0.65	0.34	0.31	-4.71	-4.61	-0.1	0.433	-1.179	-0.094	-0.633	0.002	0	0	0.001	0.146297
LINK	11388	unaffected	11388.s1	dad	sub	chr1:15693538	sub(G->T)	chr1:15693538:G:T	inter-coding_intronic	intron	PLEKHM2					1		PLEKHM2	NM_015164_1	0	31619	8920	108	0	0	0	0	0	3.1	1.82	1.28	-2.95	-0.1	-2.85	0.598	0.209	0.1	0.63	0.007	0.994	0.901	0.079	0.963174
LINK	12782	unaffected	12782.s1		sub	chr1:15734385	sub(C->T)	chr1:15734385:C:T	peripheral	3'UTR	PLEKHM2					1								0	0	0	0	0	0.18	0.41	-0.23	2.3	3.74	-1.44	-2.67	0.113	0.007	-0.779	0	0.001	0.001	0	0.068103
LINK	12749	unaffected	12749.s1		sub	chr1:15737339	sub(C->T)	chr1:15737339:C:T	inter-coding_intronic	intron	SLC25A34							SLC25A34	NM_207348_1	0	1066	476	210	0	0	0	0	0	-3.34	-3.65	0.31	6.86	2.76	4.1	-0.062	-2.212	-1.169	0.437	0.001	0	0.003	0.027	-0.117714
LINK	11110	unaffected	11110.s1		sub	chr1:15746274	sub(A->G)	chr1:15746274:A:G	inter-coding_intronic	intron	TMEM82							TMEM82	NM_001013641_1	0	2287	-593	141	0	0	0	0	0	0.07	1.51	-1.43	2.91	4.31	-1.39	0.484	-0.122	-0.145	0.158	0.013	0.001	0.002	0.138	0.222743
LINK	11184	affected	11184.p1	mom	sub	chr1:15769924	sub(C->T)	chr1:15769924:C:T	inter-coding_intronic	intron	FBLIM1		1			1		FBLIM1	NM_001350151_1	0	1779	-485	111	0	0	0	0	0	-2.68	-2.93	0.25	-0.31	-3.5	3.19	-0.068	-0.552	-0.544	0.057	0	0	0	0.022	-0.198362
LINK	13277	affected	13277.p1	dad	sub	chr1:15791509	sub(C->G)	chr1:15791509:C:G	intergenic	intergenic																									0.182	0.368	0.466	0.057	0.003	0.003	0.005	0.149	0.051229
LINK	13912	affected	13912.p1		sub	chr1:15795993	sub(A->T)	chr1:15795993:A:T	intergenic	intergenic																									-0.587	0.038	0.021	0.423	0	0.124	0.026	0.114	0.052086
LINK	14545	unaffected	14545.s1		sub	chr1:15821312	sub(G->A)	chr1:15821312:G:A	intergenic	intergenic																									-0.924	-0.789	-0.891	0.06	0.005	0.009	0.007	0.228	-0.219472
LINK	12671	unaffected	12671.s1		sub	chr1:15836846	sub(G->T)	chr1:15836846:G:T	noncoding	non-coding	FLJ37453													0	0	0	0	0	0.15	0.56	-0.4	-3.69	-4.09	0.4	0.749	0.447	0.368	0.15	0.001	0.011	0.008	0.203	0.043689
LINK	12285	unaffected	12285.s1		sub	chr1:15843103	sub(T->A)	chr1:15843103:T:A	noncoding	non-coding-intron	FLJ37453							FLJ37453	NR_024279_1	0	11202	5005	195	0	0	0	0	0	-7.41	-7.37	-0.03	-7.47	-6.16	-1.32	-0.547	-1.756	-0.415	-2.329	0	0.003	0	0.011	-0.129713
LINK	13565	unaffected	13565.s1		sub	chr1:15849029	sub(A->G)	chr1:15849029:A:G	inter-coding_intronic	intron	SPEN	1	1		1	1	1	SPEN	NM_015001_1	0	24666	879	168	0	0	0	0	0	-2.31	-3.29	0.98	-2.26	-4.71	2.45	-0.197	0.015	0.167	0.042	0	0	0	0.001	0.352478
LINK	11132	affected	11132.p1	dad	sub	chr1:15850662	sub(A->C)	chr1:15850662:A:C	inter-coding_intronic	intron	SPEN	1	1		1	1	1	SPEN	NM_015001_1	0	24666	2512	258	0	0	0	0	0	2.35	-0.39	2.74	-2.29	-2.73	0.45	2.86	0.281	0.202	0.656	0.396	0.008	0.002	0.038	0.831623
LINK	14515	unaffected	14515.s1		del	chr1:15901947	del(3)	chr1:15901946:TTTG:T	inter-coding_intronic	intron	SPEN	1	1		1	1	1	SPEN	NM_015001_1	-3	32643	-7374	216	0.01	0	0	0	0.01	5.2	1.61	3.59	-4.66	-4.28	-0.38	0.03	0.524	0.503	0.158	0.028	0.139	0.109	0.132	0.317232
LINK	13953	affected	13953.p1	dad	sub	chr1:15905162	sub(A->G)	chr1:15905162:A:G	inter-coding_intronic	intron	SPEN	1	1		1	1	1	SPEN	NM_015001_1	0	32643	-4159	468	0	0	0	0	0	4.94	4.78	0.16	6.94	6.87	0.07	-0.147	0.522	0.5	0.066	0.001	0.01	0.008	0.415	0.072394
LINK	12120	affected	12120.p1		sub	chr1:15930891	sub(G->A)	chr1:15930891:G:A	coding	missense	SPEN	1	1		1	1	1							0	0	0	0	0	-5.36	-5.08	-0.28	-2.9	-2.12	-0.78	4.196	1.176	1.048	0.917	1	0.898	0.822	0.089	3.2416
LINK	12072	affected	12072.p1		sub	chr1:15934732	sub(G->C)	chr1:15934732:G:C	coding	missense	SPEN	1	1		1	1	1							0	0	0	0	0	-2.25	-0.78	-1.47	-3.63	-1.05	-2.58	7.369	1.176	1.048	0.917	1	0.754	0.901	0.999	3.61205
LINK	11376	unaffected	11376.s1		sub	chr1:15941910	sub(C->T)	chr1:15941910:C:T	peripheral	3'UTR	ZBTB17													0	0	0	0	0	-1.66	-1.56	-0.1	-0.81	2.5	-3.31	0.812	0.074	-0.456	-0.281	0.12	0.429	0.004	0.09	0.553162
LINK	13634	affected	13634.p1		sub	chr1:15942096	sub(G->A)	chr1:15942096:G:A	coding	missense	ZBTB17													0	0	0	0	0	-3.96	-3.19	-0.77	2.62	2.6	0.02	5.759	1.176	0.953	0.917	1	0.989	0.983	0.972	4.22839
LINK	14502	affected	14502.p1		sub	chr1:15946718	sub(G->A)	chr1:15946718:G:A	inter-coding_intronic	intron	ZBTB17							ZBTB17	NM_001242884_1	0	619	217	372	0	0	0	0	0	0.64	0.4	0.24	-0.3	1.13	-1.44	-1.486	-0.278	-0.292	-0.543	0	0.004	0.023	0.003	-0.401729
LINK	14662	unaffected	14662.s1	dad	sub	chr1:15950411	sub(G->A)	chr1:15950411:G:A	peripheral	5'UTR-intron	ZBTB17							ZBTB17	NM_001287603_1	0	24542	-1914	207	0	0	0	0	0	-3.12	-3.34	0.22	0.91	0.1	0.82	-0.792	-0.79	-0.425	-0.569	0	0	0	0.001	-0.202322
LINK	13089	affected	13089.p1		sub	chr1:15951050	sub(C->T)	chr1:15951050:C:T	peripheral	5'UTR-intron	ZBTB17							ZBTB17	NM_001287603_1	0	24542	-2553	480	0	0	0.01	0	0.01	6.17	-0.33	6.5	3.82	2.5	1.32	-3.17	-1.972	-3.667	0.356	0	0	0	0.037	-0.554735
LINK	14694	affected	14694.p1		sub	chr1:15956046	sub(T->C)	chr1:15956046:T:C	peripheral	5'UTR-intron	ZBTB17							ZBTB17	NM_001287603_1	0	24542	-7549	282	0	0	0	0	0	-3.46	1.3	-4.75	0.01	-0.18	0.19	-0.896	0.74	0.832	0.397	0	0.007	0.022	0.005	0.100146
LINK	14018	unaffected	14018.s1	dad	sub	chr1:15960407	sub(T->C)	chr1:15960407:T:C	peripheral	5'UTR-intron	ZBTB17							ZBTB17	NM_001287603_1	0	24542	-11910	273	0	0	0	0	0	2.17	-2.13	4.3	-4.73	-3.41	-1.32	-0.163	-0.184	-0.145	-0.526	0.001	0.018	0.009	0.022	0.311743
LINK	12661	unaffected	12661.s1		sub	chr1:15964377	sub(A->C)	chr1:15964377:A:C	peripheral	5'UTR-intron	ZBTB17							ZBTB17	NM_001287603_1	0	24542	8662	219	0	0	0	0	0	-1.46	2.14	-3.59	-5.13	-7.23	2.1	1.285	0.665	0.615	0.423	0.363	0.3	0.186	0.105	0.483548
LINK	12120	affected	12120.p1		sub	chr1:15973140	sub(C->T)	chr1:15973140:C:T	peripheral	5'UTR-intron	ZBTB17							ZBTB17	NM_001287603_1	0	2858	-15	144	0	0.04	0	0	0.04	-2.22	-2.11	-0.11	1.51	1.38	0.13	-0.074	0.1	0.069	-0.241	0.005	0.842	0.769	0.164	-0.230596
LINK	12680	affected	12680.p1		sub	chr1:15973881	sub(T->C)	chr1:15973881:T:C	peripheral	5'UTR-intron	ZBTB17							ZBTB17	NM_001287603_1	0	2858	-756	153	0	0	0	0	0	0.31	0.2	0.11	3.38	-3.1	6.48	-1.123	-0.226	-0.309	-1.542	0	0.555	0.534	0.12	0.513609
LINK	11964	affected	11964.p1		sub	chr1:15979645	sub(A->T)	chr1:15979645:A:T	intergenic	intergenic																									-0.845	-1.565	-1.831	0.167	0.021	0.004	0.005	0.309	-0.155169
LINK	12645	affected	12645.p1	dad	sub	chr1:15984302	sub(G->A)	chr1:15984302:G:A	intergenic	intergenic																									-0.827	-1.661	-0.77	0.15	0.001	0	0.001	0.217	-0.204258
LINK	12648	unaffected	12648.s1		del	chr1:16007832	del(20)	chr1:16007831:AACATGGGCACTGTATTTGTG:A	intergenic	intergenic																									-0.263	0.804	0.615	0.423	0	0.015	0.004	0.005	0.028996
LINK	11437	affected	11437.p1		sub	chr1:16009655	sub(G->A)	chr1:16009655:G:A	intergenic	intergenic																									2.198	0.685	0.669	0.15	0.02	0.024	0.017	0.065	0.377884
LINK	13349	affected	13349.p1		sub	chr1:16020561	sub(C->T)	chr1:16020561:C:T	intergenic	intergenic																									0.109	-0.077	-0.274	-0.548	0.049	0.008	0.002	0.046	0.264922
LINK	12703	affected	12703.p1	dad	sub	chr1:16030838	sub(G->A)	chr1:16030838:G:A	inter-coding_intronic	intron	CLCNKA							CLCNKA	NM_001042704_1	0	1036	164	192	0	0.02	0	0	0.02	6.56	6.66	-0.1	0.24	0.1	0.13	-1.067	-0.435	-0.687	-0.625	0	0.003	0	0.001	-0.30859
LINK	13322	affected	13322.p1		sub	chr1:16062734	sub(G->A)	chr1:16062734:G:A	inter-coding_intronic	intron	FAM131C							FAM131C	NM_182623_1	0	987	-200	276	0	0	0	0	0	5.49	5.24	0.25	-1.51	-2.32	0.82	-0.033	-0.066	0.71	-0.629	0.002	0.001	0.005	0.007	0.176487
LINK	13139	unaffected	13139.s1		sub	chr1:16105906	sub(C->T)	chr1:16105906:C:T	intergenic	intergenic																									0.076	0.087	0.089	0.057	0.114	0.245	0.147	0.284	0.198919
LINK	14149	unaffected	14149.s1		sub	chr1:16111839	sub(C->G)	chr1:16111839:C:G	intergenic	intergenic																									1.163	0.811	0.739	0.033	1	0.96	0.951	0.28	1.66917
LINK	13133	unaffected	13133.s1		sub	chr1:16115685	sub(G->A)	chr1:16115685:G:A	intergenic	intergenic																									-0.018	-0.249	-0.148	0.008	0	0	0.003	0	-0.285831
LINK	14230	affected	14230.p1	dad	sub	chr1:16116285	sub(C->T)	chr1:16116285:C:T	intergenic	intergenic																									-0.449	-0.06	0.715	0.33	0	0.001	0.005	0.002	0.085859
LINK	14670	affected	14670.p1		sub	chr1:16131313	sub(C->T)	chr1:16131313:C:T	inter-coding_intronic	intron	EPHA2				1			EPHA2	NM_004431_1	0	1302	408	138	0	0	0	0.01	0.01	-5.28	-2.98	-2.29	3.44	6	-2.56	-0.832	-1.389	-0.502	-1.297	0	0.001	0.006	0.034	-0.211172
LINK	12833	affected	12833.p1		sub	chr1:16164053	sub(A->T)	chr1:16164053:A:T	intergenic	intergenic																									-1.784	-1.397	0.499	-1.452	0.001	0.001	0.034	0.119	-0.315015
LINK	13580	unaffected	13580.s1		sub	chr1:16177144	sub(C->A)	chr1:16177144:C:A	intergenic	intergenic																									-0.525	-0.635	-0.645	-0.273	0	0.001	0	0.001	-0.12492
LINK	13576	affected	13576.p1		sub	chr1:16180350	sub(C->T)	chr1:16180350:C:T	intergenic	intergenic																									-0.32	-1.59	0.303	0.143	0.004	0.001	0.007	0.005	-0.049387
LINK	13948	affected	13948.p1		sub	chr1:16187892	sub(G->A)	chr1:16187892:G:A	intergenic	intergenic																									0.524	-0.923	-1.038	0.454	0	0	0	0.004	-0.034715
LINK	11888	affected	11888.p1	dad	sub	chr1:16188042	sub(C->T)	chr1:16188042:C:T	intergenic	intergenic																									-0.98	-1.067	-2.181	-2.45	0	0	0	0	-0.134489
LINK	14309	unaffected	14309.s1	dad	sub	chr1:16199151	sub(G->A)	chr1:16199151:G:A	coding	synonymous	ARHGEF19													0	0	0.01	0.08	0.08	1.21	1.54	-0.33	7.26	7.35	-0.1	-1.391	-0.478	-0.294	-0.31	0.001	0.967	0.962	0.984	0.330381
LINK	12860	unaffected	12860.s1		sub	chr1:16233294	sub(C->T)	chr1:16233294:C:T	inter-coding_intronic	intron	CPLANE2							CPLANE2	NM_030907_1	0	595	-277	198	0.01	0	0	0	0.01	5.81	5.91	-0.1	-4.08	-3.01	-1.07	-0.179	-0.238	-0.337	-0.032	0	0	0.009	0.005	-0.216546
LINK	11892	affected	11892.p1	mom	sub	chr1:16234754	sub(C->T)	chr1:16234754:C:T	inter-coding_intronic	intron	CPLANE2							CPLANE2	NM_030907_1	0	2867	-990	255	0	0	0	0	0	-6	-6.94	0.94	-7.13	-5.08	-2.06	-1.446	-2.364	-1.419	-1.297	0.021	0.009	0.065	0.088	-0.373324
LINK	12977	affected	12977.p1		sub	chr1:16240551	sub(C->T)	chr1:16240551:C:T	intergenic	intergenic																									-1.035	-3.643	-3.819	0.057	0.002	0	0	0.109	-0.330403
LINK	11812	unaffected	11812.s1		sub	chr1:16253577	sub(C->A)	chr1:16253577:C:A	inter-coding_intronic	intron	FBXO42							FBXO42	NM_018994_1	0	483	58	219	0	0	0.19	0	0.19	3.5	3.65	-0.14	0.42	0.61	-0.19	-1.179	-0.401	-0.359	-0.064	0.038	0.88	0.828	0.265	0.692493
LINK	11181	affected	11181.p1		sub	chr1:16261998	sub(C->T)	chr1:16261998:C:T	inter-coding_intronic	intron	FBXO42							FBXO42	NM_018994_1	0	38024	-5239	168	0	0	0	0	0	1.13	-4.58	5.72	3.89	3.76	0.13	-0.48	0.493	0.491	0.356	0.003	0.004	0.004	0.01	-0.164394
LINK	12728	affected	12728.p1		sub	chr1:16268734	sub(C->A)	chr1:16268734:C:A	inter-coding_intronic	intron	FBXO42							FBXO42	NM_018994_1	0	38024	-11975	258	0	0	0	0	0	-1.56	-3.02	1.46	-8.05	-5.36	-2.69	0.206	0.405	0.378	0.143	0.16	0.004	0.012	0.19	0.172644
LINK	11298	unaffected	11298.s1		sub	chr1:16273709	sub(G->C)	chr1:16273709:G:C	inter-coding_intronic	intron	FBXO42							FBXO42	NM_018994_1	0	38024	-16950	186	0	0	0	0	0	-0.02	1.35	-1.37	-2.11	-1.94	-0.17	-0.071	0.612	-0.266	0.373	0.011	0.1	0.003	0.111	-0.100452
LINK	13396	affected	13396.p1	dad	sub	chr1:16276915	sub(G->C)	chr1:16276915:G:C	inter-coding_intronic	intron	FBXO42							FBXO42	NM_018994_1	0	38024	17868	222	0	0	0	0	0	-7.02	-6.84	-0.18	-3.24	-8.46	5.22	-0.295	-0.455	-0.765	0.15	0	0.002	0	0.007	-0.286583
LINK	11615	unaffected	11615.s1		sub	chr1:16286995	sub(G->A)	chr1:16286995:G:A	inter-coding_intronic	intron	FBXO42							FBXO42	NM_018994_1	0	38024	7788	72	0	0	0	0	0	-2.22	-1.87	-0.35	-0.69	-0.58	-0.11	-0.358	0.476	0.44	0.15	0	0.935	0.868	0.523	0.669403
LINK	11069	affected	11069.p1		sub	chr1:16313018	sub(C->T)	chr1:16313018:C:T	inter-coding_intronic	intron	FBXO42							FBXO42	NM_018994_1	0	9250	2151	135	0	0	0.01	0	0.01	-1.21	-1.12	-0.1	-6.12	-3.13	-2.99	-0.242	-0.45	0.327	0.143	0.002	0.007	0.011	0.106	0.040197
LINK	14002	affected	14002.p1		ins	chr1:16322602	ins(A)	chr1:16322601:T:TA	peripheral	5'UTR-intron	FBXO42							FBXO42	NM_018994_1	1	36820	-7167	87	0	0	0	0	0	4.17	4.17	0	-6.58	-6.58	0	0.926	-0.478	-3.628	0.066	0.155	0.003	0	0.021	0.239483
LINK	11810	affected	11810.p1		del	chr1:16342789	del(3)	chr1:16342788:TGGG:T	peripheral	5'UTR-intron	FBXO42							FBXO42	NM_018994_1	-3	36820	9466	111	0	0	0	0	0	-3.55	-2.21	-1.35	-5.64	-5.03	-0.6	0.258	0.254	0.249	0.06	0.209	0.232	0.226	0.406	0.29949
LINK	14147	affected	14147.p1		sub	chr1:16349983	sub(C->T)	chr1:16349983:C:T	peripheral	5'UTR-intron	FBXO42							FBXO42	NM_018994_1	0	36820	2272	231	0	0	0	0	0	-5.05	-4.83	-0.22	-1.48	-0.28	-1.2	-0.539	-1.474	-2.596	-2.235	0	0.021	0.013	0.004	-0.386869
LINK	14036	unaffected	14036.s1	dad	sub	chr1:16369655	sub(G->T)	chr1:16369655:G:T	inter-coding_intronic	intron	SZRD1							SZRD1	NM_001114600_1	0	24067	2347	135	0	0	0	0	0	-0.2	-1.28	1.08	6.65	7.4	-0.75	-0.351	-0.423	-0.391	0.15	0.004	0.001	0.001	0.043	-0.14879
LINK	12759	affected	12759.p1		ins	chr1:16381099	ins(C)	chr1:16381098:A:AC	inter-coding_intronic	intron	SZRD1							SZRD1	NM_001114600_1	1	24067	-10276	171	0	0	0	0	0	-10.08	-10.4	0.31	-8.58	-8.76	0.19	-0.958	0.283	-0.785	0.167	0.001	0.002	0	0.107	-0.170866
LINK	14152	affected,unaffected	14152.p1,14152.s1		del	chr1:16389102	del(1)	chr1:16389101:TG:T	inter-coding_intronic	intron	SZRD1							SZRD1	NM_001114600_1	-1	24067	-2273	357	0.01	0	0	0	0.01	5.43	1.83	3.59	-7.47	-7.09	-0.38	0.241	0.274	0.255	0.06	0.178	0.037	0.088	0.373	0.269301
LINK	11108	affected	11108.p1	dad	sub	chr1:16402798	sub(C->T)	chr1:16402798:C:T	inter-coding_intronic	intron	SPATA21							SPATA21	NM_198546_1	0	2835	929	228	0	0	0	0	0	3.04	3.32	-0.28	3.57	3.44	0.13	-1.603	-2.467	-3.054	0	0.001	0	0	0.194	-0.43161
LINK	13315	affected	13315.p1	dad	del	chr1:16403476	del(9)	chr1:16403475:GTTTTTTTCT:G	inter-coding_intronic	intron	SPATA21							SPATA21	NM_198546_1	-9	2835	251	105	0	0	0	0	0	-4.56	-4.56	0	-6.15	-4.37	-1.78	1.021	0.687	0.523	0.158	0.004	0.007	0.015	0.062	0.201476
LINK	11033	affected,unaffected	11033.p1,11033.s1	dad	sub	chr1:16403489	sub(T->C)	chr1:16403489:T:C	inter-coding_intronic	intron	SPATA21							SPATA21	NM_198546_1	0	2835	238	105	0	0	0	0	0	-6.1	-6.38	0.28	-4.18	-4.37	0.19	0.342	0.164	0.39	0.158	0.019	0.004	0.012	0.048	0.151148
LINK	14603	affected	14603.p1	dad	sub	chr1:16413804	sub(G->A)	chr1:16413804:G:A	inter-coding_intronic	intron	SPATA21							SPATA21	NM_198546_1	0	11466	-3761	240	0	0	0	0	0	-7.92	-8.23	0.31	-5.66	-6.47	0.82	0.418	0.439	0.412	0.15	0.006	0.007	0.006	0.093	-0.016902
LINK	12690	unaffected	12690.s1		del	chr1:16430439	del(4)	chr1:16430438:TAAAC:T	inter-coding_intronic	intron	SPATA21							SPATA21	NM_198546_1	-4	9367	899	216	0	0	0	0	0	-5	-5	0	-5.56	-3.19	-2.37	0.34	0.608	0.575	0.167	0.001	0.037	0.002	0.077	0.120571
LINK	14475	unaffected	14475.s1		sub	chr1:16431557	sub(C->T)	chr1:16431557:C:T	peripheral	5'UTR-intron	SPATA21							SPATA21	NM_198546_1	0	1368	-135	201	0	0	0	0	0	-0.5	-2.28	1.78	-3.69	-1.97	-1.72	-3.233	-0.785	-1.321	-1.03	0	0	0	0.002	-0.516599
LINK	11199	unaffected	11199.s1		sub	chr1:16455027	sub(G->A)	chr1:16455027:G:A	inter-coding_intronic	intron	NECAP2							NECAP2	NM_001145278_1	0	3803	-791	174	0	0	0	0	0	-1.26	-2.81	1.55	3.55	6.11	-2.56	0.018	0.225	0.136	0.63	0	0.009	0.001	0.002	-0.096291
LINK	11420	affected	11420.p1	dad	sub	chr1:16457336	sub(A->C)	chr1:16457336:A:C	inter-coding_intronic	intron	NECAP2							NECAP2	NM_001145278_1	0	2949	1443	420	0	0	0	0	0	-3.65	-3.98	0.33	-0.78	1.8	-2.58	0.289	0.331	0.323	0.066	0.044	0.062	0.05	0.429	0.192039
LINK	14012	unaffected	14012.s1		sub	chr1:16467509	sub(C->T)	chr1:16467509:C:T	noncoding	non-coding	CROCCP3													0	0	0	0	0	-3.53	-1.15	-2.38	-6.02	-5.05	-0.98	-1.501	-1.661	-1.812	0.143	0	0	0	0.553	-0.309909
LINK	14288	affected	14288.p1		sub	chr1:16472957	sub(G->A)	chr1:16472957:G:A	noncoding	non-coding-intron	CROCCP3							CROCCP3	NR_023386_1	0	5698	-2830	177	0	0	0	0	0	3.54	3.23	0.31	-1.02	-0.92	-0.1	0.204	-1.117	0.138	0.06	0.161	0.002	0.201	0.102	0.155343
LINK	11888	unaffected	11888.s1	dad	sub	chr1:16478095	sub(C->A)	chr1:16478095:C:A	noncoding	non-coding-intron	CROCCP3							CROCCP3	NR_023386_1	0	1181	160	210	0	0	0	0	0	-5.56	-6.9	1.34	0.81	-2.57	3.38	-0.063	-0.509	-1.21	-1.03	0	0.007	0.009	0.111	-0.281289
LINK	13724	affected	13724.p1		sub	chr1:16487426	sub(T->C)	chr1:16487426:T:C	noncoding	non-coding-intron	CROCCP3							CROCCP3	NR_023386_1	0	3957	-765	267	0	0	0	0	0	0.5	-6.51	7.01	-0.41	-2.03	1.61	-0.034	0.229	0.216	0.158	0.875	0.022	0.611	0.491	1.11533
LINK	13724	affected	13724.p1		sub	chr1:16487428	sub(G->A)	chr1:16487428:G:A	noncoding	non-coding-intron	CROCCP3							CROCCP3	NR_023386_1	0	3957	-767	267	0	0	0	0	0	-6.73	-6.51	-0.22	-1.57	-2.03	0.46	0.079	-0.913	0.216	0.15	0.882	0.012	0.601	0.492	0.928542
LINK	11542	unaffected	11542.s1	dad	sub	chr1:16520304	sub(A->T)	chr1:16520304:A:T	intergenic	intergenic														0	0	0	0	0							0.599	0.428	0.371	0.158	0.045	0.031	0.021	0.179	0.273622
LINK	12628	affected	12628.p1		sub	chr1:16543877	sub(C->G)	chr1:16543877:C:G	intergenic	intergenic														0	0	0	0	0							0.398	0.23	0.237	0.057	0.132	0.107	0.266	0.234	0.466401
LINK	13197	unaffected	13197.s1		sub	chr1:16545332	sub(C->A)	chr1:16545332:C:A	intergenic	intergenic														0	0	0	0	0							-0.328	-1.66	-1.802	0.143	0.065	0	0.001	0.097	0.138321
LINK	13512	affected	13512.p1		sub	chr1:16578129	sub(C->A)	chr1:16578129:C:A	inter-coding_intronic	intron	NBPF1		1	1		1	1	NBPF1	NM_017940_1	0	1774	-710	414	0	0	0	0	0	3.08	3.23	-0.14	2.07	0.62	1.45	-0.282	-0.398	-0.91		0	0	0.001		0.042586
LINK	11724	unaffected	11724.s1		sub	chr1:16583821	sub(G->A)	chr1:16583821:G:A	inter-coding_intronic	intron	NBPF1		1	1		1	1	NBPF1	NM_017940_1	0	1793	-125	297	0	0	0	0	0	-7.76	-6.57	-1.19	-2.07	-1.97	-0.1	0.892	0.462	0.222	0.15	0.005	0.005	0.004	0.084	0.218739
LINK	13070	affected	13070.p1		sub	chr1:16583837	sub(T->A)	chr1:16583837:T:A	inter-coding_intronic	intron	NBPF1		1	1		1	1	NBPF1	NM_017940_1	0	1793	-141	297	0	0	0	0.01	0.01	-1.43	-1.5	0.07	0.46	1.59	-1.13	-0.972	0.45	0.222	0.158	0	0.002	0.004	0.23	0.129545
LINK	13616	affected	13616.p1		sub	chr1:16583868	sub(G->T)	chr1:16583868:G:T	inter-coding_intronic	intron	NBPF1		1	1		1	1	NBPF1	NM_017940_1	0	1793	-172	297	0.01	0	0	0	0.01	-0.36	0.04	-0.4	-1.21	-2.49	1.28	-1.853	-4.737	-2.468	0.15	0	0	0.001	0.04	-0.321886
LINK	13328	unaffected	13328.s1		sub	chr1:16587949	sub(G->A)	chr1:16587949:G:A	inter-coding_intronic	intron	NBPF1		1	1		1	1	NBPF1	NM_017940_1	0	1052	-152	117	0	0	0	0	0	0.47	0.82	-0.35	0.65	-0.17	0.82	0.151	0.403	0.513		0.001	0.002	0.002		0.050634
LINK	11990	affected,unaffected	11990.p1,11990.s1		sub	chr1:16589449	sub(G->T)	chr1:16589449:G:T	inter-coding_intronic	intron	NBPF1		1	1		1	1	NBPF1	NM_017940_1	0	836	-386	210	0	0	0	0	0	-0.48	-0.16	-0.31	-1.48	-3.33	1.84	0.014	0.257	-0.492	-2.009	0.001	0.007	0.002	0.138	0.017889
LINK	13725	unaffected	13725.s1	mom	sub	chr1:16591214	sub(C->T)	chr1:16591214:C:T	inter-coding_intronic	intron	NBPF1		1	1		1	1	NBPF1	NM_017940_1	0	1846	633	198	0	0	0.02	0	0.02	-2.68	0.08	-2.76	-1.71	-1.52	-0.19	-2.181	-0.856	-1.91	0.135	0	0.001	0	0.057	-0.253479
LINK	13909	affected	13909.p1		sub	chr1:16591588	sub(C->T)	chr1:16591588:C:T	inter-coding_intronic	intron	NBPF1		1	1		1	1	NBPF1	NM_017940_1	0	1846	259	171	0	0	0	0.01	0.01	-0.01	0.21	-0.22	-3.82	-3.8	-0.01	-3.011	-2.681	-4.113	-0.535	0	0.002	0.003	0.087	-0.698837
LINK	14629	unaffected	14629.s1		sub	chr1:16602828	sub(G->A)	chr1:16602828:G:A	peripheral	5'UTR-intron	NBPF1		1	1		1	1	NBPF1	NM_017940_1	0	13499	5680	198	0.11	0	0	0	0.11	0.05	0.46	-0.41	2	3.44	-1.44	0.442	0.276	0.223		0.047	0.001	0.004		0.230969
LINK	11299	unaffected	11299.s1		sub	chr1:16649649	sub(G->T)	chr1:16649649:G:T	noncoding	non-coding	MST1P2													0.06	0.06	0	0.01	0.06	-1.45	-1.93	0.48	-4.8	-4.35	-0.45	-0.358			-0.677	0.918			0.689	1.2286
LINK	12201	affected	12201.p1		sub	chr1:16651268	sub(G->C)	chr1:16651268:G:C	intergenic	intergenic														0	0	0.01	0	0.01															0.117557
LINK	11309	unaffected	11309.s1		sub	chr1:16652489	sub(G->C)	chr1:16652489:G:C	intergenic	intergenic														0	0	0	0	0							0.878			0.557	0.011			0.015	0.346349
LINK	13611	unaffected	13611.s1		sub	chr1:16674616	sub(G->T)	chr1:16674616:G:T	intergenic	intergenic														0	0	0	0	0							0.161	0.175	0.161		0.146	0.18	0.164		0.075928
LINK	13980	affected	13980.p1		sub	chr1:16675879	sub(C->A)	chr1:16675879:C:A	intergenic	intergenic														0	0	0	0	0							0.076	0.054	0.085	0.057	0.43	0.364	0.494	0.384	0.631664
LINK	14043	unaffected	14043.s1	dad	sub	chr1:16678461	sub(T->C)	chr1:16678461:T:C	intergenic	intergenic														0	0	0	0	0							0.158	0.218	0.215	0.158	0.172	0.05	0.186	0.155	0.478664
LINK	13602	affected	13602.p1		sub	chr1:16693231	sub(G->C)	chr1:16693231:G:C	noncoding	non-coding-intron	ESPNP							ESPNP	NR_026567_1	0	5137	-1937	1347	0	0	0	0	0	2.25	2.62	-0.37	0.22	0.39	-0.17	0.603	-0.284	-0.177	-0.061	1	0.981	0.983	0.999	2.20752
LINK	11156	unaffected	11156.s1	dad	sub	chr1:16705888	sub(G->A)	chr1:16705888:G:A	noncoding	non-coding-intron	ESPNP							ESPNP	NR_026567_1	0	3144	1400	78	0	0	0	0	0	0.47	0.77	-0.29	0.34	0.64	-0.31	-2.346	-2.435	-0.714	0.15	0	0	0.004	0.026	-0.2883
LINK	14068	affected	14068.p1		sub	chr1:16711896	sub(C->G)	chr1:16711896:C:G	noncoding	non-coding-intron	ESPNP							ESPNP	NR_026567_1	0	11886	-3818	537	0	0	0	0	0	0.56	1.78	-1.21	-2.55	0.03	-2.58	-1.178	0.353	0.286	0.143	0	0.177	0.042	0.476	0.150085
LINK	13932	unaffected	13932.s1		del	chr1:16716775	del(3)	chr1:16716774:GCAC:G	noncoding	non-coding-intron	ESPNP							ESPNP	NR_026567_1	-3	11886	3189	213	0	0	0	0	0	3.71	4.61	-0.9	-5.9	4.18	-10.08	-1.513	-0.191	-0.289	-0.548	0	0.002	0.002	0.003	-0.112618
LINK	11064	unaffected	11064.s1		sub	chr1:16719755	sub(G->T)	chr1:16719755:G:T	noncoding	non-coding-intron	ESPNP							ESPNP	NR_026567_1	0	11886	209	591	0	0	0	0	0	5.97	6.23	-0.26	0.5	0.74	-0.24	0.541	-0.389	-0.172	0.573	0.002	0.001	0.08	0.115	0.273721
LINK	14669	unaffected	14669.s1		sub	chr1:16759332	sub(G->A)	chr1:16759332:G:A	coding	missense	MST1L													0.04	0.01	0	0	0.04	-1.1	-0.77	-0.33	1.9	2	-0.09	2.291	0.197		0.557	1	0.166		0.884	0.897702
LINK	11169	affected	11169.p1		sub	chr1:16781840	sub(G->A)	chr1:16781840:G:A	intergenic	intergenic														0	0	0	0	0							-0.203	-0.018	-0.318	0.373	0	0.003	0.006	0.009	0.055861
LINK	11551	unaffected	11551.s1	mom	sub	chr1:16875149	sub(C->A)	chr1:16875149:C:A	intergenic	intergenic														0	0	0	0.01	0.01							0.397	0.267	-1.409	0.143	0.004	0.014	0.001	0.012	0.27581
LINK	12447	unaffected	12447.s1	mom	sub	chr1:16875149	sub(C->A)	chr1:16875149:C:A	intergenic	intergenic														0	0	0	0.01	0.01							0.397	0.267	-1.409	0.143	0.004	0.014	0.001	0.012	0.27581
LINK	14246	unaffected	14246.s1		sub	chr1:16889756	sub(T->C)	chr1:16889756:T:C	intergenic	intergenic														0	0	0.04	0	0.04							0.44	0.371	0.318	0.149	0.001	0.003	0.004	0.047	0.620305
LINK	13730	unaffected	13730.s1		ins	chr1:16890845	ins(T)	chr1:16890844:C:CT	intergenic	intergenic														0	0	0	0	0							0.208	0.277	0.256	0.149	0.15	0.086	0.158	0.073	0.393438
LINK	14081	affected	14081.p1		sub	chr1:16894165	sub(G->C)	chr1:16894165:G:C	intergenic	intergenic														0	0	0	0	0							0.336	-0.242	-0.33	0.15	0.052	0.028	0.062	0.393	0.111238
LINK	13040	unaffected	13040.s1		del	chr1:16896239	del(2)	chr1:16896238:TAC:T	intergenic	intergenic														0.01	0	0	0	0.01							-1.048	-0.936	-0.95	0.066	0.001	0	0.001	0.033	0.333187
LINK	14465	affected	14465.p1		sub	chr1:16915096	sub(C->T)	chr1:16915096:C:T	intergenic	intergenic														0	0	0	0	0							1.39	0.034	0.805	0.545	0.044	0.001	0.012	0.086	0.501546
LINK	11433	unaffected	11433.s1		sub	chr1:16919817	sub(C->T)	chr1:16919817:C:T	intergenic	intergenic														0	0	0	0	0							-0.799	-0.548	-0.728	0.057	0.077	0.04	0.098	0.249	-0.030608
LINK	11046	affected	11046.p1	dad	sub	chr1:16922035	sub(C->T)	chr1:16922035:C:T	coding	missense	CROCC		1	1		1	1							0	0	0	0.08	0.08	-2.73	-3.04	0.31	5.88	1.78	4.1	0.935	0.005	-0.005	-0.659	0.637	0.305	0.089	0.031	0.910654
LINK	11634	affected	11634.p1		sub	chr1:16924612	sub(T->C)	chr1:16924612:T:C	inter-coding_intronic	intron	CROCC		1	1		1	1	CROCC	NM_014675_1	0	5367	133	714	0	0	0	0	0	-0.26	-0.49	0.23	-4.4	-4.8	0.4	0.013	-0.891	-1.574	-1.175	0	0	0.001	0.001	0.076985
LINK	12325	affected	12325.p1		sub	chr1:16936740	sub(G->A)	chr1:16936740:G:A	coding	missense	CROCC		1	1		1	1							0	0	0	0	0	1.56	-0.49	2.05	1.17	0.94	0.24	0.702	1.175	0.953	0.917	0.397	0.104	0.038	0.548	1.035
LINK	12492	unaffected	12492.s1	dad	sub	chr1:16937267	sub(C->T)	chr1:16937267:C:T	inter-coding_intronic	intron	CROCC		1	1		1	1	CROCC	NM_014675_1	0	768	-374	198	0	0	0	0	0	-5.5	-5.17	-0.33	-4.81	-5.33	0.53	-1.387	-1.108	-0.504	0.057	0	0.008	0.09	0.084	-0.054172
LINK	12441	affected	12441.p1		sub	chr1:16939505	sub(G->A)	chr1:16939505:G:A	inter-coding_intronic	intron	CROCC		1	1		1	1	CROCC	NM_014675_1	0	752	363	366	0	0	0	0	0	0.49	0.77	-0.28	-0.76	-0.9	0.13	0.274	1.073	1.048	0.917	0	0.005	0.006	0.008	0.146235
LINK	12210	affected	12210.p1		sub	chr1:16941020	sub(G->A)	chr1:16941020:G:A	inter-coding_intronic	intron	CROCC		1	1		1	1	CROCC	NM_014675_1	0	4007	927	171	0	0	0	0	0	-3.74	-3.46	-0.28	-4.47	-5.87	1.39	-0.921	-0.731	-0.845	-1.574	0.006	0.01	0.009	0.174	-0.220726
LINK	13613	affected	13613.p1		sub	chr1:16949459	sub(G->T)	chr1:16949459:G:T	inter-coding_intronic	intron	CROCC		1	1		1	1	CROCC	NM_014675_1	0	2027	533	153	0	0	0.01	0.03	0.03	-4.12	-3.92	-0.2	3.21	6.05	-2.84	3.331	-0.132	0.948	0.63	0.55	0	0.009	0.054	1.41953
LINK	14088	affected	14088.p1		sub	chr1:16970298	sub(G->A)	chr1:16970298:G:A	coding	missense	CROCC		1	1		1	1							0	0	0	0	0	4.5	4.51	-0.01	-5.49	-3.21	-2.29	1.675	1.176	1.048	-0.044	0.279	0.635	0.562	0.139	1.36844
LINK	13351	affected	13351.p1		sub	chr1:16978889	sub(G->A)	chr1:16978889:G:A	peripheral	5'UTR-intron	MFAP2							MFAP2	NM_001135248_1	0	2273	-575	198	0	0	0	0.02	0.02	0.08	-0.23	0.31	3.83	-0.27	4.1	0.335	1.157	0.978	-0.03	0.994	0.832	0.869	0.534	0.777273
LINK	12430	affected	12430.p1	dad	sub	chr1:16982813	sub(G->A)	chr1:16982813:G:A	intergenic	intergenic														0	0	0	0	0							0.465	0.512	0.461	0.06	0.011	0.004	0.014	0.025	0.080408
LINK	13456	unaffected	13456.s1		sub	chr1:16993009	sub(G->A)	chr1:16993009:G:A	inter-coding_intronic	intron	ATP13A2							ATP13A2	NM_001141973_1	0	1048	-428	81	0	0	0	0	0	-1.89	-1.64	-0.25	-0.31	0.07	-0.38	0.365	0.442	0.363	0.15	0.048	0.006	0.07	0.063	0.111431
LINK	14539	affected	14539.p1		sub	chr1:16996887	sub(C->T)	chr1:16996887:C:T	inter-coding_intronic	intron	ATP13A2							ATP13A2	NM_001141973_1	0	524	133	405	0	0	0	0	0	2.42	-4.08	6.5	2.79	1.47	1.32	-4.367	-4.374	-4.232	0.666	0	0	0	0.053	-1.10529
LINK	14254	affected	14254.p1		sub	chr1:17033654	sub(G->A)	chr1:17033654:G:A	inter-coding_intronic	intron	SDHB							SDHB	NM_003000_1	0	11616	-509	147	0	0	0	0	0	4.21	4.56	-0.35	2.19	1.38	0.82	0.534	0.818	0.752	0.373	0	0.002	0.001	0.002	0.089943
LINK	13875	unaffected	13875.s1	mom	sub	chr1:17035676	sub(C->T)	chr1:17035676:C:T	inter-coding_intronic	intron	SDHB							SDHB	NM_003000_1	0	11616	-2531	207	0	0	0	0	0	-0.24	0.12	-0.36	-2.72	1.7	-4.42	0.211	0.254	0.235	0.143	0.072	0.127	0.114	0.078	0.124696
LINK	12229	affected	12229.p1	mom	sub	chr1:17066616	sub(C->T)	chr1:17066616:C:T	intergenic	intergenic														0	0	0	0	0							-0.48	-1.24	-0.307	-0.301	0	0	0.001	0.001	0.005561
LINK	14506	unaffected	14506.s1		sub	chr1:17098258	sub(T->A)	chr1:17098258:T:A	inter-coding_intronic	intron	PADI2							PADI2	NM_007365_1	0	7017	-2288	441	0	0	0.01	0	0.01	-0.25	-0.29	0.03	-4.11	-2.28	-1.83	-0.049	-0.273	0.037	-0.212	0	0.011	0.006	0.039	0.00984
LINK	11939	unaffected	11939.s1		sub	chr1:17121720	sub(C->T)	chr1:17121720:C:T	intergenic	intergenic														0	0	0	0	0							-0.724	-0.58	-1.162	0.356	0	0	0	0.011	-0.079507
LINK	14081	unaffected	14081.s1		sub	chr1:17143538	sub(T->C)	chr1:17143538:T:C	intergenic	intergenic														0	0	0	0	0							-1.016	-1.203	-1.069	-1.086	0	0	0.001	0.03	-0.048921
LINK	13891	unaffected	13891.s1		sub	chr1:17169657	sub(C->T)	chr1:17169657:C:T	intergenic	intergenic														0	0	0	0	0							-0.61	-0.494	-0.571	-1.297	0.016	0.04	0.021	0.025	-0.216899
LINK	11169	affected	11169.p1		sub	chr1:17170455	sub(C->A)	chr1:17170455:C:A	intergenic	intergenic														0	0	0	0	0							0.076	0.087	0.089	0.057	0.175	0.248	0.228	0.441	0.144611
LINK	12257	affected	12257.p1		sub	chr1:17174853	sub(G->A)	chr1:17174853:G:A	intergenic	intergenic														0	0	0	0	0							0.335	0.401	0.341	0.15	0.141	0.023	0.035	0.165	0.191177
LINK	13857	affected	13857.p1	mom	sub	chr1:17177799	sub(G->T)	chr1:17177799:G:T	intergenic	intergenic														0	0	0	0	0							0.291	0.396	0.312	0.06	0.249	0.033	0.233	0.23	0.302242
LINK	14195	unaffected	14195.s1	dad	sub	chr1:17181437	sub(T->A)	chr1:17181437:T:A	intergenic	intergenic														0	0	0	0	0							-0.139	-0.5	-0.138	0.368	0.011	0.178	0.305	0.013	0.287595
LINK	11459	unaffected	11459.s1		sub	chr1:17193257	sub(C->A)	chr1:17193257:C:A	noncoding	non-coding-intron	LOC400743							LOC400743	NR_148993_1	0	2278	92	330	0	0	0	0	0	-3.37	-3.1	-0.26	-4.57	-2.13	-2.44	-0.175	-0.189	0.327	-0.286	0.013	0.002	0.014	0.001	0.01956
LINK	12524	affected	12524.p1	dad	del	chr1:17203702	del(1)	chr1:17203701:GA:G	intergenic	intergenic														0	0.02	0	0	0.02							0.014	-0.112	-0.26	-0.172	0	0.002	0.001	0.003	0.044831
LINK	12108	unaffected	12108.s1		sub	chr1:17207474	sub(G->A)	chr1:17207474:G:A	inter-coding_intronic	intron	PADI1		1			1		PADI1	NM_013358_1	0	16981	2165	75	0	0	0	0	0	-5.9	-5.65	-0.26	-0.52	-0.33	-0.19	2.235	-0.718	-0.234	0.63	0.013	0.008	0.017	0.026	0.154556
LINK	12289	affected	12289.p1		sub	chr1:17273647	sub(C->T)	chr1:17273647:C:T	inter-coding_intronic	intron	PADI3		1			1		PADI3	NM_016233_1	0	1188	200	216	0	0	0	0	0	-0.83	-0.6	-0.23	2.77	2.75	0.02	0.803	0.175	0.14	0.084	0.001	0.001	0.001	0.001	0.09603
LINK	14111	affected	14111.p1		sub	chr1:17281609	sub(C->T)	chr1:17281609:C:T	inter-coding_intronic	intron	PADI3		1			1		PADI3	NM_016233_1	0	2050	813	303	0	0	0	0	0	-2.38	-1.94	-0.43	-2.19	-1.82	-0.38	-1.42	-0.44	-0.587	0.143	0	0	0.001	0.019	-0.33742
LINK	11839	unaffected	11839.s1		sub	chr1:17318004	sub(C->A)	chr1:17318004:C:A	inter-coding_intronic	intron	PADI4					1		PADI4	NM_012387_1	0	22655	9690	369	0	0	0	0	0	0.9	1.23	-0.33	-6.45	-6.54	0.09	0.212	0.258	0.242	0.143	0.014	0.005	0.007	0.014	-0.099083
LINK	12626	unaffected	12626.s1		sub	chr1:17319251	sub(C->T)	chr1:17319251:C:T	inter-coding_intronic	intron	PADI4					1		PADI4	NM_012387_1	0	22655	10937	171	0	0	0	0	0	1.15	1.44	-0.29	0.05	0.03	0.02	0.064	0.619	0.486	0.143	0.015	0.091	0.026	0.12	-0.032948
LINK	14551	unaffected	14551.s1		sub	chr1:17327447	sub(T->C)	chr1:17327447:T:C	inter-coding_intronic	intron	PADI4					1		PADI4	NM_012387_1	0	22655	-3522	153	0	0	0	0	0	2.46	2.13	0.33	-2.63	-0.9	-1.74	-1.123	-0.963	-1	0.062	0.014	0.026	0.019	0.222	-0.152742
LINK	14680	unaffected	14680.s1		sub	chr1:17339007	sub(G->T)	chr1:17339007:G:T	inter-coding_intronic	intron	PADI4					1		PADI4	NM_012387_1	0	1533	-681	420	0	0.01	0	0.01	0.01	-1.4	-1.32	-0.08	0.05	2.9	-2.85	-1.185	0.083	-0.546	0.373	0	0	0	0.004	-0.208101
LINK	12938	unaffected	12938.s1	mom	sub	chr1:17357292	sub(C->T)	chr1:17357292:C:T	inter-coding_intronic	intron	PADI4					1		PADI4	NM_012387_1	0	2379	833	303	0	0	0	0.1	0.1	5.07	5.41	-0.35	0.43	1.87	-1.44	-2.561	-1.331	-1.315	0.143	0	0	0	0.021	-0.507469
LINK	14070	unaffected	14070.s1		sub	chr1:17357494	sub(C->T)	chr1:17357494:C:T	inter-coding_intronic	intron	PADI4					1		PADI4	NM_012387_1	0	2379	1035	102	0	0	0	0.05	0.05	2.39	2.98	-0.59	0.71	-2.88	3.59	2.959	0.556	0.632	0.567	1	0.34	0.102	0.997	0.508063
LINK	14101	unaffected	14101.s1		sub	chr1:17359013	sub(C->G)	chr1:17359013:C:G	inter-coding_intronic	intron	PADI4					1		PADI4	NM_012387_1	0	372	105	366	0	0	0	0	0	2.94	3.15	-0.22	-1.39	-1.84	0.45	-2.184	-1.27	-1.852	-1.138	0	0	0	0	-0.611199
LINK	12202	affected	12202.p1	dad	sub	chr1:17360808	sub(C->T)	chr1:17360808:C:T	inter-coding_intronic	intron	PADI4					1		PADI4	NM_012387_1	0	4114	1400	258	0	0	0	0	0	-0.9	-0.61	-0.29	2.25	2.23	0.02	-0.511	-0.501	-0.483	0.356	0	0	0	0.003	-0.174785
LINK	13972	unaffected	13972.s1		sub	chr1:17372636	sub(G->A)	chr1:17372636:G:A	inter-coding_intronic	intron	PADI6							PADI6	NM_207421_1	0	695	275	192	0	0	0	0.01	0.01	-4.43	-4.27	-0.16	-2.47	-2.29	-0.19	-0.746	0.789	0.009	0.63	0	0.002	0.001	0.003	-0.108016
LINK	12919	affected	12919.p1	dad	sub	chr1:17392980	sub(C->T)	chr1:17392980:C:T	inter-coding_intronic	intron	PADI6							PADI6	NM_207421_1	0	1750	755	309	0	0	0	0	0	-4.11	-3.11	-1	-6.59	-6.09	-0.5	-0.177	0.369	0.319	0.143	0.003	0.069	0.065	0.282	-0.008356
LINK	12007	unaffected	12007.s1		sub	chr1:17398424	sub(G->A)	chr1:17398424:G:A	inter-coding_intronic	intron	PADI6							PADI6	NM_207421_1	0	1545	-262	126	0	0	0	0	0	-1.76	-1.6	-0.16	1.1	0.86	0.24	0.468	0.576	0.502	-0.18	0.002	0.005	0.008	0.003	0.056395
LINK	13628	unaffected	13628.s1		ins	chr1:17401721	ins(T)	chr1:17401720:G:GT	intergenic	intergenic														0	0	0	0.01	0.01							0.538	-0.423	-0.009	-0.526	0	0	0.003	0.002	0.137194
LINK	11356	affected	11356.p1		del	chr1:17414565	del(3)	chr1:17414564:CACA:C	inter-coding_intronic	intron	RCC2							RCC2	NM_018715_1	-3	2763	-848	252	0.01	0	0	0	0.01	-3.25	-2.66	-0.59	-3.84	-3.09	-0.75	0.085	0.1	0.102	0.066	0.009	0.031	0.009	0.237	0.035608
LINK	13366	affected	13366.p1		sub	chr1:17418175	sub(C->T)	chr1:17418175:C:T	inter-coding_intronic	intron	RCC2							RCC2	NM_018715_1	0	4068	-1529	249	0	0	0	0	0	-2.47	-2.31	-0.16	-4.69	1.79	-6.48	0.682	0.336	0.54	0.143	0.009	0.002	0.007	0.153	-0.014767
LINK	13907	affected	13907.p1		sub	chr1:17422373	sub(A->G)	chr1:17422373:A:G	inter-coding_intronic	intron	RCC2							RCC2	NM_018715_1	0	414	-82	210	0	0	0	0	0	-2.65	-3.77	1.12	-7.28	-7.91	0.62	-0.73	-0.418	-0.464	0.02	0	0.001	0.011	0.005	0.5529
LINK	12976	unaffected	12976.s1		del	chr1:17439752	del(7)	chr1:17439751:GGGCGGGA:G	peripheral	5'UTR	RCC2													0	0	0	0	0	-1.27	-0.52	-0.75	-1.94	-1.98	0.04	1.912	-0.034	0.051	-0.252	0.075	0.342	0.86	0.701	1.45035
LINK	12030	affected	12030.p1		sub	chr1:17441022	sub(G->A)	chr1:17441022:G:A	intergenic	intergenic														0.01	0.04	0	0	0.04							-1.183	-0.205	-0.409	-0.269	0	0.019	0.002	0.045	-0.083857
LINK	14668	affected	14668.p1		sub	chr1:17471556	sub(C->T)	chr1:17471556:C:T	intergenic	intergenic														0	0	0	0	0							0.176	0.239	0.2	0.057	0.032	0.014	0.021	0.134	0.033878
LINK	12787	affected	12787.p1		ins	chr1:17483570	ins(T)	chr1:17483569:C:CT	intergenic	intergenic														0	0	0	0	0							0.402	0.266	0.218	0.062	0.06	0.334	0.25	0.436	0.405522
LINK	14698	affected	14698.p1	dad	del	chr1:17491620	del(6)	chr1:17491619:TTTTTTG:T	intergenic	intergenic														0	0	0	0	0							0.055	0.174	0.071	0.062	0.151	0.007	0.129	0.153	0.124065
LINK	12388	unaffected	12388.s1	dad	sub	chr1:17504139	sub(G->A)	chr1:17504139:G:A	intergenic	intergenic														0	0	0	0	0							0.219	0.275	0.232	0.15	0.101	0.161	0.14	0.075	0.074179
LINK	14475	affected	14475.p1	dad	sub	chr1:17531768	sub(A->T)	chr1:17531768:A:T	intergenic	intergenic														0	0	0	0	0							0.668	0.229	0.154	-0.909	0.976	0.965	0.407	0.716	1.57618
LINK	13035	unaffected	13035.s1		sub	chr1:17547897	sub(G->T)	chr1:17547897:G:T	peripheral	5'UTR-intron	ARHGEF10L		1			1		ARHGEF10L	NM_018125_1	0	40603	7947	189	0	0	0	0.01	0.01	2.38	2.11	0.27	5.63	0.54	5.09	0.8	0.036	-0.039	-0.802	0.008	0.002	0.003	0.001	0.169251
LINK	11417	affected	11417.p1		sub	chr1:17566970	sub(G->A)	chr1:17566970:G:A	peripheral	5'UTR-intron	ARHGEF10L		1			1		ARHGEF10L	NM_018125_1	0	40603	-13583	474	0	0	0	0	0	0.95	-0.96	1.9	-0.04	2.52	-2.56	0.036	-1.254	-1.118	0.573	0	0	0.001	0.217	-0.192107
LINK	11989	affected	11989.p1		sub	chr1:17580622	sub(G->T)	chr1:17580622:G:T	coding	missense	ARHGEF10L		1			1								0	0	0	0	0	1.67	6.29	-4.63	-5.85	-4.93	-0.92	1.243	1.176	1.048	0.917	1	0.998	0.996	0.998	2.14328
LINK	11041	affected	11041.p1	dad	sub	chr1:17595738	sub(G->A)	chr1:17595738:G:A	inter-coding_intronic	intron	ARHGEF10L		1			1		ARHGEF10L	NM_018125_1	0	13648	-6389	486	0	0	0	0.02	0.02	-1.41	-1.04	-0.37	1.24	1.42	-0.18	0.304	-0.004	0.729	0.63	0.002	0	0.003	0.002	0.049667
LINK	12314	unaffected	12314.s1		sub	chr1:17622482	sub(G->A)	chr1:17622482:G:A	inter-coding_intronic	intron	ARHGEF10L		1			1		ARHGEF10L	NM_018125_1	0	1055	-514	159	0	0	0	0.01	0.01	3.13	-3.26	6.38	2.56	2.43	0.13	0.42	0.902	0.884	0.373	0.037	0.007	0.028	0.003	0.207384
LINK	11839	unaffected	11839.s1		sub	chr1:17622859	sub(G->A)	chr1:17622859:G:A	inter-coding_intronic	intron	ARHGEF10L		1			1		ARHGEF10L	NM_018125_1	0	1055	-137	96	0	0	0	0	0	3.03	3.25	-0.22	-0.92	-0.86	-0.06	-1.161	-3.345	-3.253	-1.361	0	0	0	0	-0.67964
LINK	13730	unaffected	13730.s1		sub	chr1:17627447	sub(G->A)	chr1:17627447:G:A	coding	missense	ARHGEF10L		1			1								0	0	0	0	0	2.27	3.25	-0.98	-0.89	5.59	-6.48	0.34	1.176	1.048	0.069	0.967	1	0.996	0.998	3.09095
LINK	13619	unaffected	13619.s1	dad	sub	chr1:17630867	sub(C->G)	chr1:17630867:C:G	inter-coding_intronic	intron	ARHGEF10L		1			1		ARHGEF10L	NM_018125_1	0	4818	-1454	330	0	0	0.07	0	0.07	3.55	3.92	-0.37	-1.71	-1.54	-0.17	-1.367	-1.178	-0.912	-0.694	0	0	0	0.006	-0.287503
LINK	11433	affected	11433.p1		sub	chr1:17643973	sub(G->T)	chr1:17643973:G:T	inter-coding_intronic	intron	ARHGEF10L		1			1		ARHGEF10L	NM_018125_1	0	8252	3671	258	0	0	0.01	0	0.01	-0.26	-0.12	-0.14	-0.97	-2.17	1.2	0.441	0.069	-0.027	-0.293	0.259	0.002	0.002	0.007	0.200787
LINK	13624	affected	13624.p1		sub	chr1:17650975	sub(C->T)	chr1:17650975:C:T	inter-coding_intronic	intron	ARHGEF10L		1			1		ARHGEF10L	NM_018125_1	0	5961	2300	168	0	0	0	0	0	-4.61	-4.2	-0.41	-6.3	-5.9	-0.4	-0.929	-1.774	-0.585	0.143	0	0	0.001	0.035	-0.113183
LINK	13924	unaffected	13924.s1		sub	chr1:17656350	sub(C->T)	chr1:17656350:C:T	inter-coding_intronic	intron	ARHGEF10L		1			1		ARHGEF10L	NM_018125_1	0	452	-204	519	0	0	0	0.06	0.06	3.06	4.26	-1.19	3.33	3.63	-0.31	-0.803	0.016	0.7	0.356	0	0.004	0.01	0.012	0.159461
LINK	14195	unaffected	14195.s1		sub	chr1:17677069	sub(G->C)	chr1:17677069:G:C	inter-coding_intronic	intron	ARHGEF10L		1			1		ARHGEF10L	NM_018125_1	0	22978	-10504	216	0	0	0	0	0	0.27	0.05	0.22	2.67	2.6	0.07	-0.08	0.652	0.497	0.15	0.038	0.253	0.237	0.159	0.122116
LINK	13853	affected	13853.p1		sub	chr1:17696676	sub(G->A)	chr1:17696676:G:A	inter-coding_intronic	intron	ARHGEF10L		1			1		ARHGEF10L	NM_018125_1	0	1568	-172	120	0	0	0	0	0	4.07	4.08	-0.01	0.19	-0.66	0.85	0.333	0.802	0.78	-0.218	0	0.001	0.001	0.001	0.040269
LINK	11346	unaffected	11346.s1	dad	sub	chr1:17704883	sub(A->G)	chr1:17704883:A:G	intergenic	intergenic														0	0	0	0	0							0.215	0.313	0.268	0.158	0.23	0.568	0.448	0.091	0.514376
LINK	11499	affected	11499.p1		sub	chr1:17717761	sub(C->T)	chr1:17717761:C:T	intergenic	intergenic														0	0	0	0	0							-4.491	-3.506	-1.578	-0.521	0	0	0	0.002	-0.649254
LINK	13034	affected	13034.p1		sub	chr1:17734263	sub(G->C)	chr1:17734263:G:C	intergenic	intergenic														0.01	0	0	0	0.01							-0.706	-0.078	-0.657	-0.497	0	0.001	0	0.002	0.089324
LINK	11242	affected	11242.p1		sub	chr1:17735706	sub(C->T)	chr1:17735706:C:T	intergenic	intergenic														0	0	0	0	0							-3.83	-2.327	-2.223	-1.297	0	0	0	0.169	-0.707927
LINK	13366	unaffected	13366.s1	dad	sub	chr1:17757939	sub(G->A)	chr1:17757939:G:A	peripheral	5'UTR-intron	ACTL8						1	ACTL8	NM_030812_1	0	67481	2435	231	0	0	0	0	0	-4.56	-4.34	-0.22	-2.44	-0.06	-2.37	-0.042	0.81	0.71	0.373	0	0.228	0.208	0.555	0.677198
LINK	14058	unaffected	14058.s1		sub	chr1:17772570	sub(C->T)	chr1:17772570:C:T	peripheral	5'UTR-intron	ACTL8						1	ACTL8	NM_030812_1	0	67481	17066	180	0	0	0	0	0	-2.14	-2.14	-0.01	-4.3	-3.67	-0.62	-0.278	0.627	0.53	0.143	0.007	0.284	0.016	0.138	-0.018909
LINK	11630	affected	11630.p1		sub	chr1:17790164	sub(C->T)	chr1:17790164:C:T	peripheral	5'UTR-intron	ACTL8						1	ACTL8	NM_030812_1	0	67481	-32821	471	0	0	0	0	0	-1.5	-1.2	-0.29	-1.23	-1.12	-0.11	-5.01	-7.783	-5.944	-3.461	0	0	0	0.014	-1.12183
LINK	11726	unaffected	11726.s1	dad	sub	chr1:17802478	sub(T->C)	chr1:17802478:T:C	peripheral	5'UTR-intron	ACTL8						1	ACTL8	NM_030812_1	0	67481	-20507	327	0	0	0	0	0	5	4.59	0.41	-0.98	-1.6	0.62	-1.018	-0.223	0.339	0.062	0.001	0.026	0.063	0.267	0.192795
LINK	13465	affected	13465.p1		sub	chr1:17809962	sub(T->C)	chr1:17809962:T:C	peripheral	5'UTR-intron	ACTL8						1	ACTL8	NM_030812_1	0	67481	-13023	267	0	0	0	0	0	0.87	1.12	-0.25	0.63	0	0.62	-0.366	0.683	-0.171	0.397	0	0.002	0	0.056	-0.033209
LINK	14023	affected	14023.p1		sub	chr1:17812564	sub(C->T)	chr1:17812564:C:T	peripheral	5'UTR-intron	ACTL8						1	ACTL8	NM_030812_1	0	67481	-10421	252	0	0	0	0	0	0.52	0.85	-0.33	1.81	-0.92	2.73	-0.84	-0.631	-0.779	-2.103	0.047	0.238	0.083	0.025	0.047889
LINK	13546	unaffected	13546.s1		sub	chr1:17814325	sub(A->G)	chr1:17814325:A:G	peripheral	5'UTR-intron	ACTL8						1	ACTL8	NM_030812_1	0	67481	-8660	258	0	0	0	0	0	-1.26	-1.63	0.37	-1.04	-7.18	6.13	-0.901	-1.697	-0.754	0.066	0.016	0.006	0.018	0.376	-0.16531
LINK	12426	unaffected	12426.s1	dad	sub	chr1:17853435	sub(G->A)	chr1:17853435:G:A	intergenic	intergenic														0	0	0	0	0							0.28	0.902	0.831	0.576	0	0.001	0.001	0.002	0.028903
LINK	12552	unaffected	12552.s1		sub	chr1:17858339	sub(C->G)	chr1:17858339:C:G	intergenic	intergenic														0	0	0	0	0							-0.017	0.851	0.743	0.356	0	0.007	0.157	0.064	0.423205
LINK	12512	unaffected	12512.s1	dad	sub	chr1:17868446	sub(G->A)	chr1:17868446:G:A	intergenic	intergenic														0	0	0	0	0							0.349	0.434	0.354	0.15	0.008	0.006	0.009	0.09	0.039791
LINK	14532	affected	14532.p1		sub	chr1:17880348	sub(C->T)	chr1:17880348:C:T	intergenic	intergenic														0	0	0	0	0							-2.062	-1.908	-2.398	0.143	0	0	0	0.09	-0.62013
LINK	12643	unaffected	12643.s1		sub	chr1:17905043	sub(C->A)	chr1:17905043:C:A	intergenic	intergenic														0	0	0	0	0							0.034	-0.023	-0.029	0.356	0.005	0.124	0.018	0.342	-0.017173
LINK	12770	unaffected	12770.s1	dad	sub	chr1:17913686	sub(C->T)	chr1:17913686:C:T	intergenic	intergenic														0	0	0	0	0							-3.254	-0.703	-0.072	0.356	0	0.001	0.006	0.069	-0.450398
LINK	13645	unaffected	13645.s1	dad	sub	chr1:17921028	sub(C->A)	chr1:17921028:C:A	intergenic	intergenic														0	0	0	0	0							-1.541	-0.786	-1.698	-1.035	0	0.005	0.006	0	0.223419
LINK	12692	affected,unaffected	12692.p1,12692.s1		del	chr1:17936753	del(1)	chr1:17936752:CT:C	intergenic	intergenic														0	0	0	0	0							-0.174	-1.016	-1.143	-0.777	0.001	0.04	0.003	0.037	0.343938
LINK	11883	unaffected	11883.s1		sub	chr1:17941961	sub(G->A)	chr1:17941961:G:A	intergenic	intergenic														0	0	0	0	0							-0.892	-0.507	-0.922	-0.497	0	0	0.001	0.011	-0.274862
LINK	14234	unaffected	14234.s1		sub	chr1:17951423	sub(G->C)	chr1:17951423:G:C	intergenic	intergenic														0	0	0	0	0							-1.579	-1.001	-0.934	-0.804	0	0	0	0.003	-0.41209
LINK	14379	affected	14379.p1		sub	chr1:17951568	sub(A->G)	chr1:17951568:A:G	intergenic	intergenic														0	0	0	0	0							0.052	0.079	-0.021	0.423	0	0	0.001	0.008	0.262269
LINK	13167	affected	13167.p1	dad	sub	chr1:17955259	sub(G->A)	chr1:17955259:G:A	intergenic	intergenic														0	0	0	0	0							0.138	0.802	0.729	0.373	0.002	0.025	0.053	0.051	0.00455
LINK	12845	affected	12845.p1		sub	chr1:17955490	sub(C->T)	chr1:17955490:C:T	intergenic	intergenic														0	0	0	0	0							-0.368	-0.444	-0.736	-0.548	0	0.004	0.004	0.033	-0.271393
LINK	14684	unaffected	14684.s1		sub	chr1:17969954	sub(C->T)	chr1:17969954:C:T	intergenic	intergenic														0	0	0	0	0							0.037	-0.963	-0.488	0.356	0.005	0	0.001	0.389	-0.127357
LINK	12630	affected	12630.p1		sub	chr1:17989219	sub(A->G)	chr1:17989219:A:G	intergenic	intergenic														0	0	0	0	0							-1.635	-3.755	-1.478	-1.645	0	0	0	0.057	-0.374245
LINK	12381	unaffected	12381.s1		sub	chr1:18002017	sub(G->A)	chr1:18002017:G:A	intergenic	intergenic														0	0	0	0	0							-0.7	-0.617	-0.557	-0.327	0	0	0.002	0.003	0.076427
LINK	12212	affected	12212.p1		sub	chr1:18021238	sub(C->T)	chr1:18021238:C:T	intergenic	intergenic														0	0.02	0	0	0.02							-2.113	-1.32	-1.438	-0.801	0	0	0	0.005	-0.26629
LINK	13349	affected	13349.p1		sub	chr1:18023948	sub(G->A)	chr1:18023948:G:A	intergenic	intergenic														0	0	0	0	0							0.391	0.592	0.644	0.589	0.001	0.005	0.003	0.022	-0.010043
LINK	13886	affected	13886.p1		sub	chr1:18027287	sub(C->T)	chr1:18027287:C:T	intergenic	intergenic														0	0.02	0	0	0.02							-0.316	0.005	-0.091	-1.03	0	0.002	0.001	0.001	-0.132978
LINK	11696	unaffected	11696.s1		sub	chr1:18045737	sub(G->A)	chr1:18045737:G:A	intergenic	intergenic														0	0	0	0	0							-0.003	-0.243	-0.314	0.63	0	0	0	0.003	-0.199981
LINK	12708	affected	12708.p1		sub	chr1:18047022	sub(T->C)	chr1:18047022:T:C	intergenic	intergenic														0	0	0	0	0							0.131	0.04	-0.037	-0.188	0	0.014	0.001	0.001	0.431992
LINK	13637	affected	13637.p1		sub	chr1:18048418	sub(C->T)	chr1:18048418:C:T	intergenic	intergenic														0	0	0	0.01	0.01							-0.086	-0.258	-0.216	-0.442	0	0	0.001	0.001	-0.001347
LINK	14240	unaffected	14240.s1	dad	sub	chr1:18053522	sub(C->T)	chr1:18053522:C:T	intergenic	intergenic														0	0	0	0	0							-0.063	0.077	0.06	0.598	0	0.001	0.002	0.058	-0.248318
LINK	14587	affected	14587.p1	dad	sub	chr1:18064375	sub(C->G)	chr1:18064375:C:G	intergenic	intergenic														0	0	0	0	0							-0.673	-0.252	-0.409	-0.461	0	0.046	0.049	0.012	0.170069
LINK	11505	unaffected	11505.s1		sub	chr1:18101210	sub(C->T)	chr1:18101210:C:T	intergenic	intergenic														0	0	0	0	0							-0.494	-0.655	0.291	-0.401	0	0.001	0.018	0.005	-0.078145
LINK	14263	affected	14263.p1		sub	chr1:18109984	sub(G->T)	chr1:18109984:G:T	inter-coding_intronic	intron	IGSF21							IGSF21	NM_032880_1	0	119700	1786	255	0	0	0.01	0	0.01	3.79	5.59	-1.8	1.46	0.89	0.57	0.057	1.176	0.953	0.069	0	0.941	0.942	0.418	1.01771
LINK	11388	affected	11388.p1		sub	chr1:18111808	sub(G->A)	chr1:18111808:G:A	inter-coding_intronic	intron	IGSF21							IGSF21	NM_032880_1	0	119700	3610	132	0	0	0	0	0	0.98	-0.35	1.33	-8.57	-6.12	-2.45	0.84	-0.792	-0.28	-2.125	0.001	0.002	0.01	0.012	0.189406
LINK	13736	unaffected	13736.s1	dad	sub	chr1:18143221	sub(T->C)	chr1:18143221:T:C	inter-coding_intronic	intron	IGSF21							IGSF21	NM_032880_1	0	119700	35023	186	0	0	0	0	0	-2.26	-3.36	1.1	-5.18	-5.81	0.62	-1.745	-0.481	-0.45	-1.494	0	0	0	0.001	-0.226163
LINK	13692	affected	13692.p1		sub	chr1:18145970	sub(A->T)	chr1:18145970:A:T	inter-coding_intronic	intron	IGSF21							IGSF21	NM_032880_1	0	119700	37772	216	0	0	0	0	0	4.29	4.22	0.07	4	4.19	-0.19	-0.009	1.118	0.945	-0.157	0	0.411	0.301	0	0.882346
LINK	11398	unaffected	11398.s1	dad	sub	chr1:18147064	sub(G->A)	chr1:18147064:G:A	inter-coding_intronic	intron	IGSF21							IGSF21	NM_032880_1	0	119700	38866	195	0	0	0	0	0	0.28	0.56	-0.28	-5.31	-4.04	-1.28	0.509	-0.775	-0.23	-0.259	0.009	0	0	0.019	0.218924
LINK	14257	unaffected	14257.s1	dad	sub	chr1:18148935	sub(A->G)	chr1:18148935:A:G	inter-coding_intronic	intron	IGSF21							IGSF21	NM_032880_1	0	119700	40737	105	0	0	0	0	0	-2.81	-3.09	0.28	-3.52	-7.32	3.8	-1.028	-1.958	-0.807	0.423	0	0	0.001	0.008	-0.003041
LINK	12681	affected	12681.p1	dad	sub	chr1:18149277	sub(G->A)	chr1:18149277:G:A	inter-coding_intronic	intron	IGSF21							IGSF21	NM_032880_1	0	119700	41079	402	0	0	0	0	0	-3.97	-3.86	-0.11	4.8	4.81	-0.01	-0.776	-7.059	-3.427	-0.283	0	0	0	0.004	-0.234551
LINK	14649	unaffected	14649.s1		sub	chr1:18165982	sub(G->A)	chr1:18165982:G:A	inter-coding_intronic	intron	IGSF21							IGSF21	NM_032880_1	0	119700	57784	237	0	0	0	0	0	-0.49	1.12	-1.61	3.64	3.4	0.24	0.252	0.297	0.261	0.15	0.028	0.03	0.026	0.137	0.106214
LINK	11215	unaffected	11215.s1		sub	chr1:18169264	sub(C->T)	chr1:18169264:C:T	inter-coding_intronic	intron	IGSF21							IGSF21	NM_032880_1	0	119700	-58634	384	0	0	0	0	0	-1.71	-1.12	-0.59	2.32	0.98	1.34	-0.403	-1.962	-1.136	-0.968	0	0	0	0.001	-0.303048
LINK	12014	affected	12014.p1		sub	chr1:18179555	sub(T->C)	chr1:18179555:T:C	inter-coding_intronic	intron	IGSF21							IGSF21	NM_032880_1	0	119700	-48343	399	0	0	0	0	0	0.61	0.2	0.41	-6.34	-6.65	0.31	-1.126	-0.785	-0.589	-0.572	0	0.01	0.001	0.001	0.026737
LINK	14419	unaffected	14419.s1	dad	sub	chr1:18186642	sub(T->A)	chr1:18186642:T:A	inter-coding_intronic	intron	IGSF21							IGSF21	NM_032880_1	0	119700	-41256	276	0	0	0	0	0	-2.52	-2.39	-0.13	-3.34	-3.74	0.39	-0.174	0.135	0.144	-0.172	0	0	0	0.001	-0.104114
LINK	14535	affected	14535.p1	mom	sub	chr1:18195540	sub(G->A)	chr1:18195540:G:A	inter-coding_intronic	intron	IGSF21							IGSF21	NM_032880_1	0	119700	-32358	153	0	0	0	0	0	4.3	-2.2	6.5	1.34	1.53	-0.19	-2.753	-2.144	-2.712	-0.498	0	0	0	0.004	-0.529099
LINK	13057	affected	13057.p1	dad	sub	chr1:18212044	sub(G->A)	chr1:18212044:G:A	inter-coding_intronic	intron	IGSF21							IGSF21	NM_032880_1	0	119700	-15854	153	0	0	0	0	0	1.79	1.77	0.01	0.14	0.33	-0.19	-2.13	0.016	-0.589	0.373	0	0.263	0.046	0.029	-0.057882
LINK	12368	unaffected	12368.s1		sub	chr1:18233724	sub(C->G)	chr1:18233724:C:G	inter-coding_intronic	intron	IGSF21							IGSF21	NM_032880_1	0	63856	5714	318	0	0	0	0	0	0.17	0.35	-0.18	-5.63	-6.79	1.16	-0.304	-0.238	0.059	0.545	0	0.001	0.122	0.051	-0.055545
LINK	13951	affected	13951.p1		sub	chr1:18242330	sub(G->A)	chr1:18242330:G:A	inter-coding_intronic	intron	IGSF21							IGSF21	NM_032880_1	0	63856	14320	672	0	0	0	0	0	-5.63	-5.52	-0.11	2.61	1.22	1.39	-0.322	1.075	0.143	0.63	0	0.008	0	0.009	0.050941
LINK	13619	unaffected	13619.s1		sub	chr1:18243144	sub(T->C)	chr1:18243144:T:C	inter-coding_intronic	intron	IGSF21							IGSF21	NM_032880_1	0	63856	15134	294	0	0	0	0	0	-2.76	-3.09	0.33	-3.66	-3.77	0.11	0.151	0.058	-0.025	-0.248	0	0.139	0.029	0.014	0.098052
LINK	14327	unaffected	14327.s1		sub	chr1:18248533	sub(A->G)	chr1:18248533:A:G	inter-coding_intronic	intron	IGSF21							IGSF21	NM_032880_1	0	63856	20523	186	0	0	0	0	0	2.35	1.37	0.98	0.72	-2.17	2.88	-1.273	0.036	-0.543	0.423	0	0.076	0.007	0.789	0.218078
LINK	11172	unaffected	11172.s1		sub	chr1:18255299	sub(C->T)	chr1:18255299:C:T	inter-coding_intronic	intron	IGSF21							IGSF21	NM_032880_1	0	63856	27289	549	0	0	0	0	0	-0.88	0.31	-1.19	-0.08	-0.97	0.89	-0.296	0.703	0.664	0.356	0.001	0.002	0.007	0.409	-0.128653
LINK	12770	unaffected	12770.s1	dad	sub	chr1:18257522	sub(C->T)	chr1:18257522:C:T	inter-coding_intronic	intron	IGSF21							IGSF21	NM_032880_1	0	63856	29512	369	0	0	0	0	0	-2.33	-2.03	-0.29	2.34	1.82	0.53	-0.854	0.021	-0.093	0.598	0	0	0	0.006	-0.348681
LINK	14271	unaffected	14271.s1	dad	sub	chr1:18257919	sub(G->A)	chr1:18257919:G:A	inter-coding_intronic	intron	IGSF21							IGSF21	NM_032880_1	0	63856	29909	90	0	0	0.02	0	0.02	0.46	0.56	-0.1	-2.32	-2.12	-0.2	0.088	0.915	0.516	0.373	0.005	0.001	0.003	0.012	0.093543
LINK	11453	affected	11453.p1	mom	sub	chr1:18260727	sub(G->T)	chr1:18260727:G:T	inter-coding_intronic	intron	IGSF21							IGSF21	NM_032880_1	0	63856	-31139	261	0	0	0	0	0	-2.78	-1.22	-1.56	-3.2	-0.51	-2.69	0	0	0	0	0.1	0.111	0.103	0.393	0.079897
LINK	11096	affected	11096.p1		sub	chr1:18261182	sub(C->T)	chr1:18261182:C:T	inter-coding_intronic	intron	IGSF21							IGSF21	NM_032880_1	0	63856	-30684	243	0	0	0	0	0	1.04	1.37	-0.33	0.05	-2.22	2.27	-2.628	-0.343	-0.867	-0.801	0	0	0	0.001	-0.32807
LINK	12409	affected	12409.p1		sub	chr1:18264389	sub(T->G)	chr1:18264389:T:G	inter-coding_intronic	intron	IGSF21							IGSF21	NM_032880_1	0	63856	-27477	102	0	0	0	0	0	-3.64	-3.37	-0.27	2.06	-1.18	3.24	-1.871	-0.034	-0.433	-0.526	0	0.002	0	0.092	-0.09113
LINK	14247	affected	14247.p1		sub	chr1:18282123	sub(C->T)	chr1:18282123:C:T	inter-coding_intronic	intron	IGSF21							IGSF21	NM_032880_1	0	63856	-9743	132	0	0	0	0	0	-4.35	-4.66	0.31	-0.36	-4.27	3.91	0.702	0	-0.031	0.356	0.095	0.001	0.001	0.012	0.140563
LINK	14686	affected	14686.p1		sub	chr1:18289407	sub(C->T)	chr1:18289407:C:T	inter-coding_intronic	intron	IGSF21							IGSF21	NM_032880_1	0	63856	-2459	399	0	0	0.15	0	0.15	4.76	4.51	0.25	-3.4	-2.78	-0.62	-1.015	-1.128	-1.241	0.666	0	0	0	0.002	-0.434144
LINK	11009	unaffected	11009.s1		sub	chr1:18290446	sub(C->A)	chr1:18290446:C:A	inter-coding_intronic	intron	IGSF21							IGSF21	NM_032880_1	0	63856	-1420	567	0	0	0	0	0	2.03	2.29	-0.26	-1.73	-1.29	-0.45	-0.218	-0.059	0.789	0.143	0	0.006	0.006	0.015	-0.127535
LINK	14419	unaffected	14419.s1		sub	chr1:18318884	sub(G->T)	chr1:18318884:G:T	inter-coding_intronic	intron	IGSF21							IGSF21	NM_032880_1	0	42905	-16008	120	0.02	0	0	0	0.02	-1.94	-1.87	-0.08	-2.11	0.73	-2.84	0.745	0.18	0.056	-0.155	0.005	0.002	0.002	0.001	0.070655
LINK	14245	affected	14245.p1		sub	chr1:18324403	sub(C->A)	chr1:18324403:C:A	inter-coding_intronic	intron	IGSF21							IGSF21	NM_032880_1	0	42905	-10489	372	0	0	0	0	0	0.26	0.32	-0.06	-0.69	-0.44	-0.24	0.713	-0.475	0.038	-0.501	0.028	0.001	0.002	0.001	0.208004
LINK	13230	unaffected	13230.s2		sub	chr1:18327785	sub(T->A)	chr1:18327785:T:A	inter-coding_intronic	intron	IGSF21							IGSF21	NM_032880_1	0	42905	-7107	111	0	0	0	0	0	-4.77	-8.4	3.62	3.81	1.98	1.83	-1.293	-0.425	-0.381	-0.526	0	0.001	0.006	0.029	0.045771
LINK	13235	affected	13235.p1	dad	sub	chr1:18338399	sub(G->T)	chr1:18338399:G:T	inter-coding_intronic	intron	IGSF21							IGSF21	NM_032880_1	0	27105	3389	483	0.01	0	0	0	0.01	-5.55	-5.3	-0.25	-3.2	-0.54	-2.66	0.172	-1.197	-0.019	-0.677	0.003	0	0.024	0.008	-0.261992
LINK	13741	affected	13741.p1		sub	chr1:18347051	sub(C->T)	chr1:18347051:C:T	inter-coding_intronic	intron	IGSF21							IGSF21	NM_032880_1	0	27105	12041	201	0	0	0	0	0	-0.74	-0.99	0.25	-2.58	-2.28	-0.31	1.607	1.026	0.935	0.598	0.751	0.816	0.677	0.859	1.1582
LINK	12633	unaffected	12633.s1		sub	chr1:18352066	sub(G->C)	chr1:18352066:G:C	inter-coding_intronic	intron	IGSF21							IGSF21	NM_032880_1	0	27105	-10049	105	0	0	0	0.07	0.07	0.26	-3.61	3.86	-1.1	-0.65	-0.45	-0.108	1.109	1.036	0.573	0	0.078	0.025	0.027	0.087019
LINK	12197	unaffected	12197.s1		sub	chr1:18368868	sub(G->A)	chr1:18368868:G:A	inter-coding_intronic	intron	IGSF21							IGSF21	NM_032880_1	0	10613	3171	195	0	0	0	0	0	-6.96	-3.16	-3.8	-1.68	4.79	-6.48	0.113	-1.08	-0.744	-0.913	0	0	0	0.016	-0.204664
LINK	11954	unaffected	11954.s1	mom	sub	chr1:18377327	sub(G->A)	chr1:18377327:G:A	inter-coding_intronic	intron	IGSF21							IGSF21	NM_032880_1	0	401	-66	216	0	0	0	0	0	0.22	0.32	-0.1	-4.78	-2.25	-2.53	0.16	-0.017	-0.005	0.373	0.033	0.004	0	0.002	0.533687
LINK	13781	unaffected	13781.s1		sub	chr1:18389549	sub(G->C)	chr1:18389549:G:C	intergenic	intergenic														0	0	0	0	0							-0.307	-0.998	-1.61	-0.802	0	0	0	0.039	-0.358606
LINK	11510	unaffected	11510.s1	dad	sub	chr1:18404950	sub(A->G)	chr1:18404950:A:G	intergenic	intergenic														0	0	0	0	0							1.139	0.976	0.977	0.167	0.015	0.002	0.003	0.004	0.100229
LINK	13077	unaffected	13077.s1		del	chr1:18416618	del(3)	chr1:18416617:AAAC:A	intergenic	intergenic														0	0	0	0	0							0.211	0.268	0.162	0.066	0.063	0.042	0.14	0.185	0.147139
LINK	11167	affected	11167.p1	dad	sub	chr1:18446457	sub(C->T)	chr1:18446457:C:T	intergenic	intergenic														0	0.01	0	0	0.01							0.398	0.038	-0.022	0.548	0.982	0.779	0.295	0.292	0.826221
LINK	13204	affected	13204.p1		sub	chr1:18492473	sub(C->T)	chr1:18492473:C:T	intergenic	intergenic														0	0	0	0	0							0.225	0.112	0.069	0.598	0	0.007	0.002	0.004	-0.182717
LINK	13346	affected	13346.p1	mom	sub	chr1:18517255	sub(T->C)	chr1:18517255:T:C	intergenic	intergenic														0	0	0	0	0							0.203	0.285	0.256	0.158	0.028	0.022	0.018	0.128	0.255158
LINK	11220	unaffected	11220.s1		sub	chr1:18520355	sub(G->T)	chr1:18520355:G:T	intergenic	intergenic														0	0	0	0	0							0.516	0.374	0.326	0.15	0.014	0.023	0.017	0.048	-0.07932
LINK	12840	affected	12840.p1	dad	sub	chr1:18521720	sub(G->A)	chr1:18521720:G:A	intergenic	intergenic														0	0	0	0	0							-1.787	-1.438	-1.684	-1.242	0.001	0.001	0.001	0.114	-0.395324
LINK	13206	unaffected	13206.s1	dad	sub	chr1:18522718	sub(C->T)	chr1:18522718:C:T	intergenic	intergenic														0	0.04	0	0.01	0.04							-0.134	-0.211	-0.254	0.356	0.001	0.003	0.004	0.008	-0.074167
LINK	14696	unaffected	14696.s1		sub	chr1:18531007	sub(T->G)	chr1:18531007:T:G	intergenic	intergenic														0	0	0	0	0							0.071	0.939	-0.052	0.397	0.001	0.002	0.002	0.01	0.531129
LINK	14370	unaffected	14370.s1		del	chr1:18540763	del(2)	chr1:18540762:GGT:G	intergenic	intergenic														0	0	0	0.02	0.02							-0.39	-0.481	-0.467	-0.974	0	0	0	0.004	-0.216618
LINK	14081	unaffected	14081.s1		sub	chr1:18547225	sub(T->G)	chr1:18547225:T:G	intergenic	intergenic														0	0	0	0	0							0.535	0.655	0.643	0.158	0	0.005	0.001	0.076	0.045399
LINK	12071	affected	12071.p1		sub	chr1:18550599	sub(G->A)	chr1:18550599:G:A	intergenic	intergenic														0	0	0	0	0							-1.736	-0.541	-0.832	-1.242	0	0	0	0.012	-0.44683
LINK	13620	unaffected	13620.s1	mom	sub	chr1:18578012	sub(A->G)	chr1:18578012:A:G	intergenic	intergenic														0	0	0	0	0							0.087	-1.272	-0.024	-0.472	0.002	0	0	0.004	-0.001182
LINK	12853	unaffected	12853.s1	dad	sub	chr1:18584909	sub(C->T)	chr1:18584909:C:T	intergenic	intergenic														0	0	0	0	0							-2.134	-2.291	-1.212	-1.297	0	0	0.001	0.007	-0.30868
LINK	12430	affected	12430.p1	dad	sub	chr1:18615003	sub(G->C)	chr1:18615003:G:C	intergenic	intergenic														0	0	0	0	0							-2.757	-2.341	-2.863	0.06	0	0	0	0.432	-0.585984
LINK	11329	unaffected	11329.s1		sub	chr1:18654313	sub(G->C)	chr1:18654313:G:C	inter-coding_intronic	intron	PAX7					1		PAX7	NM_001135254_1	0	55383	17942	108	0	0	0	0	0	-3.41	-0.22	-3.2	-0.64	-0.25	-0.39	1.478	1.156	1.045	0.63	0.975	0.031	0.008	0.051	1.14791
LINK	11642	affected	11642.p1		sub	chr1:18677048	sub(G->A)	chr1:18677048:G:A	inter-coding_intronic	intron	PAX7					1		PAX7	NM_001135254_1	0	55383	-14706	225	0	0	0	0	0	-0.23	0.9	-1.13	3.26	5.72	-2.45	-0.375	-3.584	-3.059	-1.31	0	0	0	0.029	-0.255454
LINK	13307	affected	13307.p1		sub	chr1:18685124	sub(C->T)	chr1:18685124:C:T	inter-coding_intronic	intron	PAX7					1		PAX7	NM_001135254_1	0	55383	-6630	339	0	0	0	0	0	0.23	1.43	-1.19	-1.97	-1	-0.97	-0.665	-4.032	-2.403	-0.891	0	0	0	0.002	-0.367072
LINK	11117	affected	11117.p1	dad	sub	chr1:18705926	sub(G->A)	chr1:18705926:G:A	inter-coding_intronic	intron	PAX7					1		PAX7	NM_001135254_1	0	32336	2630	291	0	0	0	0.02	0.02	4.18	-1.62	5.8	0.16	-1.05	1.21	1.628	1.176	0.953	0.63	0.997	1	0.998	0.855	1.70245
LINK	13077	unaffected	13077.s1		sub	chr1:18706030	sub(C->T)	chr1:18706030:C:T	inter-coding_intronic	intron	PAX7					1		PAX7	NM_001135254_1	0	32336	2734	231	0	0	0	0	0	-2.21	-1.87	-0.35	3.38	2.57	0.82	0.233	-0.938	-0.612	-2.347	0	0.008	0.003	0	0.069908
LINK	14304	affected	14304.p1		sub	chr1:18706206	sub(A->T)	chr1:18706206:A:T	inter-coding_intronic	intron	PAX7					1		PAX7	NM_001135254_1	0	32336	2910	240	0	0	0	0	0	1.44	1.07	0.37	4.37	-2.16	6.54	-1.135	-0.494	-0.792	-0.226	0	0.002	0	0.146	0.313701
LINK	11918	affected	11918.p1	dad	sub	chr1:18708418	sub(G->A)	chr1:18708418:G:A	inter-coding_intronic	intron	PAX7					1		PAX7	NM_001135254_1	0	32336	5122	126	0	0	0	0	0	2.02	1.27	0.74	2.83	5.28	-2.45	-0.792	-1.089	-1.163	-1.028	0	0	0	0.002	-0.292083
LINK	12780	affected	12780.p1		sub	chr1:18722497	sub(C->T)	chr1:18722497:C:T	inter-coding_intronic	intron	PAX7					1		PAX7	NM_001135254_1	0	32336	-13135	408	0	0	0	0	0	2.14	3.33	-1.19	-1.73	-0.29	-1.44	4.54	1.026	0.892	0.598	1	0.978	0.965	0.983	1.82503
LINK	12382	unaffected	12382.s1		sub	chr1:18737603	sub(C->T)	chr1:18737603:C:T	inter-coding_intronic	intron	PAX7					1		PAX7	NM_001135254_1	0	8936	1725	831	0	0	0	0	0	-1.58	-1.23	-0.35	-0.52	-2.81	2.28	-0.257	-0.144	-0.298	-0.726	0	0.001	0	0.001	-0.022489
LINK	12821	unaffected	12821.s1		sub	chr1:18749300	sub(G->C)	chr1:18749300:G:C	intergenic	intergenic														0.05	0	0	0	0.05							-0.046	-0.048	-0.69	0.15	0.004	0.012	0.005	0.368	0.436885
LINK	14317	affected	14317.p1		ins	chr1:18758781	ins(G)	chr1:18758780:A:AG	intergenic	intergenic														0	0	0	0	0							-0.442	-0.2	0.502	-0.802	0	0.001	0.003	0.004	-0.143854
LINK	12617	unaffected	12617.s1		sub	chr1:18789030	sub(C->G)	chr1:18789030:C:G	intergenic	intergenic														0	0	0	0	0							0.145	0.152	0.154	0.057	0.074	0.083	0.083	0.222	0.057885
LINK	13914	unaffected	13914.s1	dad	sub	chr1:18790815	sub(C->T)	chr1:18790815:C:T	intergenic	intergenic														0	0	0	0	0							0.414	-0.767	-0.538	0.143	0.016	0.006	0.001	0.206	0.043536
LINK	13602	unaffected	13602.s1	mom	sub	chr1:18796835	sub(G->A)	chr1:18796835:G:A	intergenic	intergenic														0	0	0	0	0							0.358	0.447	0.361	0.15	0.004	0.007	0.005	0.134	0.067925
LINK	14686	affected	14686.p1	dad	sub	chr1:18805316	sub(C->T)	chr1:18805316:C:T	intergenic	intergenic														0	0	0	0	0							0.09	1.026	0.935	0.598	0.975	0.975	0.956	0.929	1.51026
LINK	12010	unaffected	12010.s1		sub	chr1:18822042	sub(C->G)	chr1:18822042:C:G	intergenic	intergenic														0	0	0	0	0							0.164	-0.269	-0.435	0.143	0.001	0.334	0.122	0.034	0.521673
LINK	13509	affected	13509.p1	dad	sub	chr1:18822446	sub(C->T)	chr1:18822446:C:T	intergenic	intergenic														0	0	0	0	0							-0.959	-0.612	-0.788		0.005	0.008	0.005		-0.047828
LINK	12460	affected	12460.p1		sub	chr1:18823045	sub(T->C)	chr1:18823045:T:C	intergenic	intergenic														0	0	0	0	0							-0.432	-0.65	-0.274	0.158	0	0	0	0.042	0.046831
LINK	13784	affected	13784.p1		sub	chr1:18826899	sub(C->A)	chr1:18826899:C:A	intergenic	intergenic														0	0	0	0	0							-0.577	0.694	-0.11	0.351	0	0.001	0.001	0.025	-0.242847
LINK	13736	affected	13736.p1	dad	sub	chr1:18836066	sub(T->C)	chr1:18836066:T:C	intergenic	intergenic														0	0	0	0.01	0.01							0.614	0.638	0.648	0.158	0.001	0.029	0.027	0.02	0.34016
LINK	14155	affected	14155.p1	dad	sub	chr1:18852403	sub(A->G)	chr1:18852403:A:G	inter-coding_intronic	intron	TAS1R2							TAS1R2	NM_152232_1	0	4663	1810	213	0.02	0.03	0	0	0.03	-1.96	-1.7	-0.25	-5.43	-5.41	-0.02	0.176	0.804	0.615	0.423	0.001	0.111	0.056	0.308	0.264378
LINK	12405	unaffected	12405.s1		sub	chr1:18857142	sub(G->A)	chr1:18857142:G:A	inter-coding_intronic	intron	TAS1R2							TAS1R2	NM_152232_1	0	2345	189	186	0	0	0.01	0	0.01	0.53	1.12	-0.59	3.36	-0.45	3.8	-0.084	-3.729	-3.045	-1.516	0	0	0	0	-0.246534
LINK	13945	affected	13945.p1	dad	sub	chr1:18861003	sub(C->T)	chr1:18861003:C:T	intergenic	intergenic														0	0	0	0	0							-2.418	-0.765	-2.207	-1.297	0	0.028	0.001	0.046	-0.640521
LINK	12603	affected	12603.p1		sub	chr1:18866879	sub(G->A)	chr1:18866879:G:A	intergenic	intergenic														0	0	0	0	0							-3.347	-0.794	-1.219	-1.242	0	0.097	0.01	0.067	-0.507272
LINK	11485	unaffected	11485.s1	dad	sub	chr1:18877476	sub(C->T)	chr1:18877476:C:T	coding	synonymous	ALDH4A1					1								0.01	0.02	0.01	0	0.02	-2.31	-2.03	-0.28	0.55	0.31	0.24	-0.867	0.13	-0.373	-0.04	0.019	0.862	0.467	0.929	0.408803
LINK	11909	affected	11909.p1		sub	chr1:18879873	sub(G->A)	chr1:18879873:G:A	inter-coding_intronic	intron	ALDH4A1					1		ALDH4A1	NM_170726_1	0	2327	-500	243	0	0	0	0	0	-1.23	-1.54	0.31	5.67	1.57	4.1	-0.129	-1.22	-1.062	-1.292	0	0.001	0.001	0.001	-0.072472
LINK	14601	unaffected	14601.s1		sub	chr1:18891289	sub(G->A)	chr1:18891289:G:A	inter-coding_intronic	intron	ALDH4A1					1		ALDH4A1	NM_170726_1	0	12357	-1184	102	0	0	0	0	0	0.97	0.95	0.02	3.55	3.65	-0.1	-0.92	-1.376	-1.4	-0.241	0	0	0	0.001	-0.22506
LINK	11251	affected	11251.p1		sub	chr1:18913969	sub(C->A)	chr1:18913969:C:A	inter-coding_intronic	intron	IFFO2							IFFO2	NM_001136265_1	0	4820	-1886	243	0	0	0	0	0	-4.11	2.85	-6.96	0.59	1.02	-0.43	0.565	0.132	0.123	0.057	0.016	0.016	0.006	0.01	-0.128367
LINK	12864	affected	12864.p1		sub	chr1:18924399	sub(G->C)	chr1:18924399:G:C	inter-coding_intronic	intron	IFFO2							IFFO2	NM_001136265_1	0	34547	-3278	204	0	0	0	0	0	-1.14	-0.92	-0.22	-0.08	-5.23	5.15	0.396	0.928	0.864	-0.218	0.332	0.101	0.019	0.012	0.695217
LINK	11526	unaffected	11526.s1		sub	chr1:18924822	sub(T->G)	chr1:18924822:T:G	inter-coding_intronic	intron	IFFO2							IFFO2	NM_001136265_1	0	34547	-3701	396	0	0	0	0	0	-2.11	-4.83	2.72	-2.06	-0.21	-1.84	-2.012	-0.106	-0.088	0.158	0	0	0.004	0.131	0.145938
LINK	13540	affected	13540.p1		sub	chr1:18935570	sub(G->A)	chr1:18935570:G:A	inter-coding_intronic	intron	IFFO2							IFFO2	NM_001136265_1	0	34547	-14449	120	0	0	0	0	0	2.24	2.53	-0.29	2.7	4.14	-1.44	0.058	-0.72	-0.089	-1.237	0	0.002	0.104	0.095	0.034699
LINK	13040	affected	13040.p1		sub	chr1:18947161	sub(C->T)	chr1:18947161:C:T	inter-coding_intronic	intron	IFFO2							IFFO2	NM_001136265_1	0	34547	8507	234	0	0	0	0	0	-4.1	-4.35	0.25	-2.46	1.06	-3.52	-0.821	-0.322	-0.402	-0.261	0	0	0	0.002	-0.09928
LINK	11922	unaffected	11922.s1		sub	chr1:18963631	sub(T->A)	chr1:18963631:T:A	intergenic	intergenic														0	0	0	0	0							-0.186	-0.034	0.037	-0.164	0	0.002	0.001	0.032	0.036865
LINK	13948	unaffected	13948.s1		sub	chr1:18966269	sub(C->A)	chr1:18966269:C:A	intergenic	intergenic														0	0	0.03	0	0.03							0.527	0.941	0.935	0.598	0	0.007	0.005	0.03	0.05385
LINK	12646	unaffected	12646.s1		sub	chr1:18989414	sub(C->T)	chr1:18989414:C:T	intergenic	intergenic														0	0	0	0	0							0.588	-0.26	0.07	0.871	0.011	0.002	0.04	0.444	0.217402
LINK	12938	unaffected	12938.s1		sub	chr1:18996059	sub(C->G)	chr1:18996059:C:G	intergenic	intergenic														0	0	0	0	0							-0.664	-0.481	-1.275	0.356	0	0.001	0	0.231	-0.444566
LINK	13514	unaffected	13514.s1	dad	sub	chr1:18999560	sub(A->C)	chr1:18999560:A:C	intergenic	intergenic														0	0	0	0	0							-0.233	-1.122	-1.01	-0.472	0.001	0	0.003	0.006	-0.096619
LINK	11611	unaffected	11611.s1		sub	chr1:19006276	sub(C->G)	chr1:19006276:C:G	intergenic	intergenic														0	0	0.01	0	0.01							0.023	0.709	-0.079	0.143	0	0.002	0.001	0.548	-0.119129
LINK	13576	unaffected	13576.s1		sub	chr1:19012506	sub(G->C)	chr1:19012506:G:C	intergenic	intergenic														0	0	0.01	0	0.01							-0.053	0.902	0.884	0.373	0	0.056	0.004	0.018	0.112783
LINK	14257	unaffected	14257.s1		ins	chr1:19027857	ins(AAC)	chr1:19027856:A:AAAC	intergenic	intergenic														0	0	0	0	0							-0.718	-0.295	-1.197	0.066	0	0.006	0.001	0.157	-0.281029
LINK	12853	affected	12853.p1		sub	chr1:19038642	sub(G->A)	chr1:19038642:G:A	intergenic	intergenic														0	0	0	0	0							-0.618	-1.476	-0.501	-0.351	0	0.001	0.006	0.404	0.280071
LINK	13093	unaffected	13093.s1	dad	sub	chr1:19045663	sub(C->T)	chr1:19045663:C:T	intergenic	intergenic														0	0	0	0	0							-0.935	-0.606	-0.128	0.143	0	0.001	0.004	0.238	-0.124573
LINK	12541	affected	12541.p1		sub	chr1:19061191	sub(G->A)	chr1:19061191:G:A	intergenic	intergenic														0	0.17	0	0.05	0.17							0.239	0.62	0.431	0.142	0	0.006	0.025	0.172	-0.067183
LINK	12499	unaffected	12499.s1		sub	chr1:19076704	sub(C->A)	chr1:19076704:C:A	inter-coding_intronic	intron	UBR4		1			1		UBR4	NM_020765_1	0	1844	36	222	0	0	0	0	0	6.25	6.28	-0.03	-3.01	-2.26	-0.75	-0.98	-1.818	-1.221	0.548	0	0	0	0.004	-0.582908
LINK	13120	affected	13120.p1		sub	chr1:19079299	sub(G->A)	chr1:19079299:G:A	inter-coding_intronic	intron	UBR4		1			1		UBR4	NM_020765_1	0	3283	-1233	255	0	0	0.01	0	0.01	0.98	1.27	-0.29	1.73	-1.75	3.49	-0.338	-0.723	-1.258	-1.105	0	0	0	0	-0.065828
LINK	14401	unaffected	14401.s1		sub	chr1:19079569	sub(G->A)	chr1:19079569:G:A	inter-coding_intronic	intron	UBR4		1			1		UBR4	NM_020765_1	0	3283	-1503	156	0	0	0	0	0	2.1	2.77	-0.67	-1.03	-2.97	1.95	-1.31	-0.282	-0.398	-0.837	0	0.002	0	0	-0.127473
LINK	12356	affected	12356.p1		ins	chr1:19083899	ins(T)	chr1:19083898:C:CT	inter-coding_intronic	intron	UBR4		1			1		UBR4	NM_020765_1	1	2931	605	255	0	0	0	0	0	-5.62	-5.08	-0.55	-3.09	-2.97	-0.12	-1.725	0.867	-0.042	0.938	0	0.022	0.015	0.035	-0.189337
LINK	12804	affected	12804.p1		sub	chr1:19094695	sub(G->A)	chr1:19094695:G:A	inter-coding_intronic	intron	UBR4		1			1		UBR4	NM_020765_1	0	767	211	144	0	0	0	0	0	-1.71	-2.02	0.31	-2.99	-2.59	-0.4	0.094	1.106	0.98	0.866	0	0.59	0.17	0.003	0.138252
LINK	13709	unaffected	13709.s1	dad	sub	chr1:19112851	sub(C->T)	chr1:19112851:C:T	coding	missense	UBR4		1			1								0.03	0	0	0	0.03	0.32	0.33	-0.01	-5.55	-4	-1.55	7.354	1.026	0.935	0.871	1	0.654	0.914	0.961	4.07821
LINK	13058	unaffected	13058.s1		sub	chr1:19126590	sub(G->A)	chr1:19126590:G:A	coding	synonymous	UBR4		1			1								0.01	0.02	0	0	0.02	-3.27	-2.86	-0.41	-0.71	-0.85	0.14	1.209	1.176	0.998	0.917	1	0.998	1	1	0.656827
LINK	12906	unaffected	12906.s1		sub	chr1:19154348	sub(G->C)	chr1:19154348:G:C	inter-coding_intronic	intron	UBR4		1			1		UBR4	NM_020765_1	0	979	-409	261	0	0	0	0	0	1.15	5.93	-4.79	-4.68	-7.12	2.45	1.545	1.006	0.884	0.373	0.707	0.003	0.013	0.003	1.01339
LINK	13118	affected	13118.p1		sub	chr1:19155039	sub(C->T)	chr1:19155039:C:T	coding	missense	UBR4		1			1								0.21	0.03	0	0	0.21	-2.42	-3.13	0.71	0.87	-0.29	1.16	7.378	1.026	0.935	0.871	1	0.974	0.977	0.991	3.41753
LINK	13947	affected	13947.p1		sub	chr1:19159889	sub(T->C)	chr1:19159889:T:C	inter-coding_intronic	intron	UBR4		1			1		UBR4	NM_020765_1	0	2114	222	129	0	0	0	0	0	0.54	0.44	0.1	1.38	-2.43	3.81	-0.401	-0.443	-0.575	-1.276	0	0.001	0.001	0.035	-0.03273
LINK	13063	unaffected	13063.s1	dad	sub	chr1:19160305	sub(C->T)	chr1:19160305:C:T	inter-coding_intronic	intron	UBR4		1			1		UBR4	NM_020765_1	0	636	-24	300	0	0	0	0	0	-1	-0.15	-0.85	-0.3	1.26	-1.56	-0.663	0.109	0.935	0.598	0	0.887	0.672	0.916	0.13384
LINK	13567	affected	13567.p1		sub	chr1:19167978	sub(C->T)	chr1:19167978:C:T	inter-coding_intronic	intron	UBR4		1			1		UBR4	NM_020765_1	0	796	49	144	0	0	0	0	0	-2.73	-2.57	-0.16	-0.33	-0.56	0.24	-2.095	-0.04	-0.018	-0.327	0	0.007	0.006	0.001	0.016855
LINK	13191	affected	13191.p1		sub	chr1:19181708	sub(C->T)	chr1:19181708:C:T	inter-coding_intronic	intron	UBR4		1			1		UBR4	NM_020765_1	0	4591	2103	102	0	0	0	0	0	-6.92	-5.3	-1.62	-7.73	-6.31	-1.43	-2.584	-0.066	-0.65	-0.548	0	0.469	0.001	0.025	-0.130308
LINK	13619	unaffected	13619.s1	dad	ins	chr1:19187086	ins(G)	chr1:19187085:T:TG	inter-coding_intronic	intron	UBR4		1			1		UBR4	NM_020765_1	1	507	78	78	0	0	0	0	0	-5.23	-6.73	1.5	-6.92	-7.13	0.21	-0.607	0.088	0.565	0.679	0	0	0.001	0.002	-0.07701
LINK	12902	affected	12902.p1		sub	chr1:19196475	sub(T->C)	chr1:19196475:T:C	inter-coding_intronic	intron	UBR4		1			1		UBR4	NM_020765_1	0	3584	666	111	0	0	0	0	0	-2.9	-3.01	0.11	0	-6.48	6.48	0.322	0.096	0.034	0.397	0.001	0.124	0.003	0.016	0.197293
LINK	14640	affected	14640.p1		sub	chr1:19226735	sub(T->C)	chr1:19226735:T:C	inter-coding_intronic	intron	EMC1		1			1		EMC1	NM_001271427_1	0	3744	578	240	0	0	0	0	0	-6.75	-7.61	0.86	-2.91	-9.39	6.48	0.299	0.383	0.359	0.158	0.003	0.004	0.003	0.003	0.117901
LINK	11305	unaffected	11305.s1		sub	chr1:19265644	sub(A->T)	chr1:19265644:A:T	intergenic	intergenic														0	0	0	0	0							-2.03	-1.25	-1.667	-1.219	0.004	0.001	0	0.11	-0.457418
LINK	14372	affected	14372.p1		sub	chr1:19281837	sub(C->T)	chr1:19281837:C:T	intergenic	intergenic														0	0	0	0	0							-1.068	-2.131	-2.175	-1.297	0.027	0.004	0.007	0.054	-0.302884
LINK	12303	affected	12303.p1	dad	del	chr1:19291171	del(5)	chr1:19291170:AAAAAG:A	intergenic	intergenic														0	0	0	0	0							-1.072	-0.855	0.232	0.066	0.006	0.004	0.033	0.398	-0.185232
LINK	14459	affected	14459.p1		sub	chr1:19296996	sub(G->C)	chr1:19296996:G:C	intergenic	intergenic														0	0	0	0	0							-0.135	0.272	0.241	0.589	0.002	0.078	0.058	0.093	0.03908
LINK	14075	unaffected	14075.s1	dad	sub	chr1:19300125	sub(C->G)	chr1:19300125:C:G	intergenic	intergenic														0	0	0	0	0							-0.118	0.455	0.499	0.143	0	0.002	0.003	0.046	-0.085021
LINK	12021	unaffected	12021.s1		sub	chr1:19305656	sub(C->T)	chr1:19305656:C:T	inter-coding_intronic	intron	AKR7A2							AKR7A2	NM_003689_1	0	1632	362	132	0.05	0.01	0	0.01	0.05	3.23	-0.2	3.43	-1.75	0.7	-2.45	0.694	0.602	0.698	0.143	0.003	0.148	0.155	0.115	0.021418
LINK	11091	affected	11091.p1		sub	chr1:19318193	sub(C->T)	chr1:19318193:C:T	inter-coding_intronic	intron	PQLC2							PQLC2	NM_017765_1	0	6792	352	300	0	0	0	0	0	-1.28	-0.08	-1.19	-5.31	-4.22	-1.09	1.053	0.789	0.643	0.356	0.864	0.01	0.006	0.003	0.663804
LINK	11834	affected	11834.p1	mom	sub	chr1:19340439	sub(G->C)	chr1:19340439:G:C	inter-coding_intronic	intron	CAPZB							CAPZB	NM_001282162_1	0	4741	-822	171	0	0	0	0	0	-1.31	-2.27	0.96	-0.04	-3.68	3.64	1.472	0.08	-0.036	0.373	0.177	0.002	0.002	0.002	0.226341
LINK	11646	affected	11646.p1		sub	chr1:19343603	sub(C->T)	chr1:19343603:C:T	inter-coding_intronic	intron	CAPZB							CAPZB	NM_001206540_1	0	1494	-739	219	0	0	0	0	0	-0.48	-2.78	2.3	1.37	-0.03	1.39	-2.525	-0.812	-0.836	-0.192	0	0	0	0.004	-0.513418
LINK	11504	affected	11504.p1		sub	chr1:19411233	sub(T->A)	chr1:19411233:T:A	inter-coding_intronic	intron	CAPZB							CAPZB	NM_001206540_1	0	34035	8428	210	0	0	0	0	0	-9.14	-9.21	0.07	-7.96	-8.55	0.59	-1.848	-1.101	-2.398	0.158	0	0.001	0	0.033	-0.584257
LINK	13857	unaffected	13857.s1	mom	sub	chr1:19428334	sub(C->T)	chr1:19428334:C:T	inter-coding_intronic	intron	CAPZB							CAPZB	NM_001206541_1	0	29084	-8584	336	0	0	0	0	0	-2.32	-1.95	-0.37	-8.88	-7.02	-1.86	-0.662	-3.385	-1.548	0.143	0.001	0	0	0.249	-0.207271
LINK	11327	affected	11327.p1		sub	chr1:19432845	sub(A->G)	chr1:19432845:A:G	inter-coding_intronic	intron	CAPZB							CAPZB	NM_001206541_1	0	29084	-13095	195	0	0	0	0	0	-0.2	-0.52	0.33	-0.01	-0.12	0.11	0.572	0.89	0.101	0.167	0.026	0.012	0.002	0.029	0.110906
LINK	14185	affected	14185.p1		sub	chr1:19451699	sub(C->T)	chr1:19451699:C:T	inter-coding_intronic	intron	CAPZB							CAPZB	NM_001282162_1	0	64440	-31949	192	0	0	0	0	0	-4.2	-2.89	-1.31	-2.57	2.94	-5.51	-0.264	-1.002	-0.538	0.356	0	0	0	0.002	-0.090236
LINK	13881	unaffected	13881.s1		sub	chr1:19459163	sub(G->C)	chr1:19459163:G:C	inter-coding_intronic	intron	CAPZB							CAPZB	NM_001282162_1	0	64440	25027	198	0	0	0	0	0	6.61	6.55	0.06	2.23	1.78	0.45	-1.153	-3.365	-1.758	-2.002	0.074	0.017	0.025	0.014	-0.063554
LINK	13306	unaffected	13306.s1		sub	chr1:19467842	sub(G->A)	chr1:19467842:G:A	inter-coding_intronic	intron	CAPZB							CAPZB	NM_001282162_1	0	64440	16348	267	0	0	0	0	0	-5.93	-5.6	-0.33	0.35	0.97	-0.62	1.306	1.151	1.048	0.63	0.499	0.34	0.149	0.475	0.642065
LINK	13076	affected,unaffected	13076.p1,13076.s1		sub	chr1:19469743	sub(C->T)	chr1:19469743:C:T	inter-coding_intronic	intron	CAPZB							CAPZB	NM_001282162_1	0	64440	14447	216	0	0	0	0	0	-5.46	-6.42	0.96	-1.27	1.29	-2.56	-1.195	-1.025	-0.335	-1.207	0	0	0.001	0.001	-0.001595
LINK	12585	unaffected	12585.s1		del	chr1:19507748	del(2)	chr1:19507747:TTC:T	intergenic	intergenic														0	0	0	0	0							0.163	0.782	0.64	0.397	0.004	0.007	0.027	0.036	0.355262
LINK	11117	unaffected	11117.s1	mom	sub	chr1:19514377	sub(C->T)	chr1:19514377:C:T	intergenic	intergenic														0	0	0	0	0							0.176	-0.779	0.208	0.143	0.061	0.122	0.079	0.022	0.056562
LINK	14296	affected	14296.p1		sub	chr1:19518021	sub(G->A)	chr1:19518021:G:A	intergenic	intergenic														0	0	0	0	0							0.192	-0.046	-0.647	0.373	0.009	0.001	0	0.002	-0.130242
LINK	12412	affected	12412.p1	dad	sub	chr1:19523725	sub(G->A)	chr1:19523725:G:A	intergenic	intergenic														0	0	0	0	0							0.229	0.285	0.247	0.15	0.016	0.022	0.018	0.032	0.015339
LINK	14598	affected	14598.p1		sub	chr1:19526476	sub(T->C)	chr1:19526476:T:C	intergenic	intergenic														0	0	0	0	0							-0.072	0.493	0.267	0.397	0	0.012	0.002	0.012	0.15809
LINK	14601	unaffected	14601.s1		sub	chr1:19542487	sub(A->G)	chr1:19542487:A:G	intergenic	intergenic														0	0	0	0	0							0.177	0.264	0.203	0.066	0.366	0.412	0.459	0.433	0.75195
LINK	13865	affected	13865.p1		sub	chr1:19570254	sub(C->T)	chr1:19570254:C:T	intergenic	intergenic														0	0	0	0	0							-0.529	0.253	0.224	0.143	0.012	0.027	0.022	0.09	-0.068309
LINK	14180	unaffected	14180.s1	dad	del	chr1:19647859	del(8)	chr1:19647858:TGTGTGTGC:T	inter-coding_intronic	intron	MICOS10-NBL1,NBL1		1			1		NBL1	NM_001204086_1	-8	8979	1826	402	0	0.01	0	0.02	0.02	-9.47	-9.06	-0.41	2.46	3.11	-0.64	0.307	-0.05	0.764	0.373	0.006	0.005	0.006	0.042	0.246129
LINK	12931	unaffected	12931.s1		sub	chr1:19660198	sub(C->T)	chr1:19660198:C:T	intergenic	intergenic														0	0	0	0	0							0.074	-0.735	0.235	0.143	0.002	0.014	0.102	0.093	0.256431
LINK	12324	unaffected	12324.s1		sub	chr1:19683379	sub(G->C)	chr1:19683379:G:C	coding	synonymous	TMCO4					1								0.01	0	0	0	0.01	0.8	1.18	-0.37	-0.5	0.19	-0.68	5.905	1.106	0.98	0.63	1	0.98	0.982	0.987	1.73974
LINK	12664	unaffected	12664.s1		sub	chr1:19698807	sub(T->C)	chr1:19698807:T:C	inter-coding_intronic	intron	TMCO4					1		TMCO4	NM_001349114_1	0	6217	1961	123	0	0	0	0	0	-1.13	0.77	-1.9	-2.1	-1.25	-0.85	0.569	-0.325	0.006	-0.777	0.25	0.102	0.07	0.372	1.09139
LINK	11463	affected	11463.p1		sub	chr1:19713424	sub(G->C)	chr1:19713424:G:C	inter-coding_intronic	intron	TMCO4					1		TMCO4	NM_001349114_1	0	36487	-12539	282	0	0	0	0	0	4.6	4.97	-0.37	-0.3	0.38	-0.68	1.012	0.534	0.478	0.15	0.017	0.199	0.1	0.1	0.195521
LINK	14607	unaffected	14607.s1		sub	chr1:19713453	sub(T->C)	chr1:19713453:T:C	inter-coding_intronic	intron	TMCO4					1		TMCO4	NM_001349114_1	0	36487	-12568	282	0	0	0	0	0	1.95	1.67	0.28	-1.33	-1.42	0.09	1.177	0.517	0.615	0.158	0.113	0.074	0.082	0.113	0.511394
LINK	13916	unaffected	13916.s1		sub	chr1:19733625	sub(G->A)	chr1:19733625:G:A	inter-coding_intronic	intron	TMCO4					1		TMCO4	NM_001349114_1	0	36487	3747	321	0	0	0	0	0	-1.72	-1.75	0.02	-1.65	-1.27	-0.38	0.201	-0.022	-0.689	0.15	0.003	0.003	0.001	0.236	-0.16332
LINK	12360	affected	12360.p1		sub	chr1:19739603	sub(T->C)	chr1:19739603:T:C	inter-coding_intronic	intron	TMCO4					1		TMCO4	NM_001349114_1	0	2368	221	105	0	0	0	0	0	1.48	1.2	0.28	6.5	6.63	-0.13	0.041	-0.921	-1.111	-1.086	0	0.001	0.002	0.491	-0.071113
LINK	14551	unaffected	14551.s1		sub	chr1:19747621	sub(C->T)	chr1:19747621:C:T	inter-coding_intronic	intron	TMCO4					1		TMCO4	NM_001349114_1	0	8374	-361	261	0	0	0	0	0	-2.57	-4.97	2.4	5.53	5.54	-0.01	-0.35	0.024	-0.022	0.666	0	0	0.001	0.001	0.255299
LINK	11411	affected	11411.p1		sub	chr1:19747662	sub(C->T)	chr1:19747662:C:T	inter-coding_intronic	intron	TMCO4					1		TMCO4	NM_001349114_1	0	8374	-402	261	0	0	0.01	0.02	0.02	1.22	1.33	-0.11	-0.34	6.14	-6.48	-0.285	-0.787	-0.834	-0.032	0	0	0	0.021	0.378099
LINK	13742	affected	13742.p1	dad	sub	chr1:19747908	sub(C->T)	chr1:19747908:C:T	inter-coding_intronic	intron	TMCO4					1		TMCO4	NM_001349114_1	0	8374	-648	273	0	0	0	0	0	5.32	5.6	-0.28	-0.78	-1.02	0.24	-1.298	-4.592	-4.597	-0.192	0	0	0	0.001	-0.673806
LINK	14122	affected	14122.p1	dad	sub	chr1:19760630	sub(C->T)	chr1:19760630:C:T	inter-coding_intronic	intron	TMCO4					1		TMCO4	NM_001349114_1	0	14776	-4864	207	0	0	0	0	0	-1.74	-0.76	-0.98	-4.97	1.51	-6.48	-0.644	-1.103	-1.314	-1.598	0.001	0	0.001	0.023	-0.224827
LINK	13315	affected	13315.p1	dad	sub	chr1:19761280	sub(C->G)	chr1:19761280:C:G	inter-coding_intronic	intron	TMCO4					1		TMCO4	NM_001349114_1	0	14776	-5514	240	0	0	0	0	0	-2.64	-3.01	0.37	2.32	2.57	-0.24	-0.832	-1.022	-0.733	-1.297	0	0	0	0.008	-0.30518
LINK	14188	affected	14188.p1		del	chr1:19785361	del(4)	chr1:19785360:TTTTG:T	peripheral	5'UTR-intron	TMCO4					1		TMCO4	NM_001349114_1	-4	6260	1665	192	0	0	0	0.04	0.04	-10.76	-9.46	-1.3	-7.62	-7.62	0	-0.603	-0.022	-0.073	0.397	0.005	0.001	0.001	0.007	-0.127961
LINK	12669	affected	12669.p1	dad	sub	chr1:19791706	sub(G->C)	chr1:19791706:G:C	peripheral	5'UTR-intron	TMCO4					1		TMCO4	NM_001349114_1	0	6315	1726	327	0	0	0	0	0	4.73	4.95	-0.22	4.15	4.31	-0.16	0.656	0.161	0.128	-0.199	0.034	0.006	0.003	0.007	0.273574
LINK	13226	affected	13226.p1		sub	chr1:19803804	sub(A->G)	chr1:19803804:A:G	intergenic	intergenic														0	0	0	0	0							0.347	0.49	0.411	0.167	0.167	0.011	0.26	0.161	0.380885
LINK	14692	unaffected	14692.s1		sub	chr1:19816109	sub(C->G)	chr1:19816109:C:G	intergenic	intergenic														0	0	0	0	0							-0.584	0.082	0.039	-0.192	0	0.002	0.002	0.007	0.074368
LINK	11013	unaffected	11013.s1	dad	sub	chr1:19828358	sub(A->G)	chr1:19828358:A:G	intergenic	intergenic														0	0	0	0	0							0.085	0.105	0.107	0.066	0.214	0.197	0.204	0.209	0.45488
LINK	12826	affected	12826.p1	dad	sub	chr1:19841040	sub(G->T)	chr1:19841040:G:T	intergenic	intergenic														0	0	0	0	0							-0.141	0.504	0.252	0.06	0.001	0.008	0.03	0.396	-0.093929
LINK	13517	unaffected	13517.s1	mom	sub	chr1:19854416	sub(C->T)	chr1:19854416:C:T	intergenic	intergenic														0	0	0	0	0							0.014	0.62	0.507	0.356	0.122	0.014	0.218	0.049	0.225227
LINK	13154	affected	13154.p1		sub	chr1:19876601	sub(T->A)	chr1:19876601:T:A	intergenic	intergenic														0	0	0	0	0							-0.091	-0.106	0.728	0.397	0.001	0.018	0.006	0.007	-0.008012
LINK	13008	unaffected	13008.s1		sub	chr1:19893648	sub(G->A)	chr1:19893648:G:A	inter-coding_intronic	intron	OTUD3							OTUD3	NM_015207_1	0	3835	-720	201	0	0.02	0	0	0.02	-2.6	-2.49	-0.11	-3.11	-0.55	-2.56	0.131	-0.964	-0.84	-1.707	0	0.001	0.001	0	0.059644
LINK	13478	unaffected	13478.s1	mom	sub	chr1:19958399	sub(C->T)	chr1:19958399:C:T	intergenic	intergenic														0	0	0	0.01	0.01							-0.305	0.604	0.6	0.356	0.001	0.016	0.003	0.025	-0.11979
LINK	13166	unaffected	13166.s1	dad	sub	chr1:19984313	sub(T->C)	chr1:19984313:T:C	intergenic	intergenic														0	0	0	0	0							-1.259	-2.877	-2.835	-2.049	0.03	0.01	0.011	0.034	-0.191837
LINK	12036	affected	12036.p1		sub	chr1:19990759	sub(C->G)	chr1:19990759:C:G	intergenic	intergenic														0	0	0	0	0							0.145	0.152	0.154	0.057	0.017	0.019	0.02	0.303	0.000248
LINK	13838	affected	13838.p1		del	chr1:20005498	del(1)	chr1:20005497:GA:G	intergenic	intergenic														0	0	0	0	0							0.197	0.25	0.245	0.066	0.166	0.171	0.162	0.431	0.216168
LINK	12946	unaffected	12946.s1		sub	chr1:20017808	sub(C->A)	chr1:20017808:C:A	intergenic	intergenic														0	0	0	0	0							0.176	0.224	0.202	0.143	0.275	0.4	0.311	0.25	0.469176
LINK	13265	affected,unaffected	13265.p1,13265.s1		sub	chr1:20029350	sub(C->T)	chr1:20029350:C:T	intergenic	intergenic														0	0	0	0	0							0.064	0.087	0.083		0.05	0.019	0.025		0.18468
LINK	11765	affected	11765.p1	mom	sub	chr1:20029416	sub(C->T)	chr1:20029416:C:T	intergenic	intergenic														0	0	0	0	0							0.166	0.214	0.194		0.028	0.005	0.017		0.11438
LINK	12676	unaffected	12676.s1	dad	del	chr1:20030288	del(2)	chr1:20030287:CAT:C	intergenic	intergenic														0	0	0	0	0							-1.058	-2.014	-0.909		0.014	0.004	0.013		-0.145316
LINK	12984	unaffected	12984.s1		sub	chr1:20074029	sub(G->T)	chr1:20074029:G:T	peripheral	5'UTR-intron	PLA2G5							PLA2G5	NM_000929_1	0	14356	3564	138	0	0	0	0	0	2.19	0.41	1.79	-2.21	4.79	-7	0.386	0.72	0.806	0.373	0.002	0.004	0.002	0.199	0.036965
LINK	14449	unaffected	14449.s1		sub	chr1:20074371	sub(T->C)	chr1:20074371:T:C	peripheral	5'UTR-intron	PLA2G5							PLA2G5	NM_000929_1	0	14356	3906	306	0	0	0	0	0	1.88	1.9	-0.02	-2.94	-2.13	-0.82	-0.075	0.821	0.891	0.397	0	0.015	0.016	0.026	0.199172
[truncated: 253,452+ more rows]

## Sheet: Description
Description
[truncated: 26 more rows]
