# Supplementary material for: Rates of contributory de novo mutation in high and low-risk autism families
Source: Commun Biol. 2021 Sep 1;4:1026. doi: 10.1038/s42003-021-02533-z (PMC8410909; doi:10.1038/s42003-021-02533-z)
Supplement: Supplementary file 5 — Supplementary Data 3 [file 42003_2021_2533_MOESM5_ESM.xlsx]

## Sheet: Small scale de novo in AGRE 
UCSCLink	familyId	in affected status	personIds	from parent	variant type	location	variant	variant in VCF format	genomic region	effect type	genes	in autism LGD targets	in autism missense targets	in autism synonymous targets	in all NDD LGD targets	in all NDD missense targets	in all NDD synonymous targets	gene with the shortest intron	transcript with the shortest intron	variant size	intron length	distance from splice-site	ORF length	SpliceAI DS_AG score	SpliceAI DS_AL score	SpliceAI DS_DG score	SpliceAI DS_DL score	SpliceAI MAX_DS score	acceptor 'alt' score	acceptor 'ref' score	acceptor 'alt-ref' score	donor 'alt' score	donor 'ref' score	donor 'alt-ref' score	phylop, 100 vertebrates score	phylop, 30 vertebrates score	phylop, 20 vertebrates score	phylop, 7 vertebrates score	phastCons, 100 vertebrates score	phastCons, 30 vertebrates score	phastCons, 20 vertebrates score	phastCons, 7 vertebrates score	CADD score
LINK	AU2002202_AU2002201	affected	AU2002302		del	chr1:75676	del(1)	chr1:75675:GA:G	intergenic	intergenic														0	0	0	0	0								0.1				0.582			0.23805
LINK	AU4089202_AU4089201	affected	AU4089302		del	chr1:291744	del(1)	chr1:291743:TG:T	intergenic	intergenic																									0.254	0.588	0.499	0.373	0.013	0.138	0.279	0.144	0.091695
LINK	AU1470202_AU1470201	affected	AU1470302		del	chr1:469308	del(2)	chr1:469307:CTT:C	intergenic	intergenic														0	0	0	0	0							-0.623	0.566	0.505	0.397	0.012	0.028	0.05	0.397	0.201592
LINK	AU1633202_AU1633201	affected	AU1633303		sub	chr1:505632	sub(A->G)	chr1:505632:A:G	intergenic	intergenic														0	0	0	0	0							0.224	0.254	0.251	0.167	0.002	0.04	0.002	0.011	0.205488
LINK	AU2636202_AU2636201	affected	AU2636305		ins	chr1:795610	ins(TTTTG)	chr1:795609:T:TTTTTG	intergenic	intergenic																									0.194	0.058	0.326	0.149	0.005	0.005	0.01	0.036	0.125327
LINK	AU026201_AU026202	affected	AU026205		sub	chr1:859611	sub(A->G)	chr1:859611:A:G	intergenic	intergenic																									-0.144	-0.209	-0.67	-1.452	0.022	0.045	0.117	0.108	0.061533
LINK	AU4069202_AU4069201	affected	AU4069301		sub	chr1:887799	sub(A->G)	chr1:887799:A:G	intergenic	intergenic																									-0.912	0.291	-0.737	0.066	0.036	0.322	0.083	0.354	-0.141724
LINK	AU1019202_AU1019201	affected	AU1019302		sub	chr1:928119	sub(T->A)	chr1:928119:T:A	inter-coding_intronic	intron	SAMD11				1			SAMD11	NM_152486_1	0	4142	-2036	528	0	0	0	0	0	-4	-4.73	0.74	2.87	6.02	-3.15	-2.275	-3.093	-3.372	-1.19	0	0	0	0.004	-0.34416
LINK	AU1019202_AU1019201	affected	AU1019302	dad	sub	chr1:929440	sub(G->A)	chr1:929440:G:A	inter-coding_intronic	intron	SAMD11				1			SAMD11	NM_152486_1	0	4142	-715	510	0	0	0	0	0	3.14	3.51	-0.37	-0.43	-0.56	0.13	-0.971	-1.524	-1.517	-1.139	0	0	0	0.015	-0.044911
LINK	AU2792202_AU2792201	affected	AU2792301	dad	sub	chr1:983882	sub(C->T)	chr1:983882:C:T	intergenic	intergenic																									-1.82	-0.648	-1.169	-0.401	0	0.114	0.007	0.003	-0.074302
LINK	AU1650202_AU1650201	unaffected	AU1650301		sub	chr1:989259	sub(G->T)	chr1:989259:G:T	intergenic	intergenic																									-0.122	-0.669	0.444	0.585	0.001	0.002	0.008	0.008	-0.174349
LINK	AU1361202_AU1361201	affected	AU1361301		sub	chr1:1047799	sub(G->A)	chr1:1047799:G:A	coding	missense	AGRN		1		1	1	1							0.16	0.07	0	0	0.16	-1.47	-3.58	2.11	-0.38	1.48	-1.87	2.505	1.083	0.953	0.917	0.987	0.182	0.169	0.046	3.95057
LINK	AU2298202_AU2298201	unaffected	AU2298303		sub	chr1:1047817	sub(C->T)	chr1:1047817:C:T	coding	missense	AGRN		1		1	1	1							0.12	0.08	0	0.01	0.12	4.54	4.52	0.02	-0.23	-0.14	-0.1	-0.402	0.077	0.016	-0.058	0.001	0.951	0.819	0.008	3.24163
LINK	AU1397202_AU1397201	affected	AU1397301		sub	chr1:1059950	sub(G->C)	chr1:1059950:G:C	noncoding	non-coding-intron	LOC100288175							LOC100288175	NR_148960_1	0	434	104	1158	0	0	0	0	0	6.67	6.72	-0.06	-1.72	-1.62	-0.09	-0.37	0.541	0.465	0.589	0.001	0.025	0.036	0.006	0.553873
LINK	AU3649202_AU3649201	affected	AU3649304		sub	chr1:1119136	sub(C->T)	chr1:1119136:C:T	intergenic	intergenic																									-0.86	-0.476	-0.495	-0.562	0	0.001	0.003	0.006	-0.110298
LINK	AU086801_AU086802	affected	AU086803		sub	chr1:1196536	sub(T->A)	chr1:1196536:T:A	inter-coding_intronic	intron	TTLL10							TTLL10	NM_001130045_1	0	11491	-64	345	0.01	0.02	0	0.01	0.02	3.29	3.41	-0.13	-0.14	-2.58	2.43	-1.893	-0.288	-0.008	0.673	0	0	0.059	0.205	-0.037701
LINK	AU1232202_AU1232201	affected	AU1232302		sub	chr1:1220037	sub(C->T)	chr1:1220037:C:T	inter-coding_intronic	intron	SDF4							SDF4	NM_016176_1	0	4317	-1110	261	0	0	0	0	0	-1.21	-1.2	-0.01	-6.82	-3.14	-3.68	-0.758	-1.035	-0.204	0.563	0	0.001	0	0.015	-0.018722
LINK	AU3761202_AU3761201	affected	AU3761301	dad	sub	chr1:1229971	sub(G->A)	chr1:1229971:G:A	peripheral	5'UTR-intron	SDF4							SDF4	NM_016176_1	0	2946	-1025	207	0	0	0	0.02	0.02	-2.35	-2.66	0.31	1.99	-1.56	3.55	-0.71	-0.255	-0.225	-0.497	0	0.009	0.012	0.046	0.074704
LINK	AU2997202_AU2997201	affected	AU2997301	dad	sub	chr1:1243025	sub(G->A)	chr1:1243025:G:A	inter-coding_intronic	intron	C1QTNF12							C1QTNF12	NM_001014980_1	0	149	37	510	0.03	0	0	0.02	0.03	1.47	1.8	-0.33	-6.35	-5.68	-0.67	-0.766	-2	-0.901	-0.159	0	0	0	0.008	-0.229921
LINK	AU1502202_AU1502201	affected	AU1502301	dad	sub	chr1:1247702	sub(C->T)	chr1:1247702:C:T	intergenic	intergenic																									-3.068	-0.804	-0.099	-1.777	0	0	0	0.011	-0.082618
LINK	AU3053202_AU3053201	affected	AU3053302		sub	chr1:1257040	sub(C->G)	chr1:1257040:C:G	coding	missense	UBE2J2		1			1								0	0	0	0	0	-1.93	-2.83	0.9	-0.6	2.78	-3.37	7.485	1.022	0.932	0.871	1	1	1	1	3.3014
LINK	AU2139202_AU2139201	affected	AU2139303		sub	chr1:1258783	sub(G->A)	chr1:1258783:G:A	inter-coding_intronic	intron	UBE2J2		1			1		UBE2J2	NM_194315_1	0	6036	-1473	447	0	0	0	0	0	-5.35	-4.79	-0.56	6.75	5.94	0.82	-1.007	-0.416	-0.579	-0.503	0	0.001	0.001	0.001	-0.245514
LINK	AU1587202_AU1587201	affected	AU1587303	dad	sub	chr1:1295896	sub(C->T)	chr1:1295896:C:T	coding	synonymous	ACAP3			1			1							0.01	0.01	0	0	0.01	-4.59	-1.98	-2.61	-0.58	-0.81	0.24	1.94	0.128	-0.394	0.033	1	0.995	0.976	0.904	1.64946
LINK	AU1766202_AU1766201	affected	AU1766301		sub	chr1:1326445	sub(C->G)	chr1:1326445:C:G	peripheral	5'UTR-intron	CPTP							CPTP	NM_001029885_1	0	1734	-391	294	0	0	0.3	0.02	0.3	0.6	0.81	-0.22	3.38	-0.37	3.75	0.027	0.93	0.881	0.598	0	0.004	0.003	0.001	0.112016
LINK	AU0995202_AU0995201	affected	AU0995303		sub	chr1:1348232	sub(G->A)	chr1:1348232:G:A	inter-coding_intronic	intron	DVL1					1	1	DVL1	NM_001330311_1	0	6138	664	1227	0	0	0	0	0	1.5	1.85	-0.35	2.72	3.03	-0.31	-0.069	-0.055	-0.447	0.626	0	0	0	0.02	0.122027
LINK	AU1678202_AU1678201	affected	AU1678302		sub	chr1:1380713	sub(G->A)	chr1:1380713:G:A	intergenic	intergenic																									0.027	-0.211	-0.313	0.06	0	0	0	0.212	-0.16049
LINK	AU3907202_AU3907201	affected	AU3907301		sub	chr1:1401715	sub(G->C)	chr1:1401715:G:C	noncoding	non-coding	MRPL20-AS1													0	0	0	0	0	5.56	0.78	4.79	5.81	5.13	0.68	0.687	0.431	0.485	0.06	0.005	0.06	0.096	0.293	0.221137
LINK	AU1397212_AU1397211	unaffected	AU1397312		sub	chr1:1458360	sub(C->T)	chr1:1458360:C:T	inter-coding_intronic	intron	ATAD3C					1	1	ATAD3C	NM_001039211_1	0	1981	-801	300	0	0	0	0	0	-1.46	-1.17	-0.29	-4.12	-3.74	-0.38	0.179	-0.969	-2.97	0.057	0.01	0.001	0	0.358	-0.035805
LINK	AU1393202_AU1393201	unaffected	AU1393305		sub	chr1:1459547	sub(A->G)	chr1:1459547:A:G	inter-coding_intronic	intron	ATAD3C					1	1	ATAD3C	NM_001039211_1	0	1519	316	543	0.01	0	0.01	0	0.01	-3.59	-3.69	0.1	3.77	3.76	0.01	-0.201	0.611	0.532	0.066	0	0.001	0.001	0.229	0.156339
LINK	AU3807202_AU3807201	affected	AU3807302		sub	chr1:1460493	sub(C->T)	chr1:1460493:C:T	inter-coding_intronic	intron	ATAD3C					1	1	ATAD3C	NM_001039211_1	0	1519	-257	561	0	0	0.03	0	0.03	-3.62	-3.39	-0.23	4.84	5.14	-0.31	0.328	-0.83	-0.415	0.057	0.004	0	0	0.046	-0.051825
LINK	AU1782202_AU1782201	affected	AU1782302		sub	chr1:1471349	sub(G->A)	chr1:1471349:G:A	intergenic	intergenic																									0.799	0.338	0.309	0.06	0.037	0.005	0.009	0.412	0.356195
LINK	AU3084202_AU3084201	affected	AU3084302	dad	sub	chr1:1649507	sub(C->G)	chr1:1649507:C:G	coding	missense	CDK11B			1			1							0	0	0.05	0	0.05	3.4	4.12	-0.72	-2.67	1.37	-4.04	-0.061	0.122	0.007	-0.051	0.716	0.494	0.281	0.996	3.29756
LINK	AU1289202_AU1289201	affected	AU1289302	dad	sub	chr1:1671168	sub(C->A)	chr1:1671168:C:A	inter-coding_intronic	intron	SLC35E2B						1	SLC35E2B	NM_001290264_1	0	1358	341	432	0	0	0	0	0	2.08	3.89	-1.8	-0.74	1.95	-2.69	-2.033	-1.015	-1.918	0.143	0	0	0	0.051	-0.354186
LINK	AU1510202_AU1510201	affected	AU1510302	dad	sub	chr1:1734025	sub(C->T)	chr1:1734025:C:T	inter-coding_intronic	intron	SLC35E2A							SLC35E2A	NM_182838_1	0	2167	665	126	0.01	0.01	0	0	0.01	4.52	5.51	-0.98	-2.3	-1.03	-1.27	-0.59	-1.143	-1.568	-1.598	0.001	0.001	0.001	0.203	-0.217761
LINK	AU062001_AU062002	affected	AU062003		sub	chr1:1736880	sub(A->G)	chr1:1736880:A:G	inter-coding_intronic	intron	SLC35E2A							SLC35E2A	NM_001199787_1	0	3486	1441	318	0	0	0	0	0	3.99	3.4	0.59	-3.08	-2.68	-0.4	3.127	0.418	0.269	-0.168	1	0.038	0.04	0.189	0.9308
LINK	AU1512202_AU1512201	affected	AU1512303		sub	chr1:1928512	sub(G->A)	chr1:1928512:G:A	inter-coding_intronic	intron	CFAP74		1		1	1		CFAP74	NM_001304360_1	0	1038	272	912	0	0	0	0	0	-1.09	-0.5	-0.59	0.52	-1.49	2.02	-3.306	-3.626	-1.938	0.049	0	0	0	0.001	-0.499267
LINK	AU035601_AU035602	affected	AU035604		sub	chr1:1940037	sub(G->A)	chr1:1940037:G:A	inter-coding_intronic	intron	CFAP74		1		1	1		CFAP74	NM_001304360_1	0	549	-270	942	0.01	0	0	0	0.01	-1.39	-1.7	0.31	0.3	-0.23	0.53	0.279	-0.358	-0.001	0.63	0	0.003	0.006	0.006	-0.048368
LINK	AU1679202_AU1679201	affected	AU1679303	dad	sub	chr1:1965938	sub(G->T)	chr1:1965938:G:T	inter-coding_intronic	intron	CFAP74		1		1	1		CFAP74	NM_001304360_1	0	1310	433	423	0	0	0	0.01	0.01	-0.14	-1.5	1.36	-3.67	-3.9	0.23	-0.37	-0.74	-0.195	0.585	0	0.001	0.001	0.005	-0.00341
LINK	AU1307202_AU1307201	affected	AU1307302		sub	chr1:2061315	sub(C->T)	chr1:2061315:C:T	inter-coding_intronic	intron	PRKCZ							PRKCZ	NM_002744_1	0	75671	1724	414	0	0	0	0	0	-0.26	0.08	-0.35	-2.64	-2.54	-0.1	-0.168	-0.108	-0.312	0.143	0	0.003	0.001	0.005	0.008372
LINK	AU1209202_AU1209201	affected	AU1209301		sub	chr1:2068792	sub(C->T)	chr1:2068792:C:T	inter-coding_intronic	intron	PRKCZ							PRKCZ	NM_002744_1	0	75671	9201	327	0	0	0	0	0	-0.16	0.17	-0.33	4.73	4.72	0.02	-0.38	-0.472	-0.632	0.143	0.006	0.008	0.061	0.098	0.017157
LINK	AU2777202_AU2777201	affected	AU2777301		sub	chr1:2081921	sub(G->A)	chr1:2081921:G:A	inter-coding_intronic	intron	PRKCZ							PRKCZ	NM_001242874_1	0	60987	7646	312	0	0	0	0	0	-1.09	-0.72	-0.37	-4.15	-1.96	-2.19	-1.552	-1.989	-0.78	-0.572	0	0	0	0.002	-0.168756
LINK	AU2116202_AU2116201	affected	AU2116301	mom	sub	chr1:2084981	sub(C->T)	chr1:2084981:C:T	inter-coding_intronic	intron	PRKCZ							PRKCZ	NM_001242874_1	0	60987	10706	135	0	0	0	0	0	4.99	5.58	-0.59	2.85	3.16	-0.31	-0.96	-0.226	-0.299	-0.548	0	0.007	0.039	0.029	0.312057
LINK	AU1088202_AU1088201	affected	AU1088302		sub	chr1:2088686	sub(C->G)	chr1:2088686:C:G	inter-coding_intronic	intron	PRKCZ							PRKCZ	NM_001242874_1	0	60987	14411	180	0	0	0	0	0	-1.31	-1.37	0.06	-2.7	-6.39	3.69	0.025	-1.153	-0.928	0.143	0	0	0	0.011	-0.147017
LINK	AU043001_AU043002	affected	AU043003	dad	sub	chr1:2136748	sub(C->T)	chr1:2136748:C:T	inter-coding_intronic	intron	PRKCZ							PRKCZ	NM_002744_1	0	8863	1401	360	0	0	0	0	0	-0.38	-0.64	0.25	-0.64	-0.65	0.02	-1.451	-1.341	-1.431	0.143	0.001	0	0	0.051	-0.380082
LINK	AU3761202_AU3761201	affected	AU3761302		sub	chr1:2178462	sub(T->C)	chr1:2178462:T:C	inter-coding_intronic	intron	PRKCZ							PRKCZ	NM_002744_1	0	9270	3149	372	0	0	0	0	0	-0.35	-0.76	0.41	-1.85	-1.94	0.1	0.159	0.415	0.368	0.158	0.002	0.025	0.028	0.14	0.220814
LINK	AU2777202_AU2777201	affected	AU2777302		sub	chr1:2207004	sub(G->A)	chr1:2207004:G:A	peripheral	5'UTR-intron	FAAP20							FAAP20	NM_001146310_1	0	889	-337	555	0	0	0	0	0	-3.04	-2.63	-0.41	-0.76	-1.29	0.53	-2.565	-2.084	-1.952	-1.991	0	0	0	0.002	-0.450553
LINK	AU3779202_AU3779201	affected	AU3779301		del	chr1:2255450	del(34)	chr1:2255449:CTGTCCTGACCTCATTTCCTGTCTGGAACACACTG:C	inter-coding_intronic	intron	SKI	1	1		1	1		SKI	NM_003036_1	-34	73243	25715	132	0	0	0	0	0	0.68	0.68	0	-2.13	-0.81	-1.32	-1.716	0.056	0.085	0.899	0	0.011	0.015	0.819	0.012164
LINK	AU036401_AU036402	affected	AU036403		sub	chr1:2288290	sub(T->A)	chr1:2288290:T:A	inter-coding_intronic	intron	SKI	1	1		1	1		SKI	NM_003036_1	0	73243	-14688	189	0	0	0	0	0	4.28	4.25	0.03	-1.19	-0.19	-1	0.214	0.293	0.267	0.158	0.021	0.02	0.083	0.286	0.161334
LINK	AU1453202_AU1453201	affected	AU1453302		sub	chr1:2288835	sub(T->C)	chr1:2288835:T:C	inter-coding_intronic	intron	SKI	1	1		1	1		SKI	NM_003036_1	0	73243	-14143	384	0	0	0	0	0	-0.72	-1.77	1.05	-5.84	-6.47	0.62	-1.415	0.453	0.649	0.158	0	0.001	0.001	0.012	0.062563
LINK	AU1285202_AU1285201	affected	AU1285302	dad	sub	chr1:2313995	sub(G->A)	chr1:2313995:G:A	intergenic	intergenic																									-0.423	0.01	0.784	0.697	0	0.001	0.005	0.003	0.164658
LINK	AU1244202_AU1244201	affected	AU1244303		sub	chr1:2331820	sub(G->A)	chr1:2331820:G:A	inter-coding_intronic	intron	MORN1							MORN1	NM_024848_1	0	12326	4649	372	0	0	0	0	0	-0.31	0.02	-0.33	5.44	1.34	4.1	0.272	0.289	0.25	-0.503	0.002	0.002	0.002	0.002	0.304773
LINK	AU3786202_AU3786201	affected	AU3786302		sub	chr1:2389397	sub(T->C)	chr1:2389397:T:C	inter-coding_intronic	intron	MORN1							MORN1	NM_024848_1	0	1588	528	159	0	0	0	0	0	2.18	1.89	0.28	-0.64	-0.65	0.01	-0.395	0.41	0.477	0.158	0.002	0.034	0.01	0.172	0.100768
LINK	AU1102202_AU1102201	affected	AU1102301		sub	chr1:2398960	sub(C->T)	chr1:2398960:C:T	inter-coding_intronic	intron	RER1							RER1	NM_007033_1	0	2195	-455	393	0	0	0	0	0	1.78	2.01	-0.23	-1.46	-1.48	0.02	-2.408	-0.521	-0.538	-0.273	0	0.001	0.001	0.001	-0.43107
LINK	AU1174202_AU1174201	affected	AU1174302	dad	sub	chr1:2405043	sub(G->C)	chr1:2405043:G:C	peripheral	3'UTR	PEX10,RER1													0	0	0	0	0	-3.24	-3.18	-0.06	5.13	4.95	0.17	0.507	-0.541	-0.008	0.15	0.01	0	0.001	0.008	0.099658
LINK	AU1572202_AU1572201	affected	AU1572303		sub	chr1:2418671	sub(G->A)	chr1:2418671:G:A	intergenic	intergenic																									0.458	0.506	0.461	0.06	0	0.004	0.003	0.056	0.075398
LINK	AU0993202_AU0993201	affected	AU0993302	dad	sub	chr1:2441754	sub(A->G)	chr1:2441754:A:G	intergenic	intergenic																									-1.189	-1.262	-0.429	-0.168	0	0	0	0.003	0.113793
LINK	AU1696202_AU1696201	affected	AU1696304		sub	chr1:2463506	sub(T->C)	chr1:2463506:T:C	intergenic	intergenic																									0.746	0.117	0.025	-0.013	0.044	1	0.998	0.943	1.22167
LINK	AU1072202_AU1072201	affected	AU1072302		sub	chr1:2488436	sub(C->T)	chr1:2488436:C:T	inter-coding_intronic	intron	PLCH2		1			1	1	PLCH2	NM_001303012_1	0	1489	718	381	0	0.02	0	0	0.02	7.1	8.29	-1.19	1.69	-2.25	3.94	-2.622	-1.081	-1.235	-1.682	0	0	0	0.003	-0.237969
LINK	AU0907202_AU0907201	affected	AU0907301		sub	chr1:2544501	sub(C->T)	chr1:2544501:C:T	intergenic	intergenic																									-1.033	0.004	-0.806	0.567	0	0	0	0.393	0.053484
LINK	AU2525202_AU2525201	affected	AU2525303		sub	chr1:2558872	sub(C->T)	chr1:2558872:C:T	inter-coding_intronic	intron	TNFRSF14		1			1		TNFRSF14	NM_003820_1	0	1355	404	420	0	0.01	0	0	0.01	-6.07	-5.98	-0.09	-9.65	-10.23	0.58	-0.152	-0.033	-0.014	-0.375	0	0.002	0.001	0.001	-0.014819
LINK	AU025501_AU025502	affected	AU025506	dad	sub	chr1:2559651	sub(C->T)	chr1:2559651:C:T	inter-coding_intronic	intron	TNFRSF14		1			1		TNFRSF14	NM_003820_1	0	1355	-172	1095	0	0.04	0	0	0.04	0.7	1.11	-0.41	-3.55	-3.45	-0.1	-0.757	-2.252	-1.186	-0.896	0	0	0	0.003	-0.095906
LINK	AU2139202_AU2139201	affected	AU2139305	dad	sub	chr1:2559886	sub(C->G)	chr1:2559886:C:G	coding	missense	TNFRSF14		1			1								0	0.01	0	0	0.01	3.52	3.63	-0.11	-0.47	0.22	-0.68	-0.414	-1.237	-0.444	-0.444	0	0.009	0.104	0.002	0.269429
LINK	AU2617202_AU2617201	affected	AU2617301,AU2617302		sub	chr1:2657296	sub(C->A)	chr1:2657296:C:A	inter-coding_intronic	intron	TTC34							TTC34	NM_001242672_1	0	138046	-11733	3162	0	0	0	0	0	-0.22	-1.95	1.73	-0.31	-0.12	-0.19	-0.161	0.129	0.182	0.143	0	0.001	0.001	0.002	0.534924
LINK	AU3716202_AU3716201	affected	AU3716301		sub	chr1:2783740	sub(G->A)	chr1:2783740:G:A	coding	missense	TTC34													0	0	0	0	0	0.51	0.74	-0.23	-0.55	-0.25	-0.31	2.485	0.226	0.075	0.917	1	0.892	0.931	0.971	3.54717
LINK	AU3903202_AU3903201	affected	AU3903301		sub	chr1:2788130	sub(G->A)	chr1:2788130:G:A	inter-coding_intronic	intron	TTC34							TTC34	NM_001242672_1	0	1797	-424	327	0	0	0	0	0	-2.87	-2.46	-0.41	-5.18	-5.2	0.02	0.109	-0.012	0.879	0.373	0.003	0	0.002	0.007	0.115005
LINK	AU2525202_AU2525201	affected	AU2525303		sub	chr1:2789164	sub(C->T)	chr1:2789164:C:T	inter-coding_intronic	intron	TTC34							TTC34	NM_001242672_1	0	1797	339	318	0	0.02	0	0	0.02	-0.37	5.99	-6.35	-0.58	-1.98	1.39	1.661	0.527	0.303	0.567	0.004	0.021	0.019	0.074	0.255003
LINK	AU1996202_AU1996201	affected	AU1996302		sub	chr1:2831592	sub(C->G)	chr1:2831592:C:G	intergenic	intergenic																									0.009	-0.45	-0.391	-0.262	0	0	0	0.001	-0.188279
LINK	AU1290202_AU1290201	affected	AU1290303		sub	chr1:2840852	sub(T->A)	chr1:2840852:T:A	intergenic	intergenic																									0.222	0.263	0.268	0.062	0.016	0.007	0.01	0.029	0.152174
LINK	AU1549202_AU1549201	affected	AU1549302		sub	chr1:2846888	sub(G->A)	chr1:2846888:G:A	intergenic	intergenic																									-3.023	-4.01	-3.73	-1.044	0	0	0	0	-0.680804
LINK	AU1376202_AU1376201	affected	AU1376302		sub	chr1:2858847	sub(G->A)	chr1:2858847:G:A	intergenic	intergenic																									-0.802	-1.583	-0.647	-0.802	0	0	0	0.039	0.08079
LINK	AU1244202_AU1244201	affected	AU1244303		sub	chr1:2858921	sub(G->A)	chr1:2858921:G:A	intergenic	intergenic																									-1.853	-1.666	-1.34	-0.497	0	0	0	0.002	-0.209753
LINK	AU1019202_AU1019201	affected	AU1019302		sub	chr1:2864902	sub(G->A)	chr1:2864902:G:A	intergenic	intergenic																									0.083	0.706	0.741	0.373	0	0.001	0.001	0.024	-0.024309
LINK	AU1088202_AU1088201	affected	AU1088304		sub	chr1:2877369	sub(C->T)	chr1:2877369:C:T	intergenic	intergenic																									-1.822	-0.195	-0.102	-1.064	0	0	0	0	-0.348885
LINK	AU3119202_AU3119201	affected	AU3119301		sub	chr1:2894847	sub(G->A)	chr1:2894847:G:A	intergenic	intergenic																									0.065	-0.547	-0.766	0.773	0	0	0	0.004	-0.154307
LINK	AU2756202_AU2756201	affected	AU2756305	dad	sub	chr1:2904435	sub(G->A)	chr1:2904435:G:A	intergenic	intergenic																									-0.121	-0.208	-0.318	0.589	0.001	0.001	0.001	0.071	-0.009579
LINK	AU0995202_AU0995201	affected	AU0995302		sub	chr1:2921983	sub(C->T)	chr1:2921983:C:T	intergenic	intergenic																									0.069	-0.712	-0.818	0.542	0	0	0	0.007	-0.071824
LINK	AU3506202_AU3506201	affected	AU3506303		sub	chr1:2936076	sub(C->T)	chr1:2936076:C:T	intergenic	intergenic																									-1.945	-1.573	-1.537	-1.374	0	0	0.001	0.001	-0.446027
LINK	AU2757202_AU2757201	affected	AU2757303		sub	chr1:3030722	sub(A->G)	chr1:3030722:A:G	intergenic	intergenic																									-0.793	0.063	0.107	0.167	0	0	0	0.005	-0.113848
LINK	AU3680202_AU3680201	affected	AU3680302		sub	chr1:3034298	sub(G->A)	chr1:3034298:G:A	intergenic	intergenic																									0.865	0.594	0.638	0.373	0.002	0.003	0.003	0.005	0.104727
LINK	AU1648202_AU1648201	affected	AU1648301		sub	chr1:3037974	sub(C->T)	chr1:3037974:C:T	intergenic	intergenic																									-1.121	-0.203	-0.149	-0.548	0	0.001	0.001	0.004	-0.132569
LINK	AU1086202_AU1086201	affected	AU1086303		sub	chr1:3054965	sub(G->A)	chr1:3054965:G:A	intergenic	intergenic																									-2.302	-1.361	-2.519	0.373	0	0	0	0.005	-0.473
LINK	AU2337202_AU2337201	affected	AU2337304	dad	sub	chr1:3073167	sub(C->A)	chr1:3073167:C:A	inter-coding_intronic	intron	PRDM16					1		PRDM16	NM_022114_1	0	116829	3871	711	0	0	0.4	0	0.4	-0.7	-0.44	-0.26	6.54	3.97	2.58	-1.349	0.7	-0.1	0.666	0	0.008	0.008	0.01	0.435638
LINK	AU1453202_AU1453201	affected	AU1453302		sub	chr1:3093061	sub(C->T)	chr1:3093061:C:T	inter-coding_intronic	intron	PRDM16					1		PRDM16	NM_022114_1	0	116829	23765	201	0	0	0	0	0	-2.64	-2.41	-0.23	-1.01	-1.82	0.82	-1.33	-2.068	-1.913	0.143	0	0	0	0.009	-0.077478
LINK	AU2032202_AU2032201	affected	AU2032301		sub	chr1:3116410	sub(G->A)	chr1:3116410:G:A	inter-coding_intronic	intron	PRDM16					1		PRDM16	NM_022114_1	0	116829	47114	411	0	0	0	0	0	-3.63	-3.47	-0.16	-2.77	-0.12	-2.64	-1.048	0.17	-1.387	-1.228	0	0.002	0	0	-0.442878
LINK	AU035203_AU035206	affected	AU035208		sub	chr1:3134340	sub(G->A)	chr1:3134340:G:A	inter-coding_intronic	intron	PRDM16					1		PRDM16	NM_022114_1	0	116829	-51785	624	0	0	0	0	0	1.23	1.39	-0.16	0.93	1	-0.07	-0.779	-0.374	-0.105	0.573	0	0	0.002	0.025	-0.147202
LINK	AU3903202_AU3903201	affected	AU3903301	dad	sub	chr1:3170155	sub(C->T)	chr1:3170155:C:T	inter-coding_intronic	intron	PRDM16					1		PRDM16	NM_022114_1	0	116829	-15970	309	0	0	0	0	0	-4.13	-3.72	-0.41	-0.8	-0.18	-0.62	0.521	-0.356	-0.271	-0.787	0.983	0.368	0.669	0.971	0.660478
LINK	AU2756202_AU2756201	affected	AU2756306	mom	sub	chr1:3211828	sub(C->T)	chr1:3211828:C:T	inter-coding_intronic	intron	PRDM16					1		PRDM16	NM_022114_1	0	57613	25354	456	0	0	0	0	0	-8.62	-8.39	-0.23	3.79	3.78	0.02	-2.96	-0.659	-2.35	-0.046	0	0	0	0	-0.144467
LINK	AU1006202_AU1006201	affected	AU1006302		sub	chr1:3241831	sub(G->A)	chr1:3241831:G:A	inter-coding_intronic	intron	PRDM16					1		PRDM16	NM_022114_1	0	57613	-2256	849	0	0	0	0	0	-1.22	-1.12	-0.1	-1.4	-0.63	-0.77	-0.862	-0.622	-2.547	-0.497	0	0	0	0.001	-0.040909
LINK	AU2038202_AU2038201	affected	AU2038303		sub	chr1:3245939	sub(C->T)	chr1:3245939:C:T	inter-coding_intronic	intron	PRDM16					1		PRDM16	NM_022114_1	0	141015	1802	237	0	0	0	0.03	0.03	-0.92	-0.63	-0.29	-0.32	-2.76	2.44	-0.35	-2.241	-1.509	-0.521	0.001	0	0	0	-0.009291
LINK	AU4015202_AU4015201	affected	AU4015303		sub	chr1:3347018	sub(G->A)	chr1:3347018:G:A	inter-coding_intronic	intron	PRDM16					1		PRDM16	NM_022114_1	0	141015	-38134	303	0	0	0	0	0	3.93	3.79	0.14	-2.2	0.15	-2.35	-0.696	-1.704	-1.703	-0.497	0	0	0	0	-0.247816
LINK	AU2792202_AU2792201	affected	AU2792303		sub	chr1:3381081	sub(A->G)	chr1:3381081:A:G	inter-coding_intronic	intron	PRDM16					1		PRDM16	NM_022114_1	0	141015	-4071	267	0	0	0	0	0	3.56	-1.55	5.12	-1.64	-2.02	0.37	-1.08	-0.293	-0.416	0.167	0	0.003	0.002	0.155	-0.095522
LINK	AU3311202_AU3311201	affected	AU3311302		sub	chr1:3388560	sub(A->T)	chr1:3388560:A:T	inter-coding_intronic	intron	PRDM16					1		PRDM16	NM_022114_1	0	11205	3274	672	0	0	0	0	0	1.98	0.43	1.54	-1.91	-0.4	-1.51	0.379	-0.17	-0.258	-0.307	0.006	0.003	0.003	0.019	0.193328
LINK	AU1498202_AU1498201	affected	AU1498302	dad	sub	chr1:3401300	sub(T->C)	chr1:3401300:T:C	inter-coding_intronic	intron	PRDM16					1		PRDM16	NM_022114_1	0	6198	-1491	690	0	0	0	0	0	1.71	0.66	1.05	-6.23	-5.7	-0.53	-0.39	-0.034	0.04	-0.2	0	0.008	0.003	0.006	0.679284
LINK	AU2070202_AU2070201	affected	AU2070303		sub	chr1:3401892	sub(C->T)	chr1:3401892:C:T	inter-coding_intronic	intron	PRDM16					1		PRDM16	NM_022114_1	0	6198	-899	690	0	0	0	0	0	-2.59	-2.85	0.25	4.33	4.63	-0.31	0.149	0.884	0.876	0.871	0	0.014	0.022	0.16	-0.173974
LINK	AU0883202_AU0883201	affected	AU0883303		sub	chr1:3409497	sub(G->A)	chr1:3409497:G:A	inter-coding_intronic	intron	PRDM16					1		PRDM16	NM_022114_1	0	5736	-1887	288	0.02	0	0	0	0.02	-1.88	-1.51	-0.37	-4.27	-4.07	-0.19	0.131	0.934	0.959	0.569	0	0.001	0.001	0.001	0.041822
LINK	AU016901_AU016902	affected	AU016903		sub	chr1:3416842	sub(A->T)	chr1:3416842:A:T	inter-coding_intronic	intron	PRDM16					1		PRDM16	NM_022114_1	0	3181	-986	369	0.03	0	0	0	0.03	6.18	6.11	0.07	0.7	-1.02	1.71	0.014	0.757	0.756	-0.414	0.001	0.002	0.001	0.005	0.263223
LINK	AU1680202_AU1680201	affected	AU1680304	dad	sub	chr1:3488809	sub(T->A)	chr1:3488809:T:A	peripheral	3'UTR	MEGF6	1		1	1	1	1							0	0	0	0	0	-7.48	-7.6	0.13	-4.83	-4.64	-0.19	-0.497	0.309	0.466	0.397	0	0.132	0.062	0.057	0.065827
LINK	AU3912202_AU3912201	affected	AU3912301		sub	chr1:3490238	sub(G->A)	chr1:3490238:G:A	peripheral	3'UTR	MEGF6	1		1	1	1	1							0	0	0	0	0	-1.05	0.04	-1.09	0.44	-1.76	2.21	-2.8	-0.341	-2.269	-0.726	0	0	0	0	-0.346379
LINK	AU1494202_AU1494201	affected	AU1494301		sub	chr1:3495909	sub(G->A)	chr1:3495909:G:A	coding	synonymous	MEGF6	1		1	1	1	1							0.01	0	0	0.01	0.01	-1.26	-0.93	-0.33	-0.68	-0.58	-0.1	-4.654	-5.251	-3.089	-0.772	0	0	0	0.002	-0.475805
LINK	AU1947202_AU1947201	affected	AU1947301		sub	chr1:3503459	sub(G->A)	chr1:3503459:G:A	inter-coding_intronic	intron	MEGF6	1		1	1	1	1	MEGF6	NM_001409_1	0	3287	-1538	255	0.06	0	0	0	0.06	-7.48	-7.03	-0.44	-9.71	-9.27	-0.45	-0.738	-0.091	0.035	-0.218	0	0.001	0.001	0	-0.017273
LINK	AU3787202_AU3787201	affected	AU3787301	dad	sub	chr1:3508318	sub(A->G)	chr1:3508318:A:G	inter-coding_intronic	intron	MEGF6	1		1	1	1	1	MEGF6	NM_001409_1	0	635	240	480	0.01	0	0	0	0.01	-1.21	-1.8	0.59	-1.63	1.97	-3.6	-0.656	-0.284	-0.358	-0.214	0	0	0	0.003	-0.127258
LINK	AU1314202_AU1314201	affected	AU1314302	dad	sub	chr1:3510215	sub(G->T)	chr1:3510215:G:T	inter-coding_intronic	intron	MEGF6	1		1	1	1	1	MEGF6	NM_001409_1	0	791	-223	339	0.01	0	0	0	0.01	6.74	7.05	-0.31	-5.56	-4.23	-1.33	-1.093	-0.642	-0.802	0.15	0.073	0.001	0	0.165	-0.162552
LINK	AU054501_AU054502	affected	AU054504		sub	chr1:3517584	sub(T->A)	chr1:3517584:T:A	inter-coding_intronic	intron	MEGF6	1		1	1	1	1	MEGF6	NM_001409_1	0	8597	-2057	462	0	0	0	0	0	-2.24	4.41	-6.64	2.69	3.07	-0.38	-0.258	0.131	0.839	-0.2	0	0.002	0.003	0.001	0.135039
LINK	AU1038202_AU1038201	affected	AU1038302		sub	chr1:3547782	sub(G->A)	chr1:3547782:G:A	inter-coding_intronic	intron	MEGF6	1		1	1	1	1	MEGF6	NM_001409_1	0	55579	-23536	405	0	0	0	0	0	-1.61	-1.3	-0.31	-0.41	-1.22	0.82	-2.177	0.017	-0.418	0.917	0	0	0	0.084	-0.141246
LINK	AU1979202_AU1979201	affected	AU1979302		ins	chr1:3556033	ins(CC)	chr1:3556032:A:ACC	inter-coding_intronic	intron	MEGF6	1		1	1	1	1	MEGF6	NM_001409_1	2	55579	23792	246	0	0	0	0.01	0.01	3.58	3.81	-0.23	0.98	0.06	0.92	0.348	0.573	0.633	0.143	0.001	0.046	0.025	0.18	0.136302
LINK	AU2777202_AU2777201	affected	AU2777303		sub	chr1:3602956	sub(C->T)	chr1:3602956:C:T	inter-coding_intronic	intron	MEGF6	1		1	1	1	1	MEGF6	NM_001409_1	0	8538	-356	1104	0	0	0	0.02	0.02	-2.44	-2.6	0.16	-0.58	-0.57	-0.01	-0.994	0.59	-0.076	-0.425	0	0.001	0	0.003	-0.053779
LINK	AU0928202_AU0928201	affected	AU0928302		sub	chr1:3611792	sub(G->A)	chr1:3611792:G:A	intergenic	intergenic																									-0.057	-0.547	-0.172	-1.142	0	0	0.001	0	0.502757
LINK	AU1210202_AU1210201	affected	AU1210301		sub	chr1:3669500	sub(G->C)	chr1:3669500:G:C	peripheral	5'UTR-intron	TP73							TP73	NM_005427_1	0	29692	-12833	930	0.04	0	0	0	0.04	5.92	4.22	1.71	-1.62	-1.78	0.16	1.628	1.027	0.988	0.63	0.092	0.003	0.002	0.004	0.584091
LINK	AU3790202_AU3790201	affected	AU3790301	dad	del	chr1:3692302	del(23)	chr1:3692301:TGAGGGTGTGGGTGACCCAGCCCC:T	inter-coding_intronic	intron	TP73							TP73	NM_001126240_1	-23	16605	1358	372	0	0	0	0	0	1.74	3.99	-2.25	1.82	6.22	-4.4	0.143	-0.02	-0.069	0.373	0	0.001	0.001	0.12	-0.310313
LINK	AU003301_AU003302	affected	AU003306		sub	chr1:3746913	sub(C->T)	chr1:3746913:C:T	noncoding	non-coding	TP73-AS1													0	0	0	0	0	-0.86	-0.64	-0.22	-3.03	-3.02	-0.01	-0.009	0.326	0.242	0.143	0	0.018	0.018	0.016	0.485874
LINK	AU2587202_AU2587201	affected	AU2587301		sub	chr1:3752080	sub(G->A)	chr1:3752080:G:A	intergenic	intergenic																									-0.493	-0.834	-0.935	0.15	0	0	0	0.127	-0.152589
LINK	AU1393202_AU1393201	unaffected	AU1393307		sub	chr1:3764708	sub(T->C)	chr1:3764708:T:C	inter-coding_intronic	intron	CCDC27		1		1	1	1	CCDC27	NM_152492_1	0	2699	872	141	0	0	0	0	0	0.21	-0.99	1.19	1.2	-0.23	1.44	0.012	-0.486	-0.525	-0.857	0.002	0	0	0.002	0.112087
LINK	AU1766202_AU1766201	unaffected	AU1766303	dad	sub	chr1:3785206	sub(G->A)	chr1:3785206:G:A	inter-coding_intronic	intron	LRRC47							LRRC47	NM_020710_1	0	1646	-3	357	0	0.03	0	0	0.03	3.45	4.64	-1.19	-2.82	-2.71	-0.11	-0.191	-0.817	-1.322	-0.31	0.002	0.06	0.012	0.713	-0.193502
LINK	AU2372202_AU2372201	affected	AU2372303	dad	sub	chr1:3806837	sub(A->T)	chr1:3806837:A:T	intergenic	intergenic																									0.118	0.149	0.138	0.066	0.196	0.206	0.174	0.273	0.312426
LINK	AU2372202_AU2372201	affected	AU2372303	dad	sub	chr1:3806838	sub(G->C)	chr1:3806838:G:C	intergenic	intergenic																									0.123	0.138	0.125	0.06	0.194	0.2	0.169	0.268	0.188642
LINK	AU1741202_AU1741201	affected	AU1741304		sub	chr1:3855726	sub(C->G)	chr1:3855726:C:G	peripheral	5'UTR-intron	CEP104					1	1	CEP104	NM_014704_1	0	4468	1163	108	0	0	0	0	0	3.86	3.65	0.22	-2.5	-2.13	-0.37	-0.723	-0.913	-0.616	-1.275	0	0	0.001	0.01	0.06309
LINK	AU1573202_AU1573201	affected	AU1573302	mom	sub	chr1:3864035	sub(C->T)	chr1:3864035:C:T	inter-coding_intronic	intron	DFFB					1		DFFB	NM_001282669_1	0	6896	-1727	300	0	0	0	0	0	-4.04	-3.63	-0.41	-5.47	-4.03	-1.44	0.174	0.227	0.183	0.143	0.011	0.018	0.012	0.025	0.017445
LINK	AU1510202_AU1510201	affected	AU1510303		sub	chr1:3927128	sub(T->C)	chr1:3927128:T:C	intergenic	intergenic																									0.715	0.525	0.518	0.527	0.001	0.007	0.004	0.008	0.145695
LINK	AU3905202_AU3905201	affected	AU3905302	mom	sub	chr1:4016480	sub(C->T)	chr1:4016480:C:T	intergenic	intergenic																									-0.382	0.381	0.367	0.057	0.001	0.009	0.021	0.112	0.128691
LINK	AU3806202_AU3806201	affected	AU3806305	dad	sub	chr1:4061416	sub(G->A)	chr1:4061416:G:A	intergenic	intergenic																									-0.576	0.555	0.676	0.15	0.013	0.165	0.424	0.053	0.142361
LINK	AU3840202_AU3840201	affected	AU3840301		sub	chr1:4127202	sub(C->T)	chr1:4127202:C:T	intergenic	intergenic																									-0.662	-0.42	-0.567	0.143	0.002	0	0.001	0.058	-0.17785
LINK	AU1410202_AU1410201	affected	AU1410304		sub	chr1:4358704	sub(C->T)	chr1:4358704:C:T	intergenic	intergenic																									-1.655	-0.272	-0.546	-0.801	0	0	0	0.007	-0.17725
LINK	AU1969202_AU1969201	affected	AU1969302		sub	chr1:4359878	sub(A->T)	chr1:4359878:A:T	intergenic	intergenic																									0.985	0.33	0.247	0.167	0.248	0.005	0.002	0.042	0.309881
LINK	AU0178202_AU0178201	affected	AU0178302		sub	chr1:4392201	sub(T->C)	chr1:4392201:T:C	intergenic	intergenic																									-0.292	-0.191	-0.279	0.392	0	0.003	0.001	0.01	0.003754
LINK	AU2265202_AU2265201	affected	AU2265303		del	chr1:4398905	del(1)	chr1:4398904:CT:C	intergenic	intergenic																									0.287	-0.027	0.031	0.397	0	0.119	0.115	0.239	0.315893
LINK	AU3368202_AU3368201	affected	AU3368302		sub	chr1:4402625	sub(C->A)	chr1:4402625:C:A	intergenic	intergenic																									0.442	0.525	0.469	0.143	0.007	0.008	0.007	0.133	0.027407
LINK	AU1392202_AU1392201	affected	AU1392303	dad	sub	chr1:4475095	sub(A->G)	chr1:4475095:A:G	intergenic	intergenic																									0.328	0.113	0.106	0.66	0	0.002	0.001	0.013	0.244355
LINK	AU2752202_AU2752201	affected	AU2752301	dad	sub	chr1:4513044	sub(G->A)	chr1:4513044:G:A	intergenic	intergenic																									-0.726	-0.345	-0.475	0.589	0	0.024	0.036	0.002	-0.214615
LINK	AU3794202_AU3794201	affected	AU3794302		sub	chr1:4521042	sub(C->A)	chr1:4521042:C:A	intergenic	intergenic																									-0.438	0.511	0.492	0.791	0	0.004	0.003	0.002	-0.144109
LINK	AU1968202_AU1968201	affected	AU1968302	dad	sub	chr1:4536850	sub(T->G)	chr1:4536850:T:G	intergenic	intergenic																									0.214	0.298	0.267	0.158	0.198	0.104	0.095	0.105	0.533694
LINK	AU4015202_AU4015201	affected	AU4015301		sub	chr1:4544961	sub(C->T)	chr1:4544961:C:T	intergenic	intergenic																									-1.636	-0.819	-1.944	-0.801	0	0.002	0.011	0.146	-0.335805
LINK	AU010901_AU010902	affected	AU010905	dad	sub	chr1:4569347	sub(G->A)	chr1:4569347:G:A	intergenic	intergenic																									-3.353	-0.845	-0.093	-0.29	0	0	0	0.001	-0.407317
LINK	AU1781202_AU1781201	affected	AU1781304		sub	chr1:4610901	sub(G->T)	chr1:4610901:G:T	intergenic	intergenic																									0.65	0.576	0.502	0.15	0.003	0.006	0.023	0.161	0.281756
LINK	AU1999202_AU1999201	affected	AU1999304		sub	chr1:4699950	sub(C->T)	chr1:4699950:C:T	inter-coding_intronic	intron	AJAP1							AJAP1	NM_001042478_1	0	56446	-11950	114	0	0	0	0	0	-2.82	-3.08	0.25	-4.55	-3.93	-0.62	-0.189	-0.625	-1.312	-1.322	0	0	0	0.005	-0.152899
LINK	AU1033202_AU1033201	affected	AU1033301	dad	sub	chr1:4825460	sub(T->C)	chr1:4825460:T:C	intergenic	intergenic																									-0.628	-0.38	-0.494	0.158	0.001	0.003	0.01	0.122	0.017859
LINK	AU1177202_AU1177201	affected	AU1177301		sub	chr1:4830404	sub(C->T)	chr1:4830404:C:T	intergenic	intergenic																									0.235	0.242	-0.009	-0.844	0	0	0	0	-0.084551
LINK	AU009201_AU009202	affected	AU009204		del	chr1:4879704	del(4)	chr1:4879703:TTCTC:T	intergenic	intergenic																									-0.784	0.028	-0.037	0.397	0	0.002	0.039	0.315	-0.087336
LINK	AU1410202_AU1410201	affected	AU1410304		sub	chr1:4910663	sub(A->G)	chr1:4910663:A:G	intergenic	intergenic																									0.674	0.042	0.889	0.423	0.001	0	0.001	0.007	0.214
LINK	AU1323202_AU1323201	affected	AU1323302		sub	chr1:5006160	sub(C->T)	chr1:5006160:C:T	intergenic	intergenic																									-1.063	-1.238	0.006	-0.548	0	0	0	0.076	-0.327001
LINK	AU3765202_AU3765201	affected	AU3765301		sub	chr1:5170277	sub(A->G)	chr1:5170277:A:G	intergenic	intergenic																									0.705	0.911	0.044	0.423	0.001	0.039	0.001	0.115	0.241673
LINK	AU1033202_AU1033201	affected	AU1033302		sub	chr1:5179273	sub(G->A)	chr1:5179273:G:A	intergenic	intergenic																									0.265	0.119	0.065	-0.423	0.001	0.001	0	0.001	-0.097188
LINK	AU1674202_AU1674201	affected	AU1674301,AU1674302		sub	chr1:5237254	sub(G->A)	chr1:5237254:G:A	intergenic	intergenic																									-0.307	0.049	0.005	0.373	0	0.001	0.001	0.213	-0.179693
LINK	AU2587202_AU2587201	affected	AU2587301		sub	chr1:5255572	sub(C->G)	chr1:5255572:C:G	intergenic	intergenic																									-0.549	-0.116	-0.194	-0.819	0	0	0.004	0.001	-0.128765
LINK	AU1469202_AU1469201	affected	AU1469302		sub	chr1:5305443	sub(C->T)	chr1:5305443:C:T	intergenic	intergenic																									-0.409	-0.958	-0.367	-1.142	0	0	0	0	-0.254024
LINK	AU1462202_AU1462201	affected	AU1462301		sub	chr1:5318626	sub(T->C)	chr1:5318626:T:C	intergenic	intergenic																									0.027	-0.036	-0.091	0.158	0	0.005	0.021	0.034	0.218473
LINK	AU1568202_AU1568201	affected	AU1568303		sub	chr1:5376070	sub(A->G)	chr1:5376070:A:G	intergenic	intergenic																									-0.783	-1.4	-0.386	-0.927	0	0	0	0	-0.12817
LINK	AU1216202_AU1216201	affected	AU1216303		sub	chr1:5483092	sub(G->A)	chr1:5483092:G:A	intergenic	intergenic																									-0.086	-0.991	-0.15	-0.295	0	0	0	0.001	-0.115981
LINK	AU3787202_AU3787201	affected	AU3787301		sub	chr1:5673992	sub(T->C)	chr1:5673992:T:C	intergenic	intergenic																									0.427	0.278	0.232	0.062	0.021	0.018	0.014	0.379	0.369392
LINK	AU032901_AU032902	affected	AU032903		sub	chr1:5674427	sub(C->A)	chr1:5674427:C:A	intergenic	intergenic																									0.34	0.402	0.365	0.057	0.01	0.006	0.007	0.219	0.372087
LINK	AU1510202_AU1510201	affected	AU1510303	dad	sub	chr1:5733377	sub(G->A)	chr1:5733377:G:A	intergenic	intergenic																									0.151				0.994				0.4674
LINK	AU1077202_AU1077201	affected	AU1077301		sub	chr1:5751933	sub(C->G)	chr1:5751933:C:G	intergenic	intergenic																									-0.16	0.508	0.452	0.143	0	0.007	0.005	0.437	0.087111
LINK	AU037901_AU037902	affected	AU037904		sub	chr1:5771832	sub(C->T)	chr1:5771832:C:T	intergenic	intergenic																									-0.082	-0.01	0.743	0.356	0	0.001	0.002	0.028	0.03242
LINK	AU2427202_AU2427201	affected	AU2427302		sub	chr1:5855016	sub(C->T)	chr1:5855016:C:T	intergenic	intergenic																									-0.677	-1.071	-0.408	0.057	0.001	0.005	0.006	0.362	0.320716
LINK	AU2036202_AU2036201	affected	AU2036303		sub	chr1:5877131	sub(C->G)	chr1:5877131:C:G	coding	missense	NPHP4		1			1	1							0	0	0.01	0.06	0.06	6.87	6.69	0.18	0.78	0.68	0.1	-1.874	-0.32	-1.123	-0.048	0	0.058	0	0.405	1.57206
LINK	AU034001_AU034002	affected	AU034003		sub	chr1:5920559	sub(G->A)	chr1:5920559:G:A	inter-coding_intronic	intron	NPHP4		1			1	1	NPHP4	NM_015102_1	0	18436	7090	228	0	0	0	0	0	-3.43	-3.73	0.31	3.1	-1	4.1	0.113	-0.837	-1.043	-1.242	0.001	0	0.001	0.003	-0.173895
LINK	AU2525202_AU2525201	affected	AU2525303		sub	chr1:5940492	sub(C->T)	chr1:5940492:C:T	inter-coding_intronic	intron	NPHP4		1			1	1	NPHP4	NM_015102_1	0	13775	6612	120	0	0	0	0	0	-0.81	-4.13	3.32	-0.35	-0.48	0.13	-3.635	-1.346	-2.608	0.143	0	0.006	0	0.159	-0.859804
LINK	AU1745202_AU1745201	affected	AU1745302		sub	chr1:5990150	sub(G->C)	chr1:5990150:G:C	peripheral	5'UTR-intron	NPHP4		1			1	1	NPHP4	NM_015102_1	0	5917	2094	255	0	0	0	0	0	-0.61	-6.03	5.42	-3.9	-6.48	2.58	0.115	0.691	-0.134	0.15	0.001	0.057	0.001	0.022	0.201916
LINK	AU1387202_AU1387201	affected	AU1387302		sub	chr1:6049629	sub(G->A)	chr1:6049629:G:A	inter-coding_intronic	intron	KCNAB2							KCNAB2	NM_001199860_1	0	30883	7757	429	0	0	0	0	0	0.24	-3.29	3.53	4.95	4.82	0.13	-0.948	-0.116	-0.192	0.15	0	0.001	0.008	0.09	-0.03386
LINK	AU3692202_AU3692201	affected	AU3692302		sub	chr1:6057546	sub(A->G)	chr1:6057546:A:G	inter-coding_intronic	intron	KCNAB2							KCNAB2	NM_001199862_1	0	21001	5792	171	0	0	0	0	0	3.53	3.43	0.1	1.28	1.09	0.2	-0.033	-0.09	-0.158	-1.026	0.001	0.001	0.005	0.001	0.091481
LINK	AU1836202_AU1836201	affected	AU1836303		sub	chr1:6133860	sub(G->A)	chr1:6133860:G:A	inter-coding_intronic	intron	CHD5		1		1	1	1	CHD5	NM_015557_1	0	2380	268	828	0.03	0	0.01	0	0.03	0.47	0.21	0.25	-6.36	-5.74	-0.62	-0.601	-0.355	0.059	0.06	0	0.001	0.001	0.004	0.335918
LINK	AU1729202_AU1729201	affected	AU1729301		sub	chr1:6219524	sub(G->A)	chr1:6219524:G:A	peripheral	3'UTR	RNF207													0	0	0	0	0	-1.15	-1.13	-0.01	-4.6	-4.3	-0.3	-1.961	-1.119	-1.266	0.15	0	0.008	0.007	0.225	-0.423976
LINK	AU1886202_AU1886201	affected	AU1886302		sub	chr1:6283458	sub(G->A)	chr1:6283458:G:A	inter-coding_intronic	intron	ACOT7		1			1		ACOT7	NM_007274_1	0	13578	-2172	333	0	0	0	0	0	-2.49	-2.75	0.25	2.06	0.8	1.26	-1.12	-0.353	-0.567	0.15	0	0	0	0.033	-0.221745
LINK	AU1726202_AU1726201	affected	AU1726303	dad	sub	chr1:6289060	sub(C->G)	chr1:6289060:C:G	inter-coding_intronic	intron	ACOT7		1			1		ACOT7	NM_007274_1	0	13578	5804	270	0	0	0	0	0	-2.81	0.75	-3.57	3.6	3.44	0.16	0.082	0.508	0.452	0.143	0.001	0.002	0.001	0.148	0.049198
LINK	AU1749202_AU1749201	affected	AU1749302	dad	del	chr1:6320569	del(1)	chr1:6320568:AG:A	inter-coding_intronic	intron	ACOT7		1			1		ACOT7	NM_007274_1	-1	8721	-1991	168	0	0	0	0	0	-0.47	-0.4	-0.07	-2.12	-2.58	0.46	0.325	-0.046	-0.063	0.373	0.017	0.003	0.013	0.008	0.158174
LINK	AU1339202_AU1339201	affected	AU1339301		sub	chr1:6345674	sub(C->T)	chr1:6345674:C:T	inter-coding_intronic	intron	ACOT7		1			1		ACOT7	NM_007274_1	0	10160	4075	366	0	0	0	0	0	-5.02	-4.92	-0.1	0.44	4.45	-4	0.503	0.639	0.613	0.33	0	0.001	0.002	0.013	0.134154
LINK	AU1351202_AU1351201	affected	AU1351301		sub	chr1:6419445	sub(C->G)	chr1:6419445:C:G	inter-coding_intronic	intron	HES2							HES2	NM_019089_1	0	267	-105	675	0.01	0	0	0	0.01	-3.06	-3.58	0.52	-4.57	1.42	-5.99	0.19	0.987	0.863	0.853	0	0.038	0.003	0.001	0.267503
LINK	AU2372202_AU2372201	affected	AU2372303		sub	chr1:6485842	sub(G->T)	chr1:6485842:G:T	peripheral	5'UTR	PLEKHG5		1			1								0	0	0.07	0	0.07	2.95	3.35	-0.4	-2.13	0.3	-2.44	-0.571	0.431	0.341	0.585	0	0.007	0.022	0.016	0.631186
LINK	AU1902202_AU1902201	affected	AU1902302		ins	chr1:6487771	ins(T)	chr1:6487770:C:CT	inter-coding_intronic	intron	PLEKHG5		1			1		PLEKHG5	NM_001042663_1	1	18835	8722	300	0	0	0	0.07	0.07	-5.19	-4.77	-0.41	2.02	1.75	0.26	0.935	0.053	0.789	0.397	0.08	0.013	0.202	0.14	0.535875
LINK	AU1523202_AU1523201	affected	AU1523301		sub	chr1:6490535	sub(G->A)	chr1:6490535:G:A	peripheral	5'UTR	PLEKHG5		1			1								0	0	0	0	0	-3.53	-3.18	-0.35	-8.05	-7.95	-0.1	-3.636	-0.269	-0.545	-0.084	0	0	0	0.002	0.44572
LINK	AU1795202_AU1795201	affected	AU1795301		sub	chr1:6545221	sub(A->T)	chr1:6545221:A:T	inter-coding_intronic	intron	NOL9							NOL9	NM_024654_1	0	4391	-41	81	0	0.01	0	0	0.01	-10.03	-9.96	-0.07	-3.76	-3.01	-0.74	-0.46	1.312	0.926	-0.157	0	0.001	0.002	0	-0.02554
LINK	AU1323202_AU1323201	affected	AU1323301		sub	chr1:6675994	sub(A->G)	chr1:6675994:A:G	inter-coding_intronic	intron	DNAJC11				1	1		DNAJC11	NM_018198_1	0	10584	2400	543	0	0	0	0	0	0.18	-1.01	1.19	-8.05	-8.04	-0.02	-0.652	1.077	0.866	0.423	0	0.007	0.003	0.025	-0.049957
LINK	AU1221202_AU1221201	affected	AU1221301	mom	sub	chr1:6679201	sub(T->C)	chr1:6679201:T:C	inter-coding_intronic	intron	DNAJC11				1	1		DNAJC11	NM_018198_1	0	2441	-734	231	0	0	0	0	0	-1.82	-2.25	0.44	-7.81	-8.05	0.25	2.242	0.883	0.672	0.158	0.012	0.003	0.002	0.088	0.317899
LINK	AU3859202_AU3859201	affected	AU3859303		sub	chr1:6680698	sub(G->A)	chr1:6680698:G:A	inter-coding_intronic	intron	DNAJC11				1	1		DNAJC11	NM_018198_1	0	2441	210	240	0	0	0	0	0	-5.53	-5.3	-0.23	0.97	2.41	-1.44	0.431	-1.091	-0.757	0.917	0	0	0	0.002	-0.365544
LINK	AU0928202_AU0928201	affected	AU0928302		sub	chr1:6694857	sub(C->A)	chr1:6694857:C:A	inter-coding_intronic	intron	DNAJC11				1	1		DNAJC11	NM_018198_1	0	20692	6872	432	0	0	0	0	0	2.46	2.54	-0.08	1.66	-1.27	2.93	0.264	0.275	0.272	0.057	0.005	0.005	0.005	0.171	0.032615
LINK	AU2293202_AU2293201	affected	AU2293303		sub	chr1:6712336	sub(C->T)	chr1:6712336:C:T	intergenic	intergenic																									-0.38	0.152	0.154	0.057	0.001	0.028	0.037	0.154	0.016172
LINK	AU1757202_AU1757201	unaffected	AU1757301		sub	chr1:6746715	sub(A->G)	chr1:6746715:A:G	intergenic	intergenic																									3.29	1.311	1.195	1.058	1	1	1	1	1.94923
LINK	AU4067202_AU4067201	affected	AU4067302		sub	chr1:6752457	sub(C->T)	chr1:6752457:C:T	intergenic	intergenic																									-1.035	-1.764	-0.885	-1.297	0.052	0.002	0.04	0.201	-0.152342
LINK	AU1629202_AU1629201	affected	AU1629302		sub	chr1:6763452	sub(T->G)	chr1:6763452:T:G	intergenic	intergenic																									0.512	0.403	0.343	0.158	0.024	0.232	0.397	0.32	0.420917
LINK	AU1806202_AU1806201	affected	AU1806301		sub	chr1:6849749	sub(G->A)	chr1:6849749:G:A	inter-coding_intronic	intron	CAMTA1				1	1	1	CAMTA1	NM_001195563_1	0	46547	-22008	297	0	0	0	0	0	-0.21	-0.2	-0.01	-2.66	3.43	-6.09	-0.25	-0.033	-0.079	0.454	0	0.004	0.003	0.035	-0.23265
LINK	AU1195202_AU1195203	affected	AU1195304		sub	chr1:6868071	sub(G->C)	chr1:6868071:G:C	inter-coding_intronic	intron	CAMTA1				1	1	1	CAMTA1	NM_001195563_1	0	46547	-3686	192	0	0	0	0	0	2.63	2.65	-0.02	1.14	3.22	-2.08	-0.749	-0.132	0.368	0.15	0.007	0.032	0.529	0.127	0.290282
LINK	AU1768202_AU1768201	affected	AU1768301		ins	chr1:6870147	ins(G)	chr1:6870146:T:TG	inter-coding_intronic	intron	CAMTA1				1	1	1	CAMTA1	NM_001195563_1	1	46547	-1610	117	0	0	0	0	0	-1.27	-1.89	0.62	-2.39	-4.58	2.19	0.192	-0.133	0.135	-0.011	0.277	0.04	0.101	0.101	0.941498
LINK	AU2038202_AU2038201	affected	AU2038302	dad	sub	chr1:6914158	sub(G->A)	chr1:6914158:G:A	inter-coding_intronic	intron	CAMTA1				1	1	1	CAMTA1	NM_001349610_1	0	266094	88948	273	0	0	0	0	0	-2.37	-2.27	-0.1	0.1	0.29	-0.19	0.621	0.689	0.36	0.427	0.01	0.413	0.007	0.25	0.288574
LINK	AU1997202_AU1997201	affected	AU1997301		sub	chr1:6935290	sub(A->G)	chr1:6935290:A:G	inter-coding_intronic	intron	CAMTA1				1	1	1	CAMTA1	NM_001349610_1	0	266094	110080	114	0	0	0	0	0	3.28	3.17	0.11	6.03	3.58	2.45	4.138	1.307	1.194	1.062	1	1	1	1	1.88259
LINK	AU1443202_AU1443201	affected	AU1443304	mom	sub	chr1:7002838	sub(T->C)	chr1:7002838:T:C	inter-coding_intronic	intron	CAMTA1				1	1	1	CAMTA1	NM_001349610_1	0	266094	-88466	147	0	0	0	0	0	-1.99	-3.04	1.05	-5.97	-5.94	-0.03	-1.152	-0.477	-0.104	0.397	0	0.033	0.056	0.102	0.120587
LINK	AU2371202_AU2371201	affected	AU2371302,AU2371303	dad	del	chr1:7098500	del(5)	chr1:7098499:TGTCAC:T	inter-coding_intronic	intron	CAMTA1				1	1	1	CAMTA1	NM_001349610_1	-5	158120	7129	585	0	0	0	0	0	1.97	1.58	0.39	0.63	0.45	0.18	0.074	0.049	0.04	0.576	0.015	0.007	0.01	0.012	-0.04095
LINK	AU032501_AU032502	affected	AU032505	mom	sub	chr1:7104745	sub(A->T)	chr1:7104745:A:T	inter-coding_intronic	intron	CAMTA1				1	1	1	CAMTA1	NM_001349610_1	0	158120	13374	309	0	0	0	0.02	0.02	6.7	6.67	0.03	2.66	-1.93	4.59	-3.212	-0.999	-0.661	0.517	0	0.003	0.001	0.002	-0.389736
LINK	AU2080202_AU2080201	affected	AU2080303		sub	chr1:7124386	sub(G->A)	chr1:7124386:G:A	inter-coding_intronic	intron	CAMTA1				1	1	1	CAMTA1	NM_001349610_1	0	158120	33015	504	0	0	0	0	0	0.08	-0.34	0.42	-6.16	-6.87	0.71	-1.946	-4.266	-4.677	-2.946	0	0	0	0	-0.440868
LINK	AU1184202_AU1184201	affected	AU1184301	dad	sub	chr1:7198707	sub(T->C)	chr1:7198707:T:C	inter-coding_intronic	intron	CAMTA1				1	1	1	CAMTA1	NM_001349610_1	0	158120	-50784	681	0	0	0	0	0	-0.84	-0.82	-0.02	-6.41	-7.84	1.44	-0.287	-0.041	-0.481	0.397	0.004	0.003	0	0.032	0.067725
LINK	AU1177202_AU1177201	affected	AU1177302	dad	sub	chr1:7317597	sub(A->G)	chr1:7317597:A:G	inter-coding_intronic	intron	CAMTA1				1	1	1	CAMTA1	NM_001349610_1	0	218204	67971	210	0.01	0.05	0	0	0.05	-0.25	4.51	-4.76	-0.52	-0.59	0.07	-0.625	-0.191	-0.453	-0.851	0	0	0	0.001	0.077863
LINK	AU1282202_AU1282201	affected	AU1282302	dad	sub	chr1:7333544	sub(A->G)	chr1:7333544:A:G	inter-coding_intronic	intron	CAMTA1				1	1	1	CAMTA1	NM_001349610_1	0	218204	83918	297	0	0	0	0	0	0.01	2.35	-2.33	-0.67	-2.23	1.56	-1.394	-2.307	-1.707	-0.805	0	0	0	0.007	-0.309763
LINK	AU026801_AU026802	affected	AU026803		sub	chr1:7338501	sub(A->G)	chr1:7338501:A:G	inter-coding_intronic	intron	CAMTA1				1	1	1	CAMTA1	NM_001349610_1	0	218204	88875	207	0	0	0	0	0	-3.71	-5.35	1.64	-7.31	-7.07	-0.24	-0.905	-0.019	-0.482	-0.901	0	0.007	0.001	0.005	-0.130272
LINK	AU1836202_AU1836201	affected	AU1836302		del	chr1:7341506	del(5)	chr1:7341505:GAATAT:G	inter-coding_intronic	intron	CAMTA1				1	1	1	CAMTA1	NM_001349610_1	-5	218204	91880	306	0	0	0	0	0	1.66	0.67	0.99	-1.02	-2.93	1.92	0.098	0.259	0.137	0.072	0	0.006	0.002	0.008	-0.04099
LINK	AU2337202_AU2337201	affected	AU2337304		sub	chr1:7366254	sub(A->G)	chr1:7366254:A:G	inter-coding_intronic	intron	CAMTA1				1	1	1	CAMTA1	NM_001349610_1	0	218204	-101576	252	0	0	0	0	0	4.76	-2.25	7.01	-0.74	-5.64	4.9	-2.609	-1.746	-1.246	-0.168	0	0	0	0	-0.19157
LINK	AU2157202_AU2157201	affected	AU2157301	dad	sub	chr1:7458269	sub(G->T)	chr1:7458269:G:T	inter-coding_intronic	intron	CAMTA1				1	1	1	CAMTA1	NM_001349610_1	0	218204	-9561	837	0	0	0	0	0	5.97	4.18	1.79	0.86	1	-0.14	-1.092	-1.231	-1.262	-2.158	0	0	0	0.001	-0.404391
LINK	AU3806202_AU3806201	affected	AU3806303		sub	chr1:7470810	sub(C->T)	chr1:7470810:C:T	inter-coding_intronic	intron	CAMTA1				1	1	1	CAMTA1	NM_001349610_1	0	172499	2909	114	0	0	0	0	0	2.01	1.76	0.25	-3.22	-2.72	-0.5	0.658	0.099	0.017	0.598	0.003	0.008	0.007	0.048	0.584951
LINK	AU0806202_AU0806201	affected	AU0806301,AU0806302	dad	sub	chr1:7484045	sub(G->T)	chr1:7484045:G:T	inter-coding_intronic	intron	CAMTA1				1	1	1	CAMTA1	NM_001349610_1	0	172499	16144	489	0	0	0	0	0	-2.75	-2.55	-0.2	-5.67	-4.92	-0.75	-0.701	0.036	-0.017	0.773	0	0.001	0.004	0.006	-0.247871
LINK	AU1327202_AU1327201	affected	AU1327304		sub	chr1:7536223	sub(C->T)	chr1:7536223:C:T	inter-coding_intronic	intron	CAMTA1				1	1	1	CAMTA1	NM_001349610_1	0	172499	68322	198	0	0	0	0	0	-0.18	0.87	-1.05	-3.66	-3.28	-0.38	-0.841	0.866	0.789	0.143	0	0.093	0.038	0.004	0.137131
LINK	AU2557202_AU2557201	affected	AU2557302		sub	chr1:7579318	sub(T->C)	chr1:7579318:T:C	inter-coding_intronic	intron	CAMTA1				1	1	1	CAMTA1	NM_001349610_1	0	172499	-61082	534	0	0	0	0	0	3.58	3.89	-0.31	-0.9	-1.36	0.46	-2.225	-0.18	-1.076	-0.526	0	0.003	0.005	0.002	-0.016464
LINK	AU2636202_AU2636201	affected	AU2636301		sub	chr1:7583239	sub(G->A)	chr1:7583239:G:A	inter-coding_intronic	intron	CAMTA1				1	1	1	CAMTA1	NM_001349610_1	0	172499	-57161	384	0	0	0	0	0	1.13	1.41	-0.28	-0.26	0.29	-0.55	-0.304	0.905	0.72	0.518	0	0.002	0.003	0.016	0.123159
LINK	AU1469202_AU1469201	affected	AU1469301		sub	chr1:7601225	sub(G->A)	chr1:7601225:G:A	inter-coding_intronic	intron	CAMTA1				1	1	1	CAMTA1	NM_001349610_1	0	172499	-39175	678	0	0	0	0	0	5.5	5.79	-0.28	4.94	4.7	0.24									0.131281
LINK	AU1885202_AU1885201	affected	AU1885301		sub	chr1:7639393	sub(C->T)	chr1:7639393:C:T	inter-coding_intronic	intron	CAMTA1				1	1	1	CAMTA1	NM_001349610_1	0	172499	-1007	345	0	0	0	0	0	-4.8	-4.4	-0.41	1.02	0.2	0.82	-2.249	-2.422	-1.871	-1.38	0.009	0.003	0.009	0.023	-0.654322
LINK	AU4235202_AU4235201	affected	AU4235302	mom	sub	chr1:7659881	sub(G->A)	chr1:7659881:G:A	inter-coding_intronic	intron	CAMTA1				1	1	1	CAMTA1	NM_001349610_1	0	21173	-1845	138	0	0	0	0	0	4.71	4.82	-0.11	-0.41	2.15	-2.56	-0.147	0.793	0.689	0.15	0	0.006	0.026	0.016	-0.000219
LINK	AU2793202_AU2793201	affected	AU2793302		sub	chr1:7840255	sub(A->G)	chr1:7840255:A:G	inter-coding_intronic	intron	PER3							PER3	NM_001289861_1	0	5523	-2417	174	0	0	0	0	0	-1.64	-1.92	0.28	-3.76	-5.66	1.91	-0.228	0.607	0.505	0.167	0.005	0.045	0.03	0.49	0.116963
LINK	AU2587202_AU2587201	affected	AU2587301	dad	sub	chr1:7846681	sub(T->C)	chr1:7846681:T:C	intergenic	intergenic																									0.114	0.04	-0.048	0.397	0	0	0.001	0.012	-0.051806
LINK	AU3806202_AU3806201	affected	AU3806305		sub	chr1:7889980	sub(T->C)	chr1:7889980:T:C	intergenic	intergenic																									0.36	0.404	0.411	0.062	0.002	0.002	0.002	0.217	0.234009
LINK	AU1573202_AU1573201	affected	AU1573302		sub	chr1:7932833	sub(C->T)	chr1:7932833:C:T	inter-coding_intronic	intron	TNFRSF9						1	TNFRSF9	NM_001561_1	0	12239	329	489	0	0	0	0	0	-3.96	-3.74	-0.22	-5.27	-3.38	-1.9	0.379	0.709	0.65	0.143	0	0.001	0.002	0.312	0.048519
LINK	AU4067202_AU4067201	affected	AU4067301	dad	sub	chr1:7936437	sub(A->G)	chr1:7936437:A:G	inter-coding_intronic	intron	TNFRSF9						1	TNFRSF9	NM_001561_1	0	2547	1253	417	0	0	0.02	0	0.02	-5.03	-5.5	0.47	-1.56	-2.78	1.22	0.841	-0.164	-0.224	0.167	0.009	0.002	0.011	0.332	0.364795
LINK	AU1193202_AU1193201	affected	AU1193301		sub	chr1:7947283	sub(C->T)	chr1:7947283:C:T	intergenic	intergenic																									0.399	0.745	0.653	0.356	0.004	0.03	0.009	0.008	0.104297
LINK	AU3369202_AU3369201	affected	AU3369302		del	chr1:8024705	del(3)	chr1:8024704:TTTG:T	peripheral	5'UTR-intron	ERRFI1						1	ERRFI1	NM_018948_1	-3	10466	1453	273	0	0	0	0	0	-3.56	-2.35	-1.21	-4.32	-4.59	0.26	-2.149	-0.765	-0.825	-0.678	0	0	0.001	0	0.114482
LINK	AU1633202_AU1633201	affected	AU1633303		sub	chr1:8071754	sub(T->A)	chr1:8071754:T:A	intergenic	intergenic																									-0.296	-0.785	-0.631	-0.488	0	0	0	0.001	-0.008866
LINK	AU1589202_AU1589201	affected	AU1589302		sub	chr1:8089275	sub(T->C)	chr1:8089275:T:C	intergenic	intergenic																									-0.881	-1.05	-0.776	0.062	0.001	0.005	0.003	0.062	-0.142803
LINK	AU1589202_AU1589201	affected	AU1589302		sub	chr1:8089283	sub(T->C)	chr1:8089283:T:C	intergenic	intergenic																									-0.881	0.212	-0.776	0.062	0.004	0.006	0.006	0.053	-0.116092
LINK	AU3347202_AU3347201	affected	AU3347303		sub	chr1:8090690	sub(G->A)	chr1:8090690:G:A	intergenic	intergenic																									0.218	-0.361	-1.094	-0.155	0	0.046	0.002	0.01	-0.035543
LINK	AU1009202_AU1009201	affected	AU1009302		sub	chr1:8180524	sub(G->A)	chr1:8180524:G:A	intergenic	intergenic																									-1.032	-2.955	-0.802	-1.242	0.006	0	0.006	0.01	-0.229893
LINK	AU054501_AU054502	affected	AU054504	mom	sub	chr1:8222991	sub(T->C)	chr1:8222991:T:C	intergenic	intergenic																									0.302	0.403	0.356	0.158	0.003	0.001	0.001	0.025	0.20396
LINK	AU025801_AU025802	affected	AU025803		sub	chr1:8281640	sub(C->T)	chr1:8281640:C:T	intergenic	intergenic																									0.212	0.266	0.237	0.143	0.362	0.488	0.463	0.194	0.532379
LINK	AU3127202_AU3127201	affected	AU3127302		sub	chr1:8294951	sub(A->G)	chr1:8294951:A:G	intergenic	intergenic																									-1.082	-1.548	-0.626	0.656	0	0	0	0.01	-0.162677
LINK	AU2636202_AU2636201	affected	AU2636303	dad	ins	chr1:8304433	ins(TG)	chr1:8304432:T:TTG	intergenic	intergenic																									0.184	0.508	0.492	0.062	0.018	0.12	0.019	0.358	-0.008546
LINK	AU2525202_AU2525201	affected	AU2525302	dad	sub	chr1:8310592	sub(G->A)	chr1:8310592:G:A	intergenic	intergenic																									-0.491	0.434	0.354	0.15	0.001	0.023	0.077	0.161	-0.11733
LINK	AU1905202_AU1905201	unaffected	AU1905301		sub	chr1:8344210	sub(G->A)	chr1:8344210:G:A	intergenic	intergenic																									0.583	1.074	0.953	0.63	0.003	0.005	0.003	0.003	0.159028
LINK	AU1700202_AU1700201	affected	AU1700301		sub	chr1:8360779	sub(G->A)	chr1:8360779:G:A	coding	nonsense	RERE	1	1		1	1								0	0.03	0	0	0.03	4.5	4.48	0.02	-3.21	-3.1	-0.11	2.031	1.176	1.047	0.897	0.95	0.307	0.733	0.923	6.96222
LINK	AU1821202_AU1821201	affected	AU1821302		sub	chr1:8407448	sub(A->T)	chr1:8407448:A:T	inter-coding_intronic	intron	RERE	1	1		1	1		RERE	NM_012102_1	0	56753	15279	204	0	0	0	0	0	-3.12	-1.33	-1.8	1.66	1.47	0.19	0.123	-0.507	0.119	-0.134	0	0.183	0.255	0.16	0.265224
LINK	AU1860202_AU1860201	affected	AU1860303		sub	chr1:8423078	sub(T->A)	chr1:8423078:T:A	inter-coding_intronic	intron	RERE	1	1		1	1		RERE	NM_012102_1	0	43118	-271	291	0	0	0	0	0	-3.29	-2.47	-0.82	-0.51	-2.77	2.26	0.317	-0.625	-0.316	-0.164	0	0.005	0.007	0.074	0.459594
LINK	AU2793202_AU2793201	affected	AU2793301		sub	chr1:8456142	sub(C->G)	chr1:8456142:C:G	inter-coding_intronic	intron	RERE	1	1		1	1		RERE	NM_012102_1	0	43118	9783	93	0	0	0	0	0	6.09	4.38	1.71	2.04	2.04	-0.01	-0.516	-0.515	-1.296	-0.469	0	0.007	0.001	0.027	-0.117677
LINK	AU3875202_AU3875201	affected	AU3875301		sub	chr1:8459409	sub(G->A)	chr1:8459409:G:A	inter-coding_intronic	intron	RERE	1	1		1	1		RERE	NM_012102_1	0	43118	6516	201	0	0	0	0	0	-3.24	-2.89	-0.35	-9.56	-10.01	0.45	0.209	1.006	0.002	0.697	0	0.016	0.003	0.037	-0.097284
LINK	AU015701_AU015702	affected	AU015703		sub	chr1:8462465	sub(C->G)	chr1:8462465:C:G	inter-coding_intronic	intron	RERE	1	1		1	1		RERE	NM_012102_1	0	43118	3460	420	0	0	0	0	0	3.32	3.13	0.18	-1.86	-0.37	-1.48	-0.451	-0.907	-1.058	-0.548	0	0	0	0.01	-0.131229
LINK	AU1292202_AU1292201	affected	AU1292302		sub	chr1:8483884	sub(G->C)	chr1:8483884:G:C	inter-coding_intronic	intron	RERE	1	1		1	1		RERE	NM_012102_1	0	29040	11179	300	0	0	0	0	0	-0.13	0.83	-0.96	0.85	-1.6	2.45	1.577	1.176	0.902	0.63	0.181	0.993	0.982	0.088	1.20138
LINK	AU1664202_AU1664201	affected	AU1664301		sub	chr1:8508337	sub(G->A)	chr1:8508337:G:A	inter-coding_intronic	intron	RERE	1	1		1	1		RERE	NM_012102_1	0	11098	290	192	0	0	0	0	0	-0.61	0.58	-1.19	2.31	2.41	-0.1	-0.405	-0.374	-0.95	0.15	0	0.016	0	0.05	-0.039606
LINK	AU3127202_AU3127201	affected	AU3127302		sub	chr1:8509677	sub(G->A)	chr1:8509677:G:A	inter-coding_intronic	intron	RERE	1	1		1	1		RERE	NM_012102_1	0	32539	-1002	321	0	0	0	0	0	4.37	4.72	-0.35	3.71	2.9	0.82	-0.54	-0.341	-0.501	0.15	0.001	0.001	0.001	0.046	-0.172704
LINK	AU008001_AU008002	affected	AU008003		sub	chr1:8525855	sub(T->C)	chr1:8525855:T:C	inter-coding_intronic	intron	RERE	1	1		1	1		RERE	NM_012102_1	0	32539	15359	114	0	0	0	0	0	2.66	1.68	0.98	1.28	-1.28	2.56	2.093	1.138	1.061	0.991	1	1	1	1	2.33568
LINK	AU3311202_AU3311201	affected	AU3311302		sub	chr1:8525945	sub(G->A)	chr1:8525945:G:A	inter-coding_intronic	intron	RERE	1	1		1	1		RERE	NM_012102_1	0	32539	15269	321	0	0	0	0	0	-3.91	-3.32	-0.59	0.63	0.11	0.53	8.377	1.176	1.048	0.917	1	1	1	1	2.51992
LINK	AU2397202_AU2397201	affected	AU2397303		sub	chr1:8533543	sub(T->C)	chr1:8533543:T:C	inter-coding_intronic	intron	RERE	1	1		1	1		RERE	NM_012102_1	0	32539	7671	333	0	0	0	0	0	4.72	3.34	1.38	-2.99	-1.67	-1.32	-0.736	-0.832	-0.497	0.368	0	0.001	0.002	0.033	-0.074919
LINK	AU2371202_AU2371201	affected	AU2371302,AU2371303		sub	chr1:8541836	sub(A->C)	chr1:8541836:A:C	inter-coding_intronic	intron	RERE	1	1		1	1		RERE	NM_012102_1	0	15157	-518	198	0	0	0	0	0	4.54	4.39	0.14	0.75	-1.84	2.58	2.687	1.009	0.945	0.423	0.017	0.032	0.083	0.343	0.285294
LINK	AU2997202_AU2997201	affected	AU2997302	dad	sub	chr1:8582579	sub(G->T)	chr1:8582579:G:T	inter-coding_intronic	intron	RERE	1	1		1	1		RERE	NM_012102_1	0	57038	-25056	300	0	0	0	0	0	-0.03	2.7	-2.74	0.21	0.66	-0.45	0.336	0.424	0.343	0.15	0.038	0.111	0.054	0.151	0.016094
LINK	AU1758202_AU1758201	affected	AU1758301		sub	chr1:8626088	sub(A->G)	chr1:8626088:A:G	inter-coding_intronic	intron	RERE	1	1		1	1		RERE	NM_012102_1	0	31593	-1708	69	0	0	0	0	0	-0.36	-0.95	0.59	-1.44	-0.63	-0.82	0.116	0.104	0.945	0.423	0	0.088	0.313	0.459	0.047021
LINK	AU2140204_AU2140203	affected	AU2140305		sub	chr1:8626828	sub(C->T)	chr1:8626828:C:T	inter-coding_intronic	intron	RERE	1	1		1	1		RERE	NM_012102_1	0	31593	-2448	348	0	0	0	0	0	1.4	1.77	-0.37	-3.1	-3.09	-0.01	-1.602	-0.451	-0.567	0.143	0	0.026	0.127	0.049	-0.224062
LINK	AU019601_AU019602	affected	AU019605		sub	chr1:8666949	sub(G->A)	chr1:8666949:G:A	peripheral	5'UTR-intron	RERE	1	1		1	1		RERE	NM_012102_1	0	135963	-10508	96	0	0	0	0	0	-1.51	-1.82	0.31	-1.2	-1.73	0.53	-1.384	-0.198	-0.88	0.518	0	0.001	0	0.172	-0.369242
LINK	AU1885202_AU1885201	affected	AU1885301	mom	sub	chr1:8786411	sub(T->C)	chr1:8786411:T:C	peripheral	5'UTR-intron	RERE	1	1		1	1		RERE	NM_012102_1	0	135963	5993	411	0	0	0	0	0	-4.66	-3.86	-0.8	-4.26	-7.64	3.38	0.017	-1.177	-0.493	0.643	0.027	0.001	0.041	0.958	-0.098987
LINK	AU1019202_AU1019201	affected	AU1019301		sub	chr1:8795116	sub(C->A)	chr1:8795116:C:A	peripheral	5'UTR-intron	RERE	1	1		1	1		RERE	NM_012102_1	0	24572	-2528	90	0	0	0	0	0	1.36	-0.43	1.79	-1.08	-0.04	-1.04	-0.239	-0.261	0.469	0.143	0.001	0.001	0.002	0.032	-0.068631
LINK	AU1770202_AU1770201	affected	AU1770301		ins	chr1:8817460	ins(G)	chr1:8817459:T:TG	peripheral	5'UTR	RERE	1	1		1	1								0	0	0	0	0	-4.33	-5.84	1.51	-9	-6.97	-2.02	1.212	-0.18	0.028	-0.192	0.919	0.746	0.918	0.423	1.69009
LINK	AU3197202_AU3197201	affected	AU3197301		sub	chr1:8855073	sub(C->T)	chr1:8855073:C:T	intergenic	intergenic																									-1.265	-3.316	-2.296	-0.406	0.007	0	0.001	0.53	-0.318888
LINK	AU004801_AU004802	affected	AU004803		sub	chr1:8858821	sub(C->T)	chr1:8858821:C:T	intergenic	intergenic																									-0.152	-1.165	-1.372	-3.283	0.001	0	0	0.003	-0.173928
LINK	AU1342202_AU1342201	affected	AU1342302		sub	chr1:8891222	sub(C->T)	chr1:8891222:C:T	intergenic	intergenic																									-1.179	-0.741	-0.877	0.057	0.027	0.034	0.035	0.405	-0.238112
LINK	AU1076202_AU1076201	affected	AU1076305		sub	chr1:8910301	sub(T->C)	chr1:8910301:T:C	intergenic	intergenic																									-0.766	-2.396	-0.607	0.158	0.305	0.01	0.16	0.612	0.453527
LINK	AU1320202_AU1320201	affected	AU1320301	dad	sub	chr1:8939839	sub(C->A)	chr1:8939839:C:A	intergenic	intergenic																									-0.636	-0.467	-0.571	-0.801	0.351	0.019	0.016	0.004	0.235633
LINK	AU1209202_AU1209201	affected	AU1209301		sub	chr1:8974311	sub(C->A)	chr1:8974311:C:A	inter-coding_intronic	intron	CA6							CA6	NM_001270500_1	0	3366	-36	513	0.03	0.13	0	0.02	0.13	-0.53	-5.84	5.31	-4.42	-2.77	-1.65	-0.603	0.022	-0.031	0.356	0	0.047	0.022	0.126	-0.296097
LINK	AU080401_AU080402	affected	AU080404		sub	chr1:8979140	sub(A->G)	chr1:8979140:A:G	intergenic	intergenic																									0.178	0.254	0.208		0.054	0.054	0.093		0.189895
LINK	AU2488202_AU2488201	affected	AU2488303		sub	chr1:8994726	sub(G->A)	chr1:8994726:G:A	intergenic	intergenic																									0.143	-2.021	-0.484	-1.237	0	0	0	0.008	0.004663
LINK	AU2317202_AU2317201	affected	AU2317302		sub	chr1:9049410	sub(C->G)	chr1:9049410:C:G	inter-coding_intronic	intron	SLC2A5							SLC2A5	NM_001328619_1	0	9714	-1676	213	0	0	0	0.04	0.04	-1.69	-2.69	1	-4.95	-3.62	-1.33	-0.28	-1.162	-0.477	0.143	0.003	0.017	0.012	0.023	-0.11962
LINK	AU1977202_AU1977201	affected	AU1977303	dad	sub	chr1:9089461	sub(C->T)	chr1:9089461:C:T	intergenic	intergenic																									0.185	0.211	0.197		0.017	0.023	0.022		-0.009169
LINK	AU035601_AU035602	affected	AU035604		sub	chr1:9090120	sub(C->T)	chr1:9090120:C:T	intergenic	intergenic																									0.185	0.211	0.197		0.365	0.511	0.457		0.513838
LINK	AU1174202_AU1174201	affected	AU1174302	dad	sub	chr1:9139914	sub(A->T)	chr1:9139914:A:T	intergenic	intergenic																									0.504	0.262	0.236	0.066	0.101	0.039	0.04	0.134	0.182815
LINK	AU2313202_AU2313201	affected	AU2313303	dad	sub	chr1:9145281	sub(C->T)	chr1:9145281:C:T	intergenic	intergenic																									0.013	-0.486	-0.49	-1.794	0	0	0	0.006	-0.095216
LINK	AU1399202_AU1399201	affected	AU1399301	dad	sub	chr1:9194691	sub(T->C)	chr1:9194691:T:C	intergenic	intergenic																									0.954	-0.132	-0.257	0.158	0.001	0.366	0.185	0.122	0.457616
LINK	AU0980202_AU0980201	affected	AU0980302		sub	chr1:9257378	sub(C->T)	chr1:9257378:C:T	inter-coding_intronic	intron	H6PD					1		H6PD	NM_001282587_1	0	14976	-4681	267	0	0	0	0	0	-0.35	-0.06	-0.29	4.06	3.25	0.82	-0.928	0.377	0.332	0.143	0	0.479	0.3	0.129	0.019347
LINK	AU0980202_AU0980201	affected	AU0980302	dad	sub	chr1:9262927	sub(G->A)	chr1:9262927:G:A	inter-coding_intronic	intron	H6PD					1		H6PD	NM_001282587_1	0	1181	-582	138	0	0	0	0.01	0.01	-0.52	-2.51	1.99	0.47	2.92	-2.45	-7.23	-4.052	-2.254	-0.29	0	0	0	0.003	-1.13647
LINK	AU1804202_AU1804201	affected	AU1804302	dad	sub	chr1:9292109	sub(G->C)	chr1:9292109:G:C	intergenic	intergenic																									-0.399	-1.439	-0.796	-1.127	0	0	0	0	-0.015922
LINK	AU1804202_AU1804201	affected	AU1804302	dad	sub	chr1:9296505	sub(C->T)	chr1:9296505:C:T	peripheral	5'UTR-intron	SPSB1		1	1		1	1	SPSB1	NM_025106_1	0	62672	3434	255	0	0	0	0	0	-0.48	0.71	-1.19	-0.72	0.71	-1.44	-0.864	-0.279	-0.221	0.143	0	0	0	0.001	-0.204629
LINK	AU1626202_AU1626201	affected	AU1626302		sub	chr1:9313536	sub(G->C)	chr1:9313536:G:C	peripheral	5'UTR-intron	SPSB1		1	1		1	1	SPSB1	NM_025106_1	0	62672	20465	138	0	0	0	0	0	-0.41	0.8	-1.21	-3.89	0.94	-4.83	-0.171	-1.654	-0.622	0.06	0	0.001	0.001	0.126	0.187801
LINK	AU2077202_AU2077201	affected	AU2077302	mom	sub	chr1:9395959	sub(A->T)	chr1:9395959:A:T	intergenic	intergenic																									0.413	0.045	-0.052	0.522	0.063	0.036	0.004	0.078	0.037516
LINK	AU1536202_AU1536201	affected	AU1536303		sub	chr1:9428711	sub(A->T)	chr1:9428711:A:T	noncoding	non-coding-intron	LINC02606							LINC02606	NR_104623_1	0	1461	131	441	0	0	0	0	0	0.3	0.35	-0.05	-6.86	-7.24	0.38	-0.591	1.165	0.104	-0.126	0	0.017	0.046	0.126	0.630495
LINK	AU1741202_AU1741201	affected	AU1741304		sub	chr1:9429866	sub(G->T)	chr1:9429866:G:T	intergenic	intergenic																									0.053	-0.063	0.655	0.15	0.033	0.045	0.026	0.171	0.162856
LINK	AU0833202_AU0833201	affected	AU0833302	dad	sub	chr1:9442736	sub(T->C)	chr1:9442736:T:C	intergenic	intergenic																									0.244	0.202	0.144	0.991	0.005	0.815	0.983	0.968	0.165663
LINK	AU3605202_AU3605201	affected	AU3605303		sub	chr1:9446372	sub(A->G)	chr1:9446372:A:G	intergenic	intergenic																									0.715	1.001	0.827	0.66	0	0.006	0.011	0.009	0.088136
LINK	AU2007202_AU2007201	affected	AU2007302		del	chr1:9506079	del(1)	chr1:9506078:GC:G	intergenic	intergenic																									0.41	0.384	0.369	0.057	0.009	0.002	0.003	0.162	0.201211
LINK	AU1836202_AU1836201	affected	AU1836301		sub	chr1:9531606	sub(C->T)	chr1:9531606:C:T	intergenic	intergenic																									0.176	0.238	0.202	0.143	0.086	0.068	0.093	0.066	0.214309
LINK	AU3084202_AU3084201	affected	AU3084303		del	chr1:9560722	del(1)	chr1:9560721:GA:G	inter-coding_intronic	intron	SLC25A33							SLC25A33	NM_032315_1	-1	13479	-6562	216	0	0	0	0	0	1.24	1.64	-0.4	-5.07	-5.52	0.45	0.208	0.856	0.79	0.423	0.003	0.147	0.132	0.032	0.138642
LINK	AU2129202_AU2129201	affected	AU2129302	mom	sub	chr1:9602995	sub(G->A)	chr1:9602995:G:A	peripheral	3'UTR	TMEM201		1		1	1								0	0	0	0	0	-0.57	-2.62	2.05	0.51	-0.81	1.32	-0.023	0.056	0.766	0.457	0	0	0.003	0.003	0.003354
LINK	AU2455202_AU2455201	affected	AU2455301		del	chr1:9683472	del(1)	chr1:9683471:CA:C	peripheral	5'UTR-intron	PIK3CD							PIK3CD	NM_005026_1	-1	39665	-7995	162	0	0	0	0	0	-6.67	-7.15	0.48	-9.16	-9.12	-0.04	-0.033	0.352	-0.732	0.066	0.016	0.003	0.002	0.207	0.009233
LINK	AU2651202_AU2651201	affected	AU2651301		sub	chr1:9710079	sub(G->C)	chr1:9710079:G:C	peripheral	5'UTR-intron	PIK3CD							PIK3CD	NM_001350234_1	0	18853	-345	405	0.02	0	0	0	0.02	2.26	2.28	-0.02	-4.82	-2.37	-2.45	-2.076	0.071	-0.447	-0.302	0	0	0	0.001	-0.500478
LINK	AU2136204_AU2136201	affected	AU2136304		sub	chr1:9712366	sub(C->T)	chr1:9712366:C:T	inter-coding_intronic	intron	PIK3CD							PIK3CD	NM_001350234_1	0	4945	1770	444	0	0	0	0	0	-1.47	-1.18	-0.29	-6.11	-6.32	0.22	-0.248	-0.406	-0.514	-1.297	0.01	0.006	0.017	0.016	-0.202331
LINK	AU2063202_AU2063201	affected	AU2063307	dad	sub	chr1:9741960	sub(C->T)	chr1:9741960:C:T	inter-coding_intronic	intron	CLSTN1							CLSTN1	NM_001009566_1	0	2628	-704	240	0	0	0	0	0	-4.95	-4.85	-0.1	-0.46	2.89	-3.35	-0.111	0.024	0.774	-0.408	0	0	0	0	-0.193443
LINK	AU1590202_AU1590203	affected	AU1590303		sub	chr1:9764504	sub(G->A)	chr1:9764504:G:A	inter-coding_intronic	intron	CLSTN1							CLSTN1	NM_001009566_1	0	16762	-7994	411	0	0	0	0	0	-3.56	-3.15	-0.41	-1.8	-1.82	0.02	0.22	0.291	0.24	0.06	0.005	0	0	0.432	-0.106843
LINK	AU1692202_AU1692201	affected	AU1692302		sub	chr1:9789909	sub(G->A)	chr1:9789909:G:A	inter-coding_intronic	intron	CLSTN1							CLSTN1	NM_001009566_1	0	50249	-16515	312	0	0	0	0	0	4.14	4.55	-0.41	-3.35	-1.92	-1.44	-0.467	-0.486	-0.593	0.15	0.005	0.013	0.034	0.359	-0.180026
LINK	AU1031202_AU1031201	affected	AU1031301		sub	chr1:9882855	sub(C->T)	chr1:9882855:C:T	peripheral	5'UTR-intron	CTNNBIP1							CTNNBIP1	NM_020248_1	0	5716	850	399	0	0	0	0	0	2.45	2.82	-0.37	-0.43	2.13	-2.56	-3.184	-2.915	-3.513	-3.472	0	0.001	0	0.001	-0.389308
LINK	AU1947202_AU1947201	affected	AU1947301		sub	chr1:9897323	sub(G->A)	chr1:9897323:G:A	peripheral	5'UTR-intron	CTNNBIP1							CTNNBIP1	NM_020248_1	0	26357	12772	321	0	0	0	0	0	3.24	3.58	-0.35	1.37	0.55	0.82	0.236	0.225	0.227	0.06	0.022	0.022	0.022	0.117	-0.07589
LINK	AU3913202_AU3913201	affected	AU3913302		sub	chr1:9923100	sub(G->A)	chr1:9923100:G:A	inter-coding_intronic	intron	LZIC							LZIC	NM_001316975_1	0	9533	-742	174	0	0	0	0.02	0.02	-3.48	-3.79	0.31	-4.39	-5.31	0.92	0.892	-0.132	0.113	-0.335	0.001	0.001	0.037	0.002	-0.058206
LINK	AU1376202_AU1376201	affected	AU1376302		sub	chr1:9954333	sub(C->T)	chr1:9954333:C:T	peripheral	5'UTR-intron	NMNAT1							NMNAT1	NM_001297779_1	0	28503	10818	120	0	0	0	0	0	2.5	2.24	0.25	1.58	2.2	-0.62	0.289	0.355	0.297	0.143	0.016	0.028	0.014	0.138	-0.002892
LINK	AU1510202_AU1510201	affected	AU1510301		sub	chr1:9981113	sub(A->C)	chr1:9981113:A:C	coding	missense	NMNAT1													0	0	0	0	0	-2.58	-2.98	0.4	0.17	0.64	-0.46	5.007	1.292	1.074	0.126	1	0.978	0.725	0.848	3.27504
LINK	AU1873202_AU1873201	affected	AU1873303		sub	chr1:9982024	sub(C->T)	chr1:9982024:C:T	inter-coding_intronic	intron	NMNAT1							NMNAT1	NM_001297778_1	0	1131	-277	192	0	0	0	0	0	-2.58	-2.6	0.02	-1.93	-0.94	-0.99	-4.53	-2.626	-4.418	0.143	0	0	0	0.013	-0.926612
LINK	AU1512202_AU1512201	affected	AU1512303		sub	chr1:9990269	sub(G->A)	chr1:9990269:G:A	intergenic	intergenic																									-0.24	-0.952	-0.439	-0.237	0	0	0	0.007	-0.227583
LINK	AU1686202_AU1686201	affected	AU1686303		sub	chr1:10074397	sub(T->A)	chr1:10074397:T:A	inter-coding_intronic	intron	UBE4B					1		UBE4B	NM_001105562_1	0	23247	2183	375	0	0	0	0	0	-0.93	-0.96	0.03	-1.27	-2.6	1.33	-0.066	-0.046	0.621	0.397	0.003	0.043	0.043	0.076	0.260761
LINK	AU1680202_AU1680201	affected	AU1680304		sub	chr1:10075054	sub(A->G)	chr1:10075054:A:G	inter-coding_intronic	intron	UBE4B					1		UBE4B	NM_001105562_1	0	23247	2840	402	0	0	0	0	0	-0.9	-5.09	4.18	-3.06	-3.25	0.19	-0.516	-1.607	-0.348	-0.472	0	0	0.002	0.106	0.03384
LINK	AU1770202_AU1770201	affected	AU1770302		sub	chr1:10107056	sub(A->G)	chr1:10107056:A:G	inter-coding_intronic	intron	UBE4B					1		UBE4B	NM_001105562_1	0	10876	473	147	0	0	0	0	0	3.32	-0.2	3.52	0.58	1.03	-0.44	-0.191	0.315	1.199	-0.378	0	0.283	0.831	0.033	0.151028
LINK	AU1648202_AU1648201	affected	AU1648301		sub	chr1:10144798	sub(G->A)	chr1:10144798:G:A	inter-coding_intronic	intron	UBE4B					1		UBE4B	NM_001105562_1	0	7735	-142	210	0.1	0	0	0	0.1	-1.73	-0.74	-0.98	3.1	2.87	0.24	-1.406	-0.351	-0.164	0.06	0	0.001	0.001	0.142	-0.349919
LINK	AU4235202_AU4235201	affected	AU4235301	dad	sub	chr1:10175077	sub(C->T)	chr1:10175077:C:T	inter-coding_intronic	intron	UBE4B					1		UBE4B	NM_001105562_1	0	7315	-3567	255	0	0	0	0	0	0.79	0.48	0.31	-0.98	-0.68	-0.31	0.09	-0.946	-0.021	0.33	0	0.001	0.005	0.008	-0.150752
LINK	AU2887202_AU2887201	affected	AU2887304		sub	chr1:10240816	sub(G->A)	chr1:10240816:G:A	inter-coding_intronic	intron	KIF1B							KIF1B	NM_001365951_1	0	23813	8382	144	0	0	0	0	0	3.47	-1.89	5.36	-6.07	-7.12	1.05	-0.189	0.422	0.368	0.06	0	0.003	0.004	0.158	-0.053181
LINK	AU2525202_AU2525201	affected	AU2525303		sub	chr1:10245016	sub(G->T)	chr1:10245016:G:T	inter-coding_intronic	intron	KIF1B							KIF1B	NM_001365951_1	0	23813	-11231	174	0	0	0	0	0	-5.82	-0.3	-5.52	-5.79	-0.3	-5.49	2.255	0.147	0.091	0.897	1	0.913	0.909	0.994	1.25996
LINK	AU1211202_AU1211201	affected	AU1211303		sub	chr1:10281071	sub(T->G)	chr1:10281071:T:G	inter-coding_intronic	intron	KIF1B							KIF1B	NM_001365951_1	0	3184	-1251	195	0	0	0	0	0	4.48	4.4	0.08	-0.14	1.94	-2.08	0.862	1.138	0.964	0.064	1	1	1	0.998	1.87411
LINK	AU1169202_AU1169201	affected	AU1169301	mom	sub	chr1:10285659	sub(T->A)	chr1:10285659:T:A	inter-coding_intronic	intron	KIF1B							KIF1B	NM_001365951_1	0	8549	3126	102	0	0	0	0	0	0.37	-0.45	0.82	2.01	1.88	0.13	0.748	0.2	0.144	0.037	0.022	0.131	0.04	0.054	0.523194
LINK	AU1242202_AU1242201	affected	AU1242304		sub	chr1:10288916	sub(C->G)	chr1:10288916:C:G	inter-coding_intronic	intron	KIF1B							KIF1B	NM_001365951_1	0	8549	-2166	228	0	0	0	0	0	-0.95	-0.93	-0.02	-0.5	-5.98	5.48	0.054	-0.057	-0.198	-0.979	0	0.004	0.004	0.02	0.067778
LINK	AU2129202_AU2129201	affected	AU2129301		sub	chr1:10389744	sub(G->A)	chr1:10389744:G:A	intergenic	intergenic																									0.531	0.591	0.521	0.06	0.073	0.011	0.012	0.381	0.186632
LINK	AU3301202_AU3301201	affected	AU3301302		sub	chr1:10407985	sub(G->C)	chr1:10407985:G:C	inter-coding_intronic	intron	PGD			1	1		1	PGD	NM_001304452_1	0	3792	-86	207	0	0	0	0.01	0.01	-5.5	-7.36	1.86	0.17	2.75	-2.58	-2.504	-1.297	-1.105	0.373	0	0	0	0.01	-0.60616
LINK	AU1031202_AU1031201	affected	AU1031301		sub	chr1:10449220	sub(C->T)	chr1:10449220:C:T	inter-coding_intronic	intron	CENPS-CORT							CENPS-CORT	NM_198544_1	0	10964	-2157	195	0	0	0	0	0	-5.93	-5.64	-0.29	-6.88	-6.96	0.08	-0.766	-0.424	-0.663	0.143	0.002	0.001	0.002	0.401	-0.203967
LINK	AU2997202_AU2997201	affected	AU2997302		sub	chr1:10452719	sub(G->T)	chr1:10452719:G:T	intergenic	intergenic																									2.216	0.067	0.003	0.865	0.912	0.001	0.001	0.471	1.39196
LINK	AU2998202_AU2998201	affected	AU2998303	dad	sub	chr1:10475885	sub(C->T)	chr1:10475885:C:T	inter-coding_intronic	intron	PEX14							PEX14	NM_004565_1	0	20272	883	108	0	0	0	0	0	-2.49	-2.8	0.31	-5.11	-5.01	-0.1	0.131	-0.346	0.014	-2.13	0	0	0	0.021	0.265716
LINK	AU1823202_AU1823201	affected	AU1823303	dad	sub	chr1:10482592	sub(C->G)	chr1:10482592:C:G	inter-coding_intronic	intron	PEX14							PEX14	NM_004565_1	0	20272	7590	216	0	0	0	0	0	-2.45	-2.49	0.04	-1.29	-1.12	-0.16	0.437	0.251	0.237	0.143	0.001	0.001	0.001	0.013	0.090539
LINK	AU0994202_AU0994201	affected	AU0994301		sub	chr1:10495979	sub(G->A)	chr1:10495979:G:A	inter-coding_intronic	intron	PEX14							PEX14	NM_004565_1	0	40892	658	225	0	0	0	0	0	-2.1	-1.94	-0.16	-1.82	-1.96	0.14	0.706	0.184	0.953	0.63	0.001	0.002	0.017	0.003	0.285197
LINK	AU005301_AU005302	affected	AU005304		sub	chr1:10505132	sub(C->T)	chr1:10505132:C:T	inter-coding_intronic	intron	PEX14							PEX14	NM_004565_1	0	40892	9811	219	0	0	0	0	0	2.14	2.12	0.02	-0.55	-0.25	-0.31	-0.458	-1.898	-1.828	0.143	0.001	0.188	0.007	0.434	-0.322143
LINK	AU1756202_AU1756201	affected	AU1756303		sub	chr1:10533794	sub(T->C)	chr1:10533794:T:C	inter-coding_intronic	intron	PEX14							PEX14	NM_004565_1	0	40892	-2419	138	0	0	0	0	0	-1.43	-1.41	-0.02	-3.05	-2.23	-0.82	2.798	0.206	0.153	0.991	1	1	1	1	2.144
LINK	AU1387202_AU1387201	affected	AU1387302		sub	chr1:10556351	sub(G->A)	chr1:10556351:G:A	inter-coding_intronic	intron	PEX14							PEX14	NM_004565_1	0	62941	20054	399	0	0	0	0	0	-2.08	-1.93	-0.16	-5.32	-1.65	-3.67	1.769	1.175	1.048	-0.045	0.011	0.226	0.574	0.003	0.325093
LINK	AU1871202_AU1871201	affected	AU1871302	dad	sub	chr1:10573576	sub(G->A)	chr1:10573576:G:A	inter-coding_intronic	intron	PEX14							PEX14	NM_004565_1	0	62941	-25662	96	0	0	0	0	0	-6.38	-6.17	-0.22	-1.21	-1.35	0.13	-0.065	-0.221	-0.238	-1.376	0.005	0.024	0.02	0.029	-0.069441
LINK	AU2636202_AU2636201	affected	AU2636302		sub	chr1:10573576	sub(G->A)	chr1:10573576:G:A	inter-coding_intronic	intron	PEX14							PEX14	NM_004565_1	0	62941	-25662	96	0	0	0	0	0	-6.38	-6.17	-0.22	-1.21	-1.35	0.13	-0.065	-0.221	-0.238	-1.376	0.005	0.024	0.02	0.029	-0.069441
LINK	AU1088202_AU1088201	affected	AU1088302		sub	chr1:10615549	sub(G->A)	chr1:10615549:G:A	inter-coding_intronic	intron	PEX14							PEX14	NM_004565_1	0	18966	-2783	333	0	0	0	0	0	3.78	3.88	-0.1	-0.01	-1.33	1.32	1.516	-0.024	-0.002	-0.499	0.028	0.001	0.001	0.001	0.180638
LINK	AU3760202_AU3760201	affected	AU3760303		sub	chr1:10628931	sub(G->A)	chr1:10628931:G:A	inter-coding_intronic	intron	PEX14							PEX14	NM_004565_1	0	2168	-600	408	0	0	0.03	0	0.03	3.19	3.56	-0.37	4.1	2.78	1.32	-0.26	0.025	0.784	0.373	0	0.353	0.029	0.003	0.227535
LINK	AU0178202_AU0178201	affected	AU0178301	dad	sub	chr1:10643115	sub(G->T)	chr1:10643115:G:T	inter-coding_intronic	intron	CASZ1	1			1		1	CASZ1	NM_001079843_1	0	160	45	1083	0	0	0.01	0	0.01	-3.31	-5.78	2.46	0.39	-1.46	1.84	0.358	-1.032	-0.826	-1.036	0.001	0	0	0.008	-0.007473
LINK	AU1102202_AU1102201	affected	AU1102303		sub	chr1:10727086	sub(G->A)	chr1:10727086:G:A	peripheral	5'UTR-intron	CASZ1	1			1		1	CASZ1	NM_001079843_1	0	55157	-21542	306	0	0	0	0	0	-3.44	-3.14	-0.29	-2.92	-3.74	0.82	0.074	0.183	0.9	0.63	0	0.005	0.005	0.013	0.345086
LINK	AU2176202_AU2176201	affected	AU2176303		sub	chr1:10739843	sub(G->C)	chr1:10739843:G:C	peripheral	5'UTR-intron	CASZ1	1			1		1	CASZ1	NM_001079843_1	0	55157	20858	339	0	0	0	0	0	0.8	-3.27	4.07	1	-3.73	4.73	-0.177	-0.305	-0.401	-0.868	0	0.001	0	0	-0.120199
LINK	AU2397202_AU2397201	affected	AU2397302	dad	sub	chr1:10760151	sub(T->C)	chr1:10760151:T:C	peripheral	5'UTR-intron	CASZ1	1			1		1	CASZ1	NM_001079843_1	0	55157	550	165	0	0	0	0	0	4.01	1.37	2.63	1.2	-1.26	2.45	0.041	0.14	-0.334	-0.342	0.001	0.006	0	0.046	-0.039315
LINK	AU2139202_AU2139201	affected	AU2139305		sub	chr1:10769937	sub(G->C)	chr1:10769937:G:C	peripheral	5'UTR-intron	CASZ1	1			1		1	CASZ1	NM_001079843_1	0	35707	-9080	195	0	0	0	0	0	-0.11	-1.32	1.21	0.38	-3.11	3.5	1.626	0.587	0.64	0.15	0.868	0.062	0.137	0.055	0.769097
LINK	AU3900202_AU3900201	affected	AU3900301		sub	chr1:10793545	sub(A->T)	chr1:10793545:A:T	peripheral	5'UTR-intron	CASZ1	1			1		1	CASZ1	NM_001079843_1	0	35707	3019	228	0	0	0	0	0	1.94	-4.76	6.7	-5.53	-5.01	-0.52	4.491	1.301	1.01	0.722	1	1	1	1	2.34439
LINK	AU1510202_AU1510201	affected	AU1510303		sub	chr1:10821919	sub(C->T)	chr1:10821919:C:T	intergenic	intergenic																									0.526	0.39	0.332	0.143	0.002	0.001	0.001	0.029	0.025267
LINK	AU1756202_AU1756201	affected	AU1756303	dad	sub	chr1:10824134	sub(G->A)	chr1:10824134:G:A	intergenic	intergenic																									0.305	1.062	1.048	0.63	0.001	0.03	0.099	0.025	-0.074686
LINK	AU3295202_AU3295201	affected	AU3295303		del	chr1:10917679	del(4)	chr1:10917678:AAAGG:A	intergenic	intergenic																									-0.651	-1.759	-1.37	0.066	0.001	0	0.001	0.072	-0.026513
LINK	AU1443202_AU1443201	affected	AU1443304		ins	chr1:10992135	ins(AAGA)	chr1:10992134:G:GAAGA	intergenic	intergenic																									-0.01	0.288	0.459	0.066	0.504	0.04	0.002	0.036	0.299138
LINK	AU3154202_AU3154201	affected	AU3154301		sub	chr1:11030398	sub(A->T)	chr1:11030398:A:T	inter-coding_intronic	intron	MASP2					1	1	MASP2	NM_006610_1	0	498	-148	165	0	0	0	0	0	-5.28	-5	-0.28	-3.67	-4.66	0.99	2.175	1.288	1.088	1.062	0.971	1	1	1	1.9397
LINK	AU1762202_AU1762201	affected	AU1762301		sub	chr1:11059035	sub(C->T)	chr1:11059035:C:T	inter-coding_intronic	intron	SRM							SRM	NM_003132_1	0	333	-143	312	0.03	0	0.05	0	0.05	3.2	4.18	-0.98	-0.94	2.35	-3.29	1.07	0.728	0.695	0.493	0.001	0.288	0.42	0.469	0.631863
LINK	AU1454202_AU1454201	affected	AU1454302		sub	chr1:11098871	sub(T->A)	chr1:11098871:T:A	inter-coding_intronic	intron	EXOSC10					1		EXOSC10	NM_001001998_1	0	1565	-715	270	0	0	0	0	0	-1.9	-2.26	0.37	-7.51	-7.11	-0.39	-0.167	0.604	0.707	0.062	0.004	0.019	0.024	0.413	0.53207
LINK	AU2495202_AU2495201	affected	AU2495301		del	chr1:11125569	del(1)	chr1:11125568:TA:T	inter-coding_intronic	intron	MTOR		1			1		MTOR	NM_004958_1	-1	1989	-936	108	0	0	0	0	0	1.9	3.59	-1.7	-2.13	-2.1	-0.03	-0.079	0.802	0.736	0.519	0	0.025	0.007	0.005	0.236259
LINK	AU1005202_AU1005201	affected	AU1005302		sub	chr1:11127682	sub(G->A)	chr1:11127682:G:A	coding	missense	MTOR		1			1								0	0	0	0	0	-1.09	-1.4	0.31	-2.81	-2.19	-0.62	9.564	1.176	1.048	0.917	1	1	0.998	1	4.45632
LINK	AU0947202_AU0947201	affected	AU0947301		sub	chr1:11140044	sub(C->T)	chr1:11140044:C:T	inter-coding_intronic	intron	MTOR		1			1		MTOR	NM_004958_1	0	4990	-386	195	0	0	0	0	0	-0.3	-2.35	2.05	-3.51	-0.95	-2.56	-0.679	-0.459	-0.595	0.057	0.005	0.008	0.006	0.239	-0.108407
LINK	AU1212202_AU1212201	affected	AU1212301		sub	chr1:11161017	sub(G->A)	chr1:11161017:G:A	inter-coding_intronic	intron	MTOR		1			1		MTOR	NM_004958_1	0	10151	-3726	567	0	0	0	0	0	-4.96	-3.76	-1.19	-7.58	-7.41	-0.17	-1.18	-1.186	-1.183	0.06	0.088	0.101	0.105	0.367	-0.237002
LINK	AU1922202_AU1922201	affected	AU1922301		sub	chr1:11198936	sub(T->C)	chr1:11198936:T:C	inter-coding_intronic	intron	MTOR		1			1		MTOR	NM_004958_1	0	31741	322	147	0	0	0	0	0	2.33	1.35	0.98	2.62	1.23	1.39	-0.059	-0.179	-0.348	0.054	0	0.001	0.001	0.001	0.051667
LINK	AU1873202_AU1873201	affected	AU1873303	dad	sub	chr1:11234370	sub(C->A)	chr1:11234370:C:A	inter-coding_intronic	intron	MTOR		1			1		MTOR	NM_004958_1	0	3578	-105	186	0	0	0	0.02	0.02	-1.83	0.41	-2.24	0.57	3.41	-2.85	-0.534	-0.701	-0.814	-0.604	0	0	0	0	-0.407873
LINK	AU062001_AU062002	affected	AU062003		sub	chr1:11243801	sub(T->C)	chr1:11243801:T:C	inter-coding_intronic	intron	MTOR		1			1		MTOR	NM_004958_1	0	4325	-501	72	0	0	0	0	0	-3.62	-4.57	0.95	1.32	-5.16	6.48	-0.089	-0.035	-0.003	0.397	0	0.005	0.007	0.046	-0.011431
LINK	AU1323202_AU1323201	affected	AU1323302	dad	sub	chr1:11253170	sub(C->T)	chr1:11253170:C:T	inter-coding_intronic	intron	MTOR		1			1		MTOR	NM_004958_1	0	5745	669	111	0	0.04	0	0.07	0.07	-0.33	-1.92	1.59	-2.65	-2.22	-0.43	-0.24	-0.274	-1.224	-1.142	0	0	0	0	-0.193072
LINK	AU1429202_AU1429201	affected	AU1429304		sub	chr1:11332017	sub(C->T)	chr1:11332017:C:T	intergenic	intergenic																									-1.227	-0.237	-0.31	0.143	0	0.003	0.002	0.067	-0.268835
LINK	AU1629202_AU1629201	affected	AU1629302	dad	sub	chr1:11365045	sub(T->C)	chr1:11365045:T:C	intergenic	intergenic																									0.308	0.423	0.361	0.158	0.018	0.015	0.02	0.078	0.1498
LINK	AU2139202_AU2139201	affected	AU2139303	dad	sub	chr1:11382280	sub(G->A)	chr1:11382280:G:A	intergenic	intergenic																									-0.862	-0.337	-0.484	0.15	0	0.001	0.001	0.014	-0.236639
LINK	AU2725202_AU2725201	affected	AU2725301	dad	sub	chr1:11447623	sub(C->T)	chr1:11447623:C:T	intergenic	intergenic																									-0.1	-0.18	-0.242	0.143	0	0.001	0.001	0.006	-0.117583
LINK	AU1951202_AU1951201	affected	AU1951304		sub	chr1:11449122	sub(G->C)	chr1:11449122:G:C	intergenic	intergenic																									-0.782	0.174	-0.371	-0.54	0	0.009	0	0	-0.148491
LINK	AU2075202_AU2075201	affected	AU2075301	dad	sub	chr1:11461316	sub(G->A)	chr1:11461316:G:A	intergenic	intergenic																									-0.17	-0.194	-0.773	0.63	0	0.001	0	0.01	-0.16511
LINK	AU2525202_AU2525201	affected	AU2525303	dad	sub	chr1:11651569	sub(G->A)	chr1:11651569:G:A	inter-coding_intronic	intron	FBXO2							FBXO2	NM_012168_1	0	3485	-735	171	0	0	0	0	0	-3.18	-2.85	-0.33	-3.77	-3.79	0.02	-2.227	-2.776	-2.066	-1.046	0	0	0	0.009	-0.432155
LINK	AU1882202_AU1882201	affected	AU1882301		ins	chr1:11674308	ins(AAT)	chr1:11674307:A:AAAT	peripheral	3'UTR	FBXO6													0	0	0	0	0	-4.57	-4.57	0	-4.54	-4.54	0	0.539	0.338	0.288	0.167	0.021	0.096	0.006	0.35	0.181616
LINK	AU3858202_AU3858201	affected	AU3858302		sub	chr1:11691425	sub(G->A)	chr1:11691425:G:A	peripheral	5'UTR	MAD2L2													0	0	0.05	0	0.05	1.07	0.76	0.31	3.6	2.79	0.82	0.054	1.063	0.886	0.809	0.116	0.991	0.976	0.994	1.82831
LINK	AU2032202_AU2032201	affected	AU2032301	mom	del	chr1:11723406	del(2)	chr1:11723405:GTC:G	intergenic	intergenic																									0.179	-0.174	-0.218	-1.276	0	0.001	0.001	0.013	-0.039791
LINK	AU3861202_AU3861201	affected	AU3861302	dad	sub	chr1:11736632	sub(G->T)	chr1:11736632:G:T	inter-coding_intronic	intron	AGTRAP		1			1		AGTRAP	NM_001040196_1	0	9568	397	927	0	0	0	0	0	-5.08	-4.68	-0.4	-4.91	-2.22	-2.69	-3.569	-1.73	-2.269	0.63	0	0	0	0.003	-0.207487
LINK	AU1741202_AU1741201	affected	AU1741304		ins	chr1:11742485	ins(TTTC)	chr1:11742484:T:TTTTC	inter-coding_intronic	intron	AGTRAP		1			1		AGTRAP	NM_001040196_1	4	9568	-3318	279	0	0	0	0	0	-8.09	-8.09	0	-11.25	-11.25	0	0.587	-0.855	-0.424	0.062	0	0	0	0.132	0.167137
LINK	AU2881202_AU2881201	affected	AU2881302		sub	chr1:11746245	sub(C->T)	chr1:11746245:C:T	inter-coding_intronic	intron	AGTRAP		1			1		AGTRAP	NM_001040196_1	0	1217	22	420	0	0	0.06	0	0.06	-3.85	-3.87	0.02	1.11	0.29	0.82	-2.405	-0.793	-0.972	0.143	0	0	0	0.008	-0.22999
LINK	AU3790202_AU3790201	affected	AU3790301		sub	chr1:11762223	sub(C->T)	chr1:11762223:C:T	peripheral	5'UTR	C1orf167													0	0	0	0	0	-1.39	-1.16	-0.23	-0.86	-0.76	-0.1	0.294	-1.878	0.611	0.823	0	0.01	0.088	0.002	1.03209
LINK	AU1187202_AU1187201	affected	AU1187302		sub	chr1:11768182	sub(A->G)	chr1:11768182:A:G	coding	synonymous	C1orf167													0	0	0	0	0	-0.18	-0.34	0.16	0.91	1.15	-0.24	-0.28	0.135	0.161	0.063	0	0.001	0.006	0.014	0.333086
LINK	AU1091202_AU1091201	affected	AU1091305		sub	chr1:11768892	sub(C->T)	chr1:11768892:C:T	inter-coding_intronic	intron	C1orf167							C1orf167	NM_001010881_1	0	698	-81	405	0.01	0	0	0	0.01	-2.03	-1.62	-0.41	-4.46	-3.03	-1.44	-0.952	0.912	0.031	0.493	0	0.004	0.001	0.01	-0.163963
LINK	AU2569202_AU2569201	affected	AU2569303		sub	chr1:11804016	sub(T->A)	chr1:11804016:T:A	peripheral	5'UTR-intron	MTHFR							MTHFR	NM_005957_1	0	2759	-887	171	0	0	0	0	0	-3.38	1.71	-5.09	-0.61	0.91	-1.51	-0.277	-0.2	0.134	-0.164	0	0.029	0.051	0.012	0.687878
LINK	AU1629202_AU1629201	unaffected	AU1629301		sub	chr1:11829827	sub(A->G)	chr1:11829827:A:G	inter-coding_intronic	intron	CLCN6					1		CLCN6	NM_001286_1	0	4193	505	684	0	0	0	0.06	0.06	-0.61	-0.91	0.3	-1.01	-3.57	2.56	-3.233	-1.636	-1.919	0.423	0	0.001	0.001	0.097	-0.487431
LINK	AU1821202_AU1821201	affected	AU1821302		sub	chr1:11847842	sub(G->A)	chr1:11847842:G:A	intergenic	intergenic																									1.944	1.176	1.048	0.917	0.979	0.034	0.014	0.019	1.0552
LINK	AU1282202_AU1282201	affected	AU1282302		sub	chr1:11851497	sub(G->A)	chr1:11851497:G:A	intergenic	intergenic																									-0.031	0.439	0.366	0.06	0.001	0.027	0.151	0.404	0.135851
LINK	AU0965202_AU0965201	affected	AU0965303		sub	chr1:11907160	sub(G->A)	chr1:11907160:G:A	intergenic	intergenic																									-0.836	-2.44	-1.777	-1.242	0	0	0	0.008	-0.338116
LINK	AU2070202_AU2070201	affected	AU2070304	mom	sub	chr1:11933981	sub(G->A)	chr1:11933981:G:A	intergenic	intergenic																									0.365	0.434	0.363	0.15	0.003	0.002	0.003	0.014	0.092363
LINK	AU2063202_AU2063201	affected	AU2063306		sub	chr1:11946900	sub(C->A)	chr1:11946900:C:A	inter-coding_intronic	intron	PLOD1							PLOD1	NM_001316320_1	0	3314	-1076	267	0	0	0.02	0	0.02	1.59	1.91	-0.33	-1.62	-1.64	0.02	0.299	0.395	0.326	0.143	0.044	0.045	0.096	0.088	-0.019086
LINK	AU1820212_AU1820211	affected	AU1820312		sub	chr1:11983804	sub(A->C)	chr1:11983804:A:C	peripheral	5'UTR-intron	MFN2							MFN2	NM_014874_1	0	7051	1690	90	0	0	0	0	0	-3.25	0.4	-3.65	4.47	4.29	0.18	0.536	0.25	0.105	-0.172	0.006	0	0.001	0.004	0.269905
LINK	AU037001_AU037002	affected	AU037003		sub	chr1:12039410	sub(C->T)	chr1:12039410:C:T	intergenic	intergenic																									-1.693	-0.557	-0.786	0.143	0	0.002	0.003	0.459	-0.362182
LINK	AU3101202_AU3101201	affected	AU3101301	dad	sub	chr1:12108239	sub(C->T)	chr1:12108239:C:T	inter-coding_intronic	intron	TNFRSF8	1			1			TNFRSF8	NM_001243_1	0	5035	-1327	156	0	0	0	0	0	-1.81	-1.48	-0.33	-2.59	-1.42	-1.17	-2.658	-2.17	-2.044	-1.794	0	0	0.003	0.004	-0.644725
LINK	AU2636202_AU2636201	affected	AU2636301	dad	sub	chr1:12128157	sub(T->A)	chr1:12128157:T:A	inter-coding_intronic	intron	TNFRSF8	1			1			TNFRSF8	NM_001243_1	0	9352	1921	270	0	0	0	0	0	-3.84	-3.47	-0.37	-7.34	-6.51	-0.83	-0.878	-0.465	-0.665	-0.701	0	0	0	0.003	0.043737
LINK	AU057901_AU057902	unaffected	AU057903		sub	chr1:12196760	sub(A->G)	chr1:12196760:A:G	inter-coding_intronic	intron	TNFRSF1B					1		TNFRSF1B	NM_001066_1	0	7349	2142	408	0	0	0	0	0	0.46	6.45	-6	-5.4	-6.65	1.25	-0.364	-0.429	-0.045	0.167	0	0.002	0.02	0.509	0.433253
LINK	AU2525202_AU2525201	affected	AU2525301		sub	chr1:12266574	sub(A->T)	chr1:12266574:A:T	inter-coding_intronic	intron	VPS13D		1		1	1		VPS13D	NM_015378_1	0	4801	-307	204	0	0	0	0	0	2.96	2.93	0.03	-1.41	-1.28	-0.13	0.504	0.851	0.756	0.167	0.365	0.88	0.866	0.393	0.632545
LINK	AU3779202_AU3779201	affected	AU3779301		sub	chr1:12342288	sub(A->G)	chr1:12342288:A:G	inter-coding_intronic	intron	VPS13D		1		1	1		VPS13D	NM_015378_1	0	1014	403	204	0	0	0	0	0	-0.92	-1.75	0.83	-4.2	-6.97	2.77	-1.589	-1.402	-1.719	0.063	0	0	0	0	-0.33611
LINK	AU3859202_AU3859201	affected	AU3859302,AU3859303		sub	chr1:12406832	sub(G->A)	chr1:12406832:G:A	inter-coding_intronic	intron	VPS13D		1		1	1		VPS13D	NM_015378_1	0	11114	2859	318	0	0	0	0	0	0.19	0.47	-0.28	2.07	1.94	0.13	3.252	1.176	1.048	0.917	1	0.998	1	0.979	1.63644
LINK	AU2592202_AU2592201	affected	AU2592301		sub	chr1:12483020	sub(T->C)	chr1:12483020:T:C	inter-coding_intronic	intron	VPS13D		1		1	1		VPS13D	NM_015378_1	0	37104	-14480	60	0	0	0	0	0	-2.52	-3.57	1.05	-5.57	-5.95	0.38	-0.401	0.17	0.079	-0.221	0	0	0.001	0	0.017802
LINK	AU0958202_AU0958201	unaffected	AU0958302		sub	chr1:12505323	sub(C->T)	chr1:12505323:C:T	inter-coding_intronic	intron	VPS13D		1		1	1		VPS13D	NM_015378_1	0	9222	-1530	609	0	0	0	0	0	-3.58	-3.17	-0.41	-5.19	-5.08	-0.11	-0.113	-1.96	-2.283	-0.032	0	0	0	0.001	-0.196586
LINK	AU2112202_AU2112201	affected	AU2112303	dad	sub	chr1:12535470	sub(G->A)	chr1:12535470:G:A	intergenic	intergenic																									-0.113	0.285	0.247	0.15	0	0.137	0.19	0.191	-0.005932
LINK	AU4033202_AU4033201	affected	AU4033303	dad	sub	chr1:12599257	sub(G->C)	chr1:12599257:G:C	inter-coding_intronic	intron	DHRS3							DHRS3	NM_004753_1	0	36488	17897	234	0	0	0	0	0	-2.77	-2.55	-0.22	0.79	-1.78	2.58	-0.938	-0.15	-0.221	0.917	0	0.001	0.001	0.002	-0.053771
LINK	AU1312202_AU1312201	affected	AU1312303	dad	sub	chr1:12611094	sub(G->C)	chr1:12611094:G:C	inter-coding_intronic	intron	DHRS3							DHRS3	NM_004753_1	0	36488	6060	315	0	0	0	0	0	-1.02	-0.82	-0.2	2.12	2.29	-0.17	1.802	0.975	0.784	0.373	0.012	0.085	0.774	0.149	0.738859
LINK	AU2887202_AU2887201	affected	AU2887303		sub	chr1:12680234	sub(G->T)	chr1:12680234:G:T	intergenic	intergenic																									-0.067	-1.846	-2.172	-1.749	0.001	0.001	0.003	0.037	-0.155767
LINK	AU025801_AU025802	affected	AU025803		sub	chr1:12725355	sub(G->A)	chr1:12725355:G:A	coding	missense	AADACL3													0	0	0	0	0	2.14	1.5	0.64	-0.53	-0.33	-0.19	6.296	1.075	0.998	0.917	1	0.328	0.03	0.356	3.63228
LINK	AU1882202_AU1882201	affected	AU1882302		sub	chr1:12740039	sub(A->T)	chr1:12740039:A:T	intergenic	intergenic																									0.332	0.476	0.373	0.167	0.033	0.05	0.048	0.457	0.115897
LINK	AU3907202_AU3907201	affected	AU3907301	dad	sub	chr1:12801137	sub(T->G)	chr1:12801137:T:G	intergenic	intergenic																									0.171	0.264	0.213		0.013	0.003	0.005		0.064466
LINK	AU2725202_AU2725201	affected	AU2725302		sub	chr1:12856980	sub(G->A)	chr1:12856980:G:A	intergenic	intergenic																									-0.727	-1.201	-0.366	0.15	0	0	0.001	0.159	-0.098396
LINK	AU1905202_AU1905201	unaffected	AU1905304		sub	chr1:13234874	sub(C->T)	chr1:13234874:C:T	intergenic	intergenic																									0.187	0.238	0.218	0.143	0.016	0.012	0.023	0.043	0.383055
LINK	AU3368202_AU3368201	affected	AU3368301	dad	sub	chr1:13244502	sub(T->C)	chr1:13244502:T:C	intergenic	intergenic																									-1.752	-1.692	-1.019	0.062	0	0	0.001	0.198	-0.074958
LINK	AU1894203_AU1894201	affected	AU1894302		sub	chr1:13318448	sub(T->A)	chr1:13318448:T:A	coding	missense	PRAMEF15													0.01	0	0	0	0.01	2.39	4.13	-1.74	0.61	-0.9	1.51	0.207	0.522	0.462	0.491	0.001	0.003	0.017	0.067	2.1193
LINK	AU1047202_AU1047201	affected	AU1047302	mom	sub	chr1:13382755	sub(G->C)	chr1:13382755:G:C	intergenic	intergenic																									0.123	0.188	0.122	0.06	0.066	0.012	0.068	0.061	0.09328
LINK	AU054501_AU054502	affected	AU054504		sub	chr1:13405815	sub(G->A)	chr1:13405815:G:A	intergenic	intergenic																									-0.821	0.264	-0.456	0.15	0.005	0.005	0.003	0.03	-0.144336
LINK	AU054501_AU054502	affected	AU054504		sub	chr1:13405837	sub(T->C)	chr1:13405837:T:C	intergenic	intergenic																									-1.998	-2.003	-2.892	-1.276	0.031	0.006	0.001	0.022	-0.247154
LINK	AU3381202_AU3381201	affected	AU3381302	dad	sub	chr1:13411765	sub(A->T)	chr1:13411765:A:T	peripheral	5'UTR-intron	PRAMEF20							PRAMEF20	NM_001099852_1	0	5807	1221	246	0	0	0	0	0	-1.81	-1.85	0.03	1.05	2.88	-1.83	0.228	-0.494	-1.118	0.167	0.137	0.018	0.005	0.144	0.363872
LINK	AU1650202_AU1650201	affected	AU1650304		sub	chr1:13418198	sub(C->T)	chr1:13418198:C:T	coding	missense	PRAMEF20													0	0	0	0	0	4.88	4.63	0.25	4.05	3.57	0.48	-0.287	-1.583	-2.06	-1.936	0	0	0	0	0.722405
LINK	AU2248202_AU2248201	affected	AU2248301	dad	sub	chr1:13420635	sub(C->T)	chr1:13420635:C:T	inter-coding_intronic	intron	PRAMEF20							PRAMEF20	NM_001099852_1	0	1997	-62	672	0	0	0	0	0	-1.27	-1.52	0.25	-9.02	-9.55	0.53	-2.316	-0.149	-0.107	0.143	0	0.002	0.002	0.01	-0.331452
LINK	AU1047202_AU1047201	affected	AU1047302		sub	chr1:13422089	sub(A->C)	chr1:13422089:A:C	intergenic	intergenic																									-0.457	-0.064	-0.112	-0.691	0	0.001	0.002	0.001	0.050486
LINK	AU1047202_AU1047201	affected	AU1047302		sub	chr1:13422100	sub(G->A)	chr1:13422100:G:A	intergenic	intergenic																									-1.272	-1.355	-1.786	-0.497	0	0	0	0.002	-0.121606
LINK	AU037901_AU037902	affected	AU037906		sub	chr1:13503893	sub(G->A)	chr1:13503893:G:A	inter-coding_intronic	intron	LRRC38							LRRC38	NM_001010847_1	0	36864	9070	345	0	0	0	0.01	0.01	-1.25	-0.96	-0.29	3.71	4.33	-0.62	-1.428	-0.776	-0.764	-1.907	0	0.002	0	0	-0.055224
LINK	AU1365202_AU1365201	affected	AU1365301		sub	chr1:13504470	sub(C->T)	chr1:13504470:C:T	inter-coding_intronic	intron	LRRC38							LRRC38	NM_001010847_1	0	36864	8493	354	0	0	0	0	0	2.72	2.83	-0.11	1.59	2.02	-0.43	-0.124	-0.249	0.469	0.351	0.001	0.017	0.015	0.01	0.044442
LINK	AU2372202_AU2372201	affected	AU2372303		sub	chr1:13555766	sub(G->A)	chr1:13555766:G:A	intergenic	intergenic																									-0.074	0.421	0.363	0.589	0	0.004	0.005	0.739	-0.026668
LINK	AU1182202_AU1182201	affected	AU1182302	dad	sub	chr1:13566297	sub(T->C)	chr1:13566297:T:C	intergenic	intergenic																										0.094	0.063			0.248	0.178		0.028221
LINK	AU1417202_AU1417201	affected	AU1417303	dad	sub	chr1:13578147	sub(C->T)	chr1:13578147:C:T	intergenic	intergenic																									-0.274	0.08	-0.505	0.493	0	0.003	0.001	0.861	-0.038735
LINK	AU3729202_AU3729201	affected	AU3729301		sub	chr1:13648486	sub(G->A)	chr1:13648486:G:A	intergenic	intergenic																									0.531	0.223	0.159	0.06	0.003	0.155	0.089	0.144	0.022274
LINK	AU1937202_AU1937201	affected,unaffected	AU1937304,AU1937308		sub	chr1:13669717	sub(C->T)	chr1:13669717:C:T	intergenic	intergenic																									0.305	0.39	0.327	0.143	0.101	0.031	0.141	0.401	-0.010028
LINK	AU005301_AU005302	affected	AU005304		sub	chr1:13926268	sub(C->G)	chr1:13926268:C:G	intergenic	intergenic																									-0.106	0.94	0.79	0.598	0	0.037	0.005	0.131	0.125192
LINK	AU2317202_AU2317201	affected	AU2317302	mom	sub	chr1:14017714	sub(A->T)	chr1:14017714:A:T	intergenic	intergenic																									0.396	1.312	1.199	0.423	0	0.611	0.859	0.129	0.697327
LINK	AU2036202_AU2036201	affected	AU2036301		sub	chr1:14034239	sub(C->T)	chr1:14034239:C:T	intergenic	intergenic																									-0.054	0.877	0.789	0.033	0	0.061	0.121	0.007	-0.099539
LINK	AU2070202_AU2070201	affected	AU2070303		sub	chr1:14080292	sub(A->G)	chr1:14080292:A:G	intergenic	intergenic																									-0.244	0.976	0.075	-0.389	0	0.009	0.002	0.005	0.076601
LINK	AU1169202_AU1169201	affected	AU1169302		sub	chr1:14144943	sub(A->C)	chr1:14144943:A:C	intergenic	intergenic																									0.644	0.741	0.756	0.167	0.002	0.004	0.002	0.031	0.14888
LINK	AU3861202_AU3861201	affected	AU3861302	dad	sub	chr1:14175197	sub(G->C)	chr1:14175197:G:C	intergenic	intergenic																									-0.793	0.296	-0.744	-1.242	0.003	0.008	0.003	0.126	-0.289832
LINK	AU2397202_AU2397201	affected	AU2397304		ins	chr1:14283072	ins(C)	chr1:14283071:A:AC	intergenic	intergenic																									0.083	-0.182	-0.139	1.062	0.638	0.885	0.776	0.638	0.424261
LINK	AU3636202_AU3636201	affected	AU3636301		sub	chr1:14393722	sub(A->G)	chr1:14393722:A:G	noncoding	non-coding-intron	KAZN-AS1							KAZN-AS1	NR_149058_1	0	27916	-2144	243	0	0	0	0	0	2.98	2.65	0.33	-2.92	-3.02	0.1	0.437	-0.703	-0.029	-0.333	0.005	0.003	0.047	0.269	0.027399
LINK	AU1102202_AU1102201	affected	AU1102301		sub	chr1:14452493	sub(A->G)	chr1:14452493:A:G	intergenic	intergenic																									-0.043	1.097	0.867	0.423	0	0.503	0.444	0.153	0.234662
LINK	AU3347202_AU3347201	affected	AU3347303		sub	chr1:14489421	sub(T->C)	chr1:14489421:T:C	intergenic	intergenic																									-0.361	0.43	0.368	0.158	0.3	0.492	0.613	0.162	0.645319
LINK	AU1778202_AU1778201	affected	AU1778304		sub	chr1:14578511	sub(G->A)	chr1:14578511:G:A	intergenic	intergenic																									-0.116	-0.21	-0.801	-1.657	0.929	0.994	0.954	0.843	1.18602
LINK	AU1933202_AU1933201	affected	AU1933301		sub	chr1:14604467	sub(G->A)	chr1:14604467:G:A	inter-coding_intronic	intron	KAZN		1	1		1	1	KAZN	NM_201628_1	0	361461	5244	228	0	0	0	0	0	-1.39	-1.28	-0.11	-3.12	-0.56	-2.56	-0.257	0.19	-0.285	-0.03	0	0.001	0	0.001	-0.137321
LINK	AU3861202_AU3861201	affected	AU3861302		sub	chr1:14629662	sub(G->C)	chr1:14629662:G:C	inter-coding_intronic	intron	KAZN		1	1		1	1	KAZN	NM_201628_1	0	361461	30439	417	0	0	0	0	0	1.72	1.74	-0.02	-6.29	-3.67	-2.62	-0.263	-1.839	-1.275	-0.499	0	0	0	0.004	-0.207795
LINK	AU3368202_AU3368201	affected	AU3368302		sub	chr1:14704284	sub(C->T)	chr1:14704284:C:T	inter-coding_intronic	intron	KAZN		1	1		1	1	KAZN	NM_201628_1	0	361461	105061	207	0	0	0	0	0	4.9	5.25	-0.35	-0.64	-0.33	-0.31	-0.477	-0.077	-0.095	0.356	0	0	0	0.003	-0.154954
LINK	AU1404202_AU1404201	affected	AU1404301	mom	sub	chr1:14712496	sub(C->T)	chr1:14712496:C:T	inter-coding_intronic	intron	KAZN		1	1		1	1	KAZN	NM_201628_1	0	361461	113273	228	0	0	0	0	0	-0.55	0.17	-0.72	3.4	-0.7	4.1	1.066	1.026	0.852	0.598	0.166	0.645	0.644	0.083	0.357954
LINK	AU1700202_AU1700201	affected	AU1700302		sub	chr1:14717393	sub(G->A)	chr1:14717393:G:A	inter-coding_intronic	intron	KAZN		1	1		1	1	KAZN	NM_201628_1	0	361461	118170	252	0	0	0	0	0	-0.83	-0.39	-0.44	-1.18	-1.16	-0.01	0.444	0.039	0.034	0.576	0	0.001	0	0.003	-0.052691
LINK	AU1509202_AU1509201	affected	AU1509301		sub	chr1:14728902	sub(G->A)	chr1:14728902:G:A	inter-coding_intronic	intron	KAZN		1	1		1	1	KAZN	NM_201628_1	0	361461	129679	126	0	0	0	0	0	-2.71	-3.23	0.52	-3.58	-4.9	1.32	-0.324	-0.847	-1.138	-1.242	0.002	0	0	0.146	-0.314331
LINK	AU1932202_AU1932201	affected	AU1932301		sub	chr1:14730767	sub(T->C)	chr1:14730767:T:C	inter-coding_intronic	intron	KAZN		1	1		1	1	KAZN	NM_201628_1	0	361461	131544	306	0	0	0	0	0	-3.14	-3.48	0.35	-4.6	-4.09	-0.51	-0.375	0.029	-0.382	-0.249	0	0.02	0.185	0.05	0.232627
LINK	AU2157202_AU2157201	affected	AU2157301	dad	sub	chr1:14735672	sub(G->A)	chr1:14735672:G:A	inter-coding_intronic	intron	KAZN		1	1		1	1	KAZN	NM_201628_1	0	361461	136449	354	0.02	0	0	0	0.02	3.08	1.45	1.63	-1.96	0.49	-2.45	0.606	0.026	-0.093	-1.044	0.993	0.038	0.017	0.005	0.632904
LINK	AU1072202_AU1072201	affected	AU1072302	dad	sub	chr1:14738661	sub(G->A)	chr1:14738661:G:A	inter-coding_intronic	intron	KAZN		1	1		1	1	KAZN	NM_201628_1	0	361461	139438	180	0	0	0	0	0	0.72	0.93	-0.22	-3.27	-2	-1.26	-0.816	-1.594	-1.072	-0.237	0	0	0	0.001	-0.275018
LINK	AU009201_AU009202	affected	AU009206		sub	chr1:14775177	sub(A->G)	chr1:14775177:A:G	inter-coding_intronic	intron	KAZN		1	1		1	1	KAZN	NM_201628_1	0	361461	175954	231	0	0	0	0	0	6.01	5.85	0.16	-3.17	-3.24	0.07	1.101	0.71	0.579	0.066	0.041	0.076	0.204	0.331	0.366021
LINK	AU0885202_AU0885201	affected	AU0885302		sub	chr1:14793350	sub(C->T)	chr1:14793350:C:T	inter-coding_intronic	intron	KAZN		1	1		1	1	KAZN	NM_201628_1	0	361461	-167334	213	0	0	0	0	0	1.54	1.24	0.31	3.03	1.32	1.71	0.308	0.639	0.627	0.143	0.002	0.001	0.047	0.002	0.020524
LINK	AU1196202_AU1196201	affected	AU1196302	mom	sub	chr1:14884983	sub(T->A)	chr1:14884983:T:A	inter-coding_intronic	intron	KAZN		1	1		1	1	KAZN	NM_201628_1	0	361461	-75701	519	0	0	0	0	0	0.84	-4.52	5.36	0.06	-0.07	0.13	0.977	-0.08	-0.208	-0.079	0.018	0.007	0.003	0.016	0.102498
LINK	AU3729202_AU3729201	affected	AU3729302		sub	chr1:14910385	sub(G->T)	chr1:14910385:G:T	inter-coding_intronic	intron	KAZN		1	1		1	1	KAZN	NM_201628_1	0	361461	-50299	219	0	0	0	0	0	-3.63	-4.2	0.57	-2.82	2.81	-5.63	-0.415	0.245	0.154	-0.273	0	0.036	0.099	0.042	0.329498
LINK	AU025501_AU025502	affected	AU025506		sub	chr1:15096378	sub(G->A)	chr1:15096378:G:A	inter-coding_intronic	intron	KAZN		1	1		1	1	KAZN	NM_201628_1	0	6610	1445	267	0	0.01	0	0	0.01	-7.91	-2.22	-5.7	-6.13	-3.86	-2.27	0.02	-0.282	-0.692	0.06	0.266	0.029	0.011	0.231	0.468925
LINK	AU1968202_AU1968201	affected	AU1968301	dad	sub	chr1:15099802	sub(G->A)	chr1:15099802:G:A	inter-coding_intronic	intron	KAZN		1	1		1	1	KAZN	NM_201628_1	0	6610	-1741	210	0	0	0	0	0	0.66	0.6	0.06	-0.51	1.02	-1.53	0.778	-0.524	-0.184	0.373	0.014	0.001	0.002	0.005	0.002015
LINK	AU3779202_AU3779201	affected	AU3779303	dad	sub	chr1:15133957	sub(G->A)	chr1:15133957:G:A	noncoding	non-coding-intron	TMEM51-AS1							TMEM51-AS1	NR_027136_1	0	27918	-9584	144	0	0	0	0	0	-4.32	-3.73	-0.59	-0.67	-0.57	-0.1	0.265	0.747	0.751	0.339	0.002	0.739	0.625	0.55	0.29877
LINK	AU0997202_AU0997201	affected	AU0997301		sub	chr1:15137121	sub(C->T)	chr1:15137121:C:T	noncoding	non-coding-intron	TMEM51-AS1							TMEM51-AS1	NR_027136_1	0	27918	-12748	141	0	0	0	0	0	-1.95	-2.14	0.19	-2.41	0.15	-2.56	-2.121	-0.954	-0.588	-1.848	0	0	0.001	0.01	-0.241068
LINK	AU0995202_AU0995201	affected	AU0995301	dad	sub	chr1:15149569	sub(C->A)	chr1:15149569:C:A	noncoding	non-coding-intron	TMEM51-AS1							TMEM51-AS1	NR_027136_1	0	27918	2722	261	0	0	0	0	0	3.74	2.01	1.73	-0.05	0.33	-0.38	-0.35	0.507	0.45	0.143	0.007	0.008	0.012	0.068	-0.027547
LINK	AU4032202_AU4032201	affected	AU4032302	dad	sub	chr1:15152842	sub(C->T)	chr1:15152842:C:T	peripheral	5'UTR-intron	TMEM51		1	1		1	1	TMEM51	NM_001136216_1	0	57706	58	537	0	0	0	0	0	-3.23	-2.04	-1.19	3.63	-0.47	4.1	1.064	0.704	0.743	0.666	0.001	0.001	0.002	0.002	0.528713
LINK	AU3393202_AU3393201	affected	AU3393302		sub	chr1:15158382	sub(G->A)	chr1:15158382:G:A	peripheral	5'UTR-intron	TMEM51		1	1		1	1	TMEM51	NM_001136218_1	0	56536	4428	192	0	0	0	0	0	-2.63	-7.62	4.99	1.47	0.16	1.31	0.179	0.958	0.884	0.373	0.001	0.178	0.321	0.026	0.101922
LINK	AU032501_AU032502	affected	AU032505		sub	chr1:15219457	sub(C->T)	chr1:15219457:C:T	coding	missense	TMEM51		1	1		1	1							0	0	0	0	0	-0.62	-0.21	-0.41	-2.45	-2.08	-0.38	6.807	1.026	0.935	0.871	1	0.847	0.87	0.991	2.55592
LINK	AU1404202_AU1404201	affected	AU1404301	dad	sub	chr1:15245025	sub(G->A)	chr1:15245025:G:A	intergenic	intergenic																									-0.005	-0.114	-0.041	0.15	0.001	0.009	0.013	0.083	-0.073872
LINK	AU1992202_AU1992201	affected	AU1992301		sub	chr1:15300499	sub(T->C)	chr1:15300499:T:C	inter-coding_intronic	intron	FHAD1							FHAD1	NM_052929_1	0	4412	-706	243	0.01	0	0	0	0.01	2.31	2.02	0.29	-1.98	0.85	-2.83	-0.297	0.188	0.131	-0.215	0.012	0.005	0.001	0.003	0.507605
LINK	AU1174202_AU1174201	affected	AU1174302		sub	chr1:15317326	sub(G->A)	chr1:15317326:G:A	inter-coding_intronic	intron	FHAD1							FHAD1	NM_052929_1	0	1357	-498	429	0	0	0	0	0	-5.81	-7.1	1.29	-0.84	1.72	-2.56	-3.633	-1.545	-1.74	-0.913	0	0	0	0.002	-0.652452
LINK	AU2488202_AU2488201	affected	AU2488303		sub	chr1:15450511	sub(C->T)	chr1:15450511:C:T	intergenic	intergenic																									0.61	0.358	0.29	0.057	0.004	0.002	0.002	0.19	-0.032796
LINK	AU1542202_AU1542201	affected	AU1542302	dad	sub	chr1:15471832	sub(T->C)	chr1:15471832:T:C	inter-coding_intronic	intron	CELA2A							CELA2A	NM_033440_1	0	4452	-158	156	0	0	0	0	0	0.23	0.48	-0.25	-8.11	-8.74	0.62	-1.051	-0.012	-0.958	-0.375	0	0	0	0.006	-0.002345
LINK	AU1464202_AU1464201	affected	AU1464305		sub	chr1:15472673	sub(G->C)	chr1:15472673:G:C	intergenic	intergenic																									-0.075	-0.063	0.779	-0.572	0	0	0.003	0.001	-0.041638
LINK	AU1500202_AU1500201	affected	AU1500305		sub	chr1:15486010	sub(C->T)	chr1:15486010:C:T	coding	synonymous	CELA2B													0	0	0	0	0	-8.08	-6.88	-1.19	-2.02	-1.92	-0.1	-0.399	0.023	-0.116	-0.551	0.264	0.066	0.483	0.983	0.967696
LINK	AU1417202_AU1417201	affected	AU1417301		sub	chr1:15525066	sub(C->G)	chr1:15525066:C:G	intergenic	intergenic																									0.183	-0.497	-0.592	0.725	0	0.002	0.002	0.003	0.347735
LINK	AU2157202_AU2157201	affected	AU2157301		sub	chr1:15525399	sub(C->T)	chr1:15525399:C:T	intergenic	intergenic																									-0.002	-0.629	-1.016	-0.321	0	0	0.001	0.011	0.636741
LINK	AU0806202_AU0806201	affected	AU0806304		ins	chr1:15590507	ins(AA)	chr1:15590506:C:CAA	intergenic	intergenic																									0.123	0.134	0.122	0.06	0.13	0.143	0.151	0.217	0.105211
LINK	AU3051202_AU3051201	affected	AU3051303		del	chr1:15598361	del(2)	chr1:15598360:AGT:A	intergenic	intergenic																									-0.212	-0.389	-0.065	-0.802	0	0.063	0.061	0.122	-0.044733
LINK	AU3051202_AU3051201	affected	AU3051303		sub	chr1:15598363	sub(T->A)	chr1:15598363:T:A	intergenic	intergenic																									-0.306	-0.001	-0.592	-0.526	0.001	0.106	0.053	0.111	0.046218
LINK	AU3051202_AU3051201	affected	AU3051303	dad	sub	chr1:15599737	sub(G->A)	chr1:15599737:G:A	intergenic	intergenic																									0.347	0.374	0.345	0.15	0.013	0.021	0.016	0.053	0.158182
LINK	AU1576202_AU1576201	affected	AU1576302		sub	chr1:15624978	sub(A->T)	chr1:15624978:A:T	inter-coding_intronic	intron	DDI2			1		1	1	DDI2	NM_032341_1	0	8861	-1691	138	0	0	0	0	0	-4.3	-4.43	0.13	-0.03	-1.03	1	0.164	-0.444	-1.322	-0.172	0.003	0.006	0	0.049	0.081236
LINK	AU008001_AU008002	affected	AU008003		sub	chr1:15630334	sub(G->A)	chr1:15630334:G:A	coding	missense	DDI2			1		1	1							0.07	0.01	0	0	0.07	2.05	2.06	-0.01	-4.23	-5.55	1.32	5.396	1.157	1.029	0.917	1	1	0.999	0.995	2.65495
LINK	AU1732202_AU1732201	affected	AU1732303		sub	chr1:15638168	sub(C->A)	chr1:15638168:C:A	inter-coding_intronic	intron	DDI2			1		1	1	DDI2	NM_032341_1	0	4742	-139	171	0	0	0	0	0	2.54	2.31	0.23	-5.29	-4.59	-0.7	-0.201	-0.588	-0.663	-0.261	0.001	0.008	0.007	0.009	-0.181931
LINK	AU3051202_AU3051201	affected	AU3051303	dad	sub	chr1:15662853	sub(G->A)	chr1:15662853:G:A	intergenic	intergenic																									1.399	0.169	0.079	-0.03	0.998	0.994	0.995	0.979	1.33257
LINK	AU1923202_AU1923201	affected	AU1923302		sub	chr1:15671178	sub(G->A)	chr1:15671178:G:A	intergenic	intergenic																									-0.753	0.42	0.169	0.06	0.001	0.636	0.166	0.294	0.022166
LINK	AU1276202_AU1276201	affected	AU1276301		sub	chr1:15731838	sub(C->T)	chr1:15731838:C:T	inter-coding_intronic	intron	PLEKHM2					1		PLEKHM2	NM_015164_1	0	632	-51	435	0	0	0	0	0	-3.27	-2.86	-0.41	-0.13	-0.65	0.53	-2.663	-3.886	-1.368	-1.446	0	0	0	0.006	-0.497655
LINK	AU2188202_AU2188201	affected	AU2188302,AU2188303		sub	chr1:15742893	sub(C->T)	chr1:15742893:C:T	coding	synonymous	TMEM82													0	0	0	0.09	0.09	0.36	0.11	0.25	0.12	-0.41	0.53	-0.524	0.962	0.783	0.868	0	1	0.999	0.962	0.979264
LINK	AU010901_AU010902	affected	AU010903		sub	chr1:15764648	sub(C->T)	chr1:15764648:C:T	peripheral	5'UTR	FBLIM1		1			1								0	0	0	0.03	0.03	-7.52	-7.11	-0.41	-4.23	-4.12	-0.11	0.666	0.775	-0.034	-0.671	0	0.003	0.002	0.016	0.503496
LINK	AU0833202_AU0833201	affected	AU0833302		sub	chr1:15805159	sub(A->G)	chr1:15805159:A:G	intergenic	intergenic																									0.153	0.181	0.172	0.066	0.1	0.043	0.118	0.384	0.335825
LINK	AU3765202_AU3765201	affected	AU3765301		sub	chr1:15851828	sub(A->G)	chr1:15851828:A:G	inter-coding_intronic	intron	SPEN	1	1		1	1	1	SPEN	NM_015001_1	0	24666	3678	198	0	0	0	0	0	-3.12	-3.49	0.37	-4.5	-4.61	0.1	-0.619	-1.251	-0.471	0.167	0.001	0.001	0.001	0.027	0.078259
LINK	AU4093202_AU4093201	affected	AU4093302		sub	chr1:15874075	sub(C->T)	chr1:15874075:C:T	inter-coding_intronic	intron	SPEN	1	1		1	1	1	SPEN	NM_015001_1	0	3066	939	522	0	0	0	0	0	-1.69	-0.5	-1.19	-5.28	-5.18	-0.1	1.021	0.138	0.049	0.356	1	0.998	0.991	0.928	1.67181
LINK	AU1342202_AU1342201	affected	AU1342302	dad	sub	chr1:15927020	sub(T->C)	chr1:15927020:T:C	inter-coding_intronic	intron	SPEN	1	1		1	1	1	SPEN	NM_015001_1	0	5742	-1071	99	0	0	0	0	0	-0.48	-0.77	0.29	-1.82	-2.13	0.31	0.087	0.782	0.672	0.158	0.001	0.005	0.006	0.027	0.131301
LINK	AU026801_AU026802	affected	AU026803		sub	chr1:15943959	sub(C->T)	chr1:15943959:C:T	inter-coding_intronic	intron	ZBTB17							ZBTB17	NM_001287603_1	0	405	-64	981	0	0	0.08	0.02	0.08	0.64	1.02	-0.37	9.76	9.83	-0.07	-0.437	0.026	0.007	0.871	0	0.005	0.007	0.181	0.301693
LINK	AU015701_AU015702	affected	AU015704		sub	chr1:15955905	sub(T->C)	chr1:15955905:T:C	peripheral	5'UTR-intron	ZBTB17							ZBTB17	NM_001287603_1	0	24542	-7408	282	0	0	0	0	0	5.12	0.53	4.58	3.37	3.6	-0.24	0.236	-0.268	-0.158	-0.526	0.028	0.016	0.008	0.138	0.235694
LINK	AU1948202_AU1948201	affected	AU1948301		sub	chr1:15979789	sub(T->C)	chr1:15979789:T:C	intergenic	intergenic																									0.214	0.298	0.267	0.158	0.508	0.192	0.474	0.657	0.902104
LINK	AU3197202_AU3197201	affected	AU3197301	dad	sub	chr1:15997900	sub(A->C)	chr1:15997900:A:C	intergenic	intergenic																									-1.696	-0.671	-0.757	-1.452	0.027	0.026	0.015	0.107	0.006178
LINK	AU1328202_AU1328201	affected	AU1328302		sub	chr1:16017152	sub(C->T)	chr1:16017152:C:T	coding	synonymous	HSPB7					1								0.01	0.02	0	0	0.02	2.46	-0.55	3.01	-1.03	1.42	-2.45	-1.961	-0.777	-1.114	-2.094	0	0.942	0.882	0.964	0.364173
LINK	AU1748202_AU1748201	affected	AU1748302		sub	chr1:16041934	sub(C->T)	chr1:16041934:C:T	intergenic	intergenic																									-1.042	-1.419	-1.841	-0.416	0.001	0	0	0.007	-0.333162
LINK	AU2757202_AU2757201	affected	AU2757302		sub	chr1:16058500	sub(C->T)	chr1:16058500:C:T	coding	synonymous	FAM131C													0	0	0	0.01	0.01	6.74	0.53	6.21	-2.07	-3.39	1.32	0.072	-1.518	-2.076	-0.699	0.004	0	0	0.003	-0.440845
LINK	AU3808202_AU3808201	affected	AU3808305		sub	chr1:16063396	sub(T->A)	chr1:16063396:T:A	inter-coding_intronic	intron	FAM131C							FAM131C	NM_182623_1	0	987	125	435	0.05	0	0	0	0.05	3.47	1.67	1.8	3.51	2.5	1	-2.711	1.094	0.913	0.673	0	0.001	0.001	0.009	-0.121116
LINK	AU3263202_AU3263201	affected	AU3263303		sub	chr1:16065555	sub(G->C)	chr1:16065555:G:C	inter-coding_intronic	intron	FAM131C							FAM131C	NM_182623_1	0	9785	-1919	279	0	0	0	0	0	-6.61	-6.81	0.2	2.92	2.47	0.45	0.815	0.576	0.502	0.15	0.44	0.027	0.033	0.479	0.840927
LINK	AU2785203_AU2785201	affected	AU2785304	dad	sub	chr1:16089909	sub(G->A)	chr1:16089909:G:A	intergenic	intergenic																									-0.052	-0.539	0.435	0.15	0	0	0.002	0.071	-0.026552
LINK	AU1143202_AU1143201	affected	AU1143301		sub	chr1:16160479	sub(C->T)	chr1:16160479:C:T	intergenic	intergenic																									-0.976	-0.461	-0.578	0.409	0.07	0.01	0.019	0.032	-0.213241
LINK	AU3456202_AU3456201	affected	AU3456302		sub	chr1:16182914	sub(G->A)	chr1:16182914:G:A	intergenic	intergenic																									0.606	-0.166	-0.248	0.15	0.001	0	0	0.003	0.082761
LINK	AU1086202_AU1086201	affected	AU1086303	dad	sub	chr1:16183255	sub(C->T)	chr1:16183255:C:T	intergenic	intergenic																									-0.935	-0.296	-0.476	-0.192	0	0	0	0	-0.265268
LINK	AU1464202_AU1464201	affected	AU1464305		sub	chr1:16212981	sub(C->G)	chr1:16212981:C:G	intergenic	intergenic																									0.105	-0.182	-0.304	-1.588	0	0.022	0.037	0	-0.071585
LINK	AU0980202_AU0980201	affected	AU0980306		sub	chr1:16229118	sub(T->C)	chr1:16229118:T:C	intergenic	intergenic																									0.531	0.4	0.368	0.158	0.006	0.023	0.044	0.486	0.365005
LINK	AU1732202_AU1732201	affected	AU1732303	dad	sub	chr1:16238954	sub(G->A)	chr1:16238954:G:A	intergenic	intergenic																									0.278	-1.128	-1.56	0.373	0.002	0.001	0.001	0.01	-0.149147
LINK	AU1709202_AU1709201	affected	AU1709301		sub	chr1:16259033	sub(C->A)	chr1:16259033:C:A	inter-coding_intronic	intron	FBXO42							FBXO42	NM_018994_1	0	38024	-2274	114	0	0	0	0	0	0.22	-0.05	0.27	6.29	6.43	-0.14	0.782	0.508	0.452	0.143	0.213	0.101	0.063	0.128	0.459757
LINK	AU2885202_AU2885201	affected	AU2885302	dad	sub	chr1:16379182	sub(C->T)	chr1:16379182:C:T	inter-coding_intronic	intron	SZRD1							SZRD1	NM_001114600_1	0	24067	11874	276	0	0	0	0	0	0.91	1.26	-0.35	-0.12	-0.13	0.02	0.105	0.124	0.114	0.057	0.187	0.108	0.133	0.341	0.219563
LINK	AU1758202_AU1758201	affected	AU1758302		sub	chr1:16402706	sub(C->A)	chr1:16402706:C:A	inter-coding_intronic	intron	SPATA21							SPATA21	NM_198546_1	0	2835	1021	228	0	0	0	0	0	-1.32	-1.17	-0.14	1.14	6.5	-5.36	-0.549	-1.457	-0.508	0.135	0	0	0.001	0.284	-0.182894
LINK	AU018801_AU018802	affected	AU018803		sub	chr1:16425844	sub(T->C)	chr1:16425844:T:C	inter-coding_intronic	intron	SPATA21							SPATA21	NM_198546_1	0	9367	-3873	117	0	0	0	0	0	0.42	0.26	0.16	-1.18	-1.25	0.07	-0.233	-0.689	-0.284	-0.208	0	0	0.005	0.009	-0.099367
LINK	AU1073202_AU1073201	affected	AU1073303	dad	sub	chr1:16436788	sub(A->C)	chr1:16436788:A:C	peripheral	5'UTR-intron	SPATA21							SPATA21	NM_198546_1	0	4204	340	93	0	0	0	0	0	-0.44	-2.09	1.65	-4.38	-7.23	2.85	0.322	0.409	0.384	0.167	0.005	0.002	0.005	0.426	0.07046
LINK	AU1365202_AU1365201	affected	AU1365301		sub	chr1:16444967	sub(G->A)	chr1:16444967:G:A	inter-coding_intronic	intron	NECAP2							NECAP2	NM_001145278_1	0	4138	1235	219	0	0	0	0	0	3.79	4.08	-0.28	0.16	0.03	0.13	-0.907	-1.728	-1.891	-1.242	0.005	0.001	0.006	0.056	-0.413773
LINK	AU1218202_AU1218201	affected	AU1218303		sub	chr1:16445684	sub(G->A)	chr1:16445684:G:A	inter-coding_intronic	intron	NECAP2							NECAP2	NM_001145278_1	0	4138	1952	174	0	0	0	0	0	-5.72	-5.71	-0.01	-2.07	-3.39	1.32	-1.506	-1.094	-1.403	0.15	0.092	0.042	0.097	0.506	-0.274741
LINK	AU1616202_AU1616201	affected	AU1616301		sub	chr1:16446078	sub(C->T)	chr1:16446078:C:T	inter-coding_intronic	intron	NECAP2							NECAP2	NM_001145278_1	0	4138	-1792	105	0	0	0	0	0	-5.88	-4.69	-1.19	3.76	3.75	0.02	0.212	0.275	0.242	0.143	0.046	0.002	0.006	0.025	0.106323
LINK	AU2052202_AU2052201	affected	AU2052301		sub	chr1:16466035	sub(A->G)	chr1:16466035:A:G	noncoding	non-coding-intron	LINC01772							LINC01772	NR_147210_1	0	4290	-1542	156	0	0	0	0	0	-2.67	-2.67	0.01	-1.05	-2.03	0.99	0.533	0.184	0.187	0.066	0.01	0.167	0.178	0.184	0.262568
LINK	AU3779202_AU3779201	affected	AU3779301		sub	chr1:16513963	sub(C->T)	chr1:16513963:C:T	intergenic	intergenic																									0.172	0.196	0.202	0.057	0.001	0.005	0.001	0.045	0.2846
LINK	AU3348202_AU3348201	affected	AU3348303		sub	chr1:16584090	sub(A->G)	chr1:16584090:A:G	inter-coding_intronic	intron	NBPF1		1	1		1	1	NBPF1	NM_017940_1	0	1793	-394	297	0	0	0	0	0	3.62	2.43	1.19	-2.08	-2.17	0.1	0.769	0.508	0.34	0.158	0.006	0.002	0.04	0.076	0.336285
LINK	AU1510202_AU1510201	affected	AU1510303		sub	chr1:16649393	sub(C->T)	chr1:16649393:C:T	noncoding	non-coding	MST1P2													0.01	0.02	0	0.06	0.06	-0.32	0.72	-1.05	-2.66	-2.04	-0.62	0.15			0.537	0.002			0.591	0.577326
LINK	AU1587202_AU1587201	affected	AU1587301		sub	chr1:16696585	sub(G->A)	chr1:16696585:G:A	noncoding	non-coding	ESPNP													0	0	0	0	0	-0.56	-0.27	-0.29	1.9	2.01	-0.11	2.193	1.04	0.668	0.069	0.984	0.016	0.059	0.015	1.48534
LINK	AU1357202_AU1357203	affected	AU1357303		sub	chr1:16764550	sub(T->C)	chr1:16764550:T:C	intergenic	intergenic														0	0	0	0	0							-0.61	0.067	0.707	0.673	0	0.001	0.004	0.007	0.467936
LINK	AU1059202_AU1059201	affected	AU1059302		ins	chr1:16891575	ins(C)	chr1:16891574:T:TC	intergenic	intergenic														0	0	0	0	0							0.204	0.243	0.229		0.021	0.012	0.027		0.0671
LINK	AU2015202_AU2015201	affected	AU2015302		sub	chr1:16920132	sub(G->A)	chr1:16920132:G:A	intergenic	intergenic														0	0	0	0	0							-0.613	-0.433	-0.599	0.06	0.017	0.016	0.016	0.241	-0.087943
LINK	AU2458202_AU2458201	affected	AU2458302		sub	chr1:16931909	sub(G->A)	chr1:16931909:G:A	inter-coding_intronic	intron	CROCC		1	1		1	1	CROCC	NM_014675_1	0	5240	512	279	0	0	0	0	0	-3.08	-3.07	0	-3.4	-4.8	1.39	-0.708	-0.669	-0.757	-0.222	0	0	0	0.001	-0.156021
LINK	AU3692202_AU3692201	affected	AU3692301		sub	chr1:16951089	sub(C->T)	chr1:16951089:C:T	coding	synonymous	CROCC		1	1		1	1							0	0	0.02	0	0.02	0.8	1.09	-0.29	-2.18	-2.62	0.44	-1.113	-1.231	-0.863	-0.192	0.205	0.873	0.742	0.905	-0.087905
LINK	AU1184202_AU1184201	affected	AU1184301		sub	chr1:16965751	sub(C->T)	chr1:16965751:C:T	coding	synonymous	CROCC		1	1		1	1							0	0	0.01	0	0.01	1.31	1.9	-0.59	0.32	-3.6	3.92	1.271	0.138	0.043	0.008	0.945	0.068	0.229	0.033	-0.049427
LINK	AU1031202_AU1031201	affected	AU1031303		sub	chr1:16999608	sub(A->T)	chr1:16999608:A:T	inter-coding_intronic	intron	ATP13A2							ATP13A2	NM_001141973_1	0	2836	403	372	0	0	0	0	0	-1.02	-6.25	5.24	-8.15	-8.96	0.8	0.598	0.625	0.556	0.158	0.051	0.396	0.174	0.025	0.269989
LINK	AU1274202_AU1274201	affected	AU1274302		sub	chr1:17044127	sub(G->A)	chr1:17044127:G:A	inter-coding_intronic	intron	SDHB							SDHB	NM_003000_1	0	11616	634	114	0	0	0	0	0	0.8	1.03	-0.23	-4.02	-3.65	-0.38	-0.321	-0.148	-0.376	-0.802	0	0	0	0.005	-0.033675
LINK	AU1177202_AU1177201	affected	AU1177301		sub	chr1:17054603	sub(C->T)	chr1:17054603:C:T	intergenic	intergenic														0	0	0	0	0							-0.935	-0.837	-0.906	0.143	0.078	0.052	0.09	0.217	-0.028547
LINK	AU1886202_AU1886201	affected	AU1886302		sub	chr1:17061159	sub(C->G)	chr1:17061159:C:G	intergenic	intergenic														0	0	0	0	0							0.774	0.39	0.327	0.143	0.015	0.059	0.05	0.034	-0.023591
LINK	AU1099202_AU1099201	affected	AU1099303		sub	chr1:17065365	sub(G->A)	chr1:17065365:G:A	intergenic	intergenic														0	0	0	0	0							0.53	0.31	0.268	0.15	0.019	0.031	0.031	0.049	0.102958
LINK	AU003301_AU003302	affected	AU003304	dad	sub	chr1:17085865	sub(C->T)	chr1:17085865:C:T	inter-coding_intronic	intron	PADI2							PADI2	NM_007365_1	0	1819	656	390	0	0	0	0	0	4.81	4.82	-0.01	-2.64	-2.21	-0.43	-2.862	-2.138	-1.736	-1.297	0	0.111	0.038	0.08	-0.391531
LINK	AU1942202_AU1942201	affected	AU1942302,AU1942303		sub	chr1:17160140	sub(C->T)	chr1:17160140:C:T	intergenic	intergenic														0	0	0	0	0							-0.327	0.014	-0.03	-0.488	0	0.002	0.003	0.003	-0.255134
LINK	AU055301_AU055302	affected	AU055304		sub	chr1:17192973	sub(G->T)	chr1:17192973:G:T	noncoding	non-coding	LOC400743													0	0.04	0	0	0.04	-2.11	-0.3	-1.8	1.92	0.92	1	-0.92	0.087	0.069	0.15	0	0.001	0.001	0.02	-0.065196
LINK	AU1923202_AU1923201	affected	AU1923302		sub	chr1:17202058	sub(G->T)	chr1:17202058:G:T	intergenic	intergenic														0	0	0	0	0							-0.196	0.137	0.938	0.518	0	0.021	0.012	0.003	0.066129
LINK	AU1873202_AU1873201	affected	AU1873303	dad	sub	chr1:17202359	sub(C->T)	chr1:17202359:C:T	intergenic	intergenic														0	0	0	0	0							-1.339	-0.739	-0.874	0.545	0	0	0	0.003	-0.281208
LINK	AU2569202_AU2569201	affected	AU2569303		ins	chr1:17230485	ins(GCCCTGCCCC)	chr1:17230484:T:TGCCCTGCCCC	inter-coding_intronic	intron	PADI1		1			1		PADI1	NM_013358_1	10	364	-87	942	0	0.06	0	0	0.06	-1.15	-2.52	1.37	-5.35	-5.73	0.38	-2.49	0.092	0.04	-0.259	0	0	0.001	0.001	-0.319083
LINK	AU2495202_AU2495201	affected	AU2495301		sub	chr1:17282765	sub(A->G)	chr1:17282765:A:G	inter-coding_intronic	intron	PADI3		1			1		PADI3	NM_016233_1	0	2050	-81	318	0	0	0.02	0	0.02	-3.9	-4.26	0.36	-2.29	-2.49	0.19	-0.861	0.162	-0.253	0.02	0	0.002	0	0	0.064141
LINK	AU1483202_AU1483201	affected	AU1483303	dad	sub	chr1:17330135	sub(A->G)	chr1:17330135:A:G	inter-coding_intronic	intron	PADI4					1		PADI4	NM_012387_1	0	22655	-834	495	0	0	0	0	0	-0.9	-1.01	0.11	2.71	2.52	0.19	-0.258	-0.098	-0.199	0.423	0	0	0	0.017	0.113955
LINK	AU1091202_AU1091201	affected	AU1091304		sub	chr1:17353364	sub(G->A)	chr1:17353364:G:A	inter-coding_intronic	intron	PADI4					1		PADI4	NM_012387_1	0	6485	-1169	207	0	0	0	0	0	2.14	-2.98	5.12	2.02	0.7	1.32	-2.314	-2.084	-1.84	0.15	0	0	0	0.086	-0.380711
LINK	AU3348202_AU3348201	affected	AU3348301		ins	chr1:17393328	ins(T)	chr1:17393327:A:AT	inter-coding_intronic	intron	PADI6							PADI6	NM_207421_1	1	1750	-647	174	0	0	0	0	0	1.56	3.1	-1.54	-3.67	-8.86	5.2	0.049	0.657	-0.155	0.167	0	0.27	0.005	0.193	0.268247
LINK	AU1996202_AU1996201	affected	AU1996302	mom	ins	chr1:17397386	ins(T)	chr1:17397385:C:CT	inter-coding_intronic	intron	PADI6							PADI6	NM_207421_1	1	1545	245	156	0	0	0	0	0	-1.81	-2.95	1.14	0.83	0.85	-0.01	-0.096	0.298	0.267	0.158	0.001	0.019	0.009	0.244	0.183573
LINK	AU2777202_AU2777201	affected	AU2777301	dad	sub	chr1:17415924	sub(C->T)	chr1:17415924:C:T	inter-coding_intronic	intron	RCC2							RCC2	NM_018715_1	0	2763	556	339	0	0	0	0	0	3.14	0.59	2.54	-1.24	0.9	-2.13	-0.477	-0.32	-0.369	0.143	0.009	0.002	0.004	0.106	-0.181989
LINK	AU4237202_AU4237201	affected	AU4237304	dad	sub	chr1:17516672	sub(G->T)	chr1:17516672:G:T	intergenic	intergenic														0	0	0	0	0							0.189	0.039	0.818	0.373	0.001	0.002	0.066	0.006	0.172484
LINK	AU1341202_AU1341201	affected	AU1341301	dad	sub	chr1:17558501	sub(G->C)	chr1:17558501:G:C	peripheral	5'UTR-intron	ARHGEF10L		1			1		ARHGEF10L	NM_018125_1	0	40603	18551	723	0	0	0	0	0	4.29	4.31	-0.02	-0.35	1.21	-1.56	1.619	0.978	0.952	0.518	0.996	0.47	0.15	0.727	1.04537
LINK	AU1341202_AU1341201	affected	AU1341301		sub	chr1:17562810	sub(G->A)	chr1:17562810:G:A	peripheral	5'UTR-intron	ARHGEF10L		1			1		ARHGEF10L	NM_018125_1	0	40603	-17743	159	0	0	0	0	0	-0.54	0.44	-0.98	-2.14	-1.95	-0.19	0.674	0.929	0.806	0.576	0.032	0.006	0.012	0.003	0.133701
LINK	AU2397202_AU2397201	affected	AU2397301		sub	chr1:17565428	sub(C->T)	chr1:17565428:C:T	peripheral	5'UTR-intron	ARHGEF10L		1			1		ARHGEF10L	NM_018125_1	0	40603	-15125	279	0	0	0	0	0	3.07	2.76	0.31	-1.37	-3.9	2.54	-1.635	-2.253	-1.307	-1.275	0	0	0	0.004	-0.43799
LINK	AU1886202_AU1886201	affected	AU1886303		sub	chr1:17573008	sub(C->T)	chr1:17573008:C:T	peripheral	5'UTR-intron	ARHGEF10L		1			1		ARHGEF10L	NM_018125_1	0	40603	-7545	222	0	0	0	0	0	-4.47	-3.27	-1.19	-4.64	-4.54	-0.1	0.203	-0.027	-0.07	-0.299	0	0	0	0	0.011377
LINK	AU1629202_AU1629201	unaffected	AU1629301		sub	chr1:17581952	sub(C->T)	chr1:17581952:C:T	inter-coding_intronic	intron	ARHGEF10L		1			1		ARHGEF10L	NM_018125_1	0	6828	1320	297	0	0	0	0	0	-4.14	-3.73	-0.41	-6.8	-6.42	-0.38	-1.865	-1.445	-0.723	-0.548	0	0	0	0.001	-0.266172
LINK	AU2116202_AU2116201	affected	AU2116301	dad	sub	chr1:17599205	sub(G->A)	chr1:17599205:G:A	inter-coding_intronic	intron	ARHGEF10L		1			1		ARHGEF10L	NM_018125_1	0	13648	-2922	141	0	0	0	0	0	0.04	0.15	-0.11	2.08	1.94	0.13	-0.253	-1.208	-1.65	0.15	0	0.001	0	0.043	-0.219325
LINK	AU2882202_AU2882201	affected	AU2882303		sub	chr1:17672292	sub(G->A)	chr1:17672292:G:A	inter-coding_intronic	intron	ARHGEF10L		1			1		ARHGEF10L	NM_018125_1	0	22978	7697	78	0	0	0	0	0	-5.26	-5.1	-0.16	0.65	1.08	-0.43	0.459	-0.116	0.106	0.034	0.001	0.068	0.54	0.102	0.60202
LINK	AU2265202_AU2265201	affected	AU2265303		sub	chr1:17700397	sub(G->A)	chr1:17700397:G:A	intergenic	intergenic														0	0	0	0	0							0.211	0.722	0.516	0.576	0	0.001	0.001	0.002	-0.012637
LINK	AU3849202_AU3849201	affected	AU3849301		ins	chr1:17796280	ins(GA)	chr1:17796279:G:GGA	peripheral	5'UTR-intron	ACTL8						1	ACTL8	NM_030812_1	2	67481	-26705	270	0	0	0	0	0	0.36	-0.44	0.8	1.24	-0.55	1.78	0.479	0.123	0.073	0.917	0.001	0	0	0.003	0.232174
LINK	AU3760202_AU3760201	affected	AU3760303		sub	chr1:17797424	sub(C->T)	chr1:17797424:C:T	peripheral	5'UTR-intron	ACTL8						1	ACTL8	NM_030812_1	0	67481	-25561	174	0	0	0	0.01	0.01	-1.87	-2.18	0.31	1.6	-2.5	4.1	0.152	-0.098	-0.029	0.356	0	0.001	0	0.005	0.064347
LINK	AU1393202_AU1393201	unaffected	AU1393307		sub	chr1:17846721	sub(G->A)	chr1:17846721:G:A	intergenic	intergenic														0	0	0	0	0							-3.321	-1.653	-1.949	0.06	0	0	0	0.421	-0.876019
LINK	AU2605202_AU2605201	affected	AU2605302	dad	sub	chr1:18144605	sub(G->C)	chr1:18144605:G:C	inter-coding_intronic	intron	IGSF21							IGSF21	NM_032880_1	0	119700	36407	48	0	0	0	0	0	0.14	1.35	-1.21	-1.75	4.75	-6.5	0.348	0.836	0.647	0.15	0.005	0.004	0.01	0.153	0.128785
LINK	AU3839202_AU3839201	affected	AU3839301	mom	sub	chr1:18187548	sub(A->G)	chr1:18187548:A:G	inter-coding_intronic	intron	IGSF21							IGSF21	NM_032880_1	0	119700	-40350	225	0	0	0	0	0	2.49	-3.1	5.6	3.15	-3.33	6.48	0.347	0.484	0.405	0.167	0.001	0.001	0.002	0.008	0.068339
LINK	AU1403202_AU1403201	affected	AU1403302	dad	sub	chr1:18197211	sub(C->G)	chr1:18197211:C:G	inter-coding_intronic	intron	IGSF21							IGSF21	NM_032880_1	0	119700	-30687	306	0	0	0	0	0	4.35	4.33	0.02	6.39	3.94	2.45	4.152	1.026	0.935	0.871	1	0.999	0.999	0.997	1.79136
LINK	AU2082202_AU2082201	affected	AU2082302		sub	chr1:18209285	sub(A->T)	chr1:18209285:A:T	inter-coding_intronic	intron	IGSF21							IGSF21	NM_032880_1	0	119700	-18613	129	0	0	0	0	0	2.48	2.4	0.07	-4.46	-2.93	-1.53	0.846	1.053	1.006	0.423	0.181	0.041	0.006	0.006	0.452991
LINK	AU2139202_AU2139201	affected	AU2139303		sub	chr1:18220105	sub(T->C)	chr1:18220105:T:C	inter-coding_intronic	intron	IGSF21							IGSF21	NM_032880_1	0	119700	-7793	213	0	0	0	0	0	2.52	2.23	0.29	-0.95	-1.18	0.23	-0.203	-0.418	-0.599	-0.295	0	0.001	0.001	0.005	0.025706
LINK	AU1228202_AU1228201	affected	AU1228304		sub	chr1:18230602	sub(C->T)	chr1:18230602:C:T	inter-coding_intronic	intron	IGSF21							IGSF21	NM_032880_1	0	63856	2592	195	0	0	0	0	0	-3.71	-3.36	-0.35	2.71	1.9	0.82	0.482	-0.255	0.042	0.871	0.001	0.002	0.001	0.006	0.114255
LINK	AU1794202_AU1794201	affected	AU1794301		sub	chr1:18291838	sub(G->T)	chr1:18291838:G:T	inter-coding_intronic	intron	IGSF21							IGSF21	NM_032880_1	0	63856	-28	738	0	0	0	0	0	-2.54	-3.81	1.27	1.11	2.8	-1.69	-0.19	-0.254	-0.331	-1.719	0.021	0.002	0.001	0.001	-0.246022
LINK	AU1464202_AU1464201	affected	AU1464305		sub	chr1:18294724	sub(C->T)	chr1:18294724:C:T	inter-coding_intronic	intron	IGSF21							IGSF21	NM_032880_1	0	42905	2737	222	0	0	0	0	0	-0.76	-0.53	-0.23	-4.92	-4.94	0.02	-1.02	-0.345	0.06	0.598	0	0	0.002	0.026	-0.176473
LINK	AU2636202_AU2636201	affected	AU2636304		sub	chr1:18324188	sub(C->G)	chr1:18324188:C:G	inter-coding_intronic	intron	IGSF21							IGSF21	NM_032880_1	0	42905	-10704	282	0	0	0	0	0	2.52	2.74	-0.22	3.16	2.92	0.24	-1.003	-0.335	-0.403	0.545	0	0.001	0.001	0.025	-0.148229
LINK	AU3127202_AU3127201	affected	AU3127302		sub	chr1:18335310	sub(C->T)	chr1:18335310:C:T	inter-coding_intronic	intron	IGSF21							IGSF21	NM_032880_1	0	27105	300	195	0	0.01	0	0	0.01	-3.09	-2.66	-0.43	-4.76	-3.33	-1.44	-1.198	-0.26	0.007	-0.501	0	0.014	0.207	0.002	-0.147162
LINK	AU1143202_AU1143201	affected	AU1143301	dad	sub	chr1:18422641	sub(C->T)	chr1:18422641:C:T	intergenic	intergenic														0	0	0	0	0							-1.048	-0.78	-0.904	0.143	0.117	0.117	0.113	0.426	-0.152332
LINK	AU1647202_AU1647201	affected	AU1647303		sub	chr1:18442967	sub(G->A)	chr1:18442967:G:A	intergenic	intergenic														0.01	0	0	0	0.01							-0.96	-0.195	-0.276	0.15	0	0.003	0.002	0.123	-0.229807
LINK	AU1786202_AU1786201	affected	AU1786302		del	chr1:18468045	del(1)	chr1:18468044:GA:G	intergenic	intergenic														0	0	0	0.01	0.01							0.347	0.49	0.411	0.167	0.041	0.033	0.063	0.228	0.104759
LINK	AU1616202_AU1616201	affected	AU1616301	dad	sub	chr1:18540561	sub(T->C)	chr1:18540561:T:C	intergenic	intergenic														0	0	0	0	0							-1.548	-0.146	-0.6	0.397	0	0.001	0	0.07	-0.17287
LINK	AU1953202_AU1953201	affected	AU1953302,AU1953303	mom	sub	chr1:18545616	sub(C->G)	chr1:18545616:C:G	intergenic	intergenic														0	0	0	0	0							-0.707	-0.485	-0.076	-0.548	0	0	0.001	0.005	-0.168415
LINK	AU1816202_AU1816201	affected	AU1816302		sub	chr1:18573862	sub(T->C)	chr1:18573862:T:C	intergenic	intergenic														0	0	0	0	0							-0.284	-0.118	-0.015	-0.301	0	0.001	0.038	0.066	0.367359
LINK	AU1404202_AU1404201	affected	AU1404301	dad	sub	chr1:18589067	sub(G->A)	chr1:18589067:G:A	intergenic	intergenic														0	0.01	0	0	0.01							0.43	0.258	0.197	0.06	0.009	0.011	0.06	0.341	-0.039461
LINK	AU1091202_AU1091201	affected	AU1091306		sub	chr1:18605672	sub(C->T)	chr1:18605672:C:T	intergenic	intergenic														0	0	0	0	0							-0.054	-0.5	-0.085	0.548	0	0.002	0.01	0.017	0.170882
LINK	AU1323202_AU1323201	affected	AU1323301	dad	sub	chr1:18637007	sub(C->T)	chr1:18637007:C:T	inter-coding_intronic	intron	PAX7					1		PAX7	NM_001135254_1	0	55383	636	267	0	0	0	0	0	-2.12	-2.38	0.25	3.06	-1.04	4.1	-0.166	1.026	0.935	0.871	0	0.992	0.943	0.878	0.774816
LINK	AU1047202_AU1047201	affected	AU1047301		sub	chr1:18668487	sub(G->C)	chr1:18668487:G:C	inter-coding_intronic	intron	PAX7					1		PAX7	NM_001135254_1	0	55383	-23267	105	0	0	0	0	0	2.38	0.68	1.71	1	4.37	-3.37	0.365	0.442	0.363	0.15	0.044	0.008	0.009	0.108	0.109727
LINK	AU3794202_AU3794201	affected	AU3794302		sub	chr1:18674023	sub(C->T)	chr1:18674023:C:T	inter-coding_intronic	intron	PAX7					1		PAX7	NM_001135254_1	0	55383	-17731	351	0	0	0.1	0	0.1	-4.91	-5.17	0.25	-7.08	-6.6	-0.47	0.251	0.129	0.068	-0.224	0	0.001	0.004	0.006	-0.104712
LINK	AU2525202_AU2525201	affected	AU2525303		sub	chr1:18738278	sub(A->G)	chr1:18738278:A:G	inter-coding_intronic	intron	PAX7					1		PAX7	NM_001135254_1	0	8936	2400	216	0	0	0	0	0	3.14	3.13	0.01	-0.09	-2.54	2.45	1.683	0.155	-0.386	-0.226	0.116	0.015	0.002	0.04	0.345371
LINK	AU0976202_AU0976201	affected	AU0976301		sub	chr1:18810992	sub(G->A)	chr1:18810992:G:A	intergenic	intergenic														0	0	0	0	0							2.422	0.062	0.722	0.373	0.074	0.001	0.01	0.009	0.318808
LINK	AU002201_AU002202	affected	AU002203	dad	sub	chr1:18823594	sub(G->T)	chr1:18823594:G:T	intergenic	intergenic														0	0	0	0	0							-0.171	-0.17	-0.259	-0.497	0.002	0.134	0.068	0.092	0.182494
LINK	AU1795202_AU1795201	affected	AU1795301	dad	sub	chr1:18830514	sub(C->T)	chr1:18830514:C:T	intergenic	intergenic														0	0	0	0	0							-2.311	-1.827	-0.906	0.143	0	0	0	0.065	-0.33243
LINK	AU1274202_AU1274201	affected	AU1274302	dad	sub	chr1:18860904	sub(C->T)	chr1:18860904:C:T	intergenic	intergenic														0	0	0	0	0							-1.474	-5.144	-2.176	-1.297	0.053	0	0.016	0.047	-0.315765
LINK	AU2522202_AU2522201	affected	AU2522301		sub	chr1:18899044	sub(G->A)	chr1:18899044:G:A	inter-coding_intronic	intron	ALDH4A1					1		ALDH4A1	NM_170726_1	0	12357	3418	180	0	0	0	0	0	4.81	5.14	-0.33	-1.92	-1.81	-0.11	1.95	0.915	0.78	0.15	0.007	0.004	0.007	0.293	0.228849
LINK	AU1347202_AU1347201	affected	AU1347302		sub	chr1:18951063	sub(C->T)	chr1:18951063:C:T	inter-coding_intronic	intron	IFFO2							IFFO2	NM_001136265_1	0	34547	4605	540	0.02	0	0	0	0.02	-0.89	-0.78	-0.11	0.01	0.33	-0.32	0.041	-0.408	-0.519	-0.37	0.003	0.003	0.028	0.007	0.255043
LINK	AU1631202_AU1631201	affected	AU1631302		sub	chr1:18970517	sub(C->A)	chr1:18970517:C:A	intergenic	intergenic														0	0	0	0	0							-1	-0.236	-0.301	-1.029	0	0	0	0	-0.254771
LINK	AU2636202_AU2636201	affected	AU2636301		sub	chr1:19059076	sub(G->A)	chr1:19059076:G:A	intergenic	intergenic														0	0	0	0.02	0.02							-1.089	0.007	0.041	-0.974	0	0.003	0.008	0.003	-0.127787
LINK	AU2313202_AU2313201	affected	AU2313302		sub	chr1:19061583	sub(C->T)	chr1:19061583:C:T	intergenic	intergenic														0	0	0	0	0							-0.031	0.501	0.445	0.143	0.002	0.606	0.625	0.249	0.547473
LINK	AU3295202_AU3295201	affected	AU3295303		sub	chr1:19077415	sub(G->A)	chr1:19077415:G:A	inter-coding_intronic	intron	UBR4		1			1		UBR4	NM_020765_1	0	1074	-513	333	0	0	0.01	0	0.01	1.54	1.29	0.25	-4.58	-3.96	-0.62	-3.489	-0.391	-0.788	0.15	0	0	0	0.075	-0.316468
LINK	AU1502202_AU1502201	affected	AU1502301		sub	chr1:19127137	sub(G->C)	chr1:19127137:G:C	inter-coding_intronic	intron	UBR4		1			1		UBR4	NM_020765_1	0	968	-482	264	0	0	0	0	0	3.61	3.8	-0.18	1.75	-0.83	2.58	3.232	1.176	1.048	0.917	1	1	1	0.979	1.954
LINK	AU2557202_AU2557201	affected	AU2557303	dad	sub	chr1:19156870	sub(T->C)	chr1:19156870:T:C	coding	missense	UBR4		1			1								0	0	0	0	0	-0.45	-0.73	0.28	2.21	-0.24	2.45	7.48	1.138	1.011	0.991	1	0.982	0.998	0.995	4.23634
LINK	AU3912202_AU3912201	affected	AU3912301		sub	chr1:19175047	sub(T->C)	chr1:19175047:T:C	inter-coding_intronic	intron	UBR4		1			1		UBR4	NM_020765_1	0	1559	-14	186	0.04	0.01	0	0	0.04	2.14	2.05	0.1	-2.86	-6.09	3.23	0.176	-0.364	-0.373	-0.859	0	0.003	0.003	0.001	0.027762
LINK	AU2433202_AU2433201	affected	AU2433302		del	chr1:19203957	del(2)	chr1:19203956:CCT:C	inter-coding_intronic	intron	UBR4		1			1		UBR4	NM_020765_1	-2	8258	-2142	204	0	0	0	0	0	-0.53	0.3	-0.83	-2.33	-1.87	-0.45	0.333	-0.353	-0.902	0.057	0.002	0.003	0.005	0.004	0.831731
LINK	AU1510202_AU1510201	affected	AU1510303		sub	chr1:19265548	sub(T->C)	chr1:19265548:T:C	intergenic	intergenic														0.02	0	0	0	0.02							-0.832	-1.005	-1.167	0.158	0.001	0.001	0.002	0.222	0.047029
LINK	AU3997202_AU3997201	affected	AU3997301	dad	sub	chr1:19289574	sub(T->C)	chr1:19289574:T:C	intergenic	intergenic														0	0	0	0	0							-0.908	-0.591	-0.791	0.062	0.085	0.066	0.133	0.227	0.131813
LINK	AU1886202_AU1886201	affected	AU1886301		sub	chr1:19308058	sub(G->A)	chr1:19308058:G:A	inter-coding_intronic	intron	AKR7A2							AKR7A2	NM_003689_1	0	748	100	300	0	0.01	0	0	0.01	2.38	2.71	-0.33	-0.26	-3.68	3.42	0.224	0.166	0.015	-0.293	0	0.01	0.012	0.023	0.278757
LINK	AU3729202_AU3729201	affected	AU3729302		sub	chr1:19312401	sub(G->A)	chr1:19312401:G:A	peripheral	5'UTR	PQLC2													0	0	0	0.08	0.08	-1.09	-0.87	-0.22	-2.02	3.44	-5.46	0.468	1.014	0.877	-0.061	0.002	0.918	0.927	0.026	1.00451
LINK	AU2129202_AU2129201	affected	AU2129303		sub	chr1:19348252	sub(T->A)	chr1:19348252:T:A	inter-coding_intronic	intron	CAPZB							CAPZB	NM_001206540_1	0	11383	-3000	90	0	0	0	0	0	-3.07	-3.2	0.13	-3.29	-2.9	-0.39	-0.193	0.662	0.672	0.158	0	0.06	0.097	0.225	0.077697
LINK	AU1813202_AU1813201	affected	AU1813301	mom	sub	chr1:19348388	sub(G->A)	chr1:19348388:G:A	inter-coding_intronic	intron	CAPZB							CAPZB	NM_001206540_1	0	11383	-3136	219	0	0	0	0	0	1.16	1.14	0.02	-0.4	-0.41	0.02	-0.435	0.685	-0.111	0.15	0.006	0.011	0.005	0.146	-0.130076
LINK	AU1823202_AU1823201	affected	AU1823302	dad	sub	chr1:19371744	sub(G->A)	chr1:19371744:G:A	inter-coding_intronic	intron	CAPZB							CAPZB	NM_001206540_1	0	20977	6796	585	0	0	0	0	0	3.44	3.42	0.02	0.45	0.83	-0.38	-0.58	-0.023	-0.428	-0.237	0	0.001	0	0.016	-0.134307
LINK	AU1244202_AU1244201	affected	AU1244303	dad	sub	chr1:19389891	sub(G->C)	chr1:19389891:G:C	inter-coding_intronic	intron	CAPZB							CAPZB	NM_001206540_1	0	34035	-4265	96	0	0	0	0	0	-0.36	1.18	-1.53	-2.05	-1.88	-0.17	-1.273	-2.286	-2.893	-0.269	0	0	0	0.003	-0.329903
LINK	AU080401_AU080402	affected	AU080404		sub	chr1:19468492	sub(C->T)	chr1:19468492:C:T	inter-coding_intronic	intron	CAPZB							CAPZB	NM_001282162_1	0	64440	15698	345	0	0	0	0	0	-2.48	-2.11	-0.37	-0.41	0.73	-1.14	-1.484	-0.519	-1.601	-1.297	0	0	0	0.009	-0.224516
LINK	AU3847202_AU3847201	affected	AU3847302		sub	chr1:19515988	sub(A->C)	chr1:19515988:A:C	intergenic	intergenic														0	0	0	0	0							0	0	0	0	0.039	0.088	0.042	0.094	0.114509
LINK	AU1951202_AU1951201	affected	AU1951302	dad	sub	chr1:19539869	sub(C->T)	chr1:19539869:C:T	intergenic	intergenic														0	0	0	0	0							0.055	0.083	0.055	0.057	0.175	0.158	0.179	0.18	0.022241
LINK	AU033801_AU033802	affected	AU033805	dad	sub	chr1:19562034	sub(G->A)	chr1:19562034:G:A	intergenic	intergenic														0	0	0	0	0							0.205	0.029	-0.098	-0.974	0.261	0.687	0.37	0.075	0.202353
LINK	AU019601_AU019602	affected	AU019605		sub	chr1:19571292	sub(T->C)	chr1:19571292:T:C	intergenic	intergenic														0	0	0.04	0	0.04							0.214	0.293	0.267	0.158	0.425	0.678	0.473	0.34	0.78083
LINK	AU1685202_AU1685201	affected	AU1685301		sub	chr1:19587711	sub(C->T)	chr1:19587711:C:T	intergenic	intergenic														0	0	0	0	0							0.284	0.362	0.31	0.143	0.213	0.443	0.306	0.156	0.324028
LINK	AU1836202_AU1836201	affected	AU1836301	dad	sub	chr1:19598593	sub(A->T)	chr1:19598593:A:T	inter-coding_intronic	intron	MICOS10,MINOS1		1			1		MICOS10	NM_001204083_1	0	24991	1484	144	0	0	0	0	0	-4.11	-4.23	0.13	4.83	5.82	-0.99	-0.18	0.471	0.411	0.167	0.001	0.32	0.007	0.107	0.177371
LINK	AU3649202_AU3649201	affected	AU3649304	dad	sub	chr1:19628474	sub(G->C)	chr1:19628474:G:C	peripheral	3'UTR	MICOS10,MINOS1		1			1								0	0	0	0	0	1.26	-1.14	2.39	2	2.24	-0.24	0.56	0.434	0.347	0.15	0.006	0.035	0.035	0.073	0.13005
LINK	AU1633202_AU1633201	affected	AU1633302		sub	chr1:19658512	sub(C->T)	chr1:19658512:C:T	intergenic	intergenic														0	0	0	0.01	0.01							-1.557	-0.823	-1.577	-0.604	0	0	0	0	-0.436535
LINK	AU2080202_AU2080201	affected	AU2080303	mom	sub	chr1:19690344	sub(G->A)	chr1:19690344:G:A	inter-coding_intronic	intron	TMCO4					1		TMCO4	NM_001349114_1	0	10990	4090	216	0	0	0	0	0	2.11	1.8	0.31	1.49	1.59	-0.1	-0.54	-0.332	-0.49	0.15	0.001	0.001	0.001	0.012	-0.176833
LINK	AU0913202_AU0913201	affected	AU0913302	mom	sub	chr1:19690454	sub(C->T)	chr1:19690454:C:T	inter-coding_intronic	intron	TMCO4					1		TMCO4	NM_001349114_1	0	10990	3980	255	0	0	0	0	0	4.74	2.68	2.05	1.38	1.39	-0.01	-1.692	-3.554	-1.567	-1.297	0.004	0	0.004	0.052	-0.378194
LINK	AU1340202_AU1340201	affected	AU1340303		sub	chr1:19814644	sub(C->T)	chr1:19814644:C:T	coding	missense	RNF186													0	0	0	0.01	0.01	2.54	2.27	0.27	-2.35	0.11	-2.45	2.959	1.016	0.925	0.871	1	0.936	0.89	0.924	2.63506
LINK	AU1951202_AU1951201	affected	AU1951304		sub	chr1:19867646	sub(G->A)	chr1:19867646:G:A	intergenic	intergenic														0	0	0	0	0							0.532	-0.409	-0.132	-1.242	0.002	0.014	0.021	0.098	-0.157636
LINK	AU1226202_AU1226201	affected	AU1226303	dad	sub	chr1:19887272	sub(C->T)	chr1:19887272:C:T	inter-coding_intronic	intron	OTUD3							OTUD3	NM_015207_1	0	7651	-3113	438	0	0	0	0	0	3.92	4.25	-0.33	2.1	2.73	-0.62	-0.938	-0.681	-0.786	-1.297	0.007	0.009	0.006	0.019	-0.240782
LINK	AU2522202_AU2522201	affected	AU2522301		sub	chr1:19898589	sub(G->A)	chr1:19898589:G:A	inter-coding_intronic	intron	OTUD3							OTUD3	NM_015207_1	0	6605	927	105	0	0	0	0	0	-4.56	-4.34	-0.22	4.85	4.71	0.13	-1.276	-1.186	-1.287	0.06	0.002	0.001	0.001	0.04	-0.354406
LINK	AU1664202_AU1664201	affected	AU1664302		sub	chr1:19924481	sub(G->A)	chr1:19924481:G:A	intergenic	intergenic														0	0	0	0	0							-0.31	0.981	-0.247	0.63	0	0.149	0.008	0.037	-0.067935
LINK	AU1274202_AU1274201	affected	AU1274302	mom	sub	chr1:20028831	sub(C->T)	chr1:20028831:C:T	intergenic	intergenic														0	0	0	0	0							0.172	0.214	0.197	0.057	0.035	0.056	0.045	0.186	0.056116
LINK	AU1703202_AU1703203	affected	AU1703302		sub	chr1:20074775	sub(G->A)	chr1:20074775:G:A	peripheral	5'UTR-intron	PLA2G5							PLA2G5	NM_000929_1	0	14356	4310	315	0	0	0	0	0	1.04	1.25	-0.22	-0.99	0.2	-1.19	-2.356	0.797	-0.063	0.15	0	0.001	0	0.004	-0.162737
LINK	AU1894203_AU1894201	affected	AU1894304	dad	sub	chr1:20093949	sub(G->C)	chr1:20093949:G:C	intergenic	intergenic														0	0	0	0	0							0.594	0.422	0.341	0.15	0.026	0.009	0.014	0.058	0.192361
LINK	AU1941202_AU1941201	affected	AU1941303		sub	chr1:20106265	sub(T->C)	chr1:20106265:T:C	intergenic	intergenic														0	0	0	0	0							0.237	0.263	0.268	0.062	0.295	0.295	0.249	0.15	0.548378
LINK	AU3934202_AU3934201	affected	AU3934302		del	chr1:20165675	del(14)	chr1:20165674:GTGCATGTGTGTGCA:G	inter-coding_intronic	intron	PLA2G2C							PLA2G2C	NM_001316722_1	-14	8637	-1518	258	0	0	0	0	0	-2.57	-2.62	0.04	-2.54	-1.71	-0.82	-1.174	-0.532	-0.375	-0.987	0	0	0	0.001	0.197617
LINK	AU1586202_AU1586201	affected	AU1586303	dad	sub	chr1:20167133	sub(G->T)	chr1:20167133:G:T	inter-coding_intronic	intron	PLA2G2C							PLA2G2C	NM_001316722_1	0	8637	-2976	357	0	0	0	0	0	-1.39	-1.33	-0.06	-3.03	-2.86	-0.18	0.377	0.706	0.824	0.373	0	0.002	0.001	0.003	-0.100539
LINK	AU1794202_AU1794201	affected	AU1794302		sub	chr1:20183828	sub(G->A)	chr1:20183828:G:A	intergenic	intergenic														0	0	0.01	0	0.01							-0.877	-1.287	-1.313	-0.802	0	0.007	0.007	0.133	-0.080635
LINK	AU3143202_AU3143201	unaffected	AU3143303	dad	sub	chr1:20185072	sub(G->A)	chr1:20185072:G:A	noncoding	non-coding-intron	UBXN10-AS1							UBXN10-AS1	NR_110078_1	0	1736	-448	450	0	0	0	0	0	4.47	5.06	-0.59	-0.04	-4.14	4.1	-0.291	0.512	0.261	0.15	0.003	0.006	0.181	0.362	0.223109
LINK	AU1169202_AU1169201	affected	AU1169301		del	chr1:20224057	del(6)	chr1:20224056:ACAGGTG:A	intergenic	intergenic														0	0	0	0	0							-1.988	-0.679	-0.278	-0.181	0	0.009	0.014	0.004	0.011186
LINK	AU3347202_AU3347201	affected	AU3347302		sub	chr1:20231958	sub(G->C)	chr1:20231958:G:C	intergenic	intergenic														0	0	0	0	0							0.577	-1.926	-0.846	-0.497	0.664	0.045	0.042	0.301	0.264818
LINK	AU1725202_AU1725201	affected	AU1725302		sub	chr1:20241630	sub(A->G)	chr1:20241630:A:G	intergenic	intergenic														0	0	0	0	0							0.382	1.298	1.073	0.722	0.001	0.014	0.006	0.007	0.203938
LINK	AU012301_AU012302	affected	AU012303		sub	chr1:20254329	sub(T->C)	chr1:20254329:T:C	intergenic	intergenic														0	0	0	0	0							-0.62	-0.359	-0.05	0.397	0	0.001	0.004	0.02	-0.060777
LINK	AU3519202_AU3519201	affected	AU3519301	dad	sub	chr1:20350992	sub(T->A)	chr1:20350992:T:A	inter-coding_intronic	intron	VWA5B1					1		VWA5B1	NM_001039500_1	0	1129	66	249	0	0	0	0.02	0.02	-2.37	-2.33	-0.03	-1.08	-0.71	-0.37	-0.817	-0.404	-0.529	0.158	0.006	0.117	0.018	0.192	0.268
LINK	AU1568202_AU1568201	affected	AU1568303		sub	chr1:20357192	sub(C->T)	chr1:20357192:C:T	intergenic	intergenic														0	0	0	0	0							-0.543	-0.904	-0.401	-0.233	0	0	0	0	-0.234788
LINK	AU1688202_AU1688201	affected	AU1688301		sub	chr1:20361127	sub(G->C)	chr1:20361127:G:C	noncoding	non-coding	LINC01141													0	0	0	0	0	1.58	-4.34	5.91	-6.48	-9.85	3.37	0.467	0.129	0.198	0.142	0.002	0.036	0.001	0.004	0.085399
LINK	AU4013202_AU4013201	affected	AU4013302		sub	chr1:20366400	sub(G->T)	chr1:20366400:G:T	noncoding	non-coding-intron	LINC01141							LINC01141	NR_033887_1	0	11201	-4006	600	0	0	0.16	0.01	0.16	-2.31	-2.44	0.12	6.89	5.04	1.84	-1.777	-0.147	-0.236	-0.241	0	0.002	0.001	0	-0.011554
LINK	AU2080202_AU2080201	affected	AU2080304	dad	sub	chr1:20590043	sub(G->C)	chr1:20590043:G:C	inter-coding_intronic	intron	CDA							CDA	NM_001785_1	0	15645	760	159	0	0	0	0	0	-2.18	-2.36	0.18	-6.29	-3.17	-3.13	0.059	0.039	0.831	0.373	0.035	0.01	0.019	0.231	0.24143
LINK	AU2397202_AU2397201	affected	AU2397302	dad	sub	chr1:20600322	sub(G->A)	chr1:20600322:G:A	inter-coding_intronic	intron	CDA							CDA	NM_001785_1	0	15645	-4606	126	0	0	0	0	0	-0.25	-0.28	0.03	1.54	1.41	0.13	-0.324	-0.122	-0.438	0.457	0	0.001	0.001	0.018	-0.143457
LINK	AU2337202_AU2337201	affected	AU2337304		del	chr1:20616356	del(1)	chr1:20616355:GT:G	inter-coding_intronic	intron	CDA							CDA	NM_001785_1	-1	4553	-2096	600	0	0	0	0	0	2.46	1.9	0.56	-2.39	-2.71	0.32	0.068	-0.323	-0.259	-0.488	0	0.381	0.182	0.336	0.771986
LINK	AU1937202_AU1937201	unaffected	AU1937305		sub	chr1:20616537	sub(C->T)	chr1:20616537:C:T	inter-coding_intronic	intron	CDA							CDA	NM_001785_1	0	4553	-1915	600	0	0	0	0	0	-0.4	0.65	-1.05	2.8	2.9	-0.1	-0.236	-0.725	-1.503	-0.262	0	0	0	0.003	0.045748
LINK	AU1308202_AU1308201	affected	AU1308303		sub	chr1:20630341	sub(G->A)	chr1:20630341:G:A	intergenic	intergenic														0	0	0	0	0							-0.764	-1.371	-1.087	-0.889	0	0	0	0	-0.069561
LINK	AU016901_AU016902	affected	AU016903		sub	chr1:20689341	sub(G->A)	chr1:20689341:G:A	inter-coding_intronic	intron	KIF17							KIF17	NM_001122819_1	0	2244	847	441	0	0.12	0	0	0.12	3.4	3.81	-0.41	-4.04	-3.42	-0.62	1.148	0.789	-0.037	0.373	0.025	0.001	0	0.001	-0.013418
LINK	AU2062202_AU2062201	affected	AU2062301		sub	chr1:20721056	sub(C->T)	chr1:20721056:C:T	peripheral	3'UTR	SH2D5													0	0	0	0	0	-1.96	-2.63	0.68	-5.76	-5.75	-0.01	-1.037	-3.21	-4.083	-2.014	0	0	0	0.002	-0.493066
LINK	AU1725202_AU1725201	affected	AU1725302		del	chr1:20777680	del(1)	chr1:20777679:CG:C	inter-coding_intronic	intron	HP1BP3							HP1BP3	NM_016287_1	-1	3062	-930	132	0	0	0	0	0	-0.09	0.15	-0.25	0.56	-1.46	2.02	0.628	0.17	0.169	0.06	0.003	0.11	0.109	0.457	0.12496
LINK	AU1333202_AU1333201	affected	AU1333301		sub	chr1:20782254	sub(A->G)	chr1:20782254:A:G	peripheral	5'UTR-intron	HP1BP3							HP1BP3	NM_016287_1	0	6109	-1714	48	0	0	0	0	0	-4.47	-4.21	-0.25	-2.57	-2.5	-0.07	0.558	0.623	0.555	0.167	0.004	0.012	0.021	0.192	0.336158
LINK	AU3039202_AU3039201	affected	AU3039304		sub	chr1:20807283	sub(A->T)	chr1:20807283:A:T	peripheral	3'UTR	EIF4G3													0.07	0	0	0	0.07	-4.55	-2.82	-1.74	-0.59	-0.72	0.13	4.509	1.312	1.14	1.062	1	1	1	1	1.57786
LINK	AU1678202_AU1678201	affected	AU1678302		sub	chr1:20822324	sub(G->A)	chr1:20822324:G:A	inter-coding_intronic	intron	EIF4G3							EIF4G3	NM_001198801_1	0	7562	2776	159	0	0	0	0	0	-8.2	-7.15	-1.05	-2.45	-3.26	0.82	0.486	0.407	0.331	0.15	0.081	0.417	0.327	0.102	0.245745
LINK	AU0833202_AU0833201	affected	AU0833302	dad	sub	chr1:20852608	sub(C->T)	chr1:20852608:C:T	inter-coding_intronic	intron	EIF4G3							EIF4G3	NM_001198801_1	0	2082	952	252	0	0	0	0	0	-6.32	-6.58	0.26	-1.19	-1.18	-0.01	-0.618	-0.425	-1.371	-1.026	0	0.001	0	0.017	-0.393299
LINK	AU0993202_AU0993201	affected	AU0993301		sub	chr1:20879785	sub(C->G)	chr1:20879785:C:G	inter-coding_intronic	intron	EIF4G3							EIF4G3	NM_001198801_1	0	6681	-265	201	0	0	0	0	0	-4.52	-4.7	0.18	-7.31	-6.51	-0.8	-0.035	-0.36	0.021	0.356	0	0.018	0.099	0.388	-0.017526
LINK	AU1048202_AU1048201	affected	AU1048302	dad	sub	chr1:20890077	sub(A->T)	chr1:20890077:A:T	inter-coding_intronic	intron	EIF4G3							EIF4G3	NM_001198801_1	0	6248	2542	123	0	0	0	0	0	-2.62	-2.59	-0.03	-2.81	-4.64	1.83	0.34	0.488	0.401	0.167	0.006	0.038	0.007	0.017	0.043313
LINK	AU038601_AU038602	affected	AU038603	dad	sub	chr1:20982947	sub(C->T)	chr1:20982947:C:T	inter-coding_intronic	intron	EIF4G3							EIF4G3	NM_001198803_1	0	16374	-1720	105	0	0	0	0	0	-4.58	2.06	-6.64	-5.42	-5.4	-0.02	-0.283	-1.423	-0.558	-0.048	0	0.01	0.017	0.002	0.29001
LINK	AU1996202_AU1996201	affected	AU1996301		sub	chr1:21022732	sub(G->A)	chr1:21022732:G:A	peripheral	5'UTR-intron	EIF4G3							EIF4G3	NM_001198801_1	0	48058	-19924	162	0	0	0	0	0	-5.11	-5.36	0.25	-2.8	-3.33	0.53	-0.573	-2.108	-0.973	-1.991	0	0	0	0.005	-0.335578
LINK	AU1809202_AU1809201	affected	AU1809303		sub	chr1:21156908	sub(C->T)	chr1:21156908:C:T	peripheral	5'UTR-intron	EIF4G3							EIF4G3	NM_001198803_1	0	56578	11053	180	0	0	0	0	0	1.93	3.89	-1.96	-1.16	-2.55	1.39	0.668	0.341	0.309	0.143	0.004	0.742	0.518	0.472	0.276303
LINK	AU1009202_AU1009201	affected	AU1009301		sub	chr1:21228459	sub(C->T)	chr1:21228459:C:T	inter-coding_intronic	intron	ECE1	1			1		1	ECE1	NM_001113348_1	0	5517	-418	363	0	0	0	0	0	-5.64	0.49	-6.13	-7.23	-1.57	-5.66	-0.389	0.5	0.456	0.143	0	0.008	0.006	0.252	-0.093662
LINK	AU3779202_AU3779201	affected	AU3779303	dad	sub	chr1:21325623	sub(C->T)	chr1:21325623:C:T	inter-coding_intronic	intron	ECE1	1			1		1	ECE1	NM_001113348_1	0	55220	19753	36	0	0	0	0	0	0.47	-1.59	2.05	7.25	7.01	0.24	-0.108	-0.281	0.042	0.545	0	0	0.001	0.019	-0.128498
LINK	AU026701_AU026702	affected	AU026704,AU026705	dad	sub	chr1:21360004	sub(C->G)	chr1:21360004:C:G	intergenic	intergenic														0	0	0	0	0							0.965	0.542	0.468	0.351	0.003	0.182	0.184	0.316	0.057102
LINK	AU3808202_AU3808201	affected	AU3808304		sub	chr1:21373982	sub(T->C)	chr1:21373982:T:C	intergenic	intergenic														0	0	0	0	0							-1.881	0.094	-1.639	0.062	0.081	0.249	0.103	0.184	-0.382639
LINK	AU2587202_AU2587201	affected	AU2587302		sub	chr1:21392876	sub(G->A)	chr1:21392876:G:A	intergenic	intergenic														0	0	0	0	0								-1.114				0.004			-0.046287
LINK	AU0953202_AU0953201	affected	AU0953301		sub	chr1:21416686	sub(C->T)	chr1:21416686:C:T	intergenic	intergenic														0	0	0	0	0							-0.584	-0.474	-1.411	-0.63	0.018	0.031	0.003	0.036	0.000189
LINK	AU1393202_AU1393201	unaffected	AU1393305		sub	chr1:21452461	sub(T->C)	chr1:21452461:T:C	inter-coding_intronic	intron	NBPF3							NBPF3	NM_001256416_1	0	23469	7242	153	0	0.01	0	0.01	0.01	-0.83	-0.52	-0.31	0.66	4.76	-4.1	-0.361	-0.359	-0.38	-0.624	0.002	0.001	0.005	0.025	0.051451
LINK	AU3680202_AU3680201	affected	AU3680301		sub	chr1:21469165	sub(T->A)	chr1:21469165:T:A	inter-coding_intronic	intron	NBPF3							NBPF3	NM_001330381_1	0	1735	268	243	0	0	0	0	0	-4.28	-7.32	3.04	-3.67	-3.8	0.13	-0.166	0.389	0.509	0.158	0.006	0.016	0.012	0.138	0.102109
LINK	AU1228202_AU1228201	affected	AU1228304		sub	chr1:21554742	sub(G->A)	chr1:21554742:G:A	inter-coding_intronic	intron	ALPL					1		ALPL	NM_000478_1	0	6484	600	369	0	0	0	0	0	5.21	-1.28	6.5	-6.35	-5.73	-0.63	0.171	0.17	0.169	0.06	0.045	0.044	0.045	0.167	0.016116
LINK	AU3192202_AU3192201	affected	AU3192301	dad	sub	chr1:21633080	sub(C->T)	chr1:21633080:C:T	inter-coding_intronic	intron	RAP1GAP			1			1	RAP1GAP	NM_001145658_1	0	23364	-6683	93	0.01	0	0.02	0	0.02	-0.93	-0.71	-0.22	7.41	6.02	1.39	0.195	-2.054	-1.421	-0.819	0	0	0	0.003	-0.109425
LINK	AU3782202_AU3782201	affected	AU3782302	dad	sub	chr1:21666824	sub(T->C)	chr1:21666824:T:C	peripheral	5'UTR-intron	RAP1GAP			1			1	RAP1GAP	NM_001350526_1	0	2281	774	357	0.02	0	0	0.02	0.02	-2.95	-3.15	0.2	2.72	2.95	-0.24	-1.274	-0.238	0.072	-0.555	0	0	0.001	0	0.288655
LINK	AU2752202_AU2752201	affected	AU2752301		sub	chr1:21677521	sub(C->T)	chr1:21677521:C:T	intergenic	intergenic														0	0	0	0	0							-3.124	-0.128	-0.167	0.356	0	0.029	0.016	0.005	-0.533689
LINK	AU3119202_AU3119201	affected	AU3119302		sub	chr1:21786652	sub(C->G)	chr1:21786652:C:G	intergenic	intergenic														0.02	0	0	0	0.02							-0.965	-1.022	-1.022	0.057	0	0.001	0.001	0.413	-0.293849
LINK	AU1099202_AU1099201	affected	AU1099303		sub	chr1:21805436	sub(T->C)	chr1:21805436:T:C	intergenic	intergenic														0	0	0	0	0							-0.2	0.644	0.641	0.488	0.002	0.016	0.014	0.008	0.141899
LINK	AU1089202_AU1089201	affected	AU1089303		sub	chr1:21814073	sub(G->A)	chr1:21814073:G:A	inter-coding_intronic	intron	LDLRAD2							LDLRAD2	NM_001013693_1	0	1862	-325	393	0	0	0	0	0	-1.69	-0.71	-0.98	-0.65	0.83	-1.48	-0.214	-3.081	-0.304	0.457	0	0	0.002	0.002	0.121971
LINK	AU2881202_AU2881201	affected	AU2881302		ins	chr1:21814581	ins(C)	chr1:21814580:A:AC	coding	frame-shift	LDLRAD2													0	0.05	0	0	0.05	4.72	4.72	0	-4.37	-4.01	-0.35	1.122	0.944	0.861	0.871	0.007	0.201	0.385	0.696	0.973325
LINK	AU4032202_AU4032201	affected	AU4032306		sub	chr1:21821936	sub(C->T)	chr1:21821936:C:T	inter-coding_intronic	intron	LDLRAD2							LDLRAD2	NM_001013693_1	0	591	-266	342	0	0	0	0	0	-0.03	0.56	-0.59	-2.82	-3.43	0.6	-0.047	1.026	0.852	0.598	0	0.007	0.01	0.078	0.145516
LINK	AU3779202_AU3779201	affected	AU3779304		sub	chr1:21821943	sub(G->C)	chr1:21821943:G:C	inter-coding_intronic	intron	LDLRAD2							LDLRAD2	NM_001013693_1	0	591	-259	342	0	0	0	0	0	-1.6	4.32	-5.91	-2.3	-2.2	-0.1	0.639	0.224	0.953	0.63	0.005	0.002	0.013	0.034	0.345561
LINK	AU1725202_AU1725201	affected	AU1725302		sub	chr1:21837373	sub(C->G)	chr1:21837373:C:G	inter-coding_intronic	intron	HSPG2	1			1	1		HSPG2	NM_001291860_1	0	1819	-367	132	0	0	0	0	0	0.18	-1.35	1.53	4.34	4.18	0.16	0.549	-1.875	0.237	0.143	0.001	0.001	0.009	0.056	0.080394
LINK	AU1510202_AU1510201	affected	AU1510303	dad	sub	chr1:21841623	sub(G->A)	chr1:21841623:G:A	coding	missense	HSPG2	1			1	1								0	0	0	0.03	0.03	-2.69	-2.43	-0.26	-1.37	-2.19	0.82	7.135	1.083	0.953	0.917	1	1	1	0.997	5.01299
LINK	AU3412202_AU3412201	affected	AU3412302	dad	sub	chr1:21875678	sub(C->A)	chr1:21875678:C:A	coding	missense	HSPG2	1			1	1								0	0	0	0.01	0.01	3.12	3.52	-0.4	0.93	0.36	0.57	1.043	0.129	0.013	0.871	0.345	0.007	0.002	0.842	1.89126
LINK	AU1047202_AU1047201	affected	AU1047301		sub	chr1:21942113	sub(C->T)	chr1:21942113:C:T	intergenic	intergenic														0	0	0	0	0							-2.915	-1.803	-1.6	0.143	0	0	0	0.021	-0.580345
LINK	AU1860202_AU1860201	affected	AU1860302		sub	chr1:21948727	sub(C->T)	chr1:21948727:C:T	intergenic	intergenic														0	0	0	0	0							-0.116	-0.546	-1.183	0.356	0	0.001	0	0.115	-0.150965
LINK	AU1196202_AU1196201	affected	AU1196302		sub	chr1:21977362	sub(T->C)	chr1:21977362:T:C	inter-coding_intronic	intron	CELA3B			1		1	1	CELA3B	NM_007352_1	0	1287	280	399	0	0	0	0.01	0.01	-2.87	-4.07	1.19	-0.64	1.47	-2.11	-0.46	-0.193	0.006	0.991	0	0.005	0.004	0.049	0.09783
LINK	AU078101_AU078102	affected	AU078103	dad	sub	chr1:21987455	sub(A->T)	chr1:21987455:A:T	inter-coding_intronic	intron	CELA3B			1		1	1	CELA3B	NM_007352_1	0	2579	772	126	0	0	0	0	0	-2.43	-2.8	0.37	-4.52	-10.81	6.29	0.575	0.429	0.321	0.167	0.027	0.037	0.03	0.026	0.208971
LINK	AU1033202_AU1033201	affected	AU1033302	dad	sub	chr1:22101579	sub(C->T)	chr1:22101579:C:T	intergenic	intergenic														0	0	0	0	0							-0.778	-0.737	-0.652	-0.339	0	0	0	0.001	-0.226794
LINK	AU1347202_AU1347201	affected	AU1347303	dad	sub	chr1:22103730	sub(G->A)	chr1:22103730:G:A	intergenic	intergenic														0	0	0	0	0							1.187	0.447	0.542	0.15	0.053	0.471	0.198	0.373	0.36127
LINK	AU3119202_AU3119201	affected	AU3119303		sub	chr1:22114498	sub(C->T)	chr1:22114498:C:T	intergenic	intergenic														0	0.01	0	0	0.01							-1.834	0.088	0.023	-0.736	0	0.962	0.339	0.473	0.644862
LINK	AU1825202_AU1825201	affected	AU1825301		sub	chr1:22190669	sub(C->G)	chr1:22190669:C:G	intergenic	intergenic														0	0	0	0	0							-1.726	-0.551	-0.817	-0.819	0	0	0.001	0.049	-0.29424
LINK	AU043001_AU043002	affected	AU043003		ins	chr1:22227284	ins(T)	chr1:22227283:A:AT	intergenic	intergenic														0	0	0	0	0							-0.757	-0.737	-0.056	0.158	0	0	0.001	0.306	0.070668
LINK	AU1748202_AU1748201	affected	AU1748303	mom	ins	chr1:22227534	ins(TC)	chr1:22227533:T:TTC	intergenic	intergenic														0	0	0	0	0							-1.776	0.164	0.169	0.062	0.001	0.017	0.009	0.111	-0.184356
LINK	AU3997202_AU3997201	affected	AU3997302	mom	del	chr1:22233929	del(1)	chr1:22233928:GC:G	intergenic	intergenic														0	0	0	0	0							-0.966	-0.414	-1.227	-1.354	0	0.117	0.03	0.02	-0.104872
LINK	AU1399202_AU1399201	affected	AU1399301	dad	sub	chr1:22241937	sub(C->G)	chr1:22241937:C:G	intergenic	intergenic														0	0	0	0	0							1.574	0.93	0.841	0.598	0.002	0.07	0.162	0.055	0.154818
LINK	AU2263202_AU2263201	affected	AU2263301,AU2263302	mom	sub	chr1:22251297	sub(G->A)	chr1:22251297:G:A	intergenic	intergenic														0	0	0	0	0							0.073	0.113	-0.017	0.63	0	0	0.002	0.002	0.121474
LINK	AU3348202_AU3348201	affected	AU3348302		sub	chr1:22256699	sub(G->A)	chr1:22256699:G:A	intergenic	intergenic														0	0	0	0	0							-1.232	-1.927	-2.335	-1.955	0	0	0	0	-0.364598
LINK	AU1223202_AU1223201	affected	AU1223302		sub	chr1:22320533	sub(A->G)	chr1:22320533:A:G	intergenic	intergenic														0	0	0	0	0							0.319	0.475	0.4	-1.219	0.001	0.004	0.005	0.024	0.125859
LINK	AU0955202_AU0955201	affected	AU0955303	dad	sub	chr1:22345744	sub(G->A)	chr1:22345744:G:A	intergenic	intergenic														0	0	0	0	0							0.793	-0.524	-0.172	0.576	0.001	0	0.002	0.041	-0.085633
LINK	AU3794202_AU3794201	affected	AU3794302	dad	sub	chr1:22525958	sub(C->T)	chr1:22525958:C:T	inter-coding_intronic	intron	ZBTB40		1			1	1	ZBTB40	NM_001083621_1	0	1758	-244	321	0	0	0	0	0	-2.65	-2.96	0.31	2.11	-1.99	4.1	-0.674	-0.234	-0.328	0.033	0	0.011	0.093	0.705	-0.474545
LINK	AU1038202_AU1038201	affected	AU1038301		sub	chr1:22544337	sub(C->T)	chr1:22544337:C:T	intergenic	intergenic														0	0	0	0	0							-0.139	-0.139	-0.372	0.135	0	0.001	0.004	0.243	-0.126932
LINK	AU1586202_AU1586201	affected	AU1586303		sub	chr1:22593517	sub(G->A)	chr1:22593517:G:A	inter-coding_intronic	intron	EPHA8					1		EPHA8	NM_020526_1	0	74	-7	897	0	0.04	0	0	0.04	-2.12	-2.03	-0.09	0.94	0.7	0.24	-0.225	-0.346	-0.742	-1.002	0	0.014	0.021	0.004	-0.026916
LINK	AU1756202_AU1756201	affected	AU1756301		sub	chr1:22618643	sub(C->T)	chr1:22618643:C:T	intergenic	intergenic														0.01	0	0	0	0.01							-0.716	-0.299	0.935	-0.192	0	0	0.001	0	-0.085937
LINK	AU026801_AU026802	affected	AU026803	dad	sub	chr1:22636586	sub(G->A)	chr1:22636586:G:A	peripheral	5'UTR	C1QA													0.02	0	0	0.17	0.17	0.36	0.46	-0.1	3.93	4	-0.07	0.519	0.23	0.079	0.917	0.475	0.983	0.952	0.99	1.42897
LINK	AU1416202_AU1416201	affected	AU1416302		sub	chr1:22685634	sub(G->T)	chr1:22685634:G:T	intergenic	intergenic														0	0	0	0	0							1.28	0.063	-0.016	-0.497	0.009	0.57	0.223	0.042	0.58474
LINK	AU1678202_AU1678201	affected	AU1678301	dad	sub	chr1:22716426	sub(G->A)	chr1:22716426:G:A	inter-coding_intronic	intron	EPHB2	1		1	1		1	EPHB2	NM_001309193_1	0	70378	5383	279	0	0	0	0	0	0.24	0.71	-0.46	-1.73	0.72	-2.45	-0.177	0.613	0.545	0.373	0	0.01	0.007	0.01	0.031772
LINK	AU3064202_AU3064201	affected	AU3064305	dad	sub	chr1:22725413	sub(G->A)	chr1:22725413:G:A	inter-coding_intronic	intron	EPHB2	1		1	1		1	EPHB2	NM_001309193_1	0	70378	14370	60	0	0	0	0	0	-0.16	0.83	-0.98	-2.13	0.42	-2.56	0.588	-0.513	-0.301	-1.331	0.003	0.001	0.001	0	-0.177022
LINK	AU2265202_AU2265201	affected	AU2265301		sub	chr1:22733502	sub(A->C)	chr1:22733502:A:C	inter-coding_intronic	intron	EPHB2	1		1	1		1	EPHB2	NM_001309193_1	0	70378	22459	138	0	0	0	0	0	0.37	0.11	0.26	-3.63	-1.79	-1.84	-0.162	-2.895	-2.409	-0.681	0.002	0	0	0.028	-0.00415
LINK	AU1882202_AU1882201	affected	AU1882301		sub	chr1:22758257	sub(G->A)	chr1:22758257:G:A	inter-coding_intronic	intron	EPHB2	1		1	1		1	EPHB2	NM_001309193_1	0	70378	-23164	75	0	0	0	0	0	0.81	1.18	-0.37	-0.26	0.17	-0.43	-0.735	0.795	0.697	-0.256	0	0.005	0.003	0.004	-0.147244
LINK	AU3808202_AU3808201	affected	AU3808304		sub	chr1:22764890	sub(A->G)	chr1:22764890:A:G	inter-coding_intronic	intron	EPHB2	1		1	1		1	EPHB2	NM_001309193_1	0	70378	-16531	372	0	0	0	0	0	2.6	2.32	0.28	1.02	-2.6	3.62	-2.249	-0.057	-0.119	0.423	0	0	0	0.004	-0.232295
LINK	AU0316202_AU0316201	affected	AU0316304		sub	chr1:22819384	sub(C->T)	chr1:22819384:C:T	inter-coding_intronic	intron	EPHB2	1		1	1		1	EPHB2	NM_001309193_1	0	77961	34308	252	0	0	0	0	0	-5.07	-4.84	-0.23	-0.72	-0.32	-0.4	1.982	-0.749	0.032	0.871	0.584	0.009	0.035	0.255	0.549674
LINK	AU1804202_AU1804201	affected	AU1804301		sub	chr1:22878332	sub(T->C)	chr1:22878332:T:C	inter-coding_intronic	intron	EPHB2	1		1	1		1	EPHB2	NM_001309193_1	0	17147	-4027	171	0	0	0	0	0	4.27	3.94	0.33	-2.41	-2.72	0.31	-0.154	-0.058	-0.641	0.062	0	0.001	0	0.101	0.059537
LINK	AU2337202_AU2337201	affected	AU2337303	dad	sub	chr1:22940590	sub(G->C)	chr1:22940590:G:C	intergenic	intergenic														0	0	0	0	0							0.228	0.229	0.222	0.06	0.185	0.246	0.256	0.199	0.411399
LINK	AU1157202_AU1157201	affected	AU1157301		sub	chr1:22966805	sub(A->T)	chr1:22966805:A:T	inter-coding_intronic	intron	LACTBL1						1	LACTBL1	NM_001289974_1	0	6880	-1380	294	0	0	0	0	0	-1.01	-0.98	-0.03	4.51	4.38	0.13	0.645	0.595	0.364	0.167	0.127	0.011	0.021	0.019	0.246515
LINK	AU1986202_AU1986201	unaffected	AU1986303	dad	sub	chr1:22995808	sub(A->C)	chr1:22995808:A:C	intergenic	intergenic														0.01	0	0	0	0.01							0.118	0.145	0.134	0.066	0.218	0.169	0.251	0.17	0.437146
LINK	AU1765202_AU1765201	affected	AU1765301		sub	chr1:23133951	sub(T->A)	chr1:23133951:T:A	peripheral	5'UTR-intron	LUZP1			1		1	1	LUZP1	NM_033631_1	0	59116	-24301	537	0	0	0	0	0	-0.22	0.89	-1.11	-0.52	1.3	-1.83	-0.322	0.843	0.835	0.614	0.027	0.409	0.353	0.286	0.225837
LINK	AU1906202_AU1906201	affected	AU1906302		sub	chr1:23136958	sub(C->T)	chr1:23136958:C:T	peripheral	5'UTR-intron	LUZP1			1		1	1	LUZP1	NM_033631_1	0	59116	-27308	207	0	0	0	0	0	-7.03	-5.45	-1.57	2.01	4.57	-2.56	-0.769	-0.076	-0.251	0.143	0	0.04	0.446	0.464	-0.00776
LINK	AU025401_AU025402	affected	AU025403		sub	chr1:23155709	sub(G->A)	chr1:23155709:G:A	peripheral	5'UTR-intron	LUZP1			1		1	1	LUZP1	NM_033631_1	0	59116	13057	150	0	0	0	0	0	4.73	5.07	-0.35	0.43	1.87	-1.44	-1.01	-0.306	-0.305	0.15	0	0	0	0.129	-0.005618
LINK	AU1765202_AU1765201	affected	AU1765301		sub	chr1:23181563	sub(C->T)	chr1:23181563:C:T	intergenic	intergenic														0	0.01	0	0	0.01							-0.926	0.358	0.29	0.143	0	0.012	0.02	0.032	-0.111427
LINK	AU004101_AU004102	affected	AU004105	dad	sub	chr1:23206321	sub(C->T)	chr1:23206321:C:T	intergenic	intergenic														0	0	0	0	0							-0.246	-0.763	-0.751	0.33	0	0	0	0.001	-0.290541
LINK	AU043001_AU043002	affected	AU043003		sub	chr1:23207741	sub(G->A)	chr1:23207741:G:A	intergenic	intergenic														0	0	0	0	0							-1.405	-1.006	-1.326	0.518	0	0.003	0.002	0.001	-0.167517
LINK	AU1567202_AU1567201	affected	AU1567301,AU1567302	mom	sub	chr1:23243343	sub(G->C)	chr1:23243343:G:C	intergenic	intergenic														0	0	0	0	0							-0.966	-0.962	-0.368	0.15	0	0	0.001	0.068	-0.150934
LINK	AU3806202_AU3806201	affected	AU3806304		sub	chr1:23248339	sub(T->C)	chr1:23248339:T:C	intergenic	intergenic														0	0	0.01	0.01	0.01							0.602	0.919	0.761	0.397	0.009	0.004	0.001	0.501	0.158964
LINK	AU1920202_AU1920201	affected	AU1920302		sub	chr1:23251684	sub(C->A)	chr1:23251684:C:A	intergenic	intergenic														0	0	0	0	0							0.779	-0.048	0.57	0.356	0.002	0.031	0.02	0.022	0.026948
LINK	AU2075202_AU2075201	affected	AU2075301		sub	chr1:23264986	sub(C->T)	chr1:23264986:C:T	intergenic	intergenic														0	0	0	0	0							-0.722	-1.182	-0.837	0.548	0	0.004	0.014	0.141	-0.249803
LINK	AU1749202_AU1749201	affected	AU1749302		sub	chr1:23333542	sub(G->A)	chr1:23333542:G:A	coding	synonymous	HNRNPR		1		1	1								0	0.06	0	0.03	0.06	-2.64	-2.95	0.31	4.29	0.19	4.1	-1.628	-0.36	-0.163	0.045	0	0.948	0.953	0.998	0.595738
LINK	AU3302202_AU3302201	affected	AU3302301		sub	chr1:23351102	sub(A->T)	chr1:23351102:A:T	intergenic	intergenic														0	0	0	0	0							1.015	-0.178	-0.272	0.423	0.029	0.717	0.385	0.044	0.51327
LINK	AU1725202_AU1725201	affected	AU1725302		sub	chr1:23353735	sub(C->T)	chr1:23353735:C:T	intergenic	intergenic														0	0	0.02	0	0.02							-0.212	-0.165	-0.188	-0.406	0.002	0.001	0.002	0.033	-0.054146
LINK	AU1308202_AU1308201	affected	AU1308303		del	chr1:23357214	del(1)	chr1:23357213:AT:A	intergenic	intergenic														0	0	0	0	0							0.797	0.576	0.546	0.755	0.051	0.009	0.006	0.012	0.828118
LINK	AU2293202_AU2293201	affected	AU2293302		sub	chr1:23413017	sub(C->G)	chr1:23413017:C:G	inter-coding_intronic	intron	TCEA3					1		TCEA3	NM_003196_1	0	8523	4232	180	0	0.02	0	0.02	0.02	0.91	0.69	0.22	-2.34	-2.34	-0.01	0.433	-0.007	-0.151	0.33	0.002	0.003	0.004	0.167	-0.067978
LINK	AU1042202_AU1042201	affected	AU1042302		sub	chr1:23536102	sub(C->T)	chr1:23536102:C:T	intergenic	intergenic														0	0	0	0	0							0.353	-0.013	0.698	0.143	0.002	0.453	0.03	0.472	-0.04754
LINK	AU1469202_AU1469201	affected	AU1469302		sub	chr1:23546065	sub(C->T)	chr1:23546065:C:T	intergenic	intergenic														0	0	0.07	0	0.07							-0.396	-0.512	-0.58	0.143	0.208	0.013	0.014	0.07	0.018652
LINK	AU1030202_AU1030201	affected	AU1030303	dad	sub	chr1:23639092	sub(A->G)	chr1:23639092:A:G	inter-coding_intronic	intron	MDS2							MDS2	NM_001348075_1	0	9552	-17	216	0	0	0	0	0	-3.72	-4.21	0.5	-2.13	-7.26	5.13	-0.029	0.881	0.65	0.167	0	0.001	0.001	0.016	0.088387
LINK	AU1730202_AU1730201	affected	AU1730302	dad	sub	chr1:23671383	sub(A->G)	chr1:23671383:A:G	intergenic	intergenic														0	0	0.05	0	0.05							-0.051	0.314	-0.298	-0.482	0.001	0.002	0.004	0	-0.004944
LINK	AU2052202_AU2052201	affected	AU2052304		sub	chr1:23743602	sub(C->T)	chr1:23743602:C:T	inter-coding_intronic	intron	ELOA		1			1		ELOA	NM_003198_1	0	5443	24	591	0	0	0	0	0	1.1	1.69	-0.59	3.1	0.82	2.28	-0.932	0.759	0.632	-0.19	0	0.065	0.073	0.095	0.447405
LINK	AU1443202_AU1443201	affected	AU1443303,AU1443304		ins	chr1:23798204	ins(A)	chr1:23798203:C:CA	coding	frame-shift	GALE													0	0.19	0	0	0.19	-0.06	0.1	-0.16	-3.55	-2.7	-0.85	0.624	1.312	1.088	0.126	0.997	1	1	0.997	3.24985
LINK	AU1276202_AU1276201	affected	AU1276301		sub	chr1:23830958	sub(C->T)	chr1:23830958:C:T	intergenic	intergenic														0	0	0	0	0							-0.98	-0.713	-0.801	-1.297	0.145	0.277	0.283	0.057	-0.02511
LINK	AU1821202_AU1821201	affected	AU1821301		ins	chr1:23833181	ins(T)	chr1:23833180:A:AT	intergenic	intergenic														0	0	0	0	0							0.195	-0.75	-0.889	0.062	0.115	0.02	0.071	0.163	0.212605
LINK	AU3858202_AU3858201	affected	AU3858302		sub	chr1:23835999	sub(G->A)	chr1:23835999:G:A	intergenic	intergenic														0	0	0	0	0							0.112	0.2	0.116		0.01	0.06	0.012		-0.104537
LINK	AU2081202_AU2081201	affected	AU2081301		sub	chr1:23876610	sub(C->T)	chr1:23876610:C:T	peripheral	5'UTR-intron	CNR2							CNR2	NM_001841_1	0	37584	-948	111	0	0	0	0	0	-2.23	-1.86	-0.37	-7.07	-4.51	-2.56	-2.979	-2.723	-2.9	0.433	0	0	0	0.061	-0.660817
LINK	AU017601_AU017602	affected	AU017604	dad	sub	chr1:23888611	sub(C->T)	chr1:23888611:C:T	peripheral	5'UTR-intron	CNR2							CNR2	NM_001841_1	0	37584	-12949	234	0	0	0	0	0	-3.72	3.22	-6.93	-2.87	-2.43	-0.43	-0.493	0.622	0.507	0.356	0	0.148	0.35	0.259	0.281618
LINK	AU3840202_AU3840201	affected	AU3840303		sub	chr1:23890597	sub(T->A)	chr1:23890597:T:A	peripheral	5'UTR-intron	CNR2							CNR2	NM_001841_1	0	37584	-14935	405	0	0	0	0	0	-4	-4.03	0.03	-2	-0.75	-1.25	-0.978	-0.708	-0.883	-1.47	0.008	0.008	0.008	0.048	-0.073316
LINK	AU026801_AU026802	affected	AU026803	dad	sub	chr1:23935129	sub(C->T)	chr1:23935129:C:T	intergenic	intergenic														0	0	0	0	0								0.146				0.003			0.059217
LINK	AU0316202_AU0316201	affected	AU0316303		sub	chr1:23972012	sub(G->A)	chr1:23972012:G:A	coding	missense	SRSF10													0	0	0	0	0	3.16	3.75	-0.59	-1.16	-3.9	2.74	8.982	1.172	1.045	0.917	1	1	1	0.992	4.16168
LINK	AU1339202_AU1339201	affected	AU1339301		del	chr1:23999065	del(1)	chr1:23999064:AG:A	intergenic	intergenic														0	0	0	0	0							0.365	0.414	0.349	0.15	0.067	0.145	0.075	0.188	0.095158
LINK	AU3199202_AU3199201	affected	AU3199301,AU3199302	mom	sub	chr1:24018605	sub(G->A)	chr1:24018605:G:A	intergenic	intergenic														0	0	0	0.01	0.01							0.009	0.774	0.71	0.373	0	0.002	0.001	0.003	0.112741
LINK	AU3808202_AU3808201	affected	AU3808305	dad	sub	chr1:24021914	sub(A->C)	chr1:24021914:A:C	intergenic	intergenic														0.01	0	0	0	0.01							-0.639	-1.791	-2.155	-1.953	0	0	0	0.003	-0.117988
LINK	AU078701_AU078702	affected	AU078705		sub	chr1:24062734	sub(C->T)	chr1:24062734:C:T	inter-coding_intronic	intron	MYOM3			1		1	1	MYOM3	NM_152372_1	0	1017	392	450	0	0	0	0	0	0.21	-1.16	1.37	4.81	3.42	1.39	1.893	0.081	0.077	-0.048	0.059	0.039	0.1	0.001	0.835947
LINK	AU019601_AU019602	affected	AU019605		sub	chr1:24070926	sub(C->G)	chr1:24070926:C:G	inter-coding_intronic	intron	MYOM3			1		1	1	MYOM3	NM_152372_1	0	2750	191	162	0	0	0	0	0	-3.59	-3.77	0.18	2.41	5.02	-2.61	-5.945	-1.606	-1.201	-0.302	0	0	0	0.002	-0.839012
LINK	AU3903202_AU3903201	affected	AU3903301	dad	sub	chr1:24074811	sub(G->A)	chr1:24074811:G:A	inter-coding_intronic	intron	MYOM3			1		1	1	MYOM3	NM_152372_1	0	1050	508	201	0	0	0	0	0	-4.46	-3.87	-0.59	-0.28	-3.56	3.28	-0.772	0.427	0.368	0.15	0	0.007	0.015	0.22	-0.175267
LINK	AU2157202_AU2157201	affected	AU2157302		sub	chr1:24076975	sub(C->A)	chr1:24076975:C:A	inter-coding_intronic	intron	MYOM3			1		1	1	MYOM3	NM_152372_1	0	3743	-702	231	0	0	0	0	0	-4.37	-3.97	-0.4	5.81	6.56	-0.75	-0.025	0.69	0.636	0.493	0	0.001	0.001	0.007	-0.123784
LINK	AU1308202_AU1308201	affected	AU1308303		sub	chr1:24237072	sub(G->C)	chr1:24237072:G:C	intergenic	intergenic														0	0	0	0	0							0.04	-0.365	0.076	0.454	0	0	0.001	0.01	0.013414
LINK	AU1844202_AU1844201	affected	AU1844303	dad	sub	chr1:24245491	sub(G->T)	chr1:24245491:G:T	intergenic	intergenic														0	0	0	0	0							0.606	0.399	0.341	0.15	0.008	0.019	0.018	0.008	0.005314
LINK	AU3068202_AU3068201	affected	AU3068302		ins	chr1:24299715	ins(G)	chr1:24299714:A:AG	intergenic	intergenic														0	0	0	0.02	0.02							-0.207	-0.195	-0.311	0.15	0.001	0.073	0.037	0.667	-0.032401
LINK	AU3806202_AU3806201	affected	AU3806305		sub	chr1:24310576	sub(G->C)	chr1:24310576:G:C	intergenic	intergenic														0	0	0	0	0							-0.159	0.048	0.884	0.373	0	0.016	0.031	0.061	0.169197
LINK	AU1542202_AU1542201	affected	AU1542302		sub	chr1:24323918	sub(G->A)	chr1:24323918:G:A	inter-coding_intronic	intron	GRHL3			1		1	1	GRHL3	NM_021180_1	0	8309	801	150	0	0	0	0	0	2.64	2.74	-0.1	-1.17	1.3	-2.47	1.066	-0.1	-0.197	-0.155	0.608	0.002	0.024	0.009	0.767107
LINK	AU1746202_AU1746201	affected	AU1746301		sub	chr1:24328997	sub(C->G)	chr1:24328997:C:G	inter-coding_intronic	intron	GRHL3			1		1	1	GRHL3	NM_021180_1	0	8309	-2429	120	0	0	0	0	0	-3.95	-2.63	-1.32	-0.25	-5.01	4.77	0.294	-0.008	0.721	0.356	0.002	0.005	0.012	0.031	0.059808
LINK	AU3068202_AU3068201	affected	AU3068301		sub	chr1:24335842	sub(T->A)	chr1:24335842:T:A	inter-coding_intronic	intron	GRHL3			1		1	1	GRHL3	NM_001195010_1	0	1776	-640	87	0	0	0	0	0	3.33	3.45	-0.13	-1.04	-1.23	0.19	-0.241	-1.204	-1.115	0.46	0	0	0	0.076	-0.104298
LINK	AU3068202_AU3068201	affected	AU3068301		sub	chr1:24335846	sub(A->T)	chr1:24335846:A:T	inter-coding_intronic	intron	GRHL3			1		1	1	GRHL3	NM_001195010_1	0	1776	-636	87	0	0	0	0	0	2.63	3.45	-0.82	0.92	-1.23	2.14	0.138	-0.124	-0.11	0.488	0	0.002	0.002	0.065	-0.043719
LINK	AU1209202_AU1209201	affected	AU1209301		sub	chr1:24340881	sub(G->A)	chr1:24340881:G:A	inter-coding_intronic	intron	GRHL3			1		1	1	GRHL3	NM_001195010_1	0	2353	1119	852	0	0	0	0	0	1.64	-3.57	5.21	0.82	3.27	-2.45	2.447	1.176	1.048	0.917	1	1	0.998	1	1.86056
LINK	AU2495202_AU2495201	affected	AU2495302		sub	chr1:24362381	sub(C->T)	chr1:24362381:C:T	inter-coding_intronic	intron	GRHL3,STPG1			1		1	1	STPG1	NM_001199014_1	0	8633	-1340	141	0	0	0	0	0	0.61	-1.74	2.35	-6.96	-6.61	-0.35	-0.136	-0.956	-0.022	0.548	0	0.001	0.002	0.029	-0.13268
LINK	AU1072202_AU1072201	affected	AU1072303		sub	chr1:24367320	sub(A->C)	chr1:24367320:A:C	inter-coding_intronic	intron	STPG1							STPG1	NM_001199014_1	0	8633	2354	174	0	0	0	0	0	-2.11	-1.98	-0.12	-4.51	-4.71	0.19	-0.034	-0.004	-0.037	0.423	0	0.01	0.013	0.178	0.498723
LINK	AU2427202_AU2427201	affected	AU2427302	dad	del	chr1:24419945	del(1)	chr1:24419944:TG:T	inter-coding_intronic	intron	NIPAL3				1	1		NIPAL3	NM_001322855_1	-1	20532	305	123	0	0	0.03	0	0.03	-4.89	-4.04	-0.85	1.69	2.9	-1.2	0.85	0.43	0.368	0.15	0.022	0.009	0.008	0.015	0.119276
LINK	AU008001_AU008002	affected	AU008003		sub	chr1:24424742	sub(A->G)	chr1:24424742:A:G	inter-coding_intronic	intron	NIPAL3				1	1		NIPAL3	NM_001322855_1	0	20532	5102	174	0	0	0	0	0	1.66	0.31	1.35	4.54	5.93	-1.39	0.262	0.932	0.615	0.423	0.005	0.069	0.069	0.438	0.277495
LINK	AU1816202_AU1816201	affected	AU1816302	dad	sub	chr1:24440587	sub(T->C)	chr1:24440587:T:C	inter-coding_intronic	intron	NIPAL3				1	1		NIPAL3	NM_001322855_1	0	1815	347	546	0	0	0	0	0	-2.96	-4.16	1.19	-5.08	-4.8	-0.28	-0.904	-0.223	0.072	-0.164	0	0	0.003	0.001	0.09594
LINK	AU1404202_AU1404201	affected	AU1404302		sub	chr1:24498298	sub(C->T)	chr1:24498298:C:T	noncoding	non-coding-intron	RCAN3AS							RCAN3AS	NR_045407_1	0	3057	1355	204	0	0.01	0	0	0.01	-5.38	-5	-0.38	-6.54	-0.06	-6.48	-0.217	-1.037	-1.324	0.493	0	0	0.001	0.01	-0.380388
LINK	AU2056202_AU2056201	affected	AU2056303		sub	chr1:24527119	sub(C->T)	chr1:24527119:C:T	inter-coding_intronic	intron	RCAN3							RCAN3	NM_001251977_1	0	16651	-4099	165	0	0.01	0	0	0.01	-4.31	-3.72	-0.59	-4.19	-6.11	1.92	0.299	0.395	0.326	0.143	0.119	0.053	0.173	0.221	0.177851
LINK	AU1009202_AU1009201	affected	AU1009301		sub	chr1:24541644	sub(G->C)	chr1:24541644:G:C	noncoding	non-coding-intron	LOC100506985							LOC100506985	NR_109781_1	0	12012	-1768	222	0	0	0	0	0	0.33	-2.42	2.75	-0.13	-2.71	2.58	-0.72	-0.156	-0.077	-0.497	0	0.08	0.07	0.005	0.654233
LINK	AU1327202_AU1327201	affected	AU1327304		sub	chr1:24557446	sub(C->T)	chr1:24557446:C:T	peripheral	5'UTR-intron	NCMAP							NCMAP	NM_001010980_1	0	39255	1277	207	0	0	0	0	0	-2.71	-1.66	-1.05	4.66	4.13	0.53	-0.545	0.372	-3.223	-1.577	0.019	0.009	0	0.021	0.010251
LINK	AU2293202_AU2293201	affected	AU2293302		del	chr1:24576971	del(2)	chr1:24576970:GCA:G	peripheral	5'UTR-intron	NCMAP							NCMAP	NM_001010980_1	-2	39255	-18453	129	0	0	0	0	0	0.37	0.37	0	-3.62	-3.62	0	-1.648	-1.375	-1.36	0.057	0	0	0	0.017	-0.305477
LINK	AU1157202_AU1157201	affected	AU1157303		sub	chr1:24589773	sub(G->A)	chr1:24589773:G:A	peripheral	5'UTR-intron	NCMAP							NCMAP	NM_001010980_1	0	39255	-5651	198	0	0	0	0	0	-4.69	0.22	-4.92	-0.38	-0.37	-0.01	-0.091	0.987	0.956	0.454	0	0.101	0.087	0.151	-0.134705
LINK	AU2569202_AU2569201	affected	AU2569301	dad	sub	chr1:24599734	sub(C->T)	chr1:24599734:C:T	inter-coding_intronic	intron	NCMAP							NCMAP	NM_001010980_1	0	5428	-1206	408	0	0	0	0	0	-3.44	-2.4	-1.05	-3.02	-2.64	-0.38	-1.552	-1.304	-1.372	0.143	0	0	0	0.011	-0.35112
LINK	AU1456202_AU1456201	affected	AU1456302		sub	chr1:24649254	sub(A->C)	chr1:24649254:A:C	inter-coding_intronic	intron	SRRM1					1		SRRM1	NM_001366578_1	0	942	225	156	0	0	0	0	0	-1.66	-2.19	0.53	4.07	3.82	0.24	-3.564	-1.293	-1.203	-1.59	0	0	0	0	-0.50102
LINK	AU003701_AU003702	affected	AU003705		sub	chr1:24665960	sub(G->A)	chr1:24665960:G:A	inter-coding_intronic	intron	SRRM1					1		SRRM1	NM_001366578_1	0	3591	-855	102	0	0	0	0	0	2.18	2.29	-0.11	-5.87	-2.19	-3.68	0.189	-0.381	-0.314	-0.974	0.006	0.748	0.011	0.037	0.189009
LINK	AU3197202_AU3197201	affected	AU3197301		sub	chr1:24695483	sub(C->T)	chr1:24695483:C:T	intergenic	intergenic														0	0	0	0	0							-1.027	-0.528	-0.144	-0.441	0	0	0.002	0	0.011551
LINK	AU1210202_AU1210201	affected	AU1210303	dad	sub	chr1:24698047	sub(C->T)	chr1:24698047:C:T	intergenic	intergenic														0	0	0	0	0							0.183	0.23	0.208	0.057	0.037	0.019	0.022	0.288	-0.079678
LINK	AU1257202_AU1257201	affected	AU1257302		sub	chr1:24712714	sub(C->G)	chr1:24712714:C:G	intergenic	intergenic														0	0	0	0	0							-1.696	-0.828	-0.734	-1.03	0	0.002	0.003	0.003	-0.32977
LINK	AU2488202_AU2488201	affected	AU2488303	dad	sub	chr1:24717715	sub(A->T)	chr1:24717715:A:T	intergenic	intergenic														0	0	0	0	0							-0.53	0.059	-0.449	-0.741	0	0.019	0.002	0.008	0.077717
LINK	AU1673202_AU1673201	affected	AU1673301		sub	chr1:24738762	sub(G->C)	chr1:24738762:G:C	intergenic	intergenic														0	0	0	0	0							-0.996	-0.901	-0.964	0.06	0.008	0.004	0.01	0.257	-0.355501
LINK	AU1212202_AU1212201	affected	AU1212301		sub	chr1:24810788	sub(A->T)	chr1:24810788:A:T	inter-coding_intronic	intron	CLIC4							CLIC4	NM_013943_1	0	16243	-3306	255	0	0	0	0	0	-4.85	-6.59	1.74	-3.72	-3.53	-0.19	0.544	0.324	0.287	0.066	0.553	0.005	0.22	0.177	0.693934
LINK	AU1436202_AU1436201	affected	AU1436302	dad	sub	chr1:24859662	sub(G->A)	chr1:24859662:G:A	intergenic	intergenic														0	0	0	0	0							0.505	0.568	0.493	0.15	0.003	0.003	0.002	0.031	0.036154
LINK	AU1410202_AU1410201	affected	AU1410304	dad	sub	chr1:24863845	sub(C->T)	chr1:24863845:C:T	intergenic	intergenic														0	0	0	0	0							0.507	-1.569	-0.652	0.143	0.001	0	0.001	0.051	0.098015
LINK	AU2455202_AU2455201	affected	AU2455301	dad	sub	chr1:24969724	sub(G->A)	chr1:24969724:G:A	intergenic	intergenic														0	0	0	0	0							-4.433	-1.426	-1.52	-0.659	0	0	0	0	-0.563569
LINK	AU1211202_AU1211201	affected	AU1211303		sub	chr1:24991934	sub(A->G)	chr1:24991934:A:G	intergenic	intergenic														0.02	0	0.05	0	0.05							-0.948	0.114	0.003	0.423	0	0.001	0.001	0.006	0.091406
LINK	AU2063202_AU2063201	affected	AU2063307	dad	sub	chr1:24999487	sub(C->T)	chr1:24999487:C:T	intergenic	intergenic														0	0	0	0	0							0.369	0.113	0.016	0.594	0	0.003	0.002	0.004	0.01694
LINK	AU1948202_AU1948201	affected	AU1948302	mom	sub	chr1:25021215	sub(C->T)	chr1:25021215:C:T	intergenic	intergenic														0	0	0	0	0							-2.636	-2.145	-1.934	-0.771	0	0	0	0	-0.517368
LINK	AU3348202_AU3348201	affected	AU3348304	dad	sub	chr1:25035838	sub(C->A)	chr1:25035838:C:A	intergenic	intergenic														0	0	0	0	0							-3.244	-0.162	-0.689	-0.343	0	0.004	0	0.008	-0.64115
LINK	AU2557202_AU2557201	affected	AU2557303		sub	chr1:25085270	sub(C->T)	chr1:25085270:C:T	intergenic	intergenic														0	0.01	0	0	0.01							-0.115	-2.662	-2.663	-0.286	0	0	0	0.001	-0.344069
LINK	AU1906202_AU1906201	affected	AU1906305		sub	chr1:25111398	sub(G->A)	chr1:25111398:G:A	intergenic	intergenic														0	0	0	0	0							0.7	-1.047	-1.633	0.373	0.001	0	0	0.045	-0.133071
LINK	AU3053202_AU3053201	affected	AU3053301	dad	sub	chr1:25130498	sub(C->G)	chr1:25130498:C:G	intergenic	intergenic														0	0	0	0	0							0.265	1.026	0.935	0.598	0.005	0.018	0.04	0.017	0.028558
LINK	AU3903202_AU3903201	affected	AU3903301	dad	sub	chr1:25148330	sub(A->C)	chr1:25148330:A:C	intergenic	intergenic														0	0	0	0	0							-0.419	-0.624	-0.279	-0.531	0	0.097	0.013	0.028	0.299556
LINK	AU1667101_AU1667102	affected	AU1667201	dad	ins	chr1:25158760	ins(A)	chr1:25158759:T:TA	intergenic	intergenic														0	0	0	0	0							0.435	0.611	0.58	0.423	0.014	0.881	0.84	0.47	0.256805
LINK	AU1454202_AU1454201	affected	AU1454302		sub	chr1:25197008	sub(C->A)	chr1:25197008:C:A	intergenic	intergenic														0	0	0	0	0							-0.053	-1.371	-0.097	0.143	0.036	0	0.001	0.062	-0.222099
LINK	AU1211202_AU1211201	affected	AU1211301		sub	chr1:25227147	sub(G->T)	chr1:25227147:G:T	inter-coding_intronic	intron	SYF2							SYF2	NM_015484_1	0	2342	295	258	0	0	0	0	0	-1.62	-1.09	-0.53	-4.83	-4.85	0.02	-0.091	0.571	0.497	0.15	0.002	0.009	0.009	0.029	-0.09014
LINK	AU1568202_AU1568201	affected	AU1568303		sub	chr1:25232582	sub(G->A)	chr1:25232582:G:A	intergenic	intergenic														0	0	0	0.01	0.01							-1.554	-0.429	-0.525	0.917	0	0	0	0.001	0.05053
LINK	AU2052202_AU2052201	affected	AU2052303		sub	chr1:25234431	sub(G->A)	chr1:25234431:G:A	intergenic	intergenic														0	0	0	0	0							0.629	0.389	0.384	0.06	0.001	0.005	0.005	0.195	0.029243
LINK	AU1417202_AU1417201	affected	AU1417301		sub	chr1:25314980	sub(G->A)	chr1:25314980:G:A	inter-coding_intronic	intron	RHD							RHD	NM_001282872_1	0	9184	-2020	225	0	0	0	0	0	1.41	-5.03	6.44	-0.52	-0.66	0.13	-0.499	-1.814	-0.795	-1.242	0.002	0.001	0.002	0.016	-0.157942
LINK	AU1317202_AU1317201	affected	AU1317302	dad	sub	chr1:25393193	sub(C->A)	chr1:25393193:C:A	inter-coding_intronic	intron	RHCE							RHCE	NM_020485_1	0	10455	-1052	84	0	0	0	0	0	-4.92	-1.4	-3.52	2.03	4.72	-2.69	-0.858	0.494	0.454	0.057	0	0.005	0.004	0.306	-0.11456
LINK	AU1010202_AU1010201	affected	AU1010305		del	chr1:25401842	del(4)	chr1:25401841:GGTAT:G	inter-coding_intronic	intron	RHCE							RHCE	NM_020485_1	-4	10455	754	90	0	0	0	0	0	-0.52	-0.4	-0.12	-1.25	-1.08	-0.16	-1.748	-0.465	-1.578	-2.009	0	0.032	0.007	0.09	-0.500912
LINK	AU2001202_AU2001201	affected	AU2001303		sub	chr1:25452763	sub(C->G)	chr1:25452763:C:G	inter-coding_intronic	intron	MACO1						1	MACO1	NM_018202_1	0	5325	-1496	240	0	0	0	0	0	-4.15	-3.78	-0.37	1.24	-3.97	5.21	-0.477	-0.37	-0.444	0.057	0.001	0.001	0.001	0.04	-0.097543
LINK	AU1092202_AU1092201	affected	AU1092301		sub	chr1:25509930	sub(C->T)	chr1:25509930:C:T	intergenic	intergenic														0	0	0	0	0															0.024676
LINK	AU2397202_AU2397201	affected	AU2397305		sub	chr1:25531099	sub(C->A)	chr1:25531099:C:A	intergenic	intergenic														0	0	0.01	0	0.01							0.227	0.75	-0.115	0.351	0	0.001	0	0.002	0.14417
LINK	AU2052202_AU2052201	affected	AU2052304		sub	chr1:25549974	sub(G->A)	chr1:25549974:G:A	inter-coding_intronic	intron	LDLRAP1							LDLRAP1	NM_015627_1	0	10136	-3948	435	0	0	0	0	0	0.26	-4.82	5.08	-2.38	-3.15	0.77	-0.384	-2.297	-1.759	-1.546	0	0	0	0.001	-0.013496
LINK	AU2997202_AU2997201	affected	AU2997301		sub	chr1:25570400	sub(G->A)	chr1:25570400:G:A	intergenic	intergenic														0	0	0	0	0							0.747	1.175	1.047	0.917	0.121	0.022	0.117	0.104	0.085898
LINK	AU1512202_AU1512201	affected	AU1512302		sub	chr1:25614245	sub(T->C)	chr1:25614245:T:C	intergenic	intergenic														0.01	0	0	0	0.01							0.013	-0.374	-0.453	-0.92	0.411	0.068	0.256	0.021	0.637827
LINK	AU1886202_AU1886201	affected	AU1886302		sub	chr1:25657026	sub(C->T)	chr1:25657026:C:T	inter-coding_intronic	intron	MAN1C1							MAN1C1	NM_001289010_1	0	68103	-29414	219	0	0	0	0	0	-3.01	-2.6	-0.41	-0.53	0.91	-1.44	0.136	0.152	0.145	0.057	0.006	0.056	0.029	0.163	-0.005958
LINK	AU015701_AU015702	affected	AU015703		sub	chr1:25739213	sub(T->C)	chr1:25739213:T:C	inter-coding_intronic	intron	MAN1C1							MAN1C1	NM_001289010_1	0	60132	-7455	300	0	0	0	0	0	6.28	6.05	0.23	2.56	2.25	0.31	0.501	0.142	0.025	-0.248	0.001	0.004	0.001	0.006	0.20298
LINK	AU2617202_AU2617201	affected	AU2617301		sub	chr1:25829808	sub(C->T)	chr1:25829808:C:T	coding	nonsense	MTFR1L													0.54	0.23	0	0.04	0.54	-2.37	-1.96	-0.41	-4.78	-4.48	-0.31	2.872	1.026	0.935	0.871	1	1	1	0.997	7.03158
LINK	AU038601_AU038602	affected	AU038603		sub	chr1:25879047	sub(G->C)	chr1:25879047:G:C	intergenic	intergenic														0	0	0	0	0							0.089	0.097	0.097	0.06	0.05	0.023	0.023	0.1	0.045723
LINK	AU1858202_AU1858201	affected	AU1858304		sub	chr1:25911730	sub(T->C)	chr1:25911730:T:C	intergenic	intergenic														0	0	0	0	0							-1.025	-0.735	-0.874	-1.542	0.08	0.088	0.049	0.03	-0.002814
LINK	AU1143202_AU1143201	affected	AU1143301		sub	chr1:25933134	sub(G->A)	chr1:25933134:G:A	intergenic	intergenic														0	0	0	0	0							0.818	0.442	0.363	0.457	0.01	0.069	0.167	0.124	0.324248
LINK	AU2495202_AU2495201	affected	AU2495301		sub	chr1:25955217	sub(C->A)	chr1:25955217:C:A	intergenic	intergenic														0	0	0	0	0							0.585	0.87	0.789	0.548	0.002	0.233	0.038	0.138	0.049453
LINK	AU1157202_AU1157201	affected	AU1157303		sub	chr1:26114834	sub(G->A)	chr1:26114834:G:A	inter-coding_intronic	intron	PDIK1L		1			1		PDIK1L	NM_001243533_1	0	7244	241	87	0	0	0	0	0	3.51	3.52	-0.01	-0.98	-0.46	-0.52	0.993	1.163	1.048	0.917	0.993	1	1	0.917	1.6644
LINK	AU2062202_AU2062201	affected	AU2062303		sub	chr1:26124526	sub(A->G)	chr1:26124526:A:G	peripheral	3'UTR	PDIK1L		1			1								0	0	0	0	0	-5.1	-5.48	0.37	3.55	3.69	-0.13	-0.18	-0.038	0.237	-0.465	0	0.055	0.052	0.001	0.383589
LINK	AU1968202_AU1968201	affected	AU1968301		sub	chr1:26160519	sub(C->G)	chr1:26160519:C:G	peripheral	5'UTR-intron	FAM110D							FAM110D	NM_024869_1	0	2086	-693	120	0	0.01	0	0	0.01	-2.13	-1.94	-0.18	-1.64	-3.97	2.33	0.579	0.007	0.056	-0.233	0.007	0.002	0.081	0.086	0.29171
LINK	AU1417202_AU1417201	affected	AU1417302	dad	sub	chr1:26201605	sub(A->G)	chr1:26201605:A:G	inter-coding_intronic	intron	CATSPER4							CATSPER4	NM_198137_1	0	970	86	594	0	0	0	0	0	2.88	1.75	1.13	-0.08	-1.53	1.44	0.946	-0.047	-0.115	-0.172	0.001	0.006	0.001	0.001	0.549873
LINK	AU1979202_AU1979201	affected	AU1979302		sub	chr1:26249969	sub(C->T)	chr1:26249969:C:T	inter-coding_intronic	intron	CEP85					1		CEP85	NM_001319944_1	0	10853	-5202	162	0	0	0	0	0	-3.78	-3.44	-0.35	4.07	4.16	-0.1	-1.783	-1.338	-1.282	-1.794	0	0	0	0.003	-0.493875
LINK	AU1932202_AU1932201	affected	AU1932303	dad	sub	chr1:26286268	sub(C->A)	chr1:26286268:C:A	inter-coding_intronic	intron	UBXN11							UBXN11	NM_183008_1	0	8168	-231	183	0	0	0.02	0	0.02	2.74	4.21	-1.47	-4.16	-1.62	-2.54	0.271	-0.094	-0.218	-0.297	0	0	0	0.004	-0.049805
LINK	AU1292202_AU1292201	affected	AU1292303		sub	chr1:26328778	sub(C->T)	chr1:26328778:C:T	coding	synonymous	CRYBG2						1							0.04	0	0.01	0.02	0.04	0.01	-0.28	0.29	-3.68	-1.97	-1.71	0.49	0.128	0.852	0.871	0.997	0.989	0.998	1	1.66909
LINK	AU1796202_AU1796201	affected	AU1796303		ins	chr1:26335497	ins(A)	chr1:26335496:C:CA	inter-coding_intronic	intron	CRYBG2						1	CRYBG2	NM_001039775_1	1	4477	598	438	0	0	0	0	0	-2.71	-2.94	0.23	-3.72	-3.61	-0.11	-0.255	-0.294	-0.374	-1.955	0.001	0.001	0.011	0.015	0.10496
LINK	AU013401_AU013402	affected	AU013403		sub	chr1:26349483	sub(G->A)	chr1:26349483:G:A	peripheral	5'UTR-intron	CRYBG2						1	CRYBG2	NM_001039775_1	0	7324	-2771	207	0	0	0	0	0	6.34	6.57	-0.23	5.71	6.09	-0.38	-2.321	-3.158	-3.669	-2.528	0	0	0	0.006	-0.522084
LINK	AU2893202_AU2893201	affected	AU2893301	dad	sub	chr1:26387967	sub(C->T)	chr1:26387967:C:T	intergenic	intergenic														0	0	0.01	0	0.01							-0.117	-0.758	-0.46	0.143	0.288	0.069	0.117	0.112	-0.035494
LINK	AU1147202_AU1147201	affected	AU1147302	dad	sub	chr1:26432302	sub(G->C)	chr1:26432302:G:C	peripheral	5'UTR	DHDDS					1								0	0	0	0	0	-2.53	-4.24	1.71	-3.17	-0.72	-2.45	-0.72	-1.856	-1.433	0.917	0.002	0.441	0.281	0.982	0.412788
LINK	AU1043202_AU1043201	affected	AU1043302		sub	chr1:26439729	sub(A->G)	chr1:26439729:A:G	inter-coding_intronic	intron	DHDDS					1		DHDDS	NM_024887_1	0	4447	1445	267	0	0	0	0	0	0.96	0.95	0.01	2.73	0.17	2.56	-0.619	0	-0.041	-0.741	0	0.006	0.004	0.002	0.130701
LINK	AU025801_AU025802	affected	AU025803		sub	chr1:26455592	sub(C->G)	chr1:26455592:C:G	inter-coding_intronic	intron	DHDDS					1		DHDDS	NM_001319959_1	0	10131	-2199	270	0	0	0	0	0	0.53	0.51	0.02	-0.22	-0.67	0.45	-0.422	-0.367	-0.398	-0.801	0.014	0.018	0.05	0.03	-0.150129
LINK	AU025801_AU025802	affected	AU025803		sub	chr1:26459650	sub(C->T)	chr1:26459650:C:T	inter-coding_intronic	intron	DHDDS					1		DHDDS	NM_001319959_1	0	2132	-387	426	0	0	0	0	0	-1.09	0.11	-1.19	2.73	-1.37	4.1	0.033	-0.71	-0.331	0.871	0.196	0.008	0.133	0.132	0.000465
LINK	AU1816202_AU1816201	affected	AU1816301		sub	chr1:26466532	sub(C->T)	chr1:26466532:C:T	inter-coding_intronic	intron	DHDDS					1		DHDDS	NM_024887_1	0	8748	-2360	255	0	0	0	0	0	-1.18	-0.84	-0.35	-0.73	-3.8	3.07	0.744	-1.603	-0.619	-0.819	0.001	0	0.001	0.003	0.117643
LINK	AU025801_AU025802	affected	AU025803		sub	chr1:26467493	sub(C->T)	chr1:26467493:C:T	inter-coding_intronic	intron	DHDDS					1		DHDDS	NM_024887_1	0	8748	-1399	411	0	0.01	0	0	0.01	-2.7	-1.51	-1.19	-0.7	-0.32	-0.38	0.402	-0.927	-0.499	0.356	0.002	0.012	0.019	0.776	-0.014856
LINK	AU3175202_AU3175201	affected	AU3175302		sub	chr1:26531346	sub(A->G)	chr1:26531346:A:G	inter-coding_intronic	intron	RPS6KA1		1			1		RPS6KA1	NM_002953_1	0	6942	1363	651	0	0	0	0	0	4.92	4.92	0.01	-0.06	-2.38	2.32	-1.61	-0.245	-0.126	-1.295	0	0.007	0.028	0	0.041981
LINK	AU1092202_AU1092201	affected	AU1092301	mom	sub	chr1:26537670	sub(G->A)	chr1:26537670:G:A	inter-coding_intronic	intron	RPS6KA1		1			1		RPS6KA1	NM_002953_1	0	9898	701	360	0	0	0	0	0	6.96	7.06	-0.1	3.36	3.63	-0.28	0.567	0.021	0.042	-0.199	0.003	0.009	0.003	0.011	0.347102
LINK	AU2893202_AU2893201	affected	AU2893301		sub	chr1:26561978	sub(G->A)	chr1:26561978:G:A	inter-coding_intronic	intron	RPS6KA1		1			1		RPS6KA1	NM_002953_1	0	9786	315	90	0	0	0	0	0	1.96	2.25	-0.28	5.51	5.38	0.13	-0.237	-0.366	-0.926	0.15	0.002	0.023	0.001	0.26	-0.0383
LINK	AU1903202_AU1903201	affected	AU1903304		sub	chr1:26563365	sub(C->T)	chr1:26563365:C:T	inter-coding_intronic	intron	RPS6KA1		1			1		RPS6KA1	NM_002953_1	0	9786	1702	303	0	0	0	0	0	2.83	2.81	0.02	2.71	3.09	-0.38	-1.091	-0.559	-0.611	0.057	0.003	0.009	0.007	0.289	-0.272162
LINK	AU2792202_AU2792201	affected	AU2792303		sub	chr1:26564849	sub(T->G)	chr1:26564849:T:G	inter-coding_intronic	intron	RPS6KA1		1			1		RPS6KA1	NM_002953_1	0	9786	3186	111	0	0	0	0	0	1.57	1.54	0.03	5.19	4.74	0.45	-0.585	0.075	0.771	0.397	0.011	0.831	0.933	0.185	0.788625
LINK	AU2433202_AU2433201	affected	AU2433303		ins	chr1:26620482	ins(C)	chr1:26620481:G:GC	intergenic	intergenic														0	0	0	0	0							-0.203	-0.398	0.722	0.594	0.15	0.733	0.971	0.992	1.26499
LINK	AU1902202_AU1902201	affected	AU1902302		sub	chr1:26664020	sub(G->A)	chr1:26664020:G:A	intergenic	intergenic														0.02	0	0	0	0.02							0.123	0.197	0.122	0.06	0.345	0.011	0.384	0.324	0.509184
LINK	AU1573202_AU1573201	affected	AU1573302		sub	chr1:26679096	sub(G->A)	chr1:26679096:G:A	intergenic	intergenic														0	0	0	0	0							-0.705	-0.606	-0.728	-1.242	0.01	0.013	0.012	0.018	-0.2951
LINK	AU3412202_AU3412201	affected	AU3412303		sub	chr1:26694861	sub(C->T)	chr1:26694861:C:T	intergenic	intergenic														0	0	0	0	0							-0.288	0.082	0.125	0.021	0	0	0.002	0.003	-0.134078
LINK	AU1576202_AU1576201	affected	AU1576302		sub	chr1:26734298	sub(T->G)	chr1:26734298:T:G	inter-coding_intronic	intron	ARID1A			1	1	1	1	ARID1A	NM_006015_1	0	28064	1506	261	0	0	0	0.02	0.02	-0.23	0.04	-0.27	1.45	-1.39	2.84	0.147	1.138	0.113	0.673	0.115	0.953	0.737	0.372	1.04993
LINK	AU0178202_AU0178201	affected	AU0178301		ins	chr1:26756121	ins(A)	chr1:26756120:T:TA	inter-coding_intronic	intron	ARID1A			1	1	1	1	ARID1A	NM_006015_1	1	28064	-4735	189	0	0	0	0	0	1.19	1.26	-0.07	-1.84	-3.34	1.5	0.524	0.391	0.349	0.167	0.028	0.008	0.013	0.188	0.155776
LINK	AU1609202_AU1609201	affected	AU1609301		sub	chr1:26779837	sub(G->A)	chr1:26779837:G:A	coding	missense	ARID1A			1	1	1	1							0	0	0	0	0	2.1	2.2	-0.1	-0.55	-0.54	-0.01	9.883	1.166	0.988	0.917	1	0.999	0.998	0.998	4.58981
LINK	AU3039202_AU3039201	affected	AU3039303		sub	chr1:26789919	sub(G->A)	chr1:26789919:G:A	peripheral	5'UTR-intron	PIGV							PIGV	NM_001202554_1	0	1940	-840	135	0	0.01	0	0.04	0.04	-3.02	-4.88	1.86	-5.34	-4.66	-0.69	0.448	0.046	-0.516	-0.802	0.001	0.525	0.138	0.006	-0.025619
LINK	AU1765202_AU1765201	affected	AU1765302		del	chr1:26853602	del(11)	chr1:26853601:CTCCTTTCCTCA:C	inter-coding_intronic	intron	ZDHHC18							ZDHHC18	NM_032283_1	-11	861	-124	255	0	0	0	0.03	0.03	1.66	5.96	-4.3	-4.83	-5.26	0.43	-0.111	-0.152	0.038	-0.929	0	0.002	0.041	0.003	0.204335
LINK	AU1916202_AU1916201	affected	AU1916303		sub	chr1:26856305	sub(C->G)	chr1:26856305:C:G	peripheral	3'UTR	ZDHHC18													0	0	0	0.05	0.05	-1.11	0.42	-1.53	-1.21	-6.46	5.24	1.688	-0.75	-0.441	-0.241	0.912	0.247	0.458	0.177	0.873089
LINK	AU1500202_AU1500201	affected	AU1500305		ins	chr1:26865692	ins(T)	chr1:26865691:G:GT	intergenic	intergenic														0	0	0	0	0							-0.071	-0.044	0.751	0.614	0.015	0.003	0.008	0.007	0.684411
LINK	AU1765202_AU1765201	affected	AU1765302		sub	chr1:26885519	sub(C->T)	chr1:26885519:C:T	inter-coding_intronic	intron	GPN2					1		GPN2	NM_018066_1	0	1683	454	432	0	0	0	0	0	2.09	2.37	-0.28	2.64	2.83	-0.19	0.014	-0.098	-0.699	0.356	0	0.001	0	0.068	0.422775
LINK	AU1314202_AU1314201	affected	AU1314302		sub	chr1:26917188	sub(G->A)	chr1:26917188:G:A	intergenic	intergenic														0	0	0	0	0							-1.68	-0.501	-1.631	0.06	0	0.001	0	0.299	-0.454098
LINK	AU3409202_AU3409201	affected	AU3409302		del	chr1:26971569	del(1)	chr1:26971568:TG:T	intergenic	intergenic														0.02	0	0	0	0.02							1.369	-0.094	-0.143	-0.497	0.003	0.001	0.001	0.012	0.210359
LINK	AU1197202_AU1197201	affected	AU1197301	mom	sub	chr1:27017619	sub(A->G)	chr1:27017619:A:G	intergenic	intergenic														0	0	0	0	0							-1.166	-0.386	-0.351	0.66	0	0.002	0.002	0.176	-0.012546
LINK	AU1996202_AU1996201	affected	AU1996301,AU1996302		sub	chr1:27057039	sub(A->C)	chr1:27057039:A:C	intergenic	intergenic														0	0	0	0	0							-1.659	0.668	-1.219	-1.353	0	0.011	0.002	0.006	-0.208237
LINK	AU2041202_AU2041201	unaffected	AU2041303		sub	chr1:27084193	sub(T->G)	chr1:27084193:T:G	intergenic	intergenic														0	0	0	0	0							1.02	0.666	0.548	0.397	0.005	0.013	0.006	0.012	0.364826
LINK	AU086801_AU086802	affected	AU086803		sub	chr1:27150311	sub(A->G)	chr1:27150311:A:G	inter-coding_intronic	intron	SLC9A1		1	1		1	1	SLC9A1	NM_003047_1	0	39697	3672	261	0	0	0	0	0	-2.67	-3.86	1.19	-4.51	-4.6	0.1	1.448	1.312	0.237	0.722	1	0.912	0.869	0.887	1.67232
LINK	AU1823202_AU1823201	affected	AU1823303		sub	chr1:27192387	sub(A->T)	chr1:27192387:A:T	intergenic	intergenic														0	0	0	0	0							1.259	-0.258	0.587	0.167	0.077	0.08	0.114	0.016	0.455636
LINK	AU2036202_AU2036201	affected	AU2036303		sub	chr1:27228557	sub(C->T)	chr1:27228557:C:T	intergenic	intergenic														0	0	0	0	0							-1.147	-2.942	-3.182	-0.401	0	0.001	0.001	0.012	-0.338443
LINK	AU1417202_AU1417201	affected	AU1417303	mom	sub	chr1:27235144	sub(C->T)	chr1:27235144:C:T	peripheral	5'UTR-intron	WDTC1					1		WDTC1	NM_001276252_1	0	26005	193	840	0	0	0	0	0	-4.32	-3.13	-1.19	3.26	3.25	0.02	-0.377	-0.742	0.006	0.849	0	0.684	0.767	0.008	1.2807
LINK	AU1224202_AU1224201	affected	AU1224302		sub	chr1:27244458	sub(C->G)	chr1:27244458:C:G	peripheral	5'UTR-intron	WDTC1					1		WDTC1	NM_001276252_1	0	26005	9507	219	0	0	0	0	0	0.01	4.47	-4.46	-3.79	-6.37	2.58	0.442	0.525	0.524	0.143	0.021	0.026	0.011	0.14	0.086924
LINK	AU1773202_AU1773201	affected	AU1773302		sub	chr1:27252950	sub(G->A)	chr1:27252950:G:A	peripheral	5'UTR-intron	WDTC1					1		WDTC1	NM_001276252_1	0	26005	-8006	210	0	0	0	0	0	3.14	3.42	-0.28	-3.59	2.33	-5.92	0.188	-0.937	-1.887	-1.254	0.891	0.213	0.03	0.122	0.734684
LINK	AU032901_AU032902	affected	AU032903		sub	chr1:27294427	sub(A->G)	chr1:27294427:A:G	inter-coding_intronic	intron	WDTC1					1		WDTC1	NM_001276252_1	0	398	-87	129	0	0	0	0	0	-7.3	-6.8	-0.5	0.56	-0.52	1.08	-0.753	1.312	0.191	0.722	0	0.019	0.001	0.004	0.520525
LINK	AU3605202_AU3605201	affected	AU3605303		sub	chr1:27297595	sub(G->A)	chr1:27297595:G:A	inter-coding_intronic	intron	WDTC1					1		WDTC1	NM_001276252_1	0	782	-343	309	0	0	0	0	0	3.09	3.46	-0.37	-3.65	-3.78	0.13	0.346	-0.018	0.635	0.373	0.049	0.006	0.015	0.083	0.039995
LINK	AU2725202_AU2725201	affected	AU2725302		sub	chr1:27318104	sub(A->G)	chr1:27318104:A:G	intergenic	intergenic														0	0	0	0	0							-0.064	1.312	1.088	0.722	0.094	0.997	0.952	0.926	0.733287
LINK	AU1902202_AU1902201	affected	AU1902301		sub	chr1:27471261	sub(C->T)	chr1:27471261:C:T	peripheral	5'UTR-intron	WASF2							WASF2	NM_006990_1	0	61053	18725	318	0	0	0	0	0	-3.03	-2.68	-0.35	-5.47	-3.19	-2.28	0.26	0.413	0.415		0.001	0	0		0.188956
LINK	AU4033202_AU4033201	affected	AU4033305		sub	chr1:27478835	sub(C->T)	chr1:27478835:C:T	peripheral	5'UTR-intron	WASF2							WASF2	NM_006990_1	0	61053	11151	156	0	0	0	0	0	0.54	0.76	-0.22	3.29	3.05	0.24	0.294	-0.528	0.315	0.143	0.002	0.007	0.002	0.012	-0.009064
LINK	AU1647202_AU1647201	affected	AU1647303		sub	chr1:27484045	sub(G->C)	chr1:27484045:G:C	peripheral	5'UTR-intron	WASF2							WASF2	NM_006990_1	0	61053	5941	288	0	0	0	0	0	1.1	1.28	-0.18	-0.44	-0.44	0.01	-0.464	-1.504	-1.415	-0.487	0	0	0	0.003	-0.165297
LINK	AU3175202_AU3175201	affected	AU3175303	dad	sub	chr1:27489657	sub(G->T)	chr1:27489657:G:T	peripheral	5'UTR-intron	WASF2							WASF2	NM_006990_1	0	61053	329	141	0.02	0	0	0	0.02	0.74	1.06	-0.31	-1.24	-1.06	-0.18	-0.259	-0.633	-0.439	0.63	0.002	0.024	0.073	0.487	0.15074
LINK	AU3084202_AU3084201	affected	AU3084304		sub	chr1:27570190	sub(C->G)	chr1:27570190:C:G	peripheral	5'UTR-intron	AHDC1	1	1		1	1	1	AHDC1	NM_001029882_1	0	44514	-11307	123	0	0	0	0	0	3.88	3.7	0.18	1.25	1.3	-0.05	1.434	1.022	0.852	0.871	1	1	0.989	0.961	1.77962
LINK	AU1072212_AU1072211	affected	AU1072311	dad	sub	chr1:27650255	sub(C->T)	chr1:27650255:C:T	intergenic	intergenic														0	0	0	0	0							-0.517	0.011	0.7	0.356	0	0.002	0.029	0.25	0.058404
LINK	AU1968202_AU1968201	affected	AU1968302		sub	chr1:27680294	sub(C->T)	chr1:27680294:C:T	intergenic	intergenic														0	0	0	0	0							0.183	0.295	0.208	0.057	0.092	0.005	0.083	0.336	0.317449
LINK	AU1794202_AU1794201	affected	AU1794301		sub	chr1:27715347	sub(G->A)	chr1:27715347:G:A	intergenic	intergenic														0	0	0	0	0							0.548	0.302	0.257	0.15	0.002	0.002	0.002	0.406	-0.041764
LINK	AU1242202_AU1242201	affected	AU1242302		ins	chr1:27756896	ins(A)	chr1:27756895:C:CA	inter-coding_intronic	intron	FAM76A							FAM76A	NM_001143912_1	1	4196	1566	285	0	0	0	0	0	-2.74	-2.6	-0.14	-4.56	-4.57	0.01	0.294	0.446	0.354	0.167	0.346	0.54	0.311	0.593	0.627368
LINK	AU4235202_AU4235201	affected	AU4235302		sub	chr1:27767449	sub(G->A)	chr1:27767449:G:A	intergenic	intergenic														0	0.01	0	0	0.01							-0.339	-2.154	-1.558	0.15	0	0	0.001	0.04	-0.192434
LINK	AU1572202_AU1572201	affected	AU1572303		sub	chr1:27783707	sub(A->G)	chr1:27783707:A:G	inter-coding_intronic	intron	STX12							STX12	NM_177424_1	0	16137	-5855	90	0	0	0	0	0	1.9	1.62	0.28	-0.69	-0.7	0.01	0.749	0.181	0.889	0.423	0.893	0.758	0.86	0.951	1.44137
LINK	AU1469202_AU1469201	affected	AU1469302		sub	chr1:27803564	sub(G->A)	chr1:27803564:G:A	inter-coding_intronic	intron	STX12							STX12	NM_177424_1	0	8431	1749	144	0	0.04	0	0	0.04	-2.36	4.66	-7.01	-2.47	-2.71	0.24	-0.077	-0.502	-0.311	0.345	0.12	0.005	0.029	0.035	0.511774
LINK	AU025501_AU025502	affected	AU025506		sub	chr1:27827392	sub(C->A)	chr1:27827392:C:A	intergenic	intergenic														0	0	0	0	0							-0.63	-0.453	-0.586	-1.598	0	0	0	0.002	-0.215745
LINK	AU1650202_AU1650201	affected	AU1650304		sub	chr1:27840547	sub(C->G)	chr1:27840547:C:G	inter-coding_intronic	intron	PPP1R8							PPP1R8	NM_014110_1	0	2162	-467	315	0	0.01	0	0	0.01	-3.67	-2.87	-0.8	-5.13	-6.42	1.29	0.47	1.026	0.852	0.598	0.971	0.023	0.039	0.019	0.841717
LINK	AU1673202_AU1673201	affected	AU1673302		sub	chr1:27914549	sub(T->C)	chr1:27914549:T:C	peripheral	5'UTR	RPA2													0	0	0	0	0	-2.12	1.53	-3.65	1.68	1.25	0.43	0.059	-0.196	-0.375	0.991	0.196	0.422	0.191	0.75	0.726241
LINK	AU1505202_AU1505201	affected	AU1505302		sub	chr1:27997351	sub(C->A)	chr1:27997351:C:A	coding	missense	EYA3													0	0.01	0.01	0	0.01	-0.43	-0.18	-0.25	-3.43	1.36	-4.78	7.867	1.026	0.935	0.871	1	1	1	1	3.7755
LINK	AU010901_AU010902	affected	AU010904		del	chr1:28072565	del(3)	chr1:28072564:GAAC:G	peripheral	5'UTR-intron	EYA3							EYA3	NM_001990_1	-3	30430	-14471	210	0	0	0	0	0	0.59	-0.42	1.01	-4.88	-3.25	-1.63	0.984	0.464	0.382	0.167	0.003	0.004	0.012	0.02	0.195337
LINK	AU062001_AU062002	affected	AU062003		sub	chr1:28110271	sub(T->C)	chr1:28110271:T:C	intergenic	intergenic														0	0	0	0	0							-0.044	-0.38	-0.494	0.643	0.999	0.589	0.651	0.994	0.710316
LINK	AU2792202_AU2792201	affected	AU2792302		ins	chr1:28141102	ins(C)	chr1:28141101:A:AC	intergenic	intergenic														0	0	0	0	0							0.564	0.377	0.359	0.167	0.01	0.06	0.046	0.308	0.158319
LINK	AU1216202_AU1216201	affected	AU1216303		sub	chr1:28311663	sub(G->A)	chr1:28311663:G:A	intergenic	intergenic														0	0	0	0	0							-0.227	-1.346	-0.116	0.15	0.083	0.201	0.024	0.418	-0.136884
LINK	AU2188202_AU2188201	affected	AU2188302,AU2188303		sub	chr1:28327316	sub(C->T)	chr1:28327316:C:T	intergenic	intergenic														0	0	0	0	0							0.511	-0.442	-0.671	-0.548	0.69	0.89	0.769	0.757	1.30299
LINK	AU1072212_AU1072211	affected	AU1072311		sub	chr1:28331417	sub(T->C)	chr1:28331417:T:C	inter-coding_intronic	intron	MED18							MED18	NM_001127350_1	0	3682	682	267	0	0	0	0	0	1.1	1.12	-0.02	-5.18	-5.3	0.11	-1.04	-0.741	-0.862	0.158	0.005	0.003	0.004	0.03	-0.076609
LINK	AU1086202_AU1086201	affected	AU1086301		sub	chr1:28359911	sub(T->C)	chr1:28359911:T:C	intergenic	intergenic														0	0	0	0	0							-1.788	-0.051	-0.131	0.397	0	0.003	0.002	0.019	-0.004128
LINK	AU1272202_AU1272201	affected	AU1272303	dad	sub	chr1:28390026	sub(T->A)	chr1:28390026:T:A	peripheral	5'UTR-intron	PHACTR4					1		PHACTR4	NM_001350159_1	0	23017	-2816	345	0	0	0	0	0	-6.54	-9.23	2.69	-3.82	-5.34	1.51	0.212	0.284	0.242	0.062	0.098	0.096	0.053	0.155	0.236096
LINK	AU078101_AU078102	affected	AU078103		sub	chr1:28391907	sub(A->G)	chr1:28391907:A:G	peripheral	5'UTR-intron	PHACTR4					1		PHACTR4	NM_001350159_1	0	23017	-935	96	0	0	0	0	0	-3.34	-3.55	0.22	-1.9	-2.04	0.14	0.215	0.28	0.247		0.009	0.012	0.013		0.221953
LINK	AU1438202_AU1438203	affected	AU1438303		sub	chr1:28553052	sub(G->C)	chr1:28553052:G:C	noncoding	non-coding	TRNAU1AP													0	0	0.01	0	0.01	-1.06	-1.27	0.21	-2.88	-1.49	-1.4	-0.359	0.162	0.902	0.917	0.004	0.01	0.042	0.139	0.561832
LINK	AU3859202_AU3859201	affected	AU3859301		sub	chr1:28603823	sub(A->T)	chr1:28603823:A:T	inter-coding_intronic	intron	TAF12							TAF12	NM_001135218_1	0	1798	-249	234	0	0	0	0	0	-3.11	-3.08	-0.03	-6.06	-7.05	0.99	-0.128	1.009	0.889	0.423	0.236	0.996	0.996	0.658	1.11301
LINK	AU016901_AU016902	affected	AU016905		sub	chr1:28688144	sub(G->A)	chr1:28688144:G:A	inter-coding_intronic	intron	GMEB1			1			1	GMEB1	NM_006582_1	0	6334	-1930	90	0	0	0	0	0	0.46	0.56	-0.1	2.74	2.5	0.24	-0.074	0.296	0.26	0.15	0	0.015	0.008	0.025	-0.136956
LINK	AU3918202_AU3918201	affected	AU3918301	mom	sub	chr1:28700645	sub(A->T)	chr1:28700645:A:T	inter-coding_intronic	intron	GMEB1			1			1	GMEB1	NM_001319674_1	0	5354	-1793	144	0	0	0	0	0	-3.75	-3.87	0.13	-1.19	-0.2	-0.99	-0.596	-0.448	-0.474	-1.452	0.004	0.006	0.005	0.008	-0.122949
LINK	AU4015202_AU4015201	affected	AU4015302	dad	sub	chr1:28700786	sub(A->G)	chr1:28700786:A:G	inter-coding_intronic	intron	GMEB1			1			1	GMEB1	NM_001319674_1	0	5354	-1652	90	0	0	0	0	0	7	6.72	0.28	1.23	1.36	-0.13	1.414	0.084	-0.026	-0.472	0.015	0.891	0.721	0.323	0.787361
LINK	AU030501_AU030502	affected	AU030503		sub	chr1:28716745	sub(G->C)	chr1:28716745:G:C	intergenic	intergenic														0	0	0	0	0							-0.448	-0.182	0.064	-0.405	0.002	0	0	0.004	-0.161284
LINK	AU4129202_AU4129201	affected	AU4129303	dad	sub	chr1:28773958	sub(C->T)	chr1:28773958:C:T	intergenic	intergenic														0	0	0	0	0							-1.808	-0.51	-1.154	-1.297	0	0.001	0	0.089	-0.246076
LINK	AU1922202_AU1922201	affected	AU1922301		sub	chr1:28892259	sub(C->T)	chr1:28892259:C:T	peripheral	5'UTR-intron	EPB41			1			1	EPB41	NM_001166005_1	0	100221	5049	372	0	0	0	0	0	-3.28	-2.88	-0.41	0.94	-3.16	4.1	-0.362	-0.445	-0.484	-0.192	0	0	0	0.003	-0.071876
LINK	AU0955202_AU0955201	affected	AU0955303		sub	chr1:28899966	sub(A->G)	chr1:28899966:A:G	peripheral	5'UTR-intron	EPB41			1			1	EPB41	NM_001166005_1	0	100221	12756	66	0	0	0	0	0	-4.06	-6.2	2.14	1.37	-3.43	4.81	-0.316	0.102	0.018	0.423	0	0.235	0.123	0.283	0.02133
LINK	AU1157202_AU1157201	affected	AU1157302		sub	chr1:28948906	sub(G->A)	chr1:28948906:G:A	peripheral	5'UTR-intron	EPB41			1			1	EPB41	NM_001166006_1	0	72663	34138	111	0	0	0	0	0	-0.82	-0.45	-0.37	-4.07	-3.64	-0.43	-0.094	-0.626	-0.744	0.15	0	0.002	0.001	0.01	-0.195013
LINK	AU3143202_AU3143201	affected	AU3143304	dad	sub	chr1:28971614	sub(C->G)	chr1:28971614:C:G	peripheral	5'UTR-intron	EPB41			1			1	EPB41	NM_001166006_1	0	72663	-15817	162	0.02	0	0	0	0.02	2.79	1.58	1.21	-3.38	-2.09	-1.29	-0.068	-0.18	0.491	0.356	0.813	0.031	0.044	0.049	0.534763
LINK	AU1639202_AU1639201	affected	AU1639301		sub	chr1:29002103	sub(C->T)	chr1:29002103:C:T	inter-coding_intronic	intron	EPB41			1			1	EPB41	NM_001166005_1	0	14546	4784	96	0	0	0	0	0	-1.72	-1.13	-0.59	3.46	0.2	3.26	1.181	-0.294	0.443	0.143	0.028	0.085	0.083	0.302	0.050548
LINK	AU1639202_AU1639201	affected	AU1639301		sub	chr1:29002104	sub(A->T)	chr1:29002104:A:T	inter-coding_intronic	intron	EPB41			1			1	EPB41	NM_001166005_1	0	14546	4785	96	0	0	0	0	0	0.85	-0.88	1.74	-1.31	0.2	-1.51	-0.031	0.626	0.554	0.167	0.013	0.069	0.064	0.298	0.024276
LINK	AU1983202_AU1983201	affected	AU1983302		sub	chr1:29079393	sub(G->A)	chr1:29079393:G:A	inter-coding_intronic	intron	EPB41			1			1	EPB41	NM_001166005_1	0	32649	14235	159	0.01	0	0	0	0.01	0.39	0.67	-0.28	-2.19	0.54	-2.73	-0.208	0.053	0.756	0.373	0.047	0.002	0.034	0.129	-0.152243
LINK	AU1182202_AU1182201	affected	AU1182302		sub	chr1:29189186	sub(C->T)	chr1:29189186:C:T	intergenic	intergenic														0	0	0	0	0							0.295	0.317	0.314	0.057	0.001	0.001	0.001	0.021	-0.036144
LINK	AU3806202_AU3806201	affected	AU3806305	dad	sub	chr1:29209560	sub(T->C)	chr1:29209560:T:C	inter-coding_intronic	intron	MECR							MECR	NM_001349711_1	0	9100	-2655	252	0	0	0	0	0	4.23	-0.11	4.34	-2.09	-1.1	-1	-0.309	-0.578	-1.442	0.158	0	0.006	0	0.49	0.005572
LINK	AU1244202_AU1244201	affected	AU1244303	dad	sub	chr1:29254130	sub(G->A)	chr1:29254130:G:A	inter-coding_intronic	intron	PTPRU						1	PTPRU	NM_005704_1	0	18558	-1145	234	0	0	0	0.04	0.04	3.83	4.82	-0.98	0.33	3.76	-3.43	0.548	0.981	0.784	0.373	0.001	0.016	0.051	0.026	0.297248
LINK	AU1228202_AU1228201	affected	AU1228304		sub	chr1:29274465	sub(C->T)	chr1:29274465:C:T	inter-coding_intronic	intron	PTPRU						1	PTPRU	NM_005704_1	0	14545	-983	156	0	0	0	0	0	3.81	3.5	0.31	0.35	-0.55	0.9	-0.133	-0.376	-0.138	0.356	0.681	0.013	0.179	0.221	0.675158
LINK	AU1667101_AU1667102	affected	AU1667202		sub	chr1:29291090	sub(C->G)	chr1:29291090:C:G	inter-coding_intronic	intron	PTPRU						1	PTPRU	NM_005704_1	0	2157	-779	336	0	0	0	0	0	1.33	2.86	-1.53	-1.02	-0.85	-0.17	-1.09	-0.721	-0.614	-1.03	0	0	0	0.016	-0.360641
LINK	AU1784202_AU1784201	affected	AU1784301		sub	chr1:29314150	sub(C->T)	chr1:29314150:C:T	inter-coding_intronic	intron	PTPRU						1	PTPRU	NM_005704_1	0	2666	-1222	72	0	0	0	0	0	-3.13	-2.72	-0.41	-2.31	-2.01	-0.31	0.964	0.72	0.624	0.356	0.002	0.004	0.006	0.077	0.061335
LINK	AU3729202_AU3729201	affected	AU3729303		sub	chr1:29383693	sub(C->T)	chr1:29383693:C:T	intergenic	intergenic														0	0	0	0	0							0.127	-0.116	-0.194	-0.107	0.001	0.011	0.006	0.003	0.052501
LINK	AU1782202_AU1782201	affected	AU1782302		sub	chr1:29498728	sub(T->A)	chr1:29498728:T:A	intergenic	intergenic														0	0	0	0	0							-1.85	-0.522	-0.104	-0.526	0	0.001	0.004	0.007	-0.085504
LINK	AU1143202_AU1143201	affected	AU1143302	dad	del	chr1:29516650	del(1)	chr1:29516649:GT:G	intergenic	intergenic														0	0	0	0	0							-0.372	-0.13	0.528	0.397	0	0.005	0.029	0.008	0.046932
LINK	AU1226202_AU1226201	affected	AU1226305		del	chr1:29522854	del(1)	chr1:29522853:CA:C	intergenic	intergenic														0	0	0	0	0							-0.593	-0.503	-0.601	-1.219	0.001	0.002	0.001	0.011	0.011041
LINK	AU1289202_AU1289201	affected	AU1289302	mom	del	chr1:29581726	del(22)	chr1:29581725:TGTGTGTGTGCGCGCGCGCGCAC:T	intergenic	intergenic														0	0	0	0	0							1.237	-0.113	-0.238	0.15	0.148	0.006	0.002	0.061	0.169284
LINK	AU3084202_AU3084201	affected	AU3084302		sub	chr1:29616206	sub(C->T)	chr1:29616206:C:T	intergenic	intergenic														0	0	0	0	0							0.172	-0.576	-0.639	-1.03	0.116	0.001	0	0.071	-0.173803
LINK	AU1910204_AU1910203	affected	AU1910305		sub	chr1:29732690	sub(G->T)	chr1:29732690:G:T	intergenic	intergenic														0	0	0	0	0							-2.434	-0.509	-0.345	-0.497	0	0	0.001	0.006	-0.3892
LINK	AU2136204_AU2136201	affected	AU2136305		sub	chr1:29748124	sub(C->T)	chr1:29748124:C:T	intergenic	intergenic														0	0	0	0	0							0.129	-0.488	-0.234	0.356	0	0	0	0.005	-0.141103
LINK	AU2157202_AU2157201	affected	AU2157301		sub	chr1:29840997	sub(C->G)	chr1:29840997:C:G	intergenic	intergenic														0	0	0	0	0							0.299	0.389	0.326	0.143	0.07	0.021	0.085	0.307	0.098652
LINK	AU2835202_AU2835201	affected	AU2835301		sub	chr1:29947199	sub(C->G)	chr1:29947199:C:G	intergenic	intergenic														0	0	0	0	0							-0.544	0.384	0.332	0.143	0	0.005	0.005	0.105	-0.263518
LINK	AU2490202_AU2490201	affected	AU2490305		sub	chr1:29953154	sub(G->A)	chr1:29953154:G:A	intergenic	intergenic														0	0	0	0	0							0.3	0.902	0.729	0.373	0.001	0.002	0.002	0.003	-0.034465
LINK	AU2525202_AU2525201	affected	AU2525301	dad	sub	chr1:30029573	sub(A->G)	chr1:30029573:A:G	noncoding	non-coding-intron	LINC01648							LINC01648	NR_110790_1	0	7282	-83	237	0	0	0	0	0	2.04	1.71	0.33	-1.83	-1.82	-0.02	-1.215	-2.638	-1.399	0.167	0	0	0.001	0.143	-0.174899
LINK	AU3084202_AU3084201	affected	AU3084304		sub	chr1:30082242	sub(C->T)	chr1:30082242:C:T	intergenic	intergenic														0	0	0	0	0							-0.051	0.627	0.509	-0.269	0.001	0.005	0.007	0.069	0.008738
LINK	AU1414202_AU1414201	affected	AU1414303		sub	chr1:30147589	sub(C->T)	chr1:30147589:C:T	intergenic	intergenic														0	0	0	0	0							-0.646	-0.711	-0.71	0.356	0	0.001	0	0.001	-0.241799
LINK	AU2479202_AU2479201	affected	AU2479301		sub	chr1:30149846	sub(G->T)	chr1:30149846:G:T	intergenic	intergenic														0	0	0	0	0							0.292	-0.306	-0.781	0.518	0.798	0.028	0.039	0.156	0.412608
LINK	AU1289202_AU1289201	affected	AU1289302		sub	chr1:30161473	sub(G->A)	chr1:30161473:G:A	intergenic	intergenic														0	0	0	0	0							0.549	0.796	-0.07	0.373	0.001	0.003	0	0.005	-0.019985
LINK	AU1197202_AU1197201	affected	AU1197302		sub	chr1:30211840	sub(A->G)	chr1:30211840:A:G	intergenic	intergenic														0	0	0	0	0							0.33	0.472	0.391	0.167	0.011	0.006	0.011	0.021	0.15883
LINK	AU1650202_AU1650201	unaffected	AU1650301	dad	sub	chr1:30229407	sub(G->T)	chr1:30229407:G:T	intergenic	intergenic														0	0	0	0	0							0.438	0.431	0.351	0.15	0.002	0.609	0.391	0.134	0.534145
LINK	AU2569202_AU2569201	affected	AU2569301	dad	sub	chr1:30269971	sub(C->T)	chr1:30269971:C:T	intergenic	intergenic														0	0	0	0.01	0.01							-0.2	0.615	0.438	0.143	0	0	0.001	0.166	-0.006234
LINK	AU1842202_AU1842201	affected	AU1842301		sub	chr1:30291413	sub(G->T)	chr1:30291413:G:T	intergenic	intergenic														0	0	0	0	0							0.611	0.397	0.332	0.06	0.015	0.476	0.312	0.409	0.16545
LINK	AU1417202_AU1417201	affected	AU1417303		sub	chr1:30299540	sub(G->T)	chr1:30299540:G:T	intergenic	intergenic														0	0	0	0	0							-0.642	-1.771	-1.453	-0.302	0	0	0	0.001	-0.250261
LINK	AU3649202_AU3649201	affected	AU3649304		sub	chr1:30306462	sub(G->T)	chr1:30306462:G:T	intergenic	intergenic														0	0.01	0	0	0.01							0.208	0.366	0.229	0.15	0.239	0.091	0.167	0.129	0.198871
LINK	AU1786202_AU1786201	affected	AU1786301		ins	chr1:30320887	ins(G)	chr1:30320886:A:AG	intergenic	intergenic														0	0	0	0	0							0.16	-2.166	-0.672	-1.06	0	0	0	0.003	-0.167074
LINK	AU002801_AU002802	affected	AU002803	dad	sub	chr1:30332936	sub(C->G)	chr1:30332936:C:G	intergenic	intergenic														0	0	0	0	0							0.398	-0.086	-0.088	0.356	0	0.032	0.01	0.048	-0.116529
LINK	AU1228202_AU1228201	affected	AU1228304		sub	chr1:30381743	sub(T->C)	chr1:30381743:T:C	intergenic	intergenic														0	0.05	0.09	0	0.09							-0.216	0.617	0.417	0.158	0	0.041	0.01	0.027	0.061482
LINK	AU3039202_AU3039201	affected	AU3039305	dad	sub	chr1:30403211	sub(G->A)	chr1:30403211:G:A	intergenic	intergenic														0	0	0	0	0							-0.619	-0.812	-0.955	-0.464	0.001	0.004	0.001	0.204	-0.214756
LINK	AU1664202_AU1664201	affected	AU1664301	mom	sub	chr1:30403958	sub(C->T)	chr1:30403958:C:T	intergenic	intergenic														0	0	0	0	0							-0.23	-2.13	-2.676	-0.692	0	0	0	0.001	-0.300538
LINK	AU2052202_AU2052201	affected	AU2052303	dad	sub	chr1:30408724	sub(G->T)	chr1:30408724:G:T	intergenic	intergenic														0	0	0	0	0							0.69	0.372	0.366	0.06	0.001	0.017	0.018	0.054	0.102798
LINK	AU1221202_AU1221201	affected	AU1221301		sub	chr1:30424823	sub(G->A)	chr1:30424823:G:A	intergenic	intergenic														0	0	0	0	0							0.269	-0.019	-0.07	-0.497	0.004	0.002	0.002	0.004	0.042442
LINK	AU3846202_AU3846201	affected	AU3846302		sub	chr1:30471985	sub(C->G)	chr1:30471985:C:G	intergenic	intergenic														0	0	0	0	0							-0.47	0.106	-0.027	-0.064	0	0.017	0.006	0.082	-0.062227
LINK	AU3263202_AU3263201	affected	AU3263301		sub	chr1:30494226	sub(G->A)	chr1:30494226:G:A	intergenic	intergenic														0	0	0	0	0															-0.014219
LINK	AU1825202_AU1825201	affected	AU1825301	dad	sub	chr1:30511387	sub(G->A)	chr1:30511387:G:A	intergenic	intergenic														0	0	0	0	0							-1.307	-3.784	-2.1	-1.242	0	0.001	0.003	0.066	-0.43691
LINK	AU2052202_AU2052201	affected	AU2052303		sub	chr1:30529649	sub(T->C)	chr1:30529649:T:C	intergenic	intergenic														0	0	0	0	0							-0.276	0.43	0.436	0.062	0.019	0.062	0.062	0.153	0.086714
LINK	AU3849202_AU3849201	affected	AU3849302		sub	chr1:30533440	sub(C->T)	chr1:30533440:C:T	intergenic	intergenic														0	0	0	0	0							0.008	-0.1	-0.711	-0.548	0	0	0	0.002	-0.007977
LINK	AU1005202_AU1005201	affected	AU1005302		sub	chr1:30552031	sub(C->T)	chr1:30552031:C:T	intergenic	intergenic														0	0	0	0	0							0.193	0.253	0.224	0.143	0.145	0.382	0.234	0.165	0.361962
LINK	AU1733202_AU1733201	affected	AU1733301	dad	sub	chr1:30631079	sub(C->T)	chr1:30631079:C:T	intergenic	intergenic														0	0	0	0	0							-0.919	0.381	0.316	0.143	0	0.052	0.021	0.029	-0.116553
LINK	AU3761202_AU3761201	affected	AU3761302		sub	chr1:30656910	sub(C->T)	chr1:30656910:C:T	intergenic	intergenic														0	0	0	0	0							-1.257	-0.72	-0.243	-0.63	0	0	0.002	0.032	-0.379736
LINK	AU1356202_AU1356201	affected	AU1356301	dad	sub	chr1:30737330	sub(C->T)	chr1:30737330:C:T	inter-coding_intronic	intron	LAPTM5						1	LAPTM5	NM_006762_1	0	2339	274	297	0	0	0	0	0	-3.06	-4.16	1.1	-3.74	-2.05	-1.68	-0.23	-0.326	-0.451	-0.339	0	0.001	0.001	0.001	-0.116842
LINK	AU2002202_AU2002201	affected	AU2002302		sub	chr1:30748049	sub(G->C)	chr1:30748049:G:C	inter-coding_intronic	intron	LAPTM5						1	LAPTM5	NM_006762_1	0	15110	-5500	402	0	0	0	0	0	-2.14	-0.44	-1.71	-4.01	-4.26	0.25	-0.27	-0.01	-0.016	-0.497	0	0	0	0.001	-0.091321
LINK	AU1351202_AU1351201	affected	AU1351301		sub	chr1:30766565	sub(C->T)	chr1:30766565:C:T	intergenic	intergenic														0	0	0	0	0							-2.306	-0.519	-0.602	-2.014	0	0	0	0.004	-0.162222
LINK	AU1725202_AU1725201	affected	AU1725302	dad	sub	chr1:30787522	sub(G->A)	chr1:30787522:G:A	intergenic	intergenic														0	0	0	0	0							-0.582	-0.708	-1.016	0.15	0	0	0.001	0.056	-0.314424
LINK	AU1979202_AU1979201	affected	AU1979301	dad	sub	chr1:30820116	sub(C->T)	chr1:30820116:C:T	intergenic	intergenic														0	0	0	0	0							-1.037	-0.205	-0.33	0.351	0	0	0	0.001	-0.171255
LINK	AU1981202_AU1981201	affected	AU1981301		ins	chr1:30933442	ins(AT)	chr1:30933441:C:CAT	inter-coding_intronic	intron	PUM1		1		1	1		PUM1	NM_001020658_1	2	3301	-100	165	0	0	0	0	0	-4	-3.99	-0.01	3.12	2.79	0.33	-0.214	0.095	0.191	0	0.005	0.037	0.023	0.064	0.097822
LINK	AU1088202_AU1088201	affected	AU1088304	dad	sub	chr1:30992904	sub(T->A)	chr1:30992904:T:A	inter-coding_intronic	intron	PUM1		1		1	1		PUM1	NM_001020658_1	0	2394	-244	186	0	0.01	0	0.01	0.01	1.04	1.01	0.03	0.35	1.86	-1.51	0.671	-0.74	-1.238	-0.696	0.012	0.002	0.002	0.009	0.05457
LINK	AU1796202_AU1796201	affected	AU1796304	dad	sub	chr1:31168230	sub(C->T)	chr1:31168230:C:T	intergenic	intergenic														0	0	0	0	0							0.196	0.242	0.221	0.057	0.068	0.006	0.005	0.328	-0.031342
LINK	AU3760202_AU3760201	affected	AU3760302		sub	chr1:31269932	sub(C->T)	chr1:31269932:C:T	inter-coding_intronic	intron	SNRNP40			1			1	SNRNP40	NM_004814_1	0	2139	-692	234	0	0	0	0	0	-3.28	-3.06	-0.22	-2.03	-2.17	0.13	0.442	0.59	0.598	0.143	0.013	0.006	0.013	0.136	0.098279
LINK	AU013401_AU013402	affected	AU013403		sub	chr1:31319859	sub(A->T)	chr1:31319859:A:T	inter-coding_intronic	intron	ZCCHC17							ZCCHC17	NM_001282569_1	0	18009	693	186	0	0	0	0	0	2.18	0.64	1.54	-7.47	-5.9	-1.57	1.213	0.797	0.746	0.423	0.503	0.192	0.036	0.105	0.562693
LINK	AU025501_AU025502	affected	AU025506	dad	sub	chr1:31328589	sub(C->T)	chr1:31328589:C:T	inter-coding_intronic	intron	ZCCHC17							ZCCHC17	NM_001282569_1	0	18009	-8586	81	0	0	0	0	0	1.69	1.98	-0.29	-2.79	-2.69	-0.1	-0.662	-0.387	-0.26	0.143	0.003	0.002	0.001	0.048	-0.208655
LINK	AU1197202_AU1197201	affected	AU1197301,AU1197302		sub	chr1:31340321	sub(T->G)	chr1:31340321:T:G	inter-coding_intronic	intron	ZCCHC17							ZCCHC17	NM_001282569_1	0	7592	1273	303	0.01	0	0	0	0.01	-8.27	-9.38	1.11	-4.76	-8.46	3.7	0.451	0.499	0.483	0.158	0.016	0.005	0.003	0.154	0.155906
LINK	AU1886202_AU1886201	affected	AU1886303	mom	sub	chr1:31453833	sub(G->A)	chr1:31453833:G:A	intergenic	intergenic														0	0	0	0	0							0.064	0.18	0.071	0.06	0.277	0.262	0.31	0.278	0.113575
LINK	AU1059202_AU1059201	unaffected	AU1059301		sub	chr1:31464159	sub(C->T)	chr1:31464159:C:T	intergenic	intergenic														0	0	0	0	0							0.105	0.124	0.114	0.057	0.262	0.38	0.326	0.432	0.439927
LINK	AU2263202_AU2263201	affected	AU2263301,AU2263302		sub	chr1:31520952	sub(G->A)	chr1:31520952:G:A	noncoding	non-coding	LINC01226													0.06	0	0	0	0.06	-2.31	1.15	-3.46	-6.96	-5.78	-1.18	-0.344	-0.143	0.458	0.373	0.013	0.37	0.319	0.092	0.229832
LINK	AU2371202_AU2371201	unaffected	AU2371301		sub	chr1:31523543	sub(G->C)	chr1:31523543:G:C	noncoding	non-coding	LINC01226													0	0	0	0	0	-5.71	-5.67	-0.04	-1.96	-1.96	-0.01	0.642	0.565	0.507	0.373	0.017	0.093	0.087	0.077	0.19481
LINK	AU1073202_AU1073201	affected	AU1073303		sub	chr1:31580591	sub(C->T)	chr1:31580591:C:T	inter-coding_intronic	intron	TINAGL1							TINAGL1	NM_022164_1	0	3882	1324	588	0	0	0	0	0	6.44	7.03	-0.59	1.92	0.04	1.88	0.12	-1.106	-0.56	-1.366	0	0	0	0	0.028906
LINK	AU3761202_AU3761201	affected	AU3761301		sub	chr1:31624996	sub(G->C)	chr1:31624996:G:C	coding	splice-site	HCRTR1	1	1		1	1		HCRTR1	NM_001525_1	0	1248	-1	354	0.34	0.98	0	0	0.98	-0.83	2.96	-3.79	2.12	2.21	-0.1	9.482	1.176	1.048	0.917	1	0.97	0.892	0.946	3.77698
LINK	AU3761202_AU3761201	affected	AU3761301		sub	chr1:31625025	sub(G->A)	chr1:31625025:G:A	coding	missense	HCRTR1	1	1		1	1								0.03	0	0	0	0.03	2.44	2.81	-0.37	2.94	2.8	0.13	6.211	0.224	0.126	0.917	1	0.944	0.572	0.712	2.8185
LINK	AU1891202_AU1891201	affected	AU1891301		sub	chr1:31770223	sub(T->C)	chr1:31770223:T:C	intergenic	intergenic														0	0	0	0	0							-0.703	1.109	0.146	0.673	0	0.02	0.005	0.021	0.127439
LINK	AU2082202_AU2082201	affected	AU2082301		del	chr1:31821841	del(1)	chr1:31821840:AT:A	intergenic	intergenic														0	0	0	0	0							0.257	0.353	0.314		0.121	0.269	0.017		0.301026
LINK	AU026801_AU026802	affected	AU026803		sub	chr1:31841557	sub(G->A)	chr1:31841557:G:A	intergenic	intergenic														0	0	0	0.06	0.06							0.281	-0.951	-0.633	0.373	0.034	0.004	0.005	0.028	0.015645
LINK	AU1933202_AU1933201	affected	AU1933301		sub	chr1:31872757	sub(G->A)	chr1:31872757:G:A	intergenic	intergenic														0	0	0	0	0							-2.127	-1.576	-1.791	-2.009	0.007	0.007	0.007	0.159	-0.372559
LINK	AU1667101_AU1667102	affected	AU1667202		sub	chr1:31910275	sub(T->C)	chr1:31910275:T:C	inter-coding_intronic	intron	PTP4A2			1			1	PTP4A2	NM_080391_1	0	1584	-163	135	0	0	0	0	0	-2.02	-2.13	0.11	-3.54	-3.61	0.07	0.027	0.092	-0.546	-1.803	0.001	0.002	0	0.001	0.166212
LINK	AU1147202_AU1147201	affected	AU1147302		ins	chr1:31920451	ins(A)	chr1:31920450:C:CA	peripheral	5'UTR-intron	PTP4A2			1			1	PTP4A2	NM_080391_1	1	18329	-793	342	0	0	0	0	0	-2.92	-2.81	-0.12	-5.89	-6.1	0.21	1.217	0.493	0.491	0.066	0.191	0.094	0.097	0.073	0.375356
LINK	AU1323202_AU1323201	affected	AU1323302		sub	chr1:31920698	sub(T->C)	chr1:31920698:T:C	peripheral	5'UTR-intron	PTP4A2			1			1	PTP4A2	NM_080391_1	0	18329	-1040	135	0	0	0	0.03	0.03	-2.2	1.65	-3.84	4.5	5.82	-1.32	-1.624	-1.661	-0.752	0.062	0.002	0.001	0.003	0.442	-0.174723
LINK	AU1019202_AU1019201	affected	AU1019301		sub	chr1:32029738	sub(A->G)	chr1:32029738:A:G	inter-coding_intronic	intron	KHDRBS1							KHDRBS1	NM_006559_1	0	15921	-560	54	0	0	0	0	0	-2.05	-2.06	0.01	-0.48	-0.72	0.24	0.068	1.001	0.027	0.423	0.001	0.015	0.005	0.019	0.159236
LINK	AU1862202_AU1862201	affected	AU1862302	mom	sub	chr1:32032448	sub(C->G)	chr1:32032448:C:G	inter-coding_intronic	intron	KHDRBS1							KHDRBS1	NM_006559_1	0	1548	-740	126	0	0	0	0	0	0.78	-0.02	0.79	-5.06	-8.44	3.37	-0.769	0.866	0.769	0.545	0	0.212	0.116	0.065	-0.114718
LINK	AU1091202_AU1091201	affected	AU1091305		sub	chr1:32091184	sub(C->T)	chr1:32091184:C:T	inter-coding_intronic	intron	TMEM39B	1	1		1	1		TMEM39B	NM_001319677_1	0	14357	-491	138	0	0	0	0	0	-1.38	-0.34	-1.05	-5.23	-5.75	0.53	0.305	-0.17	-0.456	0.143	0.001	0	0	0.03	-0.009936
LINK	AU1323202_AU1323201	affected	AU1323302		sub	chr1:32188428	sub(C->T)	chr1:32188428:C:T	inter-coding_intronic	intron	TXLNA			1		1	1	TXLNA	NM_175852_1	0	1931	304	189	0	0	0	0	0	1.05	2.25	-1.19	-0.19	0.21	-0.4	-0.59	-0.209	-0.257	0.143	0	0.015	0.011	0.277	0.207908
LINK	AU1647202_AU1647201	affected	AU1647302		del	chr1:32230825	del(4)	chr1:32230824:AAAAT:A	inter-coding_intronic	intron	EIF3I							EIF3I	NM_003757_1	-4	1719	-102	69	0	0	0.02	0	0.02	-3.34	-3.15	-0.19	-3.26	-3.25	-0.01	0.33	0.472	0.391	0.167	0.197	0.01	0.038	0.141	0.248796
LINK	AU1069202_AU1069201	affected	AU1069302		sub	chr1:32236596	sub(C->T)	chr1:32236596:C:T	noncoding	non-coding-intron	MTMR9LP							MTMR9LP	NR_026850_1	0	4085	-1386	105	0	0	0	0	0	-5.13	-5.02	-0.11	-4.69	-5.33	0.64	-1.86	-1.321	-1.657		0	0	0		-0.333221
LINK	AU2554202_AU2554201	affected	AU2554302	mom	sub	chr1:32252900	sub(G->A)	chr1:32252900:G:A	peripheral	5'UTR-intron	LCK							LCK	NM_005356_1	0	22954	1529	555	0	0	0	0	0	1.26	-0.79	2.05	-0.54	-0.78	0.24	0.18	0.196	0.045	-0.356	0	0.001	0.001	0.011	0.066255
LINK	AU015701_AU015702	affected	AU015704		ins	chr1:32268278	ins(T)	chr1:32268277:C:CT	peripheral	5'UTR-intron	LCK							LCK	NM_005356_1	1	22954	-6047	201	0	0	0	0	0	-7.08	-6.64	-0.44	-6.7	-6.49	-0.21	0.114	0.139	0.132	0.062	0.129	0.198	0.167	0.33	0.141666
LINK	AU1631202_AU1631201	affected	AU1631301		sub	chr1:32393509	sub(G->C)	chr1:32393509:G:C	inter-coding_intronic	intron	BSDC1	1		1	1		1	BSDC1	NM_001143888_1	0	7185	571	135	0	0	0	0	0	-3.05	-1.87	-1.18	3.04	3.72	-0.68	1.161	0.963	0.936	0.518	0.002	0.004	0.006	0.002	0.195749
LINK	AU3347202_AU3347201	affected	AU3347302		sub	chr1:32416165	sub(G->A)	chr1:32416165:G:A	intergenic	intergenic														0	0	0	0	0							0.089	0.097	0.097	0.06	0.216	0.272	0.28	0.204	0.348
LINK	AU3369202_AU3369201	affected	AU3369302		sub	chr1:32434926	sub(C->T)	chr1:32434926:C:T	intergenic	intergenic														0	0	0	0.01	0.01								0.087	0.058			0.138	0.273		0.022791
LINK	AU1789202_AU1789201	affected	AU1789302		sub	chr1:32499407	sub(C->T)	chr1:32499407:C:T	intergenic	intergenic														0	0	0	0	0							-0.814	-0.462	-0.223	0.356	0	0.076	0.177	0.13	-0.059973
LINK	AU1069202_AU1069201	affected	AU1069302		sub	chr1:32532332	sub(C->T)	chr1:32532332:C:T	intergenic	intergenic														0	0	0	0	0							0.055	0.169	-2.147	0.057	0.32	0.03	0.003	0.325	-0.047705
LINK	AU1073202_AU1073201	affected	AU1073303		sub	chr1:32555894	sub(A->T)	chr1:32555894:A:T	peripheral	5'UTR-intron	ZBTB8A							ZBTB8A	NM_001040441_1	0	39391	2354	147	0	0	0	0	0	-2.11	-2.14	0.03	-7.6	-6.34	-1.27	-2.147	0.169	-1.991	0.066	0	0.005	0	0.277	-0.56388
LINK	AU2757202_AU2757201	affected	AU2757303		sub	chr1:32582423	sub(G->A)	chr1:32582423:G:A	peripheral	5'UTR-intron	ZBTB8A							ZBTB8A	NM_001040441_1	0	39391	-10508	150	0	0	0	0	0	-0.1	-5.91	5.81	-1.29	-1.43	0.13	-0.809	-0.588	-0.705	-1.242	0.001	0.001	0.001	0.002	-0.267244
LINK	AU1399202_AU1399201	affected	AU1399303		sub	chr1:32688615	sub(T->A)	chr1:32688615:T:A	inter-coding_intronic	intron	SYNC							SYNC	NM_030786_1	0	10483	-4233	129	0	0	0	0	0	-1.19	-2.98	1.8	0.65	1.03	-0.38	1.118	0.532	0.504	0.397	0.003	0.027	0.017	0.021	0.201543
LINK	AU1673202_AU1673201	affected	AU1673301		del	chr1:32691238	del(3)	chr1:32691237:CAAA:C	inter-coding_intronic	intron	SYNC							SYNC	NM_030786_1	-3	10483	3627	363	0	0	0	0	0	-4.17	-2.39	-1.78	-4.73	-5.86	1.13	0	0.227	0	0	0.004	0.001	0.003	0.14	0.044524
LINK	AU3794202_AU3794201	affected	AU3794301	dad	sub	chr1:32700546	sub(G->A)	chr1:32700546:G:A	inter-coding_intronic	intron	SYNC							SYNC	NM_030786_1	0	6564	2062	372	0	0	0	0	0	2.48	2.83	-0.35	0.39	-0.42	0.82	-1.175	-0.36	-0.509	-0.938	0	0.06	0.017	0.118	-0.339335
LINK	AU1010202_AU1010201	affected	AU1010301		sub	chr1:32744851	sub(C->T)	chr1:32744851:C:T	inter-coding_intronic	intron	KIAA1522		1			1		KIAA1522	NM_020888_1	0	25598	2662	168	0	0	0	0	0	-4.5	-4.27	-0.23	3.56	3.3	0.27	-0.367	-1.474	-1.661	-2.323	0	0.001	0	0	-0.182352
LINK	AU1639202_AU1639201	affected	AU1639301		del	chr1:32747406	del(2)	chr1:32747405:CCT:C	inter-coding_intronic	intron	KIAA1522		1			1		KIAA1522	NM_020888_1	-2	25598	5217	207	0	0	0	0	0	-1.26	-1.03	-0.23	-3.51	-4.03	0.52	0.373	0.433	0.4	0.143	0.003	0.005	0.004	0.024	-0.020305
LINK	AU1072212_AU1072211	affected	AU1072311		sub	chr1:32752529	sub(A->G)	chr1:32752529:A:G	inter-coding_intronic	intron	KIAA1522		1			1		KIAA1522	NM_020888_1	0	25598	10340	171	0	0	0	0	0	4.29	4.18	0.11	-2.35	-3.66	1.31	-0.278	0.066	0.804	-0.169	0	0.021	0.036	0.05	0.339216
LINK	AU1317202_AU1317201	affected	AU1317304		ins	chr1:32780916	ins(A)	chr1:32780915:T:TA	inter-coding_intronic	intron	YARS					1		YARS	NM_003680_1	1	770	132	372	0.02	0	0	0	0.02	-5.32	-6.82	1.5	-3.63	-3.53	-0.1	0.502	0.255	0.926	0.722	0.008	0.022	0.232	0.432	0.98061
LINK	AU010901_AU010902	affected	AU010903		sub	chr1:32788045	sub(G->A)	chr1:32788045:G:A	inter-coding_intronic	intron	YARS					1		YARS	NM_003680_1	0	4087	-970	108	0	0	0	0	0	-1.88	-1.06	-0.82	-4.98	-4.99	0.02	-1.993	-1.02	-1.224	-1.574	0	0.002	0.006	0.191	-0.360857
LINK	AU3409202_AU3409201	affected	AU3409302		sub	chr1:32882362	sub(C->T)	chr1:32882362:C:T	intergenic	intergenic														0	0	0	0	0							-0.151	-1.362	-1.336	-0.301	0	0	0	0	-0.215005
LINK	AU1937202_AU1937201	affected,unaffected	AU1937304,AU1937308		sub	chr1:32894375	sub(C->T)	chr1:32894375:C:T	peripheral	3'UTR	HPCA		1			1								0	0	0	0	0	4.17	3.92	0.25	-2.14	-1.52	-0.62	0.028	0.93	0.841	-0.064	0	0.043	0.117	0.016	0.314981
LINK	AU1289202_AU1289201	affected	AU1289302		sub	chr1:32895622	sub(C->T)	chr1:32895622:C:T	coding	missense	TMEM54													0.04	0	0	0	0.04	-0.45	-0.29	-0.16	-3.81	-3.61	-0.19	5.008	1.022	0.848	0.598	1	0.973	0.922	0.435	3.97944
LINK	AU3368202_AU3368201	affected	AU3368302		sub	chr1:32935271	sub(G->A)	chr1:32935271:G:A	intergenic	intergenic														0	0	0	0	0							0.365	0.442	0.363	0.15	0.02	0.038	0.023	0.091	-0.023011
LINK	AU3839202_AU3839201	affected	AU3839301		sub	chr1:32936980	sub(G->A)	chr1:32936980:G:A	coding	synonymous	RNF19B													0	0	0	0	0	1.19	1.54	-0.35	-0.35	0.27	-0.62	-0.843	-1.295	-1.016	-0.54	0.027	0.973	0.984	0.071	0.079241
LINK	AU1335202_AU1335201	affected	AU1335302		sub	chr1:32987742	sub(C->T)	chr1:32987742:C:T	intergenic	intergenic														0	0	0	0	0							0.225	0.508	0.521	0.135	0.015	0.058	0.02	0.23	0.425453
LINK	AU1885202_AU1885201	affected	AU1885301	dad	sub	chr1:32990846	sub(T->C)	chr1:32990846:T:C	intergenic	intergenic														0	0	0	0	0							-0.028	0.559	0.525	0.158	0.001	0.015	0.006	0.16	0.095617
LINK	AU1947202_AU1947201	affected	AU1947302		sub	chr1:32999288	sub(A->G)	chr1:32999288:A:G	intergenic	intergenic														0	0	0	0	0							1.281	1.196	1.187	-0.157	0.217	0.47	0.174	0.004	0.739504
LINK	AU1328202_AU1328201	affected	AU1328302	mom	sub	chr1:33018967	sub(C->T)	chr1:33018967:C:T	inter-coding_intronic	intron	AK2							AK2	NM_001319139_1	0	6773	2400	312	0	0	0	0	0	0.81	-2.13	2.94	-2.55	-0.41	-2.15	0.44	0.93	0.007	-0.301	0.084	0.018	0.006	0.01	0.930993
LINK	AU1924202_AU1924201	affected	AU1924302		sub	chr1:33023488	sub(G->A)	chr1:33023488:G:A	inter-coding_intronic	intron	AK2							AK2	NM_001319139_1	0	2739	954	336	0	0	0	0	0	-0.85	-0.62	-0.23	-3.74	-3.64	-0.1	-0.208	-0.945	-0.381	0.15	0.003	0.001	0.001	0.339	-0.126804
LINK	AU1867202_AU1867201	affected	AU1867301		del	chr1:33053471	del(1)	chr1:33053470:AT:A	intergenic	intergenic														0	0	0	0	0															0.069818
LINK	AU3790202_AU3790201	affected	AU3790301		sub	chr1:33082971	sub(C->T)	chr1:33082971:C:T	inter-coding_intronic	intron	AZIN2					1		AZIN2	NM_052998_1	0	1600	617	336	0	0	0	0	0	-1.93	-1.34	-0.59	-2.51	-4.32	1.81	1.109	-0.021	-0.031	0.351	0.001	0.005	0.004	0.011	0.083549
LINK	AU1030202_AU1030201	affected	AU1030303	dad	sub	chr1:33175352	sub(T->C)	chr1:33175352:T:C	inter-coding_intronic	intron	TRIM62							TRIM62	NM_001330483_1	0	10842	1056	267	0	0	0	0.01	0.01	-3.84	-2.65	-1.19	-3.5	-5.96	2.45	0.27	0.045	-0.871	0.673	0.004	0.006	0	0.027	0.224902
LINK	AU3840202_AU3840201	affected	AU3840303		del	chr1:33277128	del(2)	chr1:33277127:CTG:C	inter-coding_intronic	intron	ZNF362					1		ZNF362	NM_152493_1	-2	3530	534	276	0.01	0	0	0	0.01	-0.62	-0.79	0.17	0.28	0.78	-0.5	-1.949	-1.065	-1.502	-0.233	0	0	0	0.007	-0.51609
LINK	AU2002202_AU2002201	affected	AU2002302		sub	chr1:33467176	sub(G->T)	chr1:33467176:G:T	intergenic	intergenic														0	0	0	0	0							0.238	0.194	0.122	0.917	0	0.029	0.006	0.016	-0.18876
LINK	AU1650202_AU1650201	unaffected	AU1650301		sub	chr1:33467603	sub(G->A)	chr1:33467603:G:A	intergenic	intergenic														0	0	0	0	0							-2.158	-0.194	-0.245	-1.183	0	0.001	0	0	-0.267643
LINK	AU1932202_AU1932201	affected	AU1932303		del	chr1:33586970	del(4)	chr1:33586969:TTCTC:T	inter-coding_intronic	intron	CSMD2	1	1	1	1	1	1	CSMD2	NM_001281956_1	-4	471	118	270	0	0	0	0.03	0.03	-0.54	-0.96	0.43	2.71	2.98	-0.28	1.522	0.933	0.796	-0.164	0.054	0.013	0.022	0.005	0.308107
LINK	AU0955202_AU0955201	affected	AU0955303	dad	sub	chr1:33595935	sub(C->G)	chr1:33595935:C:G	inter-coding_intronic	intron	CSMD2	1	1	1	1	1	1	CSMD2	NM_001281956_1	0	13697	4930	93	0	0	0	0	0	-2.01	-1.95	-0.06	-0.83	3.44	-4.26	-0.855	-0.64	-0.2	0.598	0	0.011	0.015	0.023	-0.20331
LINK	AU3905202_AU3905201	affected	AU3905301		sub	chr1:33635826	sub(C->T)	chr1:33635826:C:T	inter-coding_intronic	intron	CSMD2	1	1	1	1	1	1	CSMD2	NM_001281956_1	0	1030	-496	195	0	0	0	0	0	1.22	1.33	-0.11	-5.06	-5.05	-0.01	0.275	-1.192	-2.622	-0.233	0.001	0	0	0.002	-0.218374
LINK	AU1726202_AU1726201	affected	AU1726303		sub	chr1:33638142	sub(G->A)	chr1:33638142:G:A	inter-coding_intronic	intron	CSMD2	1	1	1	1	1	1	CSMD2	NM_001281956_1	0	10094	-1588	210	0	0	0	0	0	-3.89	-3.48	-0.41	2.16	2.27	-0.11	0.361	-2.229	-1.334	-2.62	0	0	0	0	-0.179812
LINK	AU1072202_AU1072201	affected	AU1072302		sub	chr1:33663008	sub(C->T)	chr1:33663008:C:T	coding	synonymous	CSMD2	1	1	1	1	1	1							0	0.01	0	0	0.01	4.05	4.21	-0.16	-1.47	-1.61	0.13	0.093	-0.321	-0.205	-0.9	0.922	0.981	0.987	0.964	0.79194
LINK	AU1048202_AU1048201	affected	AU1048302		del	chr1:33697873	del(3)	chr1:33697872:GCAC:G	inter-coding_intronic	intron	CSMD2	1	1	1	1	1	1	CSMD2	NM_001281956_1	-3	5697	880	321	0	0	0	0	0	-4.18	-3.06	-1.12	4.19	4.62	-0.44	-0.822	-0.778	-0.502	-0.313	0	0	0	0.002	-0.20029
LINK	AU1039202_AU1039201	affected	AU1039303		sub	chr1:33712692	sub(T->C)	chr1:33712692:T:C	inter-coding_intronic	intron	CSMD2	1	1	1	1	1	1	CSMD2	NM_001281956_1	0	5329	1895	237	0	0	0	0	0	1.28	1.27	0.01	-4.87	-5.3	0.43	0.091	0.073	0.023	-0.188	0.002	0.17	0.006	0.008	0.455983
LINK	AU1674202_AU1674201	unaffected	AU1674303		sub	chr1:33727199	sub(G->A)	chr1:33727199:G:A	inter-coding_intronic	intron	CSMD2	1	1	1	1	1	1	CSMD2	NM_001281956_1	0	12455	-514	150	0	0	0	0	0	-0.36	0.23	-0.59	0.92	-3.18	4.1	-0.322	1.089	0.857	-0.485	0	0.01	0.015	0.001	0.07068
LINK	AU2096202_AU2096201	affected	AU2096301		sub	chr1:33727456	sub(G->T)	chr1:33727456:G:T	inter-coding_intronic	intron	CSMD2	1	1	1	1	1	1	CSMD2	NM_001281956_1	0	12455	-771	183	0	0	0	0	0	2.55	4.09	-1.54	-4.07	-3.9	-0.18	-0.309	0.145	0.953	0.518	0	0	0.001	0.004	-0.228083
LINK	AU003301_AU003302	affected	AU003305		sub	chr1:33735626	sub(T->C)	chr1:33735626:T:C	inter-coding_intronic	intron	CSMD2	1	1	1	1	1	1	CSMD2	NM_001281956_1	0	12455	3514	180	0	0	0	0	0	5.84	5.68	0.16	-0.95	-0.96	0.01	0.661	1.138	1.061	0.673	0.998	0.941	0.939	0.142	1.60547
LINK	AU1823202_AU1823201	affected	AU1823303	mom	sub	chr1:33766601	sub(T->C)	chr1:33766601:T:C	inter-coding_intronic	intron	CSMD2	1	1	1	1	1	1	CSMD2	NM_001281956_1	0	28963	5968	147	0	0	0	0	0	0.38	0.1	0.28	5.55	-0.93	6.48	-0.018	0.142	0.088	-0.466	0.016	0.001	0.003	0.003	0.696379
LINK	AU3702202_AU3702201	affected	AU3702307	dad	sub	chr1:33780593	sub(C->T)	chr1:33780593:C:T	inter-coding_intronic	intron	CSMD2	1	1	1	1	1	1	CSMD2	NM_001281956_1	0	15849	-7842	93	0	0	0	0	0	0.85	-1.8	2.65	2.61	5.06	-2.45	-0.422	-0.028	-0.257	0.143	0	0.005	0.002	0.082	-0.100391
LINK	AU4129202_AU4129201	affected	AU4129301		sub	chr1:33858199	sub(T->C)	chr1:33858199:T:C	inter-coding_intronic	intron	CSMD2	1	1	1	1	1	1	CSMD2	NM_001281956_1	0	71098	-11203	369	0	0	0	0	0	-1.37	-1.48	0.11	4.78	2.22	2.56	-0.081	-0.464	-0.574	0.397	0	0.001	0	0.008	0.2326
LINK	AU0883202_AU0883201	affected	AU0883303	dad	sub	chr1:33909661	sub(T->C)	chr1:33909661:T:C	inter-coding_intronic	intron	CSMD2	1	1	1	1	1	1	CSMD2	NM_001281956_1	0	71098	8433	372	0	0	0	0	0	-1.39	-1.49	0.1	1.19	1.42	-0.24	-0.22	-1.974	-1.57	-0.38	0	0	0	0	-0.080344
LINK	AU1099202_AU1099201	affected	AU1099303		sub	chr1:33978454	sub(C->T)	chr1:33978454:C:T	inter-coding_intronic	intron	CSMD2	1	1	1	1	1	1	CSMD2	NM_001281956_1	0	96640	-42500	339	0	0	0	0	0	0.65	-0.23	0.88	-0.92	-0.73	-0.19	-1.655	-0.612	-0.926	0.143	0	0	0.001	0.083	-0.306662
LINK	AU001201_AU001202	affected	AU001204	dad	sub	chr1:33986370	sub(C->T)	chr1:33986370:C:T	inter-coding_intronic	intron	CSMD2	1	1	1	1	1	1	CSMD2	NM_001281956_1	0	96640	46224	228	0	0	0	0	0	1.35	1.36	-0.01	-1.57	0.78	-2.35	-0.088	-0.578	-0.091	0.143	0	0.002	0.001	0.005	0.072599
LINK	AU2458202_AU2458201	affected	AU2458302	dad	sub	chr1:34000026	sub(G->A)	chr1:34000026:G:A	inter-coding_intronic	intron	CSMD2	1	1	1	1	1	1	CSMD2	NM_001281956_1	0	96640	32568	273	0	0	0	0	0	-3.61	-3.76	0.15	-1.66	-1.35	-0.31	1.177	-0.257	-0.507	0.06	0.028	0	0.001	0.122	0.150954
LINK	AU1894203_AU1894201	affected	AU1894304	dad	sub	chr1:34048344	sub(C->T)	chr1:34048344:C:T	inter-coding_intronic	intron	CSMD2	1	1	1	1	1	1	CSMD2	NM_001281956_1	0	56271	-15638	171	0	0	0	0	0	1.26	-3.13	4.39	-1.19	0.96	-2.15	-1.055	-1.073	-0.172	0.143	0	0.001	0.016	0.534	-0.331451
LINK	AU3347202_AU3347201	affected	AU3347302		sub	chr1:34113548	sub(C->T)	chr1:34113548:C:T	inter-coding_intronic	intron	CSMD2	1	1	1	1	1	1	CSMD2	NM_001281956_1	0	75718	-24355	207	0	0	0	0	0	1.06	1.07	-0.01	-1.11	-1.1	-0.01	-0.556	-0.499	-0.554	-0.548	0	0.003	0.002	0.012	-0.064502
LINK	AU2397202_AU2397201	affected	AU2397304	mom	sub	chr1:34180094	sub(A->G)	chr1:34180094:A:G	inter-coding_intronic	intron	C1orf94							C1orf94	NM_001134734_1	0	19116	1985	144	0	0	0	0	0	5.55	5.44	0.11	-2.06	-3.43	1.37	0.285	-0.018	-0.794	-0.371	0	0.001	0	0	-0.046752
LINK	AU2829202_AU2829201	affected	AU2829303		sub	chr1:34217096	sub(A->G)	chr1:34217096:A:G	inter-coding_intronic	intron	C1orf94							C1orf94	NM_001134734_1	0	6280	-1590	156	0	0	0	0	0	-8.66	-8.49	-0.17	-4.26	-4.02	-0.24	1.166	0.813	0.505	0.167	0.198	0.812	0.784	0.302	0.804572
LINK	AU0331202_AU0331201	affected	AU0331301	dad	sub	chr1:34236418	sub(T->C)	chr1:34236418:T:C	intergenic	intergenic														0	0	0	0	0							0.308	0.43	0.368	0.158	0.015	0.033	0.023	0.079	0.156689
LINK	AU3906202_AU3906201	affected	AU3906301		del	chr1:34265924	del(1)	chr1:34265923:AT:A	intergenic	intergenic														0	0	0	0	0							2.91	1.138	1.061	0.673	1	0.998	0.999	0.92	1.79303
LINK	AU2332202_AU2332201	affected	AU2332302		sub	chr1:34295580	sub(C->A)	chr1:34295580:C:A	intergenic	intergenic														0	0	0	0	0							0.034	-1.315	-0.451	-0.241	0	0.021	0.179	0.355	-0.112715
LINK	AU1212202_AU1212201	affected	AU1212301		sub	chr1:34304405	sub(C->T)	chr1:34304405:C:T	intergenic	intergenic														0	0	0	0	0							0.212	-0.712	0.242	0.143	0.321	0.065	0.437	0.275	0.475774
LINK	AU2997202_AU2997201	affected	AU2997302		sub	chr1:34340855	sub(G->A)	chr1:34340855:G:A	intergenic	intergenic														0	0	0	0	0							0.943	0.172	0.951	0.626	0.404	0.037	0.016	0.037	0.782213
LINK	AU1089202_AU1089201	affected	AU1089303		sub	chr1:34345891	sub(T->A)	chr1:34345891:T:A	intergenic	intergenic														0	0	0	0	0							-2.363	-0.172	-0.226	-0.266	0	0.08	0.008	0.008	-0.312394
LINK	AU2792202_AU2792201	affected	AU2792303		sub	chr1:34366032	sub(G->A)	chr1:34366032:G:A	intergenic	intergenic														0	0	0	0	0							0.137	0.091	0.006	0.368	0	0.016	0.002	0.002	-0.234616
LINK	AU0955202_AU0955201	affected	AU0955303	dad	sub	chr1:34451449	sub(T->A)	chr1:34451449:T:A	intergenic	intergenic														0	0	0	0	0							-0.222	-0.627	-0.701	-0.203	0	0.001	0.001	0.009	0.202386
LINK	AU1732202_AU1732201	affected	AU1732302		sub	chr1:34469915	sub(G->A)	chr1:34469915:G:A	intergenic	intergenic														0	0	0.03	0	0.03							-0.197	0.195	0.069	0.63	0	0	0.001	0.014	-0.305726
LINK	AU1376202_AU1376201	affected	AU1376302	dad	sub	chr1:34516327	sub(A->G)	chr1:34516327:A:G	intergenic	intergenic														0	0	0	0	0							-0.833	-0.873	-1.085	0.391	0.001	0.007	0.003	0.018	-0.07212
LINK	AU1804202_AU1804201	affected	AU1804301		sub	chr1:34656163	sub(T->C)	chr1:34656163:T:C	intergenic	intergenic														0.01	0	0	0	0.01							-0.403	-0.404	-0.468	-0.838	0	0.002	0.002	0.001	-0.212755
LINK	AU1576202_AU1576201	affected	AU1576303	dad	sub	chr1:34784887	sub(G->A)	chr1:34784887:G:A	coding	missense	GJB3			1			1							0.02	0	0	0	0.02	3.51	3.72	-0.22	4.07	3.32	0.76	3.088	0.228	-0.328	0.024	0.996	0.766	0.055	0.799	1.26023
LINK	AU0980202_AU0980201	affected	AU0980307	dad	sub	chr1:34815303	sub(T->G)	chr1:34815303:T:G	intergenic	intergenic														0	0	0	0	0							0.505	0.454	0.454	0.158	0.144	0.424	0.401	0.272	0.426364
LINK	AU2075202_AU2075201	affected	AU2075303	dad	sub	chr1:34826815	sub(A->G)	chr1:34826815:A:G	intergenic	intergenic														0	0	0	0	0							-0.092	0.122	0.756	0.167	0.002	0.101	0.05	0.42	0.317663
LINK	AU1043202_AU1043201	affected	AU1043302		del	chr1:34840825	del(1)	chr1:34840824:TC:T	intergenic	intergenic														0	0	0	0	0							-0.264	0.8	0.698	-0.401	0	0.085	0.065	0.01	0.157147
LINK	AU1043202_AU1043201	affected	AU1043302		sub	chr1:34840826	sub(C->A)	chr1:34840826:C:A	intergenic	intergenic														0	0	0	0	0							0.103	-0.006	0.698	0.437	0	0.068	0.062	0.011	0.181676
LINK	AU2756202_AU2756201	affected	AU2756305		sub	chr1:34862220	sub(G->A)	chr1:34862220:G:A	intergenic	intergenic														0	0	0	0	0							0.882	1.006	0.784	0.373	0.046	0.973	0.894	0.137	0.915759
LINK	AU1296202_AU1296201	affected	AU1296302		sub	chr1:34896373	sub(T->C)	chr1:34896373:T:C	inter-coding_intronic	intron	DLGAP3							DLGAP3	NM_001080418_1	0	13384	3296	336	0	0	0	0	0	3.54	3.54	0.01	4.38	4.37	0.01	-2.082	-2.814	-3.242	0.158	0	0.001	0	0.071	-0.317234
LINK	AU1572202_AU1572201	affected	AU1572303		sub	chr1:34902833	sub(C->A)	chr1:34902833:C:A	inter-coding_intronic	intron	DLGAP3							DLGAP3	NM_001080418_1	0	4004	1444	297	0	0	0	0	0	-0.7	0.85	-1.55	-5.69	-3.34	-2.35	0.829	1.026	0.852	0.493	1	0.992	0.978	0.899	1.28458
LINK	AU1102202_AU1102201	affected	AU1102301	dad	sub	chr1:34908570	sub(G->A)	chr1:34908570:G:A	peripheral	5'UTR-intron	DLGAP3							DLGAP3	NM_001080418_1	0	22014	-1133	195	0.01	0	0	0	0.01	3.91	4.32	-0.41	-2.3	-0.87	-1.44	3.658	1.176	1.048	0.63	1	1	0.998	0.997	1.80695
LINK	AU078101_AU078102	affected	AU078104		sub	chr1:34972534	sub(C->T)	chr1:34972534:C:T	intergenic	intergenic														0	0	0	0	0							-1.021	-0.895	-0.417	-0.318	0	0	0	0.001	-0.291242
LINK	AU3304202_AU3304201	affected	AU3304302		sub	chr1:35039607	sub(C->T)	chr1:35039607:C:T	intergenic	intergenic														0	0	0	0	0							-0.712	-0.482	-0.637	0.143	0.009	0.011	0.032	0.63	-0.245932
LINK	AU1647202_AU1647201	affected	AU1647302		sub	chr1:35186878	sub(T->A)	chr1:35186878:T:A	inter-coding_intronic	intron	SFPQ		1			1		SFPQ	NM_005066_1	0	2408	123	78	0	0.01	0	0	0.01	-1.01	-1.04	0.03	-7.62	-7.23	-0.39	0.308	0.43	0.368	0.991	0.042	0.153	0.035	0.739	0.787412
LINK	AU1838203_AU1838201	affected	AU1838304		sub	chr1:35201913	sub(A->T)	chr1:35201913:A:T	intergenic	intergenic														0	0	0	0	0							0.521	0.314	0.106	-0.126	0.001	0.037	0.116	0.017	0.637198
LINK	AU1882202_AU1882201	affected	AU1882301		sub	chr1:35202266	sub(A->G)	chr1:35202266:A:G	intergenic	intergenic														0	0	0	0	0							2.511	0.281	0.16	0.722	1	0.821	0.932	0.838	1.78402
LINK	AU1766202_AU1766201	unaffected	AU1766303		sub	chr1:35221189	sub(G->C)	chr1:35221189:G:C	intergenic	intergenic														0	0	0	0	0							-0.074	-0.684	-0.805	-0.497	0	0.001	0	0.01	0.072478
LINK	AU1339202_AU1339201	affected	AU1339301		sub	chr1:35313075	sub(G->A)	chr1:35313075:G:A	inter-coding_intronic	intron	ZMYM4		1		1	1		ZMYM4	NM_005095_1	0	56275	-12285	603	0	0	0	0	0	3.98	4.14	-0.16	-5.96	-1.68	-4.27	0.573	-0.328	0.352	0.15	0.01	0	0.024	0.192	0.102843
LINK	AU2427202_AU2427201	affected	AU2427303		sub	chr1:35444839	sub(A->G)	chr1:35444839:A:G	inter-coding_intronic	intron	KIAA0319L						1	KIAA0319L	NM_024874_1	0	3870	-536	84	0	0	0	0.01	0.01	-3.02	-3	-0.02	-3.75	-4.05	0.31	-0.026	-1.985	-0.701	0.697	0	0	0.001	0.023	0.032713
LINK	AU1464202_AU1464201	affected	AU1464303		sub	chr1:35481405	sub(T->C)	chr1:35481405:T:C	inter-coding_intronic	intron	KIAA0319L						1	KIAA0319L	NM_024874_1	0	27400	-2193	117	0	0	0	0	0	-4.06	-2.16	-1.9	1.66	1.79	-0.13	-0.644	-0.835	-1.011	-0.526	0	0	0.001	0.027	-0.079747
LINK	AU3519202_AU3519201	affected	AU3519301		sub	chr1:35482119	sub(C->T)	chr1:35482119:C:T	inter-coding_intronic	intron	KIAA0319L						1	KIAA0319L	NM_024874_1	0	27400	-2907	132	0	0	0	0	0	0.89	0.69	0.2	2.92	1.6	1.32	-0.473	0.268	0.214	0.143	0.001	0.002	0.004	0.015	-0.127366
LINK	AU2455202_AU2455201	affected	AU2455301		sub	chr1:35504176	sub(G->A)	chr1:35504176:G:A	inter-coding_intronic	intron	KIAA0319L						1	KIAA0319L	NM_024874_1	0	27400	2436	153	0	0	0	0	0	1.68	1.66	0.02	0.11	0.09	0.02	-0.942	-1.548	-1.141	-1.242	0.086	0.014	0.041	0.076	-0.217437
LINK	AU3068202_AU3068201	affected	AU3068301		sub	chr1:35666955	sub(C->T)	chr1:35666955:C:T	intergenic	intergenic														0.01	0	0	0	0.01							0.653	0.02	-0.02	-1.246	0	0.01	0.002	0.014	-0.104481
LINK	AU002801_AU002802	affected	AU002803		sub	chr1:35729770	sub(C->A)	chr1:35729770:C:A	inter-coding_intronic	intron	CLSPN					1		CLSPN	NM_001330490_1	0	15934	7144	84	0	0	0	0	0	-1.65	-1.61	-0.03	3.74	1.85	1.89	-0.866	0.047	-0.018	-1.382	0	0.001	0	0.082	-0.380965
LINK	AU1910204_AU1910203	affected	AU1910305		sub	chr1:35852017	sub(A->G)	chr1:35852017:A:G	inter-coding_intronic	intron	AGO4		1			1	1	AGO4	NM_017629_1	0	2444	964	198	0	0	0	0	0	2.42	2.31	0.11	1.48	-3.28	4.76	-1.086	-0.051	0.196	-0.134	0.001	0.324	0.437	0.04	0.445006
LINK	AU2495202_AU2495201	affected	AU2495301		sub	chr1:35872824	sub(C->T)	chr1:35872824:C:T	peripheral	5'UTR-intron	AGO1		1			1		AGO1	NM_001317123_1	0	18524	2921	198	0	0	0	0	0	3.55	4.75	-1.19	-4.45	-4.05	-0.4	-0.718	-0.361	-0.44	0.143	0.029	0.006	0.003	0.164	-0.144347
LINK	AU1234202_AU1234201	affected	AU1234303		sub	chr1:35962470	sub(G->A)	chr1:35962470:G:A	inter-coding_intronic	intron	AGO3		1			1		AGO3	NM_024852_1	0	21092	-4485	213	0	0	0	0	0	2.42	3.4	-0.98	0.22	0.97	-0.76	-1.105	0.296	0.26	0.15	0	0.066	0.013	0.031	-0.127188
LINK	AU2410202_AU2410201	affected	AU2410302		sub	chr1:36009560	sub(C->A)	chr1:36009560:C:A	coding	missense	AGO3		1			1								0	0.02	0	0.01	0.02	-1.99	-1.72	-0.26	-0.01	-2.59	2.58	7.905	1.026	0.935	0.871	1	1	0.999	1	2.92756
LINK	AU3779202_AU3779201	affected	AU3779302		sub	chr1:36065453	sub(C->A)	chr1:36065453:C:A	intergenic	intergenic														0	0	0	0	0							0.212	0.254	0.234	0.143	0.058	0.794	0.684	0.518	0.223781
LINK	AU1905202_AU1905201	unaffected	AU1905304		sub	chr1:36066556	sub(G->A)	chr1:36066556:G:A	intergenic	intergenic														0	0	0	0	0							0.675	0.686	0.618	0.454	0.001	0.001	0.001	0.004	-0.07032
LINK	AU0965202_AU0965201	affected	AU0965301		sub	chr1:36080736	sub(G->A)	chr1:36080736:G:A	intergenic	intergenic														0	0	0	0	0							-0.184	-1.005	-0.031	0.779	0	0	0.002	0.042	-0.194406
LINK	AU1627202_AU1627201	affected	AU1627301		sub	chr1:36096496	sub(C->A)	chr1:36096496:C:A	peripheral	3'UTR	COL8A2													0	0	0	0.01	0.01	-2.95	-4.74	1.79	2.64	5.48	-2.85	0.379	0.074	-0.035	-1.227	0.001	0.001	0.005	0.014	0.02857
LINK	AU1729202_AU1729201	affected	AU1729301		sub	chr1:36096722	sub(C->T)	chr1:36096722:C:T	peripheral	3'UTR	COL8A2													0	0	0	0	0	1.26	-2.88	4.14	2.59	3.02	-0.43	-1.974	-1.686	-0.039	-0.506	0	0	0.001	0.001	-0.277557
LINK	AU3636202_AU3636201	affected	AU3636301		sub	chr1:36108740	sub(G->T)	chr1:36108740:G:T	peripheral	5'UTR-intron	COL8A2							COL8A2	NM_001294347_1	0	15450	6968	357	0	0	0	0	0	-0.89	-0.57	-0.31	-3.1	-4.95	1.84	-0.041	-0.075	0.669	0.589	0	0.003	0.018	0.243	0.106329
LINK	AU0958202_AU0958201	unaffected	AU0958302		del	chr1:36149909	del(1)	chr1:36149908:CT:C	peripheral	5'UTR-intron	TRAPPC3							TRAPPC3	NM_001270895_1	-1	15717	5974	288	0.05	0	0	0	0.05	-3.26	-1.9	-1.36	0.59	2.81	-2.22	0.968	1.138	0.964	0.673	0.005	0.058	0.185	0.103	1.00151
LINK	AU1403202_AU1403201	affected	AU1403302		sub	chr1:36154662	sub(T->A)	chr1:36154662:T:A	peripheral	5'UTR-intron	TRAPPC3							TRAPPC3	NM_001270895_1	0	15717	1221	138	0	0	0	0	0	-4.02	-4.38	0.37	2.96	3.15	-0.19	-0.845	-0.22	-0.298	0.673	0	0.001	0.002	0.058	-0.090569
LINK	AU1757202_AU1757201	unaffected	AU1757301		sub	chr1:36174697	sub(C->G)	chr1:36174697:C:G	inter-coding_intronic	intron	MAP7D1							MAP7D1	NM_001286366_1	0	1420	-201	717	0	0	0	0	0	0.53	0.72	-0.18	-5.06	-6.92	1.86	1.45	1.026	0.935	0.598	0.999	0.998	0.981	0.15	1.66117
LINK	AU2757202_AU2757201	affected	AU2757302		sub	chr1:36222742	sub(T->C)	chr1:36222742:T:C	intergenic	intergenic														0	0	0	0	0							-0.449	-1.054	-0.322	0.062	0	0.003	0.005	0.218	0.082352
LINK	AU1289202_AU1289201	affected	AU1289302		sub	chr1:36224105	sub(G->T)	chr1:36224105:G:T	intergenic	intergenic														0	0	0	0.03	0.03							0.172	-1.358	-1.068	0.008	0.765	0	0.005	0.012	0.810154
LINK	AU1609202_AU1609201	affected	AU1609303	dad	sub	chr1:36242048	sub(G->A)	chr1:36242048:G:A	peripheral	5'UTR-intron	THRAP3		1			1		THRAP3	NM_001321471_1	0	34280	16946	420	0	0	0	0	0	3.09	3.2	-0.11	-2.96	-2.53	-0.43	1.708	-0.114	-0.038	-1.036	1	0.425	0.656	0.946	0.295227
LINK	AU1174202_AU1174201	affected	AU1174302		sub	chr1:36270077	sub(T->G)	chr1:36270077:T:G	peripheral	5'UTR-intron	THRAP3		1			1		THRAP3	NM_001321471_1	0	23049	10593	129	0	0	0	0	0	-2.19	-2.33	0.14	-1.78	-2.21	0.43	-0.325	0.755	0.647	0.397	0.002	0.01	0.009	0.201	0.28562
LINK	AU2052202_AU2052201	affected	AU2052301		sub	chr1:36330275	sub(T->C)	chr1:36330275:T:C	intergenic	intergenic														0	0	0	0	0							0.065	0.094	0.227		0.342	0.033	0.022		0.13853
LINK	AU1077202_AU1077201	affected	AU1077302	mom	sub	chr1:36392768	sub(A->G)	chr1:36392768:A:G	intergenic	intergenic														0	0	0	0.04	0.04							-0.044	0.441	-0.44	-1.523	0.005	0.108	0.022	0.031	0.042518
LINK	AU1069202_AU1069201	affected	AU1069302		sub	chr1:36428675	sub(T->C)	chr1:36428675:T:C	inter-coding_intronic	intron	OSCP1							OSCP1	NM_206837_1	0	3327	-200	279	0	0	0	0	0	-3.39	-3.76	0.37	-5.11	-5.12	0.01	0.448	0.39	0.323	0.158	0.003	0.004	0.003	0.096	0.186417
LINK	AU079401_AU079402	affected	AU079405		sub	chr1:36451429	sub(C->T)	chr1:36451429:C:T	intergenic	intergenic														0	0	0	0	0							0.505	0.409	0.376	0.135	0.018	0.006	0.008	0.071	0.278533
LINK	AU1997202_AU1997201	affected	AU1997301	mom	sub	chr1:36471416	sub(C->T)	chr1:36471416:C:T	inter-coding_intronic	intron	CSF3R					1		CSF3R	NM_172313_1	0	1593	17	378	0	0	0	0	0	1.79	1.8	-0.01	-0.18	-1.58	1.39	0.924	0.915	0.787	0.598	0.001	0.009	0.013	0.005	0.024268
LINK	AU1401202_AU1401201	affected	AU1401303	dad	sub	chr1:36545481	sub(C->T)	chr1:36545481:C:T	intergenic	intergenic														0	0	0	0	0							-0.436	0.132	0.134	0.057	0.064	0.235	0.246	0.319	0.389202
LINK	AU1986202_AU1986201	affected	AU1986301,AU1986302		sub	chr1:36565655	sub(G->A)	chr1:36565655:G:A	intergenic	intergenic														0	0	0	0	0							-0.112	0.245	0.091	-0.155	0.004	0.067	0.023	0.001	0.159802
LINK	AU1147202_AU1147201	affected	AU1147302		sub	chr1:36568434	sub(C->A)	chr1:36568434:C:A	intergenic	intergenic														0	0	0	0	0							-2.044	0.007	0.743	0.548	0	0	0.001	0.036	-0.448709
LINK	AU008401_AU008402	affected	AU008403	dad	sub	chr1:36592673	sub(C->T)	chr1:36592673:C:T	intergenic	intergenic														0	0	0	0	0							0.055	-0.239	-0.325	0.598	0	0.01	0.001	0.005	-0.068405
LINK	AU3393202_AU3393201	affected	AU3393301	dad	sub	chr1:36594175	sub(G->A)	chr1:36594175:G:A	intergenic	intergenic														0	0	0	0	0							0.211	0.183	0.092	-0.241	0.001	0.086	0.038	0.219	0.044116
LINK	AU0965202_AU0965201	affected	AU0965303		sub	chr1:36641284	sub(G->A)	chr1:36641284:G:A	intergenic	intergenic														0	0	0	0	0							0.365	-0.866	0.496	0.15	0.003	0	0.002	0.129	-0.04761
LINK	AU3702202_AU3702201	affected	AU3702306	dad	sub	chr1:36667686	sub(G->A)	chr1:36667686:G:A	intergenic	intergenic														0	0	0	0	0							0.304	0.168	0.079	-0.294	0	0.355	0.189	0.054	-0.076329
LINK	AU1091202_AU1091201	affected	AU1091305		sub	chr1:36682952	sub(C->T)	chr1:36682952:C:T	intergenic	intergenic														0	0	0.01	0	0.01							-1.082	-0.75	-0.85	-2.128	0.407	0.275	0.153	0.092	0.582802
LINK	AU1143202_AU1143201	affected	AU1143301	dad	sub	chr1:36745606	sub(C->T)	chr1:36745606:C:T	intergenic	intergenic														0	0	0	0	0							0.206	0.27	0.235	0.143	0.004	0.003	0.003	0.045	-0.027405
LINK	AU1804202_AU1804201	affected	AU1804303		sub	chr1:36778147	sub(G->A)	chr1:36778147:G:A	intergenic	intergenic														0	0	0.04	0	0.04							-0.014	-0.371	-0.541	-1.242	0	0.004	0.001	0.029	-0.163322
LINK	AU1210202_AU1210201	affected	AU1210303		sub	chr1:36792890	sub(C->T)	chr1:36792890:C:T	intergenic	intergenic														0	0	0.01	0	0.01							-1.126	-0.115	-0.285	0.143	0	0.04	0.002	0.13	-0.354207
LINK	AU1823202_AU1823201	affected	AU1823302		sub	chr1:36800394	sub(C->T)	chr1:36800394:C:T	peripheral	3'UTR	GRIK3													0	0	0	0	0	1.48	1.58	-0.1	-4	-3.66	-0.34	-2.386	-0.29	-0.41	-0.048	0	0	0.001	0.001	-0.391972
LINK	AU0226202_AU0226201	affected	AU0226302		sub	chr1:36809745	sub(G->C)	chr1:36809745:G:C	inter-coding_intronic	intron	GRIK3							GRIK3	NM_000831_1	0	10734	-3419	396	0	0	0	0	0	-3	-1.79	-1.21	-5.41	-7.99	2.58	1.732	1.088	0.842	0.63	0.052	0.38	0.091	0.072	0.753709
LINK	AU3790202_AU3790201	affected	AU3790302		sub	chr1:36823438	sub(C->T)	chr1:36823438:C:T	inter-coding_intronic	intron	GRIK3							GRIK3	NM_000831_1	0	5749	2165	438	0	0	0	0	0	0.75	0.91	-0.16	0.03	0.09	-0.07	-1.424	0.152	0.154	0.057	0.001	0.057	0.06	0.29	-0.151859
LINK	AU1157202_AU1157201	affected	AU1157301		sub	chr1:36853663	sub(C->T)	chr1:36853663:C:T	coding	synonymous	GRIK3													0	0.04	0	0	0.04	1.91	-2.33	4.23	-3.92	-5.32	1.39	-1.451	-1.613	-0.542	-0.662	0.002	0.968	0.995	0.995	0.324426
LINK	AU1802202_AU1802201	affected	AU1802303		sub	chr1:36866861	sub(G->A)	chr1:36866861:G:A	inter-coding_intronic	intron	GRIK3							GRIK3	NM_000831_1	0	9731	2887	111	0	0.01	0	0	0.01	-0.18	-0.49	0.31	-1.2	-2.28	1.08	0.171	0.17	0.169	0.06	0.006	0.009	0.006	0.006	-0.060728
LINK	AU1590202_AU1590203	affected	AU1590302	dad	sub	chr1:36930971	sub(T->A)	chr1:36930971:T:A	inter-coding_intronic	intron	GRIK3							GRIK3	NM_000831_1	0	142898	-39875	210	0	0	0	0	0	2.73	2.7	0.03	-1.23	-2.72	1.49	0.486	-0.146	0.148	0.673	0.002	0.013	0.072	0.082	0.340993
LINK	AU1257202_AU1257201	affected	AU1257302	mom	sub	chr1:36983550	sub(A->G)	chr1:36983550:A:G	inter-coding_intronic	intron	GRIK3							GRIK3	NM_000831_1	0	142898	50444	69	0.02	0	0	0	0.02	-3.91	-4.25	0.35	-4.21	-2.96	-1.25	0.923	0.301	1.028	0.722	0.007	0.069	0.213	0.078	0.380822
LINK	AU1043202_AU1043201	affected	AU1043303		sub	chr1:37031791	sub(G->A)	chr1:37031791:G:A	inter-coding_intronic	intron	GRIK3							GRIK3	NM_000831_1	0	142898	2203	273	0.02	0	0	0	0.02	-4.04	-4.06	0.02	4.68	0.58	4.1	-0.449	-0.341	-1.149	-2.568	0	0	0	0	0.018996
LINK	AU1298202_AU1298201	affected	AU1298302	dad	sub	chr1:37155460	sub(G->A)	chr1:37155460:G:A	intergenic	intergenic														0	0	0	0	0							0.359	0.221	0.133	0.63	0	0.001	0	0.013	-0.065876
LINK	AU033801_AU033802	affected	AU033805	dad	sub	chr1:37170726	sub(C->T)	chr1:37170726:C:T	intergenic	intergenic														0	0	0	0	0							-1.002	-1.963	-2.217	-0.819	0	0	0	0.066	-0.242744
LINK	AU3519202_AU3519201	affected	AU3519301	mom	sub	chr1:37311210	sub(C->T)	chr1:37311210:C:T	intergenic	intergenic														0	0	0.02	0	0.02							0.301	0.077	-0.044	0.493	0.001	0.028	0.009	0.302	-0.13171
LINK	AU3124202_AU3124201	affected	AU3124302		sub	chr1:37456352	sub(C->T)	chr1:37456352:C:T	noncoding	non-coding-intron	LINC01137							LINC01137	NR_038842_1	0	455	15	351	0	0	0	0.01	0.01	2.24	2.25	-0.01	-4.45	-4.44	-0.01	-1.128	-0.776	-0.747	-1.637	0	0	0	0.001	-0.403595
LINK	AU1195202_AU1195203	affected	AU1195304		sub	chr1:37481404	sub(T->C)	chr1:37481404:T:C	inter-coding_intronic	intron	ZC3H12A							ZC3H12A	NM_001323550_1	0	1172	-197	372	0	0	0	0	0	-1.71	-2.91	1.19	-0.01	-1.44	1.44	-0.578	0.036	-0.093	0.553	0	0.323	0.356	0.024	0.386959
LINK	AU1633202_AU1633201	affected	AU1633303		sub	chr1:37575297	sub(C->G)	chr1:37575297:C:G	inter-coding_intronic	intron	GNL2							GNL2	NM_001323623_1	0	772	298	186	0	0	0	0	0	-3.5	-3.71	0.21	-0.61	-1.29	0.68	3.822	1.026	0.935	0.871	1	1	0.999	0.995	1.64307
LINK	AU2113202_AU2113201	affected	AU2113302		sub	chr1:37583312	sub(C->T)	chr1:37583312:C:T	inter-coding_intronic	intron	GNL2							GNL2	NM_001323623_1	0	931	-376	90	0	0	0	0	0	0.17	1.15	-0.98	-1.52	2.51	-4.02	0.544	1.026	0.042	0.598	0	0.01	0.015	0.006	0.470401
LINK	AU1616202_AU1616201	affected	AU1616301		sub	chr1:37637134	sub(C->T)	chr1:37637134:C:T	intergenic	intergenic														0.01	0	0	0	0.01							-0.763	-0.334	-0.444	-1.297	0	0.003	0.007	0.023	-0.052452
LINK	AU0907202_AU0907201	affected	AU0907301		sub	chr1:37645773	sub(G->A)	chr1:37645773:G:A	intergenic	intergenic														0	0	0	0	0							0.655	0.563	0.493	0.15	0.02	0.493	0.217	0.073	0.203296
LINK	AU1830202_AU1830201	affected	AU1830303	dad	del	chr1:37697819	del(4)	chr1:37697818:GCAAA:G	inter-coding_intronic	intron	CDCA8							CDCA8	NM_018101_1	-4	2955	-1086	177	0	0	0	0	0	1.3	1.46	-0.16	1.04	0.69	0.35	-0.147	-0.251	0.038	-0.192	0.001	0.005	0.016	0.003	-0.005
LINK	AU3295202_AU3295201	affected	AU3295303	dad	sub	chr1:37703541	sub(C->T)	chr1:37703541:C:T	inter-coding_intronic	intron	CDCA8							CDCA8	NM_018101_1	0	2094	194	135	0	0	0	0	0	-6.03	-6.28	0.25	-2	-1.9	-0.1	0.413	0.494	0.435	0.143	0.001	0.001	0.001	0.014	-0.061397
LINK	AU2868202_AU2868201	affected	AU2868302		sub	chr1:37712774	sub(C->T)	chr1:37712774:C:T	intergenic	intergenic														0	0	0	0	0							-0.157	-0.855	-0.242	0.356	0	0.003	0.006	0.106	-0.140263
LINK	AU3052202_AU3052201	affected	AU3052302		sub	chr1:37783166	sub(G->C)	chr1:37783166:G:C	intergenic	intergenic														0	0	0	0	0							-1.853	-1.53	-1.553	0.06	0.02	0.027	0.007	0.417	-0.374601
LINK	AU1568202_AU1568201	affected	AU1568303		sub	chr1:37841165	sub(G->A)	chr1:37841165:G:A	inter-coding_intronic	intron	MTF1				1			MTF1	NM_005955_1	0	17093	-1007	390	0	0	0.43	0.08	0.43	-3.02	-1.82	-1.19	5.66	4.84	0.82	2.721	0.447	0.368	0.779	1	0.436	0.323	0.954	1.41337
LINK	AU1568202_AU1568201	affected	AU1568303		sub	chr1:37841166	sub(C->A)	chr1:37841166:C:A	inter-coding_intronic	intron	MTF1				1			MTF1	NM_005955_1	0	17093	-1008	390	0	0	0	0.02	0.02	-1.86	-1.82	-0.03	2.15	4.84	-2.69	3.144	-0.447	-0.59	-0.582	1	0.455	0.329	0.944	1.20327
LINK	AU3900202_AU3900201	affected	AU3900302		sub	chr1:37844385	sub(G->A)	chr1:37844385:G:A	inter-coding_intronic	intron	MTF1				1			MTF1	NM_005955_1	0	17093	-4227	234	0	0	0	0	0	-0.66	-0.33	-0.33	2.4	1.48	0.92	0.193	1.03	0.806	0.63	0	0.003	0.013	0.004	0.021015
LINK	AU1825202_AU1825201	affected	AU1825302		sub	chr1:37974094	sub(C->T)	chr1:37974094:C:T	inter-coding_intronic	intron	SF3A3					1		SF3A3	NM_006802_1	0	7149	2790	219	0	0	0	0	0	-0.12	-0.02	-0.09	-8.76	-3.79	-4.97	-2.073	-1.691	-1.683	0.057	0.044	0.046	0.048	0.404	-0.342237
LINK	AU3084202_AU3084201	affected	AU3084302		sub	chr1:38115361	sub(T->C)	chr1:38115361:T:C	intergenic	intergenic														0	0	0	0	0							2.362	1.138	0.964	0.673	1	1	1	1	2.0744
LINK	AU0947202_AU0947201	affected	AU0947302	dad	sub	chr1:38163698	sub(A->G)	chr1:38163698:A:G	intergenic	intergenic														0	0	0	0	0							-0.085	-0.236	0.064	0.423	0	0.016	0.003	0.037	0.105401
LINK	AU1520202_AU1520201	affected	AU1520302	dad	sub	chr1:38192759	sub(C->T)	chr1:38192759:C:T	intergenic	intergenic														0	0	0	0	0							-0.77	-0.849	-0.027	0.598	0	0	0	0.003	-0.302334
LINK	AU038601_AU038602	affected	AU038603		sub	chr1:38233556	sub(C->T)	chr1:38233556:C:T	intergenic	intergenic														0	0	0	0.01	0.01							-0.602	-0.45	-0.571	-1.807	0.002	0.004	0.003	0.029	-0.136548
LINK	AU016701_AU016702	affected	AU016703	dad	sub	chr1:38256300	sub(C->A)	chr1:38256300:C:A	intergenic	intergenic														0	0	0	0	0							0.582	1.026	0.852	0.871	0.337	0.1	0.153	0.966	0.44551
LINK	AU1642202_AU1642201	affected	AU1642302		sub	chr1:38288174	sub(C->T)	chr1:38288174:C:T	intergenic	intergenic														0	0	0	0	0							-1.456	-5.013	-4.702	-0.801	0	0	0	0.397	-0.633724
LINK	AU3402202_AU3402201	affected	AU3402301		sub	chr1:38337626	sub(C->G)	chr1:38337626:C:G	intergenic	intergenic														0	0	0	0	0							-0.508	0.138	0.024	-0.192	0	0.005	0.008	0.012	-0.095233
LINK	AU3084202_AU3084201	affected	AU3084304		del	chr1:38475047	del(3)	chr1:38475046:GTTC:G	intergenic	intergenic														0	0	0	0.02	0.02							-2.153	-1.085	-0.675	-0.172	0	0.001	0.005	0.013	0.208349
LINK	AU1700202_AU1700201	affected	AU1700302		sub	chr1:38503716	sub(C->G)	chr1:38503716:C:G	intergenic	intergenic														0	0	0	0	0							0.097	0.774	0.79	0.545	0	0.001	0.001	0.003	0.186809
LINK	AU1356202_AU1356201	affected	AU1356301		sub	chr1:38547868	sub(C->T)	chr1:38547868:C:T	intergenic	intergenic														0	0	0	0	0							0.453	-0.321	0.014	-0.548	0.002	0	0.002	0.007	-0.13528
LINK	AU2157202_AU2157201	affected	AU2157302		sub	chr1:38562912	sub(C->T)	chr1:38562912:C:T	intergenic	intergenic														0	0	0	0	0							0.462	1.026	0.852	0.598	0.002	0.035	0.065	0.023	0.247442
LINK	AU2337202_AU2337201	affected	AU2337304	dad	sub	chr1:38578474	sub(G->T)	chr1:38578474:G:T	intergenic	intergenic														0	0	0	0	0							0.102	0.011	0.085	-0.497	0.035	0.001	0.009	0.012	0.410519
LINK	AU1031202_AU1031201	affected	AU1031302		sub	chr1:38645746	sub(C->A)	chr1:38645746:C:A	intergenic	intergenic														0	0	0	0	0							-0.146	0.646	0.598	0.143	0	0.467	0.164	0.083	0.246726
LINK	AU1300202_AU1300201	affected	AU1300301		sub	chr1:38677514	sub(C->T)	chr1:38677514:C:T	intergenic	intergenic														0	0	0	0	0							0.079	-0.759	-0.708	-1.297	0.002	0.001	0.004	0.042	-0.161448
LINK	AU2582202_AU2582201	affected	AU2582301,AU2582302		sub	chr1:38741334	sub(G->A)	chr1:38741334:G:A	intergenic	intergenic														0	0	0	0	0							-0.165	-0.394	-0.403	-0.497	0	0	0	0.006	-0.080765
LINK	AU3412202_AU3412201	affected	AU3412303		sub	chr1:38926063	sub(G->A)	chr1:38926063:G:A	inter-coding_intronic	intron	RHBDL2							RHBDL2	NM_001304746_1	0	10058	3332	144	0	0	0	0	0	3.75	4.95	-1.19	-2.21	-0.77	-1.44	0.063	0.18	-0.41	-0.356	0.001	0	0	0.103	0.213595
LINK	AU2041202_AU2041201	unaffected	AU2041303	dad	sub	chr1:38991499	sub(C->T)	chr1:38991499:C:T	coding	missense	AKIRIN1													0	0	0	0	0	4.66	4.89	-0.23	-2.36	-1.97	-0.4	0.398	0.054	0.918	0.853	0.857	0.996	1	1	3.74552
LINK	AU2041202_AU2041201	unaffected	AU2041303	dad	sub	chr1:38991508	sub(C->T)	chr1:38991508:C:T	coding	missense	AKIRIN1													0	0	0	0	0	-1.74	-1.47	-0.28	-0.57	-3.03	2.46	4.219	0.921	0.918	0.853	0.559	0.996	1	0.995	2.56484
LINK	AU1467202_AU1467201	affected	AU1467302	mom	ins	chr1:38992749	ins(T)	chr1:38992748:A:AT	inter-coding_intronic	intron	AKIRIN1							AKIRIN1	NM_024595_1	1	6571	1149	162	0	0	0	0	0	0	0.03	-0.02	-9.19	-9.3	0.11	0.096	0.895	0.759	-0.575	0.008	0.007	0.004	0.001	0.428618
LINK	AU1103202_AU1103201	affected	AU1103301		sub	chr1:39018378	sub(C->T)	chr1:39018378:C:T	intergenic	intergenic														0	0	0	0	0							-0.86	-0.621	-0.75	0.057	0.002	0.001	0.001	0.161	-0.305763
LINK	AU027301_AU027302	affected	AU027305	dad	sub	chr1:39054420	sub(G->A)	chr1:39054420:G:A	intergenic	intergenic														0	0	0	0	0							-1.133	-2.442	-1.304	-2.009	0.042	0.006	0.044	0.176	-0.245841
LINK	AU0914202_AU0914201	affected	AU0914302	dad	sub	chr1:39062348	sub(G->C)	chr1:39062348:G:C	intergenic	intergenic														0	0	0	0	0							0.205	0.239	0.201	0.06	0.334	0.627	0.418	0.273	0.506328
LINK	AU1005202_AU1005201	affected	AU1005302	mom	sub	chr1:39094259	sub(A->G)	chr1:39094259:A:G	inter-coding_intronic	intron	MACF1		1	1		1	1	MACF1	NM_012090_1	0	146744	9821	60	0	0	0	0	0	-0.38	-0.63	0.24	3.61	3.6	0.01	0.177	0.223	0.2	0.066	0.058	0.202	0.068	0.087	0.173322
LINK	AU3393202_AU3393201	affected	AU3393302		sub	chr1:39114745	sub(A->T)	chr1:39114745:A:T	inter-coding_intronic	intron	MACF1		1	1		1	1	MACF1	NM_012090_1	0	146744	30307	126	0	0	0	0	0	-5.82	-5.66	-0.17	-2.24	-2.11	-0.13	-0.448	-0.128	-0.328	-0.404	0.001	0.027	0.044	0.01	-0.018415
LINK	AU3859202_AU3859201	affected	AU3859301		sub	chr1:39132552	sub(G->C)	chr1:39132552:G:C	inter-coding_intronic	intron	MACF1		1	1		1	1	MACF1	NM_012090_1	0	146744	48114	60	0	0	0	0	0	2.9	1.2	1.71	-3.83	-3.58	-0.24	0.658	1.121	1.048	0.917	0.001	0.008	0.014	0.265	0.364162
LINK	AU2893202_AU2893201	affected	AU2893301		sub	chr1:39157212	sub(C->T)	chr1:39157212:C:T	inter-coding_intronic	intron	MACF1		1	1		1	1	MACF1	NM_012090_1	0	146744	72774	237	0	0	0	0	0	1.82	2.05	-0.23	-0.7	-0.71	0.02	-1.063	-1.801	-2.154	0.143	0	0	0	0.016	-0.321616
LINK	AU4129202_AU4129201	affected	AU4129301		del	chr1:39432709	del(3)	chr1:39432708:TAGG:T	inter-coding_intronic	intron	MACF1		1	1		1	1	MACF1	NM_012090_1	-3	394	55	54	0	0	0	0	0	-1.71	-1.41	-0.3	-2.64	1.04	-3.68	-0.244	-0.487	-0.669	-0.256	0	0	0	0	-0.012942
LINK	AU1903202_AU1903201	affected	AU1903304		sub	chr1:39434303	sub(A->C)	chr1:39434303:A:C	inter-coding_intronic	intron	MACF1		1	1		1	1	MACF1	NM_012090_1	0	1259	-111	72	0	0	0	0	0	-6.13	-6.49	0.35	-4.25	-4.43	0.19	0.153	0.111	0.136	-1.635	0.001	0.002	0	0	0.404927
LINK	AU1992202_AU1992201	affected	AU1992301		sub	chr1:39480045	sub(A->G)	chr1:39480045:A:G	inter-coding_intronic	intron	MACF1		1	1		1	1	MACF1	NM_012090_1	0	4592	36	411	0	0	0.01	0	0.01	6.63	-0.38	7.01	-3.15	-9.63	6.48	-1.184	-0.218	-0.34	-2.304	0	0.001	0.001	0.001	-0.27915
LINK	AU3794202_AU3794201	affected	AU3794301		sub	chr1:39569409	sub(G->C)	chr1:39569409:G:C	inter-coding_intronic	intron	PABPC4							PABPC4	NM_001135653_1	0	656	186	126	0.04	0	0	0	0.04	1.03	1.02	0.02	-1.48	-1.88	0.4	-0.057	0.224	0.784	0.373	0	0.749	0.901	0.251	0.480108
LINK	AU2337202_AU2337201	affected	AU2337304		sub	chr1:39647557	sub(G->T)	chr1:39647557:G:T	intergenic	intergenic														0	0	0	0	0							-2.301	-1.321	-0.617	-0.997	0	0	0.002	0.015	-0.181985
LINK	AU1436202_AU1436201	affected	AU1436302		sub	chr1:39760612	sub(C->A)	chr1:39760612:C:A	inter-coding_intronic	intron	BMP8B,PPIE							BMP8B	NM_001720_1	0	2524	-44	705	0.01	0	0	0	0.01	2.29	2.54	-0.25	-2.95	-0.11	-2.85	-0.023	-0.099	0.848	-0.064	0	0	0.001	0	-0.21499
LINK	AU0862202_AU0862201	affected	AU0862303		sub	chr1:39794105	sub(G->A)	chr1:39794105:G:A	intergenic	intergenic														0	0	0	0	0							-2.183	-1.548	-2.217	-0.413	0	0	0	0.01	-0.491366
LINK	AU018801_AU018802	affected	AU018803		sub	chr1:39797435	sub(A->G)	chr1:39797435:A:G	intergenic	intergenic														0	0	0	0	0							-0.213	0.65	0.584	0.423	0.343	0.176	0.3	0.062	1.04908
LINK	AU3127202_AU3127201	affected	AU3127302		del	chr1:39826651	del(1)	chr1:39826650:TA:T	intergenic	intergenic														0	0	0	0	0							0.038	0.206	0.085	0.722	0	0.012	0.007	0.006	0.165351
LINK	AU2397202_AU2397201	affected	AU2397302	mom	sub	chr1:39828617	sub(T->C)	chr1:39828617:T:C	intergenic	intergenic														0	0	0	0	0							-0.25	-0.046	-0.186	-0.585	0	0.02	0.024	0.01	0.268288
LINK	AU1836202_AU1836201	affected	AU1836303		sub	chr1:39866492	sub(C->T)	chr1:39866492:C:T	inter-coding_intronic	intron	TRIT1							TRIT1	NM_017646_1	0	25901	-9075	84	0	0	0	0	0	-0.35	-1.64	1.3	-8.41	-1.94	-6.48	0.367	-1.851	-3.248	-3.423	0.006	0	0.001	0.002	-0.273719
LINK	AU1010202_AU1010201	affected	AU1010304	dad	sub	chr1:39879564	sub(T->C)	chr1:39879564:T:C	inter-coding_intronic	intron	TRIT1							TRIT1	NM_017646_1	0	25901	3754	279	0	0	0	0	0	1.47	1.46	0.01	-1.11	-2.74	1.63	0.214	-0.668	-0.424	0.158	0.283	0.641	0.007	0.388	0.633351
LINK	AU2793202_AU2793201	affected	AU2793301		sub	chr1:39884245	sub(G->A)	chr1:39884245:G:A	intergenic	intergenic														0	0	0	0	0							0.312	0.148	0.067	0.609	0.012	0.063	0.011	0.197	0.257928
LINK	AU1076202_AU1076201	affected	AU1076303	dad	sub	chr1:39905439	sub(T->G)	chr1:39905439:T:G	intergenic	intergenic														0	0	0	0	0							0.308	0.409	0.363	0.158	0.135	0.562	0.283	0.142	0.382036
LINK	AU1296202_AU1296201	affected	AU1296302		sub	chr1:39959820	sub(T->C)	chr1:39959820:T:C	inter-coding_intronic	intron	MFSD2A							MFSD2A	NM_001136493_1	0	6386	995	219	0	0	0	0	0	4.08	4.33	-0.25	1.66	1.35	0.31	-1.025	-0.055	-0.241	-1.47	0.001	0.052	0.087	0.043	-0.009959
LINK	AU3680202_AU3680201	affected	AU3680303	dad	sub	chr1:40042316	sub(A->G)	chr1:40042316:A:G	peripheral	5'UTR-intron	CAP1					1		CAP1	NM_001350475_1	0	17841	823	111	0	0	0	0	0	3.75	3.64	0.11	0.09	0.32	-0.24	-0.885	1.179	1.066	0.722	0	0.008	0.009	0.009	0.135288
LINK	AU1410202_AU1410201	affected	AU1410304		sub	chr1:40148205	sub(C->T)	chr1:40148205:C:T	intergenic	intergenic														0	0.01	0	0.05	0.05							-0.172	-1.059	-0.51	0.356	0	0.003	0.016	0.058	-0.124582
LINK	AU1169202_AU1169201	affected	AU1169302		del	chr1:40254160	del(1)	chr1:40254159:CT:C	intergenic	intergenic														0	0	0	0	0							0.685	0.398	0.601	0.158	0.062	0.153	0.021	0.108	0.236718
LINK	AU1038202_AU1038201	unaffected	AU1038304		sub	chr1:40283943	sub(T->C)	chr1:40283943:T:C	inter-coding_intronic	intron	ZMPSTE24							ZMPSTE24	NM_005857_1	0	4398	-1982	318	0	0	0	0	0	-8.7	-8.7	0	-11.67	-11.78	0.11	0.146	-1.179	0.166	0.062	0.105	0.032	0.132	0.312	0.233014
LINK	AU025801_AU025802	affected	AU025803		sub	chr1:40412144	sub(G->A)	chr1:40412144:G:A	inter-coding_intronic	intron	SMAP2	1			1			SMAP2	NM_001198978_1	0	3181	-872	162	0	0	0	0	0	2.2	-4.29	6.5	2.54	2.3	0.24	0.269	0.013	-0.199	0.373	0.002	0.038	0.064	0.95	-0.13741
LINK	AU1210202_AU1210201	affected	AU1210303		sub	chr1:40423322	sub(A->C)	chr1:40423322:A:C	peripheral	3'UTR	SMAP2	1			1									0	0	0	0	0	3.55	3.15	0.4	-0.33	1.51	-1.84	2.559	1.312	1.199	0.126	1	0.979	0.946	0.396	1.76791
LINK	AU3311202_AU3311201	affected	AU3311301	dad	del	chr1:40427071	del(1)	chr1:40427070:CG:C	intergenic	intergenic														0	0	0	0	0							0.137	0.138	0.138	0.06	0.004	0.005	0.004	0.34	-0.1161
LINK	AU1590202_AU1590203	affected	AU1590302,AU1590303		sub	chr1:40430090	sub(A->G)	chr1:40430090:A:G	intergenic	intergenic														0	0	0	0	0							0.153	0.233	0.176	0.066	0.007	0.001	0.004	0.181	-0.022852
LINK	AU1534202_AU1534201	affected	AU1534301		sub	chr1:40461358	sub(T->G)	chr1:40461358:T:G	inter-coding_intronic	intron	ZFP69B							ZFP69B	NM_023070_1	0	4982	-1063	225	0	0	0	0	0	-2.25	-3.03	0.78	3.07	2.69	0.38	0.264	0.79	-0.082	0.158	0.003	0.002	0.02	0.148	0.365867
LINK	AU2062202_AU2062201	affected	AU2062301		sub	chr1:40474067	sub(G->A)	chr1:40474067:G:A	intergenic	intergenic														0	0	0	0	0							0.328	0.424	0.336	0.15	0.043	0.067	0.016	0.011	0.325883
LINK	AU030501_AU030502	affected	AU030505		sub	chr1:40500848	sub(C->T)	chr1:40500848:C:T	intergenic	intergenic														0	0	0	0	0							-0.777	-1.983	-1.886	-2.081	0	0.001	0	0	-0.146958
LINK	AU1696202_AU1696201	affected	AU1696303		sub	chr1:40512177	sub(G->A)	chr1:40512177:G:A	peripheral	5'UTR-intron	EXO5							EXO5	NM_001346947_1	0	4725	-2338	237	0	0	0	0	0	2.37	2.38	-0.01	-2.39	-2.38	-0.01	-2.428	-1.871	-2.65	-1.242	0	0	0	0.03	-0.457742
LINK	AU1692202_AU1692201	affected	AU1692302		sub	chr1:40567762	sub(C->T)	chr1:40567762:C:T	intergenic	intergenic														0	0	0	0	0							-0.594	0.404	0.242	0.143	0.001	0.078	0.674	0.687	0.196898
LINK	AU0997202_AU0997201	affected	AU0997301	dad	sub	chr1:40622466	sub(G->C)	chr1:40622466:G:C	peripheral	3'UTR	RIMS3					1								0	0	0	0	0	4.95	0.12	4.83	-0.43	-4.3	3.88	1.363	1.172	1.045	0.917	0.003	0.001	0.001	0.001	0.323525
LINK	AU1030202_AU1030201	affected	AU1030303		sub	chr1:40653623	sub(G->A)	chr1:40653623:G:A	peripheral	5'UTR-intron	RIMS3					1		RIMS3	NM_014747_1	0	17552	-5781	447	0	0	0	0	0	4.18	4.16	0.02	0.55	0.54	0.02	-0.078	-0.109	-0.307	-0.155	0	0.003	0.087	0.065	-0.08454
LINK	AU2157202_AU2157201	affected	AU2157302		sub	chr1:40715897	sub(A->G)	chr1:40715897:A:G	peripheral	5'UTR-intron	NFYC							NFYC	NM_001142590_1	0	9137	3428	219	0	0	0	0	0	-2.44	-8.19	5.75	3.67	-2.81	6.48	2.599	0.14	0.886	1.006	1	0.699	0.83	0.211	1.54449
LINK	AU1512202_AU1512201	affected	AU1512303		sub	chr1:40797440	sub(G->A)	chr1:40797440:G:A	inter-coding_intronic	intron	KCNQ4							KCNQ4	NM_004700_1	0	32858	13033	216	0	0	0	0	0	-1.16	-1.78	0.62	-1.75	-1.89	0.13	-0.365	0.034	0.003	0.373	0	0.002	0.005	0.004	0.113285
LINK	AU2777202_AU2777201	affected	AU2777301		sub	chr1:40819218	sub(G->A)	chr1:40819218:G:A	inter-coding_intronic	intron	KCNQ4							KCNQ4	NM_004700_1	0	667	-129	393	0	0	0	0	0	-2.52	-2.24	-0.28	-2.17	0.29	-2.45	0.015	0.242	0.879	-0.002	0	0.017	0.024	0.002	0.688217
LINK	AU3790202_AU3790201	affected	AU3790302	dad	sub	chr1:40838249	sub(C->T)	chr1:40838249:C:T	inter-coding_intronic	intron	KCNQ4							KCNQ4	NM_004700_1	0	517	-62	534	0.05	0	0	0	0.05	-0.56	-0.33	-0.23	-3.76	-3.78	0.02	0.13	0.072	-0.352	0.666	0.001	0.004	0	0.068	0.317886
LINK	AU3702202_AU3702201	affected	AU3702307		sub	chr1:40871878	sub(T->A)	chr1:40871878:T:A	intergenic	intergenic														0	0	0	0	0							0.531	-0.389	0.368	0.158	0.138	0.425	0.545	0.428	0.560384
LINK	AU015701_AU015702	affected	AU015703	dad	sub	chr1:40882704	sub(C->T)	chr1:40882704:C:T	intergenic	intergenic														0	0	0	0	0							0.422	0.255	0.224	0.143	0.001	0.002	0.002	0.023	0.071532
LINK	AU2113202_AU2113201	affected	AU2113302	dad	sub	chr1:40888878	sub(C->T)	chr1:40888878:C:T	intergenic	intergenic														0	0	0	0	0							0.152	0.664	0.536	0.356	0	0.001	0.001	0.066	0.208562
LINK	AU3787202_AU3787201	affected	AU3787303		sub	chr1:40908531	sub(C->T)	chr1:40908531:C:T	intergenic	intergenic														0	0	0.12	0	0.12							0.305	0.395	0.332	0.143	0.013	0.016	0.015	0.118	0.071714
LINK	AU2298202_AU2298201	affected	AU2298301,AU2298302	dad	sub	chr1:40985765	sub(T->A)	chr1:40985765:T:A	inter-coding_intronic	intron	CTPS1							CTPS1	NM_001905_1	0	2381	774	156	0	0	0	0	0	0.72	-5.72	6.44	1.09	0.1	0.99	-0.098	0.108	0.001	-1.282	0.079	0.001	0.005	0.002	1.01775
LINK	AU035203_AU035206	affected	AU035208		del	chr1:41010857	del(2)	chr1:41010856:CTG:C	peripheral	3'UTR-intron	CTPS1							CTPS1	NM_001905_1	-2	1404	603	81	0	0	0	0	0	-4.72	-3.93	-0.79	-3	2.02	-5.02	-0.259	0.051	0.789	0.397	0	0.002	0.031	0.08	0.087035
LINK	AU2752202_AU2752201	affected	AU2752301		sub	chr1:41042619	sub(C->G)	chr1:41042619:C:G	inter-coding_intronic	intron	SCMH1							SCMH1	NM_001350667_1	0	8866	3788	171	0	0	0	0	0	2.01	0.47	1.54	0.83	3.41	-2.58	0.001	-0.114	-0.84	-0.544	0	0.122	0.009	0.008	0.407748
LINK	AU1317202_AU1317201	affected	AU1317302	mom	sub	chr1:41084363	sub(A->G)	chr1:41084363:A:G	inter-coding_intronic	intron	SCMH1							SCMH1	NM_001350667_1	0	37832	-8912	195	0	0	0	0	0	-1.21	-1.5	0.29	-0.2	-0.31	0.11	-2.064	-2.188	-2.034	-2.067	0.066	0.072	0.068	0.069	0.075682
LINK	AU1317202_AU1317201	affected	AU1317302	mom	sub	chr1:41084365	sub(T->C)	chr1:41084365:T:C	inter-coding_intronic	intron	SCMH1							SCMH1	NM_001350667_1	0	37832	-8914	195	0	0	0	0	0	-1.22	-1.5	0.28	-0.44	-0.31	-0.13	0.055	0.09	0.06	0.062	0.067	0.076	0.07	0.071	0.084605
LINK	AU1932202_AU1932201	affected	AU1932301	dad	sub	chr1:41109357	sub(T->A)	chr1:41109357:T:A	inter-coding_intronic	intron	SCMH1							SCMH1	NM_001350667_1	0	37832	3926	96	0	0	0	0	0	1.01	0.65	0.37	-2.55	0.43	-2.97	-0.167	-0.207	-0.408	-0.164	0.004	0.807	0.655	0.127	0.491999
LINK	AU2238202_AU2238201	affected	AU2238302	dad	sub	chr1:41175423	sub(T->G)	chr1:41175423:T:G	inter-coding_intronic	intron	SCMH1							SCMH1	NM_001172219_1	0	24689	10698	105	0	0	0	0	0	-4.44	-0.51	-3.93	-3.54	-3.99	0.45	0.585	0.298	0.267	0.158	0.027	0.245	0.223	0.285	0.315803
LINK	AU1631202_AU1631201	affected	AU1631303		sub	chr1:41211365	sub(T->G)	chr1:41211365:T:G	peripheral	5'UTR-intron	SCMH1							SCMH1	NM_001350667_1	0	55809	-25115	156	0	0	0	0	0	-1.11	-2.83	1.72	-5.11	-2.53	-2.58	0.055	-1.144	0.071	0.062	0.012	0.005	0.011	0.11	0.003745
LINK	AU1289202_AU1289201	affected	AU1289302		sub	chr1:41214087	sub(C->T)	chr1:41214087:C:T	peripheral	5'UTR-intron	SCMH1							SCMH1	NM_001350667_1	0	55809	-27837	87	0	0	0	0	0	-3.54	-3.43	-0.11	3.76	3.63	0.13	0.067	0.686	-0.327	-1.223	0.034	0.03	0.015	0.022	0.264972
LINK	AU2490202_AU2490201	affected	AU2490305	mom	sub	chr1:41238871	sub(C->T)	chr1:41238871:C:T	peripheral	5'UTR-intron	SCMH1							SCMH1	NM_001350667_1	0	55809	3188	144	0	0	0	0	0	2.26	-1.84	4.1	-6.24	-6.17	-0.07	-1.653	-0.354	-1.105	-0.261	0	0	0	0.022	-0.192496
LINK	AU3761202_AU3761201	affected	AU3761301	dad	sub	chr1:41471188	sub(G->C)	chr1:41471188:G:C	intergenic	intergenic														0	0	0	0	0							-0.086	-0.208	-0.301	0.373	0.005	0.001	0.002	0.128	0.002566
LINK	AU1765202_AU1765201	affected	AU1765301		sub	chr1:41480165	sub(C->A)	chr1:41480165:C:A	inter-coding_intronic	intron	EDN2							EDN2	NM_001956_1	0	1593	-663	399	0	0	0	0	0	2.22	1.96	0.27	-5.14	-3.97	-1.17	-1.057	-0.234	-0.787	-0.845	0	0	0	0	0.017189
LINK	AU1733202_AU1733201	affected	AU1733303		sub	chr1:41574188	sub(G->T)	chr1:41574188:G:T	inter-coding_intronic	intron	HIVEP3	1			1	1	1	HIVEP3	NM_024503_1	0	50634	1356	486	0	0	0	0	0	-5.35	-5.29	-0.06	-5.99	-4.27	-1.72	-0.344	0.72	-0.015	0.373	0	0.001	0.001	0.004	0.001954
LINK	AU0883202_AU0883201	affected	AU0883303		sub	chr1:41681875	sub(C->T)	chr1:41681875:C:T	peripheral	5'UTR-intron	HIVEP3	1			1	1	1	HIVEP3	NM_024503_1	0	71969	19041	159	0	0	0	0	0	-1.34	-5.6	4.26	-6.71	-4.95	-1.77	-0.829	-0.835	-0.422	0.493	0	0	0	0.002	-0.184792
LINK	AU3729202_AU3729201	affected	AU3729302		sub	chr1:41719982	sub(C->T)	chr1:41719982:C:T	peripheral	5'UTR-intron	HIVEP3	1			1	1	1	HIVEP3	NM_024503_1	0	217418	-18987	153	0	0	0	0	0	-2.03	-3.58	1.55	-4.52	-5.49	0.97	-2.179	-0.843	-1.03	-1.064	0	0	0	0.015	-0.080283
LINK	AU1102202_AU1102201	affected	AU1102301	dad	sub	chr1:41740720	sub(C->G)	chr1:41740720:C:G	peripheral	5'UTR-intron	HIVEP3	1			1	1	1	HIVEP3	NM_024503_1	0	217418	-39725	555	0	0	0	0	0	-0.76	-0.95	0.18	1.05	4.42	-3.37	-0.73	0.063	0.059	-0.301	0	0	0.001	0.001	0.455298
LINK	AU3143202_AU3143201	unaffected	AU3143303		sub	chr1:41817344	sub(G->A)	chr1:41817344:G:A	peripheral	5'UTR-intron	HIVEP3	1			1	1	1	HIVEP3	NM_024503_1	0	217418	101069	213	0	0	0	0	0	-4.17	-2.98	-1.19	-6.76	-7.64	0.87	0.972	0.118	-0.025	0.373	0.012	0.859	0.899	0.155	0.289588
LINK	AU3777202_AU3777201	affected	AU3777301		sub	chr1:41825355	sub(C->T)	chr1:41825355:C:T	peripheral	5'UTR-intron	HIVEP3	1			1	1	1	HIVEP3	NM_024503_1	0	217418	93058	249	0	0	0	0	0	-1.41	-1.83	0.42	1.98	2.17	-0.19	-3.761	-1.731	-3.269	0.143	0	0.004	0	0.026	-0.896013
LINK	AU1387202_AU1387201	affected	AU1387302		sub	chr1:41848461	sub(G->A)	chr1:41848461:G:A	peripheral	5'UTR-intron	HIVEP3	1			1	1	1	HIVEP3	NM_024503_1	0	217418	69952	222	0.05	0	0	0	0.05	-1.86	-1.63	-0.23	-1.44	-1.06	-0.38	1.48	-0.184	0.154	-0.273	0.938	0.085	0.491	0.02	0.716439
LINK	AU1401202_AU1401201	affected	AU1401303	mom	sub	chr1:42101575	sub(C->T)	chr1:42101575:C:T	intergenic	intergenic														0	0	0	0	0							0.567	0.474	0.501	0.143	0.03	0.004	0.024	0.051	0.107457
LINK	AU2313202_AU2313201	affected	AU2313303		sub	chr1:42226334	sub(G->A)	chr1:42226334:G:A	inter-coding_intronic	intron	FOXJ3			1			1	FOXJ3	NM_001198851_1	0	22020	1549	447	0	0	0	0	0	-2.18	-1.89	-0.29	0.81	0.91	-0.1	-0.502	-0.358	-0.501	0.15	0.008	0.011	0.005	0.055	-0.109199
LINK	AU3311202_AU3311201	affected	AU3311303		sub	chr1:42279817	sub(A->C)	chr1:42279817:A:C	inter-coding_intronic	intron	FOXJ3			1			1	FOXJ3	NM_001198851_1	0	32378	-1145	228	0	0	0	0	0	-1.21	-0.94	-0.27	-0.61	-3.45	2.84	1.171	-0.365	-0.519	-0.905	0.005	0.001	0	0.001	0.202041
LINK	AU1833202_AU1833201	affected	AU1833302,AU1833303		sub	chr1:42313125	sub(A->G)	chr1:42313125:A:G	peripheral	5'UTR-intron	FOXJ3			1			1	FOXJ3	NM_001198851_1	0	4236	-2015	264	0	0	0.01	0	0.01	-2.48	-2.82	0.35	-5.42	-5.78	0.36	0.798	0.322	0.297	0.167	0.005	0.212	0.121	0.254	0.600164
LINK	AU2371202_AU2371201	affected	AU2371302,AU2371303		sub	chr1:42366544	sub(T->A)	chr1:42366544:T:A	intergenic	intergenic														0	0	0	0	0							-0.755	-0.242	-0.945	0.158	0.002	0.005	0	0.51	-0.147533
LINK	AU3649202_AU3649201	affected	AU3649304		sub	chr1:42376583	sub(C->T)	chr1:42376583:C:T	intergenic	intergenic														0	0	0	0	0							-0.046	0.371	0.311	0.057	0.002	0.097	0.09	0.396	0.04348
LINK	AU1781202_AU1781201	affected	AU1781304		sub	chr1:42409587	sub(A->T)	chr1:42409587:A:T	inter-coding_intronic	intron	RIMKLA					1		RIMKLA	NM_173642_1	0	5387	-397	99	0	0	0	0	0	2.72	2.68	0.03	1.08	1.9	-0.83	0.371	-0.072	-0.229	-0.134	0	0.007	0.003	0.002	0.156391
LINK	AU1327202_AU1327201	affected	AU1327304		sub	chr1:42421634	sub(C->T)	chr1:42421634:C:T	peripheral	3'UTR	RIMKLA					1								0	0	0.03	0	0.03	-0.17	-0.48	0.31	7.66	3.56	4.1	0.204	0.126	0.852	0.598	0.013	0.009	0.021	0.127	0.022731
LINK	AU3900202_AU3900201	affected	AU3900302		sub	chr1:42603534	sub(A->G)	chr1:42603534:A:G	inter-coding_intronic	intron	CCDC30					1		CCDC30	NM_001355224_1	0	21495	-7444	162	0	0	0	0	0	-3.11	-2.12	-0.99	1.64	0.1	1.54	-0.278	0.404	0.343	0.167	0.001	0.019	0.014	0.017	0.008101
LINK	AU2495202_AU2495201	affected	AU2495302		sub	chr1:42620823	sub(C->T)	chr1:42620823:C:T	inter-coding_intronic	intron	CCDC30					1		CCDC30	NM_001355224_1	0	26147	9733	213	0	0	0	0	0	0.63	1.04	-0.41	3.69	4.32	-0.62	0.281	0.372	0.308	0.143	0.203	0.713	0.466	0.297	0.322099
LINK	AU2636202_AU2636201	affected	AU2636302		sub	chr1:42668952	sub(G->A)	chr1:42668952:G:A	peripheral	3'UTR-intron	PPIH							PPIH	NM_001330510_1	0	9144	1512	81	0	0	0	0	0	-2.32	-1.28	-1.05	-5.02	1.46	-6.48	0.365	-0.356	-0.499	0.15	0.497	0.501	0.387	0.434	0.844657
LINK	AU1401202_AU1401201	affected	AU1401303		sub	chr1:42703872	sub(A->G)	chr1:42703872:A:G	intergenic	intergenic														0	0	0	0	0							-0.5	-1.017	-0.47	0.167	0.001	0.001	0.014	0.067	-0.078549
LINK	AU3304202_AU3304201	affected	AU3304302		del	chr1:42704362	del(1)	chr1:42704361:TC:T	intergenic	intergenic														0	0	0	0	0							-0.883	-0.453	0.269	0.057	0	0.001	0.005	0.016	-0.186552
LINK	AU1905202_AU1905201	affected	AU1905302		sub	chr1:42768847	sub(T->C)	chr1:42768847:T:C	inter-coding_intronic	intron	C1orf50							C1orf50	NM_024097_1	0	5939	1223	240	0	0	0	0	0	-4.29	-4.64	0.35	-6.15	-6.77	0.62	-0.243	1.044	1.058	0.614	0.004	0.707	0.829	0.097	0.1679
LINK	AU3051202_AU3051201	affected	AU3051302		sub	chr1:42781652	sub(A->G)	chr1:42781652:A:G	noncoding	non-coding-intron	LOC105378683							LOC105378683	NR_133055_1	0	7178	2350	300	0.08	0	0	0	0.08	2.26	1.06	1.19	-2.8	-3.18	0.38	-1.129	-1.24	-1.172	0.423	0	0.001	0.004	0.021	-0.139217
LINK	AU1523202_AU1523201	affected	AU1523302		ins	chr1:42796565	ins(A)	chr1:42796564:T:TA	inter-coding_intronic	intron	TMEM269							TMEM269	NM_001354602_1	1	3485	-1533	279	0.01	0	0.01	0	0.01	7.64	8.11	-0.47	2.45	-1.5	3.96	0.636	0.49	0.411	0.167	0.002	0.008	0.006	0.059	0.101924
LINK	AU1802202_AU1802201	affected	AU1802303		sub	chr1:42838090	sub(C->G)	chr1:42838090:C:G	inter-coding_intronic	intron	ERMAP							ERMAP	NM_001017922_1	0	1711	-811	120	0	0	0	0	0	-4.04	-4.08	0.04	-4.33	-4.17	-0.16	-0.507	-0.758	-0.923	-1.994	0	0	0	0	-0.303161
LINK	AU1920202_AU1920201	affected	AU1920302		sub	chr1:42842978	sub(C->T)	chr1:42842978:C:T	coding	missense	ERMAP													0	0	0	0	0	-3.6	-3.19	-0.41	-6.96	-7.49	0.53	1.252	1.026	0.935	0.871	0.099	1	1	0.997	3.57293
LINK	AU019601_AU019602	affected	AU019605		sub	chr1:42844810	sub(G->T)	chr1:42844810:G:T	peripheral	3'UTR	ERMAP													0	0	0	0	0	-3.35	-3.27	-0.08	-0.78	-0.33	-0.45	0.097	0.213	0.129	-0.244	0.409	0.086	0.164	0.058	0.671935
LINK	AU019601_AU019602	affected	AU019604		sub	chr1:42872657	sub(C->T)	chr1:42872657:C:T	noncoding	non-coding-intron	LOC339539							LOC339539	NR_104171_1	0	10193	2496	204	0	0	0	0	0	-5	-3.8	-1.19	-1.99	-6.09	4.1	0.176	0.207	0.186	0.143	0.056	0.084	0.076	0.094	-0.012045
LINK	AU1228202_AU1228201	affected	AU1228304		sub	chr1:43016283	sub(G->A)	chr1:43016283:G:A	intergenic	intergenic														0	0	0	0	0							-0.416	-0.686	-0.876	0.06	0.001	0.001	0.004	0.17	-0.173468
LINK	AU0907202_AU0907201	affected	AU0907301	dad	sub	chr1:43018325	sub(C->T)	chr1:43018325:C:T	intergenic	intergenic														0	0	0	0	0							-1.314	-2.745	-0.415	-0.241	0	0	0.002	0.017	-0.330046
LINK	AU1211202_AU1211201	affected	AU1211303		sub	chr1:43028340	sub(G->A)	chr1:43028340:G:A	intergenic	intergenic														0	0.08	0	0.1	0.1							-3.829	-2.279	-1.907	-0.804	0	0	0	0.002	-0.745075
LINK	AU1486202_AU1486201	affected	AU1486301		sub	chr1:43051128	sub(C->T)	chr1:43051128:C:T	intergenic	intergenic														0	0	0	0	0							0.463	0.367	0.303	0.143	0.003	0	0.001	0.01	-0.045106
LINK	AU1321202_AU1321201	affected	AU1321301	mom	sub	chr1:43136605	sub(C->A)	chr1:43136605:C:A	intergenic	intergenic														0	0	0	0	0							0.674	0.312	0.278	0.057	0.12	0.197	0.12	0.145	0.331572
LINK	AU1464202_AU1464201	affected	AU1464304		sub	chr1:43150616	sub(A->T)	chr1:43150616:A:T	inter-coding_intronic	intron	FAM183A							FAM183A	NM_001101376_1	0	2677	-145	240	0	0	0	0.02	0.02	-4.01	-5.24	1.23	-2.22	-2.09	-0.13	0.347	0.632	0.565	0.167	0.004	0.004	0.003	0.019	0.151829
LINK	AU1500202_AU1500201	affected	AU1500306		sub	chr1:43201135	sub(G->A)	chr1:43201135:G:A	inter-coding_intronic	intron	CFAP57		1			1		CFAP57	NM_001195831_1	0	7217	1632	84	0	0	0	0	0	-6.79	-6.69	-0.1	-2.24	-2.04	-0.19	1.305	0.826	0.718	-0.084	0.006	0.023	0.012	0.002	0.237657
LINK	AU1210202_AU1210201	affected	AU1210303	dad	del	chr1:43208142	del(1)	chr1:43208141:CA:C	inter-coding_intronic	intron	CFAP57		1			1		CFAP57	NM_001195831_1	-1	2811	1210	369	0	0	0	0	0	-2.43	-2.04	-0.39	0.09	1.84	-1.75	0.131	0.149	0.152	0.066	0.221	0.281	0.261	0.173	0.411506
LINK	AU1393202_AU1393201	unaffected	AU1393305		sub	chr1:43375606	sub(A->C)	chr1:43375606:A:C	intergenic	intergenic														0	0	0	0	0							0.255	0.897	-0.091	0.423	0.091	0.981	0.266	0.101	0.068641
LINK	AU1072212_AU1072211	affected	AU1072311		sub	chr1:43415247	sub(A->G)	chr1:43415247:A:G	inter-coding_intronic	intron	SZT2		1			1		SZT2	NM_001365999_1	0	747	34	297	0	0	0	0	0	-1.53	0.47	-2	-0.57	-3.02	2.45	-0.456	0.193	1.088	0.075	0	0.467	0.449	0.018	0.708021
LINK	AU1500202_AU1500201	affected	AU1500306		sub	chr1:43469163	sub(C->T)	chr1:43469163:C:T	intergenic	intergenic														0	0	0	0	0							0.281	0.372	0.308	0.143	0.007	0.004	0.004	0.023	0.057935
LINK	AU1647202_AU1647201	affected	AU1647302		sub	chr1:43509805	sub(C->T)	chr1:43509805:C:T	intergenic	intergenic														0	0	0	0	0							0.927	-0.012	-0.175	0.143	0.007	0.003	0.002	0.151	-0.060691
LINK	AU1608202_AU1608201	affected	AU1608302		sub	chr1:43515721	sub(G->A)	chr1:43515721:G:A	intergenic	intergenic														0	0	0	0	0							-0.233	-1.356	-2.128	-1.242	0	0.001	0.002	0.014	-0.345032
LINK	AU019601_AU019602	affected	AU019604	dad	sub	chr1:43516398	sub(A->G)	chr1:43516398:A:G	intergenic	intergenic														0	0	0	0	0							-0.362	-0.274	-0.301	0.418	0.025	0.004	0.004	0.03	0.088657
LINK	AU1429202_AU1429201	affected	AU1429304		sub	chr1:43540726	sub(G->A)	chr1:43540726:G:A	peripheral	5'UTR-intron	PTPRF		1	1		1	1	PTPRF	NM_001329138_1	0	6754	2449	294	0	0	0	0	0	2.97	3.25	-0.28	-0.13	1.47	-1.6	-0.153	-0.967	-0.383	0.518	0	0	0.001	0.059	0.188617
LINK	AU1351202_AU1351201	affected	AU1351301		sub	chr1:43597999	sub(G->A)	chr1:43597999:G:A	coding	missense	PTPRF		1	1		1	1							0	0	0	0.01	0.01	-4.06	2.73	-6.79	3.66	3.42	0.24	6.511	1.16	0.885	0.917	1	0.995	0.992	0.977	3.87892
LINK	AU1289202_AU1289201	affected	AU1289302	dad	sub	chr1:43621143	sub(C->T)	chr1:43621143:C:T	coding	synonymous	PTPRF		1	1		1	1							0.01	0	0	0	0.01	0.74	0.72	0.02	-2.69	-1.26	-1.44	1.754	1.026	0.071	0.871	0.941	0.996	0.991	1	0.661775
LINK	AU3997202_AU3997201	affected	AU3997302		sub	chr1:43701962	sub(A->C)	chr1:43701962:A:C	inter-coding_intronic	intron	KDM4A							KDM4A	NM_014663_1	0	5604	-1655	84	0	0	0	0	0	5.12	2.38	2.74	-2.18	-2.63	0.45	1.299	0.61	0.59	0.167	0.448	0.836	0.859	0.647	1.16092
LINK	AU2036202_AU2036201	affected	AU2036301		sub	chr1:43704997	sub(T->C)	chr1:43704997:T:C	peripheral	3'UTR	KDM4A													0	0	0	0	0	0	-0.23	0.23	-1.05	-1.04	-0.02	0.312	0.197	1.061	0.079	0.99	0.996	0.99	0.685	1.86635
LINK	AU3900202_AU3900201	affected	AU3900301		sub	chr1:43736161	sub(G->T)	chr1:43736161:G:T	peripheral	5'UTR-intron	ST3GAL3		1			1		ST3GAL3	NM_001350621_1	0	28540	-72	138	0	0	0	0	0	-1.54	5.23	-6.77	-5.14	-4.3	-0.84	-0.437	0.076	0.785	0.518	0	0.009	0.015	0.009	0.410106
LINK	AU1266202_AU1266201	affected	AU1266302	dad	del	chr1:43767466	del(1)	chr1:43767465:AC:A	inter-coding_intronic	intron	ST3GAL3		1			1		ST3GAL3	NM_001350619_1	-1	55677	-24636	243	0	0	0.12	0	0.12	0.52	0.63	-0.11	-5.58	-5.46	-0.11	0.417	0.863	0.789	0.545	0	0.001	0.001	0.003	0.030556
LINK	AU1765202_AU1765201	affected	AU1765302		sub	chr1:43777696	sub(G->A)	chr1:43777696:G:A	inter-coding_intronic	intron	ST3GAL3		1			1		ST3GAL3	NM_001350619_1	0	55677	-14406	267	0	0	0	0	0	0.1	0.47	-0.37	-1.9	-0.93	-0.97	0.602	0.425	0.363	0.15	0.025	0.698	0.44	0.133	0.275521
LINK	AU2113202_AU2113201	affected	AU2113302		sub	chr1:43862166	sub(C->T)	chr1:43862166:C:T	inter-coding_intronic	intron	ST3GAL3		1			1		ST3GAL3	NM_001350621_1	0	36075	3858	246	0	0	0	0	0	-0.02	0.39	-0.41	2.63	3.25	-0.62	-1.832	-1.268	-0.315	-0.192	0	0	0.003	0.016	-0.261739
LINK	AU3263202_AU3263201	affected	AU3263303	dad	sub	chr1:43868555	sub(C->T)	chr1:43868555:C:T	inter-coding_intronic	intron	ST3GAL3		1			1		ST3GAL3	NM_001350621_1	0	36075	10247	315	0	0	0	0	0	-3.58	-3.55	-0.03	-0.19	0.19	-0.38	0.026	1.026	0.7	0.356	0	0.939	0.197	0.183	0.18021
LINK	AU2082202_AU2082201	affected	AU2082302		sub	chr1:43891618	sub(A->G)	chr1:43891618:A:G	inter-coding_intronic	intron	ST3GAL3		1			1		ST3GAL3	NM_001350621_1	0	36075	-2765	90	0	0	0	0	0	0.35	0.19	0.16	-0.65	-6.81	6.16	-1.787	-1.428	-1.85	-1.219	0.002	0.086	0.227	0.131	-0.342925
LINK	AU1627202_AU1627201	affected	AU1627301		sub	chr1:43902184	sub(C->T)	chr1:43902184:C:T	inter-coding_intronic	intron	ST3GAL3		1			1		ST3GAL3	NM_001350621_1	0	20677	2457	273	0	0	0	0	0	3.85	3.54	0.31	-2.22	-1.82	-0.4	0.314	-0.215	-0.321	-0.197	0	0	0	0.003	-0.105559
LINK	AU1184202_AU1184201	affected	AU1184301		sub	chr1:43916634	sub(G->A)	chr1:43916634:G:A	inter-coding_intronic	intron	ST3GAL3		1			1		ST3GAL3	NM_001350621_1	0	20677	-3770	216	0	0	0	0	0	1.3	1.4	-0.1	-0.4	0.01	-0.41	0.365	0.442	0.363	0.15	0.014	0.07	0.019	0.015	-0.021044
LINK	AU1257202_AU1257201	affected	AU1257302		ins	chr1:43947452	ins(GA)	chr1:43947451:G:GGA	peripheral	5'UTR	IPO13					1								0	0	0.04	0	0.04	-0.99	-0.74	-0.25	6.92	7.27	-0.34	0.888	0.169	0.079	-0.743	1	1	0.998	0.006	1.93507
LINK	AU1633202_AU1633201	affected	AU1633302	dad	sub	chr1:43966546	sub(G->T)	chr1:43966546:G:T	inter-coding_intronic	intron	IPO13					1		IPO13	NM_014652_1	0	2254	-29	234	0.01	0	0	0	0.01	-3.42	-3.9	0.49	2	-2.12	4.12	3.629	1.147	0.869	0.913	1	1	1	0.991	2.04373
LINK	AU3263202_AU3263201	affected	AU3263302	dad	sub	chr1:43977392	sub(C->T)	chr1:43977392:C:T	coding	missense	ATP6V0B		1			1								0	0	0	0	0	-1.06	-1.31	0.25	-5.02	-4.63	-0.4	-0.178	0.114	-0.004	-0.233	0	0.025	0.013	0.01	1.01388
LINK	AU1932202_AU1932201	affected	AU1932301	dad	ins	chr1:44020939	ins(A)	chr1:44020938:C:CA	inter-coding_intronic	intron	SLC6A9							SLC6A9	NM_001024845_1	1	13366	3309	210	0	0	0	0	0	-5.64	-5.33	-0.3	-3.47	-2.47	-1.01	1.441	1.219	1.105	0.126	0.054	0.087	0.026	0.005	0.248274
LINK	AU0995202_AU0995201	affected	AU0995301		sub	chr1:44049521	sub(C->T)	chr1:44049521:C:T	intergenic	intergenic														0	0	0	0	0							-0.079	0.352	0.285	0.143	0	0.152	0.098	0.2	0.126131
LINK	AU0883202_AU0883201	affected	AU0883303		sub	chr1:44117052	sub(C->T)	chr1:44117052:C:T	intergenic	intergenic														0	0	0	0	0							-0.212	-0.881	-1.021	-0.548	0	0	0	0.001	-0.233482
LINK	AU1924202_AU1924201	affected	AU1924303		sub	chr1:44125258	sub(A->T)	chr1:44125258:A:T	inter-coding_intronic	intron	KLF17		1			1		KLF17	NM_173484_1	0	10365	-4095	252	0	0	0.04	0	0.04	-1.77	-1.73	-0.03	3.97	-2.4	6.38	0.131	0.149	0.152	0.066	0.454	0.233	0.243	0.242	0.812366
LINK	AU1638202_AU1638201	affected	AU1638303	mom	sub	chr1:44125613	sub(G->T)	chr1:44125613:G:T	inter-coding_intronic	intron	KLF17		1			1		KLF17	NM_173484_1	0	10365	-3740	315	0	0	0	0	0	3.95	4.19	-0.25	1.3	4.14	-2.84	0.137	0.138	0.138	0.06	0.091	0.111	0.105	0.269	0.099234
LINK	AU1102202_AU1102201	affected	AU1102303	dad	del	chr1:44136489	del(1)	chr1:44136488:GT:G	intergenic	intergenic														0	0	0	0	0							0.425	0.715	0.651	0.158	0.131	0.007	0.02	0.125	0.412162
LINK	AU1691202_AU1691201	affected	AU1691303		ins	chr1:44187728	ins(T)	chr1:44187727:A:AT	intergenic	intergenic														0	0	0	0	0							-0.058	-0.276	0.499	0.158	0.026	0.008	0.006	0.482	0.184172
LINK	AU1894203_AU1894201	affected	AU1894304		sub	chr1:44190988	sub(T->G)	chr1:44190988:T:G	intergenic	intergenic														0	0	0	0	0							0.896	0.669	0.481	0.158	0.004	0.061	0.112	0.226	0.261979
LINK	AU018801_AU018802	affected	AU018803		sub	chr1:44212435	sub(G->A)	chr1:44212435:G:A	intergenic	intergenic														0	0	0	0.01	0.01							-0.071	0.99	0.884	0.373	0	0.062	0.002	0.064	0.023509
LINK	AU1147202_AU1147201	affected	AU1147302		sub	chr1:44229776	sub(G->T)	chr1:44229776:G:T	inter-coding_intronic	intron	ERI3							ERI3	NM_024066_1	0	26299	-8136	261	0	0	0	0	0	3.52	3.79	-0.26	4.96	5.14	-0.18	0.793	0.225	0.998	0.63	0.006	0.002	0.003	0.008	-0.022389
LINK	AU4007202_AU4007201	affected	AU4007301		sub	chr1:44232685	sub(C->T)	chr1:44232685:C:T	inter-coding_intronic	intron	ERI3							ERI3	NM_024066_1	0	26299	-11045	192	0	0	0	0	0	-7.21	-6.89	-0.32	-6.69	-4.13	-2.56	-0.48	-0.911	-1.014	-0.548	0	0	0	0.02	-0.139973
LINK	AU002801_AU002802	affected	AU002803		sub	chr1:44247604	sub(G->T)	chr1:44247604:G:T	inter-coding_intronic	intron	ERI3							ERI3	NM_024066_1	0	26299	335	222	0	0	0	0	0	-0.44	-1.94	1.5	-5.84	-5.66	-0.18	1.229	1.176	0.998	0.917	0.999	0.987	0.682	0.721	0.940124
LINK	AU1746202_AU1746201	affected	AU1746301		del	chr1:44248695	del(2)	chr1:44248694:TGA:T	inter-coding_intronic	intron	ERI3							ERI3	NM_024066_1	-2	36797	-657	135	0	0	0	0	0	0.03	0.03	0	-9.24	-9.07	-0.17	1.423	0.886	-0.153	0.755	0.033	0.015	0.01	0.044	-0.030563
LINK	AU3905202_AU3905201	affected	AU3905302		sub	chr1:44264490	sub(T->C)	chr1:44264490:T:C	inter-coding_intronic	intron	ERI3							ERI3	NM_024066_1	0	36797	-16452	231	0.04	0	0.03	0.01	0.04	1.82	1.66	0.16	3.21	-1.86	5.06	3.33	1.138	1.061	0.991	1	1	1	1	2.17608
LINK	AU1923202_AU1923201	affected	AU1923302		sub	chr1:44375181	sub(G->A)	chr1:44375181:G:A	intergenic	intergenic														0	0	0	0	0							0.725	0.303	-0.314	0.15	0.131	0.429	0.009	0.579	0.27696
LINK	AU008401_AU008402	affected	AU008403		sub	chr1:44401533	sub(A->C)	chr1:44401533:A:C	intergenic	intergenic														0	0	0	0	0							-0.323	-0.938	-0.721	-0.472	0	0.075	0.242	0.543	-0.007135
LINK	AU1616202_AU1616201	affected	AU1616301		sub	chr1:44403043	sub(C->T)	chr1:44403043:C:T	intergenic	intergenic														0	0	0	0	0							-0.028	-0.985	-1.364	-0.299	0	0	0	0.017	-0.207067
LINK	AU009201_AU009202	affected	AU009206	mom	sub	chr1:44433394	sub(C->T)	chr1:44433394:C:T	inter-coding_intronic	intron	RNF220					1		RNF220	NM_001319956_1	0	201443	20672	234	0	0	0	0	0	5	5.29	-0.29	0.52	0.62	-0.1	0.025	-0.295	0.465	0.143	0.025	0.238	0.281	0.042	0.142501
LINK	AU1842202_AU1842201	affected	AU1842301		sub	chr1:44437804	sub(A->G)	chr1:44437804:A:G	inter-coding_intronic	intron	RNF220					1		RNF220	NM_001319956_1	0	201443	25082	162	0.01	0	0	0	0.01	3.23	-3.74	6.97	-5.66	-8.22	2.56	0.99	1.292	1.178	0.722	0.932	0.309	0.76	0.036	1.13889
LINK	AU2358202_AU2358201	affected	AU2358303		sub	chr1:44438044	sub(A->G)	chr1:44438044:A:G	inter-coding_intronic	intron	RNF220					1		RNF220	NM_001319956_1	0	201443	25322	249	0	0	0	0	0	5.77	5.67	0.1	-2.72	-2.58	-0.14	0.173	1.288	1.061	0.656	0	0.002	0.005	0.016	-0.054628
LINK	AU0316202_AU0316201	affected	AU0316303		sub	chr1:44440020	sub(T->A)	chr1:44440020:T:A	inter-coding_intronic	intron	RNF220					1		RNF220	NM_001319956_1	0	201443	27298	18	0	0	0.01	0	0.01	-2.38	-0.83	-1.54	1.82	1.69	0.13	0.127	0.97	0.891	0.397	0.107	0.122	0.48	0.354	0.800987
LINK	AU1781202_AU1781201	affected	AU1781304		sub	chr1:44464125	sub(C->T)	chr1:44464125:C:T	inter-coding_intronic	intron	RNF220					1		RNF220	NM_001319956_1	0	201443	51403	93	0	0	0	0	0	2.74	3.37	-0.63	1.51	1.91	-0.4	0.178	-0.242	-0.335	-0.233	0.001	0.023	0.001	0.005	-0.156445
LINK	AU010901_AU010902	affected	AU010903		sub	chr1:44562731	sub(C->T)	chr1:44562731:C:T	inter-coding_intronic	intron	RNF220					1		RNF220	NM_001319956_1	0	201443	-51434	417	0	0	0	0	0	2.13	2.54	-0.41	-3.29	-3.9	0.61	-0.335	-0.969	-0.097	-0.261	0	0	0	0.003	-0.000626
LINK	AU1679202_AU1679201	affected	AU1679303	dad	sub	chr1:44640190	sub(A->G)	chr1:44640190:A:G	inter-coding_intronic	intron	RNF220					1		RNF220	NM_001319956_1	0	8536	4028	357	0	0	0	0	0	1.48	1.32	0.16	3.77	-1.13	4.9	-0.094	0.063	0.023	-0.741	0	0.004	0.007	0.005	0.23504
LINK	AU1318202_AU1318201	affected	AU1318302		sub	chr1:44662040	sub(T->C)	chr1:44662040:T:C	inter-coding_intronic	intron	TMEM53						1	TMEM53	NM_001300747_1	0	14036	-1745	165	0	0	0	0	0	2.82	-3.77	6.59	-4.31	-4.07	-0.24	3.291	1.138	1.061	0.673	1	1	1	0.993	1.92528
LINK	AU1333202_AU1333201	affected	AU1333301		sub	chr1:44695338	sub(G->A)	chr1:44695338:G:A	inter-coding_intronic	intron	ARMH1							ARMH1	NM_001145636_1	0	7199	-1764	171	0	0	0	0	0	-0.59	-0.43	-0.16	-7.68	-5.59	-2.09	1.697	0.113	0.784	0.373	0.057	0.026	0.121	0.223	0.252678
LINK	AU1365202_AU1365201	affected	AU1365301		sub	chr1:44747212	sub(G->T)	chr1:44747212:G:T	inter-coding_intronic	intron	KIF2C				1			KIF2C	NM_001297656_1	0	625	-172	366	0	0	0	0	0	0.81	0.85	-0.03	0.66	2.02	-1.36	-0.583	-1.22	-0.328	0.15	0.001	0	0.001	0.233	-0.201189
LINK	AU3900202_AU3900201	affected	AU3900301	mom	sub	chr1:44810146	sub(G->T)	chr1:44810146:G:T	inter-coding_intronic	intron	BTBD19				1			BTBD19	NM_001136537_1	0	1307	-67	804	0.01	0	0	0	0.01	-5.07	-0.17	-4.91	0.65	0.07	0.57	0.844	1.101	0.974	0.917	0.001	0.771	0.219	0.019	0.253902
LINK	AU015701_AU015702	affected	AU015703		del	chr1:44862626	del(3)	chr1:44862625:TTTA:T	inter-coding_intronic	intron	EIF2B3							EIF2B3	NM_020365_1	-3	16871	-4819	150	0	0	0	0	0	-7.1	-7.1	0	-2.27	-2.27	0	0.657	0.47	0.472	0.158	0.387	0.018	0.038	0.099	0.392726
LINK	AU3849202_AU3849201	affected	AU3849301		sub	chr1:44886382	sub(G->A)	chr1:44886382:G:A	inter-coding_intronic	intron	EIF2B3							EIF2B3	NM_020365_1	0	15616	-4643	342	0	0	0	0	0	-4.25	-3.91	-0.35	0.88	1.5	-0.62	0.231	0.241	0.225	0.15	0.006	0.008	0.007	0.024	0.001961
LINK	AU1212202_AU1212201	affected	AU1212301	mom	sub	chr1:44937775	sub(G->A)	chr1:44937775:G:A	inter-coding_intronic	intron	EIF2B3							EIF2B3	NM_020365_1	0	14767	3731	447	0	0	0	0	0	4.29	4.04	0.25	1.78	1.25	0.53	-0.89	-1.678			0.001	0.108			0.259606
LINK	AU2263202_AU2263201	affected	AU2263301,AU2263302	dad	sub	chr1:44980804	sub(G->A)	chr1:44980804:G:A	inter-coding_intronic	intron	EIF2B3							EIF2B3	NM_020365_1	0	2561	217	165	0	0.22	0	0	0.22	-0.55	-0.15	-0.41	-2.46	-5.89	3.43	-0.04	0.228	0.069	0.573	0.001	0.004	0.022	0.057	-0.152486
LINK	AU1842202_AU1842201	affected	AU1842303		sub	chr1:45002118	sub(C->T)	chr1:45002118:C:T	intergenic	intergenic														0	0	0	0	0							-0.47	-0.382	0.315	0.143	0.004	0.013	0.206	0.139	0.026589
LINK	AU025401_AU025402	affected	AU025404		sub	chr1:45004657	sub(G->T)	chr1:45004657:G:T	coding	missense	HECTD3					1	1							0	0	0	0	0	-5.76	-5.36	-0.4	-1.7	-2.5	0.81	4.844	0.245	0.147	-0.029	1	0.975	0.992	0.228	3.51351
LINK	AU1664202_AU1664201	affected	AU1664301	dad	sub	chr1:45008473	sub(G->A)	chr1:45008473:G:A	inter-coding_intronic	intron	HECTD3					1	1	HECTD3	NM_024602_1	0	215	63	360	0	0	0.01	0.03	0.03	-3.07	-1.88	-1.19	0.19	-1.4	1.59	0.525	-0.226	-0.428	-0.304	0	0.009	0.023	0.037	0.130428
LINK	AU2885202_AU2885201	affected	AU2885302		sub	chr1:45027293	sub(A->G)	chr1:45027293:A:G	inter-coding_intronic	intron	ZSWIM5						1	ZSWIM5	NM_020883_1	0	13524	-6505	69	0	0	0	0	0	-1.25	-2.44	1.19	-1.29	-1.6	0.31	0.32	0.403	0.36	0.167	0.501	0.815	0.693	0.245	0.816345
LINK	AU1341202_AU1341201	affected	AU1341303		sub	chr1:45049276	sub(T->C)	chr1:45049276:T:C	inter-coding_intronic	intron	ZSWIM5						1	ZSWIM5	NM_020883_1	0	7679	1798	165	0	0	0	0	0	-3.6	-3.81	0.22	-0.61	-1.7	1.09	-0.216	-0.529	-0.811	-0.526	0.001	0.051	0.002	0.06	0.014637
LINK	AU002801_AU002802	affected	AU002804		sub	chr1:45052814	sub(T->C)	chr1:45052814:T:C	inter-coding_intronic	intron	ZSWIM5						1	ZSWIM5	NM_020883_1	0	7356	-1561	63	0	0	0	0	0	-0.03	-0.25	0.22	0.87	1.01	-0.13	-1.32	-0.039	0.615	0.158	0	0.011	0.08	0.37	-0.026016
LINK	AU3790202_AU3790201	affected	AU3790301		sub	chr1:45069375	sub(A->G)	chr1:45069375:A:G	inter-coding_intronic	intron	ZSWIM5						1	ZSWIM5	NM_020883_1	0	27634	-9128	210	0	0	0	0	0	-3.73	-4.07	0.35	-4.44	-5.87	1.44	0.195	0.248	0.242	0.066	0.025	0.044	0.031	0.444	0.197006
LINK	AU2829202_AU2829201	affected	AU2829304		sub	chr1:45075635	sub(T->A)	chr1:45075635:T:A	inter-coding_intronic	intron	ZSWIM5						1	ZSWIM5	NM_020883_1	0	27634	12246	327	0	0	0	0	0	-4.26	1.34	-5.6	0.28	0.67	-0.39	0.195	0.321	0.223	0.062	0.642	0.486	0.736	0.447	0.981541
LINK	AU0913202_AU0913201	affected	AU0913301		sub	chr1:45121093	sub(G->A)	chr1:45121093:G:A	inter-coding_intronic	intron	ZSWIM5						1	ZSWIM5	NM_020883_1	0	117519	-32856	126	0	0	0	0	0	-5.32	-4.91	-0.41	0.19	1.02	-0.83	0.235	0.304	0.252	0.15	0.017	0.021	0.013	0.03	-0.047916
LINK	AU2129202_AU2129201	affected	AU2129302		sub	chr1:45157105	sub(T->C)	chr1:45157105:T:C	inter-coding_intronic	intron	ZSWIM5						1	ZSWIM5	NM_020883_1	0	117519	48651	66	0	0	0	0	0	0.59	0.43	0.16	2.2	-0.86	3.06	0.295	0.86	0.831	0.614	0.007	0.457	0.305	0.014	0.766402
LINK	AU3301202_AU3301201	affected	AU3301301		del	chr1:45187587	del(1)	chr1:45187586:GA:G	inter-coding_intronic	intron	ZSWIM5						1	ZSWIM5	NM_020883_1	-1	117519	18169	210	0	0	0	0	0	0.08	0.08	0	-2.57	-2.57	0	-0.073	0.33	0.29	0.679	0.011	0.018	0.046	0.02	0.127303
LINK	AU1691202_AU1691201	affected	AU1691303		sub	chr1:45238762	sub(G->A)	chr1:45238762:G:A	intergenic	intergenic														0	0	0	0	0							0.137	0.138	0.138	0.06	0.085	0.091	0.094	0.311	0.107834
LINK	AU017901_AU017902	affected	AU017904		sub	chr1:45255629	sub(C->G)	chr1:45255629:C:G	intergenic	intergenic														0	0	0	0	0							-1.278	-2.035	-0.992	-1.297	0.028	0.028	0.035	0.065	-0.331919
LINK	AU013401_AU013402	affected	AU013403		sub	chr1:45273329	sub(G->T)	chr1:45273329:G:T	intergenic	intergenic														0	0	0	0	0							-0.105	0.284	0.241	0.15	0.07	0.588	0.514	0.707	0.17407
LINK	AU2178202_AU2178201	affected	AU2178301		sub	chr1:45273924	sub(A->T)	chr1:45273924:A:T	intergenic	intergenic														0	0	0	0	0							0.218	0.292	0.267	0.167	0.034	0.026	0.027	0.072	0.050788
LINK	AU3787202_AU3787201	affected	AU3787302	dad	sub	chr1:45284155	sub(G->T)	chr1:45284155:G:T	intergenic	intergenic														0	0	0	0	0							0.207	0.247	0.221	0.15	0.383	0.25	0.198	0.214	0.393164
LINK	AU0806202_AU0806201	affected	AU0806305		sub	chr1:45542176	sub(C->T)	chr1:45542176:C:T	intergenic	intergenic														0	0	0	0	0							-3.101	-3.654	-3.334	0.143	0.001	0	0	0.146	-0.64814
LINK	AU0226202_AU0226201	affected	AU0226302	dad	del	chr1:45544311	del(2)	chr1:45544310:AAG:A	intergenic	intergenic														0	0	0	0	0							-2	1.001	0.237	-0.134	0	0.005	0.014	0.002	0.045513
LINK	AU025401_AU025402	affected	AU025404		sub	chr1:45586937	sub(A->G)	chr1:45586937:A:G	inter-coding_intronic	intron	NASP		1			1		NASP	NM_002482_1	0	7018	2732	231	0	0	0.01	0	0.01	2.58	1.36	1.22	-2.91	-1.58	-1.33	0.347	0.693	0.558	0.167	0.017	0.224	0.775	0.459	0.587448
LINK	AU1296202_AU1296201	affected	AU1296302		sub	chr1:45592330	sub(G->T)	chr1:45592330:G:T	inter-coding_intronic	intron	NASP		1			1		NASP	NM_002482_1	0	10985	1060	363	0	0	0	0	0	3.56	3.63	-0.08	2.03	2.46	-0.43	0.352	0.391	0.351	0.06	0.002	0.003	0.002	0.113	-0.049643
LINK	AU1147202_AU1147201	affected	AU1147302		sub	chr1:45605021	sub(G->C)	chr1:45605021:G:C	inter-coding_intronic	intron	NASP		1			1		NASP	NM_002482_1	0	1466	5	147	0	0	0	0.01	0.01	-0.67	-0.89	0.22	3.58	6.15	-2.58	5.749	1.143	0.865	0.917	1	0.985	0.702	0.416	1.993
LINK	AU1277202_AU1277201	affected	AU1277303		sub	chr1:45665066	sub(A->T)	chr1:45665066:A:T	peripheral	5'UTR-intron	GPBP1L1							GPBP1L1	NM_021639_1	0	24351	-3841	321	0	0	0	0	0	5.55	5.58	-0.03	4.09	3.96	0.13	0.347	0.461	0.405	0.167	0.022	0.035	0.027	0.018	0.269667
LINK	AU1510202_AU1510201	affected	AU1510303		sub	chr1:45716546	sub(C->G)	chr1:45716546:C:G	inter-coding_intronic	intron	IPP					1		IPP	NM_001145349_1	0	2429	349	126	0	0	0	0	0	-1.43	0.1	-1.53	-4.32	-2.56	-1.77	-1.222	-0.843	-0.478	-1.162	0.003	0.011	0.026	0.01	-0.386784
LINK	AU1510202_AU1510201	affected	AU1510303		sub	chr1:45801228	sub(G->T)	chr1:45801228:G:T	intergenic	intergenic														0	0	0	0	0							0.12	0.063	0.71	0.373	0.865	0.064	0.098	0.086	0.650925
LINK	AU1510202_AU1510201	affected	AU1510303		sub	chr1:45805016	sub(T->C)	chr1:45805016:T:C	inter-coding_intronic	intron	MAST2		1	1		1	1	MAST2	NM_001324320_1	0	20361	944	147	0	0	0	0	0	-3.52	-3.21	-0.31	-9.38	-8.57	-0.82	1.467	1.086	1.011	0.673	0.038	0.008	0.002	0.03	0.641688
LINK	AU037001_AU037002	affected	AU037004		del	chr1:45823177	del(3)	chr1:45823176:CAAT:C	inter-coding_intronic	intron	MAST2		1	1		1	1	MAST2	NM_001324320_1	-3	20361	-1256	231	0	0	0	0	0	-3.89	-4.9	1.01	-3.34	-4.69	1.34	0.522	0.974	0.764	0.423	0	0.001	0.001	0.002	0.10988
LINK	AU037001_AU037002	affected	AU037004		sub	chr1:45823182	sub(A->G)	chr1:45823182:A:G	inter-coding_intronic	intron	MAST2		1	1		1	1	MAST2	NM_001324320_1	0	20361	-1251	231	0	0	0	0	0	-4.68	-4.9	0.22	1.79	-2.11	3.9	-0.209	0.022	-0.046	-0.472	0.001	0.001	0.001	0.002	0.116505
LINK	AU2569202_AU2569201	affected	AU2569302		sub	chr1:45852525	sub(C->G)	chr1:45852525:C:G	inter-coding_intronic	intron	MAST2		1	1		1	1	MAST2	NM_001324320_1	0	52783	22944	339	0	0.03	0.16	0	0.16	-4.52	-5.11	0.6	3.65	-2.59	6.24	0.454	0.358	0.304	0.143	0.076	0.009	0.017	0.616	0.089437
LINK	AU1355202_AU1355201	affected	AU1355301		sub	chr1:45904354	sub(A->G)	chr1:45904354:A:G	inter-coding_intronic	intron	MAST2		1	1		1	1	MAST2	NM_001324320_1	0	76991	21959	198	0	0	0	0	0	3.62	3.61	0.01	0.41	-2.05	2.45	0.24	0.328	0.288	0.167	0.009	0.201	0.005	0.138	0.13103
LINK	AU1193202_AU1193201	affected	AU1193301	mom	sub	chr1:45935479	sub(C->T)	chr1:45935479:C:T	inter-coding_intronic	intron	MAST2		1	1		1	1	MAST2	NM_001324321_1	0	27113	3206	216	0	0	0	0	0	1.8	2.99	-1.19	-1.61	-1.47	-0.14	0.205	0.275	0.235	0.143	0.133	0.181	0.193	0.102	0.164619
LINK	AU1937202_AU1937201	affected	AU1937306	dad	ins	chr1:45939544	ins(T)	chr1:45939543:G:GT	inter-coding_intronic	intron	MAST2		1	1		1	1	MAST2	NM_001324321_1	1	27113	7271	261	0	0	0	0	0	0.82	1.02	-0.2	4.23	4.17	0.06	-1.043	-0.845	-1.076	0.15	0.002	0.001	0.001	0.008	-0.357293
LINK	AU1226202_AU1226201	affected	AU1226305		sub	chr1:45980158	sub(G->A)	chr1:45980158:G:A	inter-coding_intronic	intron	MAST2		1	1		1	1	MAST2	NM_001324320_1	0	38247	-17566	333	0	0	0	0	0	-3.46	-3.18	-0.28	1.97	2.04	-0.07	-0.54	-0.332	-0.49	0.15	0.013	0.01	0.005	0.054	-0.160531
LINK	AU1178202_AU1178201	affected	AU1178302	dad	sub	chr1:46010904	sub(G->A)	chr1:46010904:G:A	coding	missense	MAST2		1	1		1	1							0	0	0	0	0	-2.82	-2.02	-0.8	-7.26	-4.7	-2.56	10.003	1.176	0.953	0.917	1	1	0.998	0.998	4.28176
LINK	AU3786202_AU3786201	affected	AU3786303	dad	sub	chr1:46032220	sub(A->G)	chr1:46032220:A:G	coding	missense	MAST2		1	1		1	1							0.02	0.13	0	0	0.13	-0.4	-1.38	0.98	-2.62	-4.17	1.55	3.774	1.312	1.199	1.062	1	1	1	0.998	2.69362
LINK	AU037901_AU037902	affected	AU037906		sub	chr1:46123008	sub(G->A)	chr1:46123008:G:A	inter-coding_intronic	intron	LOC110117498-PIK3R3,PIK3R3					1		PIK3R3	NM_001114172_1	0	51097	8839	360	0	0	0	0	0	4.31	4.05	0.25	4.88	5.18	-0.31	-0.133	0.576	0.502	0.15	0.001	0.008	0.006	0.115	-0.097506
LINK	AU016701_AU016702	affected	AU016704		sub	chr1:46135075	sub(C->T)	chr1:46135075:C:T	inter-coding_intronic	intron	LOC110117498-PIK3R3					1		LOC110117498-PIK3R3	NM_001303427_1	0	95478	41153	291	0.01	0	0	0	0.01	4.04	4.14	-0.1	0.61	1.04	-0.43	1.322	0.136	0.075	-0.192	0.002	0.002	0.003	0.004	0.246292
LINK	AU3934202_AU3934201	affected	AU3934302	dad	sub	chr1:46137540	sub(G->A)	chr1:46137540:G:A	inter-coding_intronic	intron	LOC110117498-PIK3R3					1		LOC110117498-PIK3R3	NM_001303427_1	0	95478	38688	162	0	0	0	0	0	-4	-4.31	0.31	-4.35	-4.88	0.53	-1.397	-2.302	-2.604	-0.868	0	0	0	0.011	-0.423265
LINK	AU1639202_AU1639201	affected	AU1639301		sub	chr1:46151472	sub(A->G)	chr1:46151472:A:G	inter-coding_intronic	intron	LOC110117498-PIK3R3					1		LOC110117498-PIK3R3	NM_001303427_1	0	95478	24756	318	0	0	0	0	0	-3.69	-4.1	0.41	0.07	0.6	-0.53	0.205	0.291	0.233	0.167	0.235	0.409	0.319	0.274	0.483766
LINK	AU2433202_AU2433201	affected	AU2433303		sub	chr1:46177363	sub(C->A)	chr1:46177363:C:A	peripheral	5'UTR-intron	TSPAN1							TSPAN1	NM_005727_1	0	5117	1954	222	0	0	0	0	0	-3.49	-4.98	1.49	-6.57	-6.59	0.02	-2.855	-0.412	-1.409	0.057	0	0.001	0	0.161	-0.634304
LINK	AU1765202_AU1765201	affected	AU1765302		sub	chr1:46199305	sub(G->A)	chr1:46199305:G:A	peripheral	5'UTR-intron	POMGNT1							POMGNT1	NM_001243766_1	0	21834	-1434	177	0	0	0	0	0	-1.41	-1.18	-0.23	-7.86	-6.81	-1.05	0.586	0.743	0.616	0.373	0.005	0.006	0.005	0.021	0.143711
LINK	AU079401_AU079402	affected	AU079405		sub	chr1:46208434	sub(A->G)	chr1:46208434:A:G	inter-coding_intronic	intron	LURAP1							LURAP1	NM_001013615_1	0	16075	4810	108	0.01	0	0	0	0.01	-4.3	-1.99	-2.31	-1.19	-3.67	2.48	0.128	0.331	0.289	0.167	0.289	0.11	0.106	0.155	0.410656
LINK	AU1500202_AU1500201	affected	AU1500306		sub	chr1:46270502	sub(T->G)	chr1:46270502:T:G	inter-coding_intronic	intron	RAD54L					1		RAD54L	NM_001142548_1	0	3050	-157	99	0	0	0	0	0	0.98	-3.33	4.32	-4.32	-4.85	0.53	-0.026	0.063	-0.187	-0.535	0	0.011	0.06	0.074	0.414643
LINK	AU1323202_AU1323201	affected	AU1323302		sub	chr1:46295446	sub(T->C)	chr1:46295446:T:C	inter-coding_intronic	intron	LRRC41					1		LRRC41	NM_006369_1	0	11064	2117	168	0	0	0	0	0	-4.89	-5.26	0.37	3.44	3.37	0.07	0.988	0.059	0.789	0.397	0.002	0.161	0.433	0.071	0.854548
LINK	AU017901_AU017902	affected	AU017904		sub	chr1:46299616	sub(C->A)	chr1:46299616:C:A	inter-coding_intronic	intron	LRRC41					1		LRRC41	NM_006369_1	0	4754	-1246	513	0	0	0	0	0	2.37	4.17	-1.8	-0.81	5.89	-6.7	0.437	0.587	0.543	0.143	0.009	0.007	0.006	0.315	-0.030938
LINK	AU1467202_AU1467201	affected	AU1467301		sub	chr1:46328664	sub(C->T)	chr1:46328664:C:T	intergenic	intergenic														0	0	0	0	0							0.055	0.087	0.065	0.057	0.307	0.299	0.353	0.315	-0.173567
LINK	AU1576202_AU1576201	affected	AU1576303		sub	chr1:46330969	sub(C->T)	chr1:46330969:C:T	intergenic	intergenic														0	0	0	0	0							0.055	0.087	0.065	0.057	0.096	0.076	0.075	0.098	-0.17879
LINK	AU4234202_AU4234201	affected	AU4234303		sub	chr1:46368402	sub(G->C)	chr1:46368402:G:C	intergenic	intergenic														0.09	0	0	0	0.09							0.151	0.451	0.413	0.15	0.005	0.123	0.078	0.124	0.042364
LINK	AU1894203_AU1894201	affected	AU1894304		sub	chr1:46537810	sub(C->T)	chr1:46537810:C:T	intergenic	intergenic														0.01	0	0	0	0.01							0.177	-0.429	-0.018	-0.548	0	0	0.001	0.001	-0.014209
LINK	AU1221202_AU1221201	affected	AU1221301		sub	chr1:46570736	sub(G->A)	chr1:46570736:G:A	inter-coding_intronic	intron	MKNK1							MKNK1	NM_003684_1	0	2919	681	105	0	0	0	0	0	-4.68	-4.27	-0.41	-5.73	-5.35	-0.38	0.368	0.224	1.048	0.63	0.375	0.897	0.951	0.961	0.618581
LINK	AU1351202_AU1351201	affected	AU1351301	mom	sub	chr1:46601028	sub(T->C)	chr1:46601028:T:C	peripheral	5'UTR-intron	MKNK1							MKNK1	NM_003684_1	0	9905	3157	123	0	0	0	0	0	-4.21	1.33	-5.54	1.89	2.02	-0.13	-0.112	0.563	0.526	-0.581	0.2	0.002	0.177	0.28	0.280417
LINK	AU1745202_AU1745201	affected	AU1745302	dad	sub	chr1:46644103	sub(T->A)	chr1:46644103:T:A	inter-coding_intronic	intron	ATPAF1							ATPAF1	NM_001256418_1	0	1860	-802	117	0	0	0	0	0	-5.23	-0.82	-4.42	-4.89	-4.7	-0.19	0.306	0.951	0.792	0.553	0.101	0.109	0.085	0.305	0.22869
LINK	AU1639202_AU1639201	affected	AU1639301		sub	chr1:46656693	sub(A->G)	chr1:46656693:A:G	inter-coding_intronic	intron	ATPAF1							ATPAF1	NM_001256418_1	0	4260	1434	267	0	0	0	0	0	-2.23	-1.98	-0.25	-4.35	-4.85	0.5	0.772	0.111	-0.011	0.391	0.394	0.001	0.026	0.218	0.793842
LINK	AU2636202_AU2636201	affected	AU2636302		sub	chr1:46747898	sub(G->A)	chr1:46747898:G:A	intergenic	intergenic														0	0	0	0	0							-1.257	-0.205	-0.433	-0.889	0	0.181	0.073	0.149	-0.058732
LINK	AU1500202_AU1500201	affected	AU1500306		sub	chr1:46757433	sub(C->A)	chr1:46757433:C:A	intergenic	intergenic														0	0	0.01	0	0.01							-0.146	0.627	0.568	0.356	0	0.146	0.034	0.107	-0.004243
LINK	AU4069202_AU4069201	affected	AU4069302	dad	sub	chr1:47048809	sub(G->A)	chr1:47048809:G:A	inter-coding_intronic	intron	CYP4X1							CYP4X1	NM_001320289_1	0	793	180	99	0	0	0	0	0	-4.82	-4.54	-0.28	0.26	0.46	-0.19	-1.938	-0.88	-0.365	-0.353	0	0	0	0.001	-0.266901
LINK	AU1211202_AU1211201	affected	AU1211301		sub	chr1:47084484	sub(G->T)	chr1:47084484:G:T	inter-coding_intronic	intron	CYP4Z1		1			1		CYP4Z1	NM_178134_1	0	2159	-136	108	0.01	0	0	0	0.01	-2.52	-2.41	-0.11	-1.52	-2.99	1.48	-0.684	-0.272	-0.364		0.098	0.018	0.017		-0.127589
LINK	AU1922202_AU1922201	affected	AU1922301		sub	chr1:47116169	sub(T->C)	chr1:47116169:T:C	inter-coding_intronic	intron	CYP4Z1		1			1		CYP4Z1	NM_178134_1	0	1057	-481	174	0	0	0	0	0	6.62	6.33	0.29	-0.94	-1.32	0.38	-1.506	-1.088	-1.263	-2.407	0	0.001	0.001	0.012	0.121349
LINK	AU3381202_AU3381201	affected	AU3381302		sub	chr1:47140567	sub(T->A)	chr1:47140567:T:A	inter-coding_intronic	intron	CYP4A22			1			1	CYP4A22	NM_001010969_1	0	3100	-213	63	0.01	0	0	0	0.01	-4.83	-4.04	-0.79	-4.93	-5.31	0.37	0.228	0.751	0.619	0.755	0.001	0.05	0.069	0.163	0.190241
LINK	AU1732202_AU1732201	affected	AU1732303		sub	chr1:47239861	sub(C->T)	chr1:47239861:C:T	intergenic	intergenic														0	0	0	0	0							0.634	0.073	0.016	-0.192	0.001	0.003	0.002	0.003	0.067329
LINK	AU1193202_AU1193201	affected	AU1193301	mom	sub	chr1:47276691	sub(C->T)	chr1:47276691:C:T	inter-coding_intronic	intron	STIL		1			1		STIL	NM_001282938_1	0	8000	3550	171	0	0	0	0	0	1.18	1.29	-0.11	-3.84	-1.93	-1.91	0.212	0.253	0.237	0.143	0.045	0.121	0.083	0.037	0.062562
LINK	AU2998202_AU2998201	affected	AU2998303	dad	sub	chr1:47278617	sub(A->G)	chr1:47278617:A:G	inter-coding_intronic	intron	STIL		1			1		STIL	NM_001282938_1	0	8000	1624	96	0	0	0	0	0	-6.49	-6.71	0.22	-6.87	-6.85	-0.02	0.263	-0.228	0.951	-0.568	0.001	0.477	0.715	0.041	0.265545
LINK	AU3849202_AU3849201	affected	AU3849301	dad	sub	chr1:47299593	sub(A->G)	chr1:47299593:A:G	inter-coding_intronic	intron	STIL		1			1		STIL	NM_001282938_1	0	4057	312	102	0	0	0	0	0	-2.26	-3.3	1.05	4.91	4.81	0.1	0.096	0.434	0.531	0.167	0.096	0.048	0.039	0.049	0.307607
LINK	AU1703202_AU1703203	affected	AU1703302	dad	sub	chr1:47338182	sub(T->C)	chr1:47338182:T:C	inter-coding_intronic	intron	CMPK1							CMPK1	NM_001366135_1	0	34353	4066	63	0	0	0	0	0	-1.83	-1.81	-0.02	-3.47	-2.94	-0.53	0.539	0.703	0.752	0.397	0.006	0.058	0.019	0.623	0.411712
LINK	AU1678202_AU1678201	affected	AU1678302	dad	ins	chr1:47341281	ins(GAGA)	chr1:47341280:T:TGAGA	inter-coding_intronic	intron	CMPK1							CMPK1	NM_001366135_1	4	34353	7165	189	0	0	0	0	0	1.82	1.43	0.39	4.45	4.07	0.38	0.007	-0.01	-0.556	0.373	0.001	0.056	0.1	0.02	0.433726
LINK	AU1549202_AU1549201	affected	AU1549302	dad	sub	chr1:47481354	sub(G->T)	chr1:47481354:G:T	intergenic	intergenic														0	0	0	0	0							-0.03	0.082	-0.039	0.373	0	0.005	0.003	0.003	-0.029679
LINK	AU1392202_AU1392201	affected	AU1392303		del	chr1:47568841	del(9)	chr1:47568840:GCAGGGTGCA:G	intergenic	intergenic														0	0	0	0	0							-0.064	0.951	0.014	0.742	0.011	0.16	0.157	0.372	0.333503
LINK	AU1937202_AU1937201	affected,unaffected	AU1937304,AU1937308		sub	chr1:47583898	sub(G->A)	chr1:47583898:G:A	intergenic	intergenic														0	0.01	0	0	0.01							-0.407	-0.729	-1.101	-0.199	0	0.155	0.01	0.013	-0.017309
LINK	AU1088202_AU1088201	affected	AU1088302		sub	chr1:47595884	sub(G->C)	chr1:47595884:G:C	intergenic	intergenic														0	0	0	0.01	0.01							-0.031	-0.143	-0.23	0.454	0.001	0.001	0.002	0.006	-0.066313
LINK	AU0714202_AU0714201	affected	AU0714301		sub	chr1:47697990	sub(C->G)	chr1:47697990:C:G	intergenic	intergenic														0.02	0	0	0	0.02							-0.304	1.026	-0.022	0.868	0	0.012	0.002	0.025	0.079244
LINK	AU1088202_AU1088201	affected	AU1088304		sub	chr1:47714730	sub(G->A)	chr1:47714730:G:A	intergenic	intergenic														0	0	0	0	0							0.975	-0.673	-0.93	-0.288	0.03	0.009	0.003	0.851	0.130549
LINK	AU002801_AU002802	affected	AU002803		sub	chr1:47751818	sub(C->T)	chr1:47751818:C:T	intergenic	intergenic														0	0	0	0	0							0.074	-0.14	0.127	-0.218	0.002	0.005	0.052	0.013	0.298792
LINK	AU1858202_AU1858201	affected	AU1858302		sub	chr1:47770343	sub(G->C)	chr1:47770343:G:C	inter-coding_intronic	intron	TRABD2B							TRABD2B	NM_001194986_1	0	9064	-4237	378	0	0	0	0	0	1.89	1.87	0.02	1.78	1.78	0.01	0.254	0.167	0.077	0.63	0	0.001	0.002	0.012	-0.042195
LINK	AU1756202_AU1756201	affected	AU1756302		sub	chr1:47773602	sub(C->G)	chr1:47773602:C:G	inter-coding_intronic	intron	TRABD2B							TRABD2B	NM_001194986_1	0	9064	1568	321	0	0.01	0	0	0.01	1.78	1.83	-0.06	1.6	1.84	-0.24	-0.023	0.395	0.332	0.143	0.008	0.093	0.094	0.286	-0.079021
LINK	AU0980202_AU0980201	affected	AU0980302		ins	chr1:47815837	ins(ATAT)	chr1:47815836:G:GATAT	inter-coding_intronic	intron	TRABD2B							TRABD2B	NM_001194986_1	4	192415	-14218	357	0	0	0	0	0	-3.49	-4.98	1.49	-6.57	-6.59	0.02	-0.028	0.725	0.516	0.423	0.001	0.002	0.012	0.011	0.084674
LINK	AU1042202_AU1042201	affected	AU1042302	dad	sub	chr1:47830197	sub(C->T)	chr1:47830197:C:T	inter-coding_intronic	intron	TRABD2B							TRABD2B	NM_001194986_1	0	192415	-28578	162	0	0	0	0	0	-3.88	-3.51	-0.37	1.4	3.96	-2.56	-0.832	-1.403	-0.897	-1.459	0	0	0.002	0.202	-0.376918
LINK	AU1745202_AU1745201	affected	AU1745302	dad	sub	chr1:47907005	sub(G->A)	chr1:47907005:G:A	inter-coding_intronic	intron	TRABD2B							TRABD2B	NM_001194986_1	0	192415	87029	342	0	0	0	0	0	1.96	2.3	-0.35	0.29	-0.52	0.82	-0.382	-1.089	-1.306	-0.655	0	0	0	0.004	-0.227374
LINK	AU4089202_AU4089201	affected	AU4089302		sub	chr1:47963809	sub(C->G)	chr1:47963809:C:G	inter-coding_intronic	intron	TRABD2B							TRABD2B	NM_001194986_1	0	192415	30225	108	0	0	0	0	0	-1.67	-1.89	0.22	-1.32	-2.01	0.68	0.35	0.126	0.935	0.598	0.003	0.291	0.165	0.025	0.129076
LINK	AU1756202_AU1756201	affected	AU1756303	mom	sub	chr1:47978765	sub(G->A)	chr1:47978765:G:A	inter-coding_intronic	intron	TRABD2B							TRABD2B	NM_001194986_1	0	192415	15269	102	0	0	0	0	0	0.73	0.71	0.02	3.29	2.76	0.53	-0.238	-0.317	-0.233	-0.199	0.01	0.54	0.781	0.805	0.184653
LINK	AU4093202_AU4093201	affected	AU4093301		sub	chr1:48020288	sub(G->A)	chr1:48020288:G:A	intergenic	intergenic														0	0	0	0	0							0.132	-0.274	-0.267	-0.222	0.001	0.002	0.003	0.006	-0.221555
LINK	AU1886202_AU1886201	affected	AU1886302	dad	sub	chr1:48047853	sub(A->G)	chr1:48047853:A:G	intergenic	intergenic														0	0	0	0	0							0.813	0.156	0.175	-0.126	0.002	0.002	0	0.001	0.173306
LINK	AU1745202_AU1745201	affected	AU1745302	mom	sub	chr1:48142395	sub(G->A)	chr1:48142395:G:A	noncoding	non-coding-intron	SKINT1L							SKINT1L	NR_026749_1	0	30976	-13822	261	0	0	0	0	0	4.26	4.85	-0.59	-1.78	-4.63	2.85	0.171	0.17	0.169	0.06	0.305	0.357	0.374	0.426	0.476282
LINK	AU1392202_AU1392201	affected	AU1392302		sub	chr1:48184500	sub(C->T)	chr1:48184500:C:T	intergenic	intergenic														0	0	0	0	0							-0.181	0.242	0.206	0.143	0.004	0.625	0.555	0.316	0.135726
LINK	AU1399202_AU1399201	affected	AU1399303		sub	chr1:48188652	sub(G->A)	chr1:48188652:G:A	intergenic	intergenic														0	0	0	0	0							0.089	0.097	0.097	0.06	0.395	0.473	0.483	0.395	0.594469
LINK	AU1443202_AU1443201	affected	AU1443304		sub	chr1:48215451	sub(G->A)	chr1:48215451:G:A	intergenic	intergenic														0	0	0	0	0							-1.775	-1.214	-2.991	-2.395	0	0	0	0.007	-0.494658
LINK	AU3905202_AU3905201	affected	AU3905301	dad	sub	chr1:48270585	sub(C->T)	chr1:48270585:C:T	intergenic	intergenic														0	0	0	0	0							0.218	0.65	0.555	0.577	0	0.001	0.001	0.001	0.356626
LINK	AU0955202_AU0955201	affected	AU0955303		sub	chr1:48274592	sub(T->C)	chr1:48274592:T:C	intergenic	intergenic														0	0	0	0	0							0.147	0.164	0.169	0.062	0.279	0.165	0.166	0.209	0.490111
LINK	AU1466202_AU1466201	affected	AU1466304		sub	chr1:48357873	sub(C->T)	chr1:48357873:C:T	inter-coding_intronic	intron	SPATA6						1	SPATA6	NM_001286238_1	0	3817	1713	120	0	0	0	0	0	2.54	2.7	-0.16	1.78	1.85	-0.07	-0.1	-0.398	-0.577	0.598	0	0	0	0.002	0.058172
LINK	AU1860202_AU1860201	affected	AU1860302		sub	chr1:48429923	sub(G->A)	chr1:48429923:G:A	inter-coding_intronic	intron	SPATA6						1	SPATA6	NM_001286238_1	0	38401	-16772	462	0	0	0	0	0	-5.42	-4.37	-1.05	-2.46	-2.48	0.02	-0.744	-0.538	-0.67	0.06	0.335	0.057	0.242	0.405	0.248225
LINK	AU2178202_AU2178201	affected	AU2178301		sub	chr1:48457533	sub(C->T)	chr1:48457533:C:T	inter-coding_intronic	intron	SPATA6						1	SPATA6	NM_001286238_1	0	18827	-4402	105	0	0	0	0	0	-4.1	2.52	-6.61	-6.23	-3.77	-2.45	-0.319	0.275	0.239	0.057	0.002	0.643	0.337	0.214	0.089268
LINK	AU1572202_AU1572201	affected	AU1572301		sub	chr1:48457724	sub(A->G)	chr1:48457724:A:G	inter-coding_intronic	intron	SPATA6						1	SPATA6	NM_001286238_1	0	18827	-4593	141	0	0	0	0	0	4.5	4.15	0.35	-0.93	-0.11	-0.82	0.6	0.338	0.294	0.066	0.688	0.77	0.586	0.439	1.01605
LINK	AU1871202_AU1871201	affected	AU1871302		sub	chr1:48520794	sub(C->T)	chr1:48520794:C:T	intergenic	intergenic														0	0	0	0	0							-0.87	-0.293	-0.419	0.598	0	0	0.001	0.164	-0.318637
LINK	AU1510202_AU1510201	affected	AU1510302		sub	chr1:48692987	sub(C->T)	chr1:48692987:C:T	inter-coding_intronic	intron	AGBL4							AGBL4	NM_001323574_1	0	203950	-29746	279	0	0	0	0	0	-1.6	-3.04	1.44	-1.77	-2.61	0.84	0.581	1.026	0.852	0.598	0.001	0.919	0.068	0.002	0.132539
LINK	AU1809202_AU1809201	affected	AU1809303		sub	chr1:48760802	sub(G->C)	chr1:48760802:G:C	inter-coding_intronic	intron	AGBL4,BEND5							BEND5	NM_001349795_1	0	2053	535	189	0	0.07	0	0	0.07	-5.73	-5.75	0.02	-1.06	-1.92	0.86	0.014	-0.257	0.031	-0.269	0.001	0.71	0.24	0.085	0.404741
LINK	AU1858202_AU1858201	affected	AU1858304		sub	chr1:48790461	sub(T->C)	chr1:48790461:T:C	inter-coding_intronic	intron	AGBL4							AGBL4	NM_001323574_1	0	203950	76730	216	0	0	0	0	0	-3.7	-3.81	0.11	-4.74	-4.51	-0.24	2.923	1.138	1.011	0.673	1	1	1	1	2.02395
LINK	AU027301_AU027302	affected	AU027305		sub	chr1:48818475	sub(A->G)	chr1:48818475:A:G	inter-coding_intronic	intron	AGBL4							AGBL4	NM_001323574_1	0	203950	48716	153	0	0	0	0	0	-1.66	-2.86	1.19	-0.5	-0.88	0.38	0.692	0.193	1.199	0.722	0.539	0.987	0.997	0.985	0.766621
LINK	AU3900202_AU3900201	affected	AU3900301		sub	chr1:48845750	sub(G->A)	chr1:48845750:G:A	inter-coding_intronic	intron	AGBL4							AGBL4	NM_001323574_1	0	203950	21441	132	0	0	0	0	0	4.33	4.02	0.31	4.94	0.84	4.1	-0.443	1.006	0.04	0.373	0	0.05	0.008	0.097	-0.0198
LINK	AU3859202_AU3859201	affected	AU3859303		sub	chr1:48938082	sub(G->A)	chr1:48938082:G:A	inter-coding_intronic	intron	AGBL4							AGBL4	NM_001323574_1	0	178354	-70852	147	0	0	0	0	0	0.42	1.61	-1.19	-2.15	-2.05	-0.1	-0.043	-1.295	-1.599	-0.199	0	0	0.001	0.094	-0.157122
LINK	AU1968202_AU1968201	affected	AU1968302	dad	del	chr1:48970636	del(1)	chr1:48970635:GT:G	inter-coding_intronic	intron	AGBL4							AGBL4	NM_001323574_1	-1	178354	74948	66	0	0	0	0	0	-2.17	-3.02	0.85	-6.96	-6.57	-0.38	3.694	1.138	1.061	0.673	1	1	1	1	1.92043
LINK	AU1327202_AU1327201	affected	AU1327304	dad	sub	chr1:48998936	sub(G->T)	chr1:48998936:G:T	inter-coding_intronic	intron	AGBL4							AGBL4	NM_001323574_1	0	178354	46648	288	0	0	0	0	0	0.07	-4.17	4.25	-5.06	-6.41	1.35	-0.127	-0.223	0.003	0.63	0	0	0	0.003	-0.14578
LINK	AU1549202_AU1549201	affected	AU1549302		sub	chr1:49004277	sub(T->C)	chr1:49004277:T:C	inter-coding_intronic	intron	AGBL4							AGBL4	NM_001323574_1	0	178354	41307	213	0	0	0	0	0	-6.64	-5.15	-1.48	1.43	0.7	0.74	-0.328	1.138	0.964	0.673	0	0.085	0.045	0.022	0.043124
LINK	AU1174202_AU1174201	affected	AU1174302	dad	sub	chr1:49012511	sub(A->C)	chr1:49012511:A:C	inter-coding_intronic	intron	AGBL4							AGBL4	NM_001323574_1	0	178354	33073	432	0	0	0	0	0	-6.45	-7.56	1.11	-3.24	-4.55	1.3	-0.98	-1.512	-1.678	-1.891	0	0	0	0	-0.188522
LINK	AU2350202_AU2350201	affected	AU2350302	dad	sub	chr1:49019057	sub(C->T)	chr1:49019057:C:T	inter-coding_intronic	intron	AGBL4							AGBL4	NM_001323574_1	0	178354	26527	498	0	0	0	0	0	2.22	2.59	-0.37	-0.21	-0.01	-0.19	-1.035	-1.922	-1.882	-0.273	0	0	0	0.01	0.425422
LINK	AU2636202_AU2636201	affected	AU2636304		sub	chr1:49030679	sub(C->T)	chr1:49030679:C:T	inter-coding_intronic	intron	AGBL4							AGBL4	NM_001323574_1	0	178354	14905	165	0	0	0	0	0	3.38	-3.11	6.5	-0.82	-0.38	-0.43	-0.915	-0.732	-0.832	0.057	0.025	0.041	0.033	0.185	-0.187349
LINK	AU2129202_AU2129201	affected	AU2129303		sub	chr1:49106805	sub(T->G)	chr1:49106805:T:G	inter-coding_intronic	intron	AGBL4							AGBL4	NM_001323574_1	0	199970	-61005	90	0	0	0	0	0	-0.04	-0.1	0.06	-2.09	-3.42	1.33	0.659	1.115	1.061	-0.193	0.015	0.01	0.009	0.002	0.266729
LINK	AU1887202_AU1887201	affected	AU1887302		sub	chr1:49154622	sub(T->C)	chr1:49154622:T:C	inter-coding_intronic	intron	AGBL4							AGBL4	NM_001323574_1	0	199970	91148	60	0	0	0	0	0	-6.65	-6.93	0.28	-4.2	-4.27	0.07	1.096	1.138	1.061	0.991	1	1	1	0.885	1.80283
LINK	AU3779202_AU3779201	affected	AU3779305		sub	chr1:49190621	sub(A->C)	chr1:49190621:A:C	inter-coding_intronic	intron	AGBL4							AGBL4	NM_001323574_1	0	199970	55149	93	0	0	0	0	0	-6.06	-5.62	-0.44	-0.71	-5.46	4.76	6.602	1.312	1.199	0.722	1	0.998	1	0.995	2.09124
LINK	AU2885202_AU2885201	affected	AU2885302		sub	chr1:49223285	sub(G->A)	chr1:49223285:G:A	inter-coding_intronic	intron	AGBL4							AGBL4	NM_001323574_1	0	199970	22485	291	0	0	0	0	0	-6.33	-5.83	-0.5	-0.7	-0.33	-0.38	0.17	-0.189	0.002	0.63	0	0	0.001	0.003	-0.018381
LINK	AU2427202_AU2427201	affected	AU2427303		sub	chr1:49309912	sub(T->C)	chr1:49309912:T:C	inter-coding_intronic	intron	AGBL4							AGBL4	NM_001323574_1	0	451413	-64048	330	0	0	0	0	0	-0.43	-1.41	0.98	-4.57	-6.64	2.06	-1.407	-0.03	-0.118	-0.207	0	0.071	0.146	0.019	0.304382
LINK	AU3702202_AU3702201	affected	AU3702309	dad	sub	chr1:49324918	sub(T->C)	chr1:49324918:T:C	inter-coding_intronic	intron	AGBL4							AGBL4	NM_001323574_1	0	451413	-79054	102	0	0	0	0	0	-2.37	-3.13	0.76	-1.91	-1.67	-0.24	0.148	0.97	0.891	0.397	0.001	0.003	0.008	0.02	0.207032
LINK	AU1667101_AU1667102	affected	AU1667201		sub	chr1:49335795	sub(G->A)	chr1:49335795:G:A	inter-coding_intronic	intron	AGBL4							AGBL4	NM_001323574_1	0	451413	-89931	135	0	0	0	0	0	-5.17	-4.12	-1.05	-3.49	-4.3	0.82	0.252	0.31	0.268	0.15	0.027	0.005	0.01	0.186	-0.049823
LINK	AU003301_AU003302	affected	AU003306		sub	chr1:49340604	sub(C->T)	chr1:49340604:C:T	inter-coding_intronic	intron	AGBL4							AGBL4	NM_001323574_1	0	451413	-94740	60	0	0	0	0	0	0.95	-3.43	4.38	1.69	4.14	-2.45	-2.763	-2.687	-3.848	-2.094	0	0	0	0	-0.552112
LINK	AU1692202_AU1692201	affected	AU1692301		sub	chr1:49347069	sub(T->C)	chr1:49347069:T:C	inter-coding_intronic	intron	AGBL4							AGBL4	NM_001323574_1	0	451413	-101205	117	0	0	0	0	0	5.11	1.52	3.6	-2.04	-4.5	2.45	0.178	-0.865	-0.923	0.158	0.447	0.8	0.327	0.283	0.782715
LINK	AU1305202_AU1305201	affected	AU1305303		sub	chr1:49577484	sub(G->C)	chr1:49577484:G:C	inter-coding_intronic	intron	AGBL4							AGBL4	NM_001323574_1	0	451413	119793	315	0	0	0	0	0	3.18	1.97	1.21	2.87	3.55	-0.68	0.171	0.17	0.169	0.06	0.023	0.069	0.024	0.118	0.114613
LINK	AU0226202_AU0226201	affected	AU0226302		sub	chr1:49612418	sub(A->G)	chr1:49612418:A:G	inter-coding_intronic	intron	AGBL4							AGBL4	NM_001323574_1	0	451413	84859	225	0	0	0	0	0	-1.99	-2.58	0.59	-2.03	-1.07	-0.97	2.359	1.054	1.006	-0.169	0.005	0.3	0.145	0.001	0.628759
LINK	AU3768202_AU3768201	affected	AU3768301		del	chr1:49683138	del(1)	chr1:49683137:TA:T	inter-coding_intronic	intron	AGBL4							AGBL4	NM_001323574_1	-1	451413	14139	114	0	0	0	0	0	-2.86	-2	-0.86	-5.97	-5.97	0	-0.198	0.062	0.827	-0.472	0.002	0.002	0.001	0.129	-0.03309
LINK	AU0911202_AU0911201	affected	AU0911302		sub	chr1:49710130	sub(C->A)	chr1:49710130:C:A	inter-coding_intronic	intron	AGBL4							AGBL4	NM_001323574_1	0	153959	-12693	129	0	0	0	0	0	-4.48	-4.23	-0.25	-2.51	0.33	-2.84	0.29	0.334	0.311	0.057	0.177	0.191	0.228	0.289	0.211622
LINK	AU4067202_AU4067201	affected	AU4067303		sub	chr1:49742888	sub(T->C)	chr1:49742888:T:C	inter-coding_intronic	intron	AGBL4							AGBL4	NM_001323574_1	0	153959	-45451	60	0	0	0	0	0	0.33	0.32	0.01	-0.74	-0.75	0.01	0.118	0.133	0.137	0.062	0.007	0.009	0.009	0.17	0.11274
LINK	AU016901_AU016902	affected	AU016905		sub	chr1:49774478	sub(T->C)	chr1:49774478:T:C	inter-coding_intronic	intron	AGBL4							AGBL4	NM_001323574_1	0	153959	76918	807	0	0.02	0	0	0.02	3.43	1.36	2.07	-3.98	-2.59	-1.39	0.278	0.395	0.471	0.158	0.033	0.026	0.018	0.202	0.237506
LINK	AU1732202_AU1732201	affected	AU1732302		sub	chr1:49778630	sub(C->A)	chr1:49778630:C:A	inter-coding_intronic	intron	AGBL4							AGBL4	NM_001323574_1	0	153959	72766	195	0	0	0	0	0	5.64	5.72	-0.08	0.36	-0.18	0.54	-0.056	0.275	0.242	0.143	0.001	0.013	0.012	0.029	-0.080017
LINK	AU2488202_AU2488201	affected	AU2488304		sub	chr1:49933972	sub(A->C)	chr1:49933972:A:C	inter-coding_intronic	intron	AGBL4							AGBL4	NM_001323574_1	0	172245	-82454	90	0	0	0	0	0	3	-2.4	5.4	-4.94	-7.78	2.85	0.187	0.224	0.213		0.199	0.406	0.318		0.363899
LINK	AU3861202_AU3861201	affected	AU3861303		sub	chr1:50004530	sub(G->A)	chr1:50004530:G:A	inter-coding_intronic	intron	AGBL4							AGBL4	NM_001323574_1	0	172245	19233	342	0	0	0	0.01	0.01	-5.51	-5.53	0.02	-8.52	-8.15	-0.38	0.335	0.422	0.341	0.15	0.754	0.871	0.876	0.259	1.19373
LINK	AU1829202_AU1829201	affected	AU1829303		sub	chr1:50124712	sub(T->C)	chr1:50124712:T:C	inter-coding_intronic	intron	ELAVL4		1			1		ELAVL4	NM_001294348_1	0	34993	14748	231	0	0	0	0	0	-2.81	-2.79	-0.02	-2.06	-2.43	0.38	-1.032	-0.393	-0.54	0.158	0	0.003	0.008	0.015	-0.087918
LINK	AU2911202_AU2911201	affected	AU2911308,AU2911309	dad	sub	chr1:50167424	sub(G->T)	chr1:50167424:G:T	inter-coding_intronic	intron	ELAVL4		1			1		ELAVL4	NM_001324212_1	0	31892	-9665	225	0	0	0	0	0	4.39	4.79	-0.4	-1.26	-0.06	-1.2	0.229	0.38	0.247	0.15	0.018	0.062	0.026	0.039	-0.037138
LINK	AU2792202_AU2792201	affected	AU2792303		sub	chr1:50169781	sub(C->T)	chr1:50169781:C:T	inter-coding_intronic	intron	ELAVL4		1			1		ELAVL4	NM_001324212_1	0	31892	-7308	237	0	0	0	0	0	-1.91	-1.51	-0.41	-7.91	-7.61	-0.31	-0.045	0.092	0.038	-1.394	0	0.019	0.009	0	0.25658
LINK	AU1436202_AU1436201	affected	AU1436302		sub	chr1:50189017	sub(G->A)	chr1:50189017:G:A	inter-coding_intronic	intron	ELAVL4		1			1		ELAVL4	NM_001324212_1	0	16573	-4748	393	0	0	0	0	0	-3.03	-2.8	-0.23	-2.06	-0.35	-1.71	-0.202	-0.342	-0.474	-0.804	0	0.004	0.003	0.019	-0.037287
LINK	AU4007202_AU4007201	affected	AU4007301		sub	chr1:50197134	sub(A->G)	chr1:50197134:A:G	inter-coding_intronic	intron	ELAVL4		1			1		ELAVL4	NM_001324212_1	0	1643	-295	141	0	0	0	0	0	-3.18	-3.28	0.1	1.23	-5.25	6.48	0.175	0.315	0.235	0.11	0.009	0.447	0.635	0.143	0.102625
LINK	AU3506202_AU3506201	affected	AU3506303		del	chr1:50221085	del(1)	chr1:50221084:CA:C	intergenic	intergenic														0	0	0	0	0							-0.406	0.239	0.23	0.591	0	0.253	0.026	0.088	0.802189
LINK	AU1169202_AU1169201	affected	AU1169302		sub	chr1:50230723	sub(C->T)	chr1:50230723:C:T	intergenic	intergenic														0	0	0	0	0							0.101	-1.935	-2.295	-0.424	0	0	0	0	-0.316619
LINK	AU3402202_AU3402201	affected	AU3402301	dad	sub	chr1:50241089	sub(G->A)	chr1:50241089:G:A	intergenic	intergenic														0	0	0	0	0							0.24	0.3	0.25	0.06	0.07	0.193	0.131	0.304	0.046424
LINK	AU2096202_AU2096201	affected	AU2096302	dad	del	chr1:50275077	del(21)	chr1:50275076:TGGCAGAGGCACAACAACCCCC:T	intergenic	intergenic														0.01	0.19	0	0	0.19							-0.924	-0.253	-1.027	-1.657	0	0	0	0	-0.05376
LINK	AU2096202_AU2096201	affected	AU2096301		del	chr1:50282019	del(1)	chr1:50282018:TA:T	intergenic	intergenic														0	0	0	0	0							0.557	0.431	-0.117	0.066	0.061	0.581	0.01	0.096	0.419034
LINK	AU2096202_AU2096201	affected	AU2096301		del	chr1:50282024	del(3)	chr1:50282023:AGAT:A	intergenic	intergenic														0	0	0	0	0							0	0.093	0.063	0	0.082	0.565	0.018	0.105	0.206253
LINK	AU1830202_AU1830201	affected	AU1830303		sub	chr1:50290671	sub(G->A)	chr1:50290671:G:A	intergenic	intergenic														0	0	0	0	0							-0.022	0.033	-0.039	0.573	0	0.028	0.005	0.039	-0.246035
LINK	AU1979202_AU1979201	affected	AU1979301		sub	chr1:50355394	sub(T->A)	chr1:50355394:T:A	intergenic	intergenic														0	0.01	0	0	0.01							0.426	0.557	0.503	0.158	0.12	0.298	0.169	0.217	0.310198
LINK	AU017601_AU017602	affected	AU017604		sub	chr1:50356810	sub(C->G)	chr1:50356810:C:G	intergenic	intergenic														0	0.02	0	0	0.02							-0.286	0.508	0.452	0.143	0.01	0.247	0.126	0.322	0.10439
LINK	AU3348202_AU3348201	affected	AU3348302		sub	chr1:50557862	sub(A->G)	chr1:50557862:A:G	inter-coding_intronic	intron	FAF1			1			1	FAF1	NM_007051_1	0	27349	9215	90	0	0	0	0	0	-4.64	-5.26	0.63	-1.37	-0.21	-1.16	0.976	0.19	0.109	-0.181	0.005	0.089	0.035	0.001	0.206069
LINK	AU1019202_AU1019201	affected	AU1019302		sub	chr1:50644799	sub(G->A)	chr1:50644799:G:A	inter-coding_intronic	intron	FAF1			1			1	FAF1	NM_007051_1	0	59226	10643	132	0	0.04	0	0.01	0.04	-2.26	-1.06	-1.19	-4.36	-3.09	-1.27	0.103	-0.556	0.151	-0.155	0	0.001	0.007	0.009	0.020734
LINK	AU1088202_AU1088201	affected	AU1088301		sub	chr1:50735116	sub(T->G)	chr1:50735116:T:G	inter-coding_intronic	intron	FAF1			1			1	FAF1	NM_007051_1	0	32972	3747	102	0	0	0	0	0	-4.56	-5.65	1.1	-1.05	0.79	-1.84	-0.752	0.124	-0.334	-0.4	0.001	0.759	0.131	0.007	0.496083
LINK	AU0928202_AU0928201	affected	AU0928302		sub	chr1:50827225	sub(T->A)	chr1:50827225:T:A	inter-coding_intronic	intron	FAF1			1			1	FAF1	NM_007051_1	0	56252	-25548	387	0	0	0	0	0	-3.81	-3.84	0.03	4.16	3.16	1	0.077	0.094	0.097	0.062	0.492	0.222	0.228	0.41	0.737249
LINK	AU1292202_AU1292201	affected	AU1292302		sub	chr1:50838033	sub(G->C)	chr1:50838033:G:C	inter-coding_intronic	intron	FAF1			1			1	FAF1	NM_007051_1	0	56252	19896	165	0	0.01	0	0	0.01	3.59	3.77	-0.18	3.86	3.76	0.1	-0.958	-0.643	-0.765	0.15	0.002	0.001	0.002	0.01	-0.295809
LINK	AU037901_AU037902	affected	AU037904	dad	sub	chr1:50851405	sub(G->A)	chr1:50851405:G:A	inter-coding_intronic	intron	FAF1			1			1	FAF1	NM_007051_1	0	56252	6524	162	0	0	0	0	0	-4.56	-3.52	-1.05	-4.34	-5.15	0.82	-1.21	-1.451	-2.087	-0.802	0	0	0.01	0.004	-0.293289
LINK	AU2188202_AU2188201	affected	AU2188302,AU2188303	dad	sub	chr1:50863670	sub(T->C)	chr1:50863670:T:C	inter-coding_intronic	intron	FAF1			1			1	FAF1	NM_007051_1	0	101770	-5673	789	0	0	0	0	0	-5.52	-6.75	1.23	-6.01	-7.27	1.26	0.077	0.094	0.097	0.062	0.144	0.108	0.178	0.248	0.348659
LINK	AU2636202_AU2636201	affected	AU2636303		sub	chr1:50912435	sub(C->A)	chr1:50912435:C:A	inter-coding_intronic	intron	FAF1			1			1	FAF1	NM_007051_1	0	101770	47332	120	0	0	0	0	0	-3.78	-1.98	-1.8	2.62	2.05	0.57	-0.048	0.535	-0.188	0.356	0.001	0.039	0.015	0.024	0.028328
LINK	AU3840202_AU3840201	affected	AU3840303		sub	chr1:50947790	sub(C->A)	chr1:50947790:C:A	inter-coding_intronic	intron	FAF1			1			1	FAF1	NM_007051_1	0	101770	11977	45	0	0	0	0	0	-8.15	-3.69	-4.46	-3.28	-3.85	0.57	0.504	-0.692	-0.135	-0.548	0.694	0.04	0.045	0.018	0.567234
LINK	AU3649202_AU3649201	affected	AU3649304		sub	chr1:51042848	sub(G->C)	chr1:51042848:G:C	intergenic	intergenic														0	0	0	0	0							-0.881	-0.88	-0.917	0.15	0	0	0	0.078	-0.271726
LINK	AU1633202_AU1633201	affected	AU1633302	mom	sub	chr1:51065256	sub(G->A)	chr1:51065256:G:A	intergenic	intergenic														0	0	0	0	0							-0.354	-0.512	-0.65	-1.584	0.219	0.131	0.069	0.04	0.005785
LINK	AU2140204_AU2140203	affected	AU2140306		sub	chr1:51077304	sub(G->C)	chr1:51077304:G:C	intergenic	intergenic														0	0	0	0	0							0.101	0.67	0.427	0.06	0.036	0.059	0.764	0.281	0.515057
LINK	AU013401_AU013402	affected	AU013403		sub	chr1:51173357	sub(A->G)	chr1:51173357:A:G	intergenic	intergenic														0.06	0	0.03	0	0.06							0.845	0.428	0.374	0.679	0.005	0.046	0.011	0.012	0.247429
LINK	AU3790202_AU3790201	affected	AU3790301	dad	sub	chr1:51205027	sub(G->A)	chr1:51205027:G:A	noncoding	non-coding-intron	LINC01562							LINC01562	NR_147076_1	0	37637	-7699	261	0	0	0	0	0	-4.14	-3.84	-0.29	1.33	0.81	0.53	0.316	0.363	0.321	0.15	0.019	0.018	0.018	0.029	0.012442
LINK	AU1902202_AU1902201	affected	AU1902302	dad	sub	chr1:51220267	sub(C->T)	chr1:51220267:C:T	noncoding	non-coding-intron	LINC01562							LINC01562	NR_147076_1	0	37637	14698	324	0	0	0	0	0	-1.34	-1.23	-0.11	-6.34	-5.52	-0.82	-0.945	-3.265	-0.831	0.057	0.004	0	0.004	0.216	-0.271583
LINK	AU3084202_AU3084201	affected	AU3084303		sub	chr1:51253666	sub(A->G)	chr1:51253666:A:G	inter-coding_intronic	intron	RNF11							RNF11	NM_014372_1	0	33077	-16290	96	0	0	0.01	0	0.01	-0.64	-0.75	0.11	7.89	5.33	2.56	0.347	0.49	0.411	0.167	0.666	0.738	0.754	0.356	1.13783
LINK	AU1314202_AU1314201	affected	AU1314302		sub	chr1:51255499	sub(A->G)	chr1:51255499:A:G	inter-coding_intronic	intron	RNF11							RNF11	NM_014372_1	0	33077	-14457	216	0	0	0	0	0	1.59	-0.01	1.6	-3.22	-1.83	-1.39	0.32	-0.404	-0.483	0.167	0.019	0.013	0.009	0.657	0.282486
LINK	AU3084202_AU3084201	affected	AU3084302		sub	chr1:51278668	sub(A->G)	chr1:51278668:A:G	intergenic	intergenic														0	0	0	0	0							-1.305	-1.143	-1.09	0.066	0.003	0.009	0.004	0.28	-0.280772
LINK	AU016901_AU016902	affected	AU016905		del	chr1:51328569	del(2)	chr1:51328568:CAG:C	inter-coding_intronic	intron	TTC39A		1	1		1	1	TTC39A	NM_001297663_1	-2	8612	1868	144	0	0	0	0	0	-4.65	-3.56	-1.09	-5.19	-4.76	-0.42	0.242	1.053	1.006	-0.134	0	0.018	0.02	0.157	0.31834
LINK	AU2793202_AU2793201	affected	AU2793302		sub	chr1:51448828	sub(C->G)	chr1:51448828:C:G	inter-coding_intronic	intron	EPS15							EPS15	NM_001981_1	0	12956	-693	216	0	0	0	0	0	-1.53	-2.85	1.33	-2	-1.55	-0.45	0.263	0.663	0.548	0.143	0.173	0.291	0.108	0.084	0.31031
LINK	AU082801_AU082802	affected	AU082804		sub	chr1:51464215	sub(G->T)	chr1:51464215:G:T	inter-coding_intronic	intron	EPS15							EPS15	NM_001981_1	0	1463	-417	171	0	0	0	0	0	-3.5	-2.97	-0.53	-5.86	-7.25	1.39	-0.374	-0.075	-0.187	-0.913	0.001	0.371	0.066	0.019	0.076439
LINK	AU003301_AU003302	affected	AU003306		sub	chr1:51480393	sub(G->T)	chr1:51480393:G:T	inter-coding_intronic	intron	EPS15							EPS15	NM_001981_1	0	8325	880	168	0	0	0	0	0	1.7	-0.81	2.52	-0.88	-0.44	-0.45	0.169	-0.06	-0.174	0.15	0	0.134	0.024	0.392	-0.265241
LINK	AU1794202_AU1794201	affected	AU1794301		sub	chr1:51513055	sub(T->C)	chr1:51513055:T:C	inter-coding_intronic	intron	EPS15							EPS15	NM_001981_1	0	37885	6144	81	0	0	0	0	0	1.3	0.92	0.37	0.25	-2.2	2.45	0.308	0.43	0.368	0.158	0.023	0.01	0.039	0.206	0.207499
LINK	AU019601_AU019602	affected	AU019604		sub	chr1:51518187	sub(G->A)	chr1:51518187:G:A	inter-coding_intronic	intron	EPS15							EPS15	NM_001981_1	0	37885	1012	249	0	0	0	0.02	0.02	-3.45	-2.25	-1.19	2.58	1.76	0.82	1.466	-0.146	0.073	0.63	0.084	0	0.01	0.007	0.613457
LINK	AU1355202_AU1355201	affected	AU1355301	dad	sub	chr1:51603016	sub(C->A)	chr1:51603016:C:A	intergenic	intergenic														0	0	0	0	0							0.281	0.372	0.308	0.143	0.111	0.017	0.073	0.035	0.101486
LINK	AU0806202_AU0806201	affected	AU0806304		sub	chr1:51683650	sub(A->T)	chr1:51683650:A:T	inter-coding_intronic	intron	OSBPL9		1			1		OSBPL9	NM_024586_1	0	44491	14138	135	0	0	0	0	0	-1.32	2.46	-3.78	-2.28	-0.76	-1.51	-1.074	-0.899	-0.986	0.066	0.002	0.002	0.002	0.346	-0.224241
LINK	AU1072212_AU1072211	unaffected	AU1072312		sub	chr1:51748825	sub(C->T)	chr1:51748825:C:T	inter-coding_intronic	intron	OSBPL9		1			1		OSBPL9	NM_024586_1	0	1747	427	183	0	0	0	0	0	-2.82	-1.77	-1.05	0.4	1.84	-1.44	0.403	0.275	0.235	0.143	0.001	0.094	0.045	0.042	0.024807
LINK	AU1429202_AU1429201	affected	AU1429304		sub	chr1:51774302	sub(G->A)	chr1:51774302:G:A	inter-coding_intronic	intron	OSBPL9		1			1		OSBPL9	NM_001350208_1	0	4110	1579	54	0	0	0	0	0	1.24	1.52	-0.28	-4.5	-2.44	-2.06	0.526	-0.83	-1.184	-0.497	0	0	0.001	0.1	0.060717
LINK	AU1091202_AU1091201	affected	AU1091305		sub	chr1:51789416	sub(C->T)	chr1:51789416:C:T	coding	synonymous	NRDC													0	0	0	0	0	-5.15	-3.27	-1.88	-2.36	3.01	-5.36	0.137	-0.236	0.07	0.033	0.456	0.941	0.996	0.983	1.11345
LINK	AU3649202_AU3649201	affected	AU3649304	dad	sub	chr1:51869812	sub(G->A)	chr1:51869812:G:A	inter-coding_intronic	intron	NRDC							NRDC	NM_002525_1	0	37761	8463	249	0	0	0	0	0	-5.74	-4.55	-1.19	0.42	-0.4	0.82	-0.073	-1.131	-0.946	-1.242	0	0.003	0.008	0.011	-0.284753
LINK	AU1210202_AU1210201	affected	AU1210301		sub	chr1:51884128	sub(T->G)	chr1:51884128:T:G	intergenic	intergenic														0	0.01	0	0	0.01							0.623	0.369	0.362	0.158	0.001	0	0.001	0.059	0.220901
LINK	AU2963202_AU2963201	affected	AU2963301		sub	chr1:51918894	sub(T->C)	chr1:51918894:T:C	peripheral	3'UTR	RAB3B													0	0	0	0	0	-0.96	-1.24	0.28	-5.58	-5.44	-0.13	-0.323	0.127	0.072	-0.929	0	0.447	0.249	0.003	0.376629
LINK	AU1143202_AU1143201	affected	AU1143302	dad	ins	chr1:51934790	ins(AC)	chr1:51934789:A:AAC	inter-coding_intronic	intron	RAB3B							RAB3B	NM_002867_1	2	3852	-1348	162	0	0	0	0	0	-2.98	-9.38	6.4	-6.12	-12.34	6.22	0.772	0.685	0.664	0.423	0.024	0.333	0.546	0.723	0.068365
LINK	AU025401_AU025402	affected	AU025404	dad	sub	chr1:51957337	sub(C->T)	chr1:51957337:C:T	inter-coding_intronic	intron	RAB3B							RAB3B	NM_002867_1	0	39478	19553	159	0	0	0	0	0	-6.6	-5.61	-0.98	1.17	3.62	-2.45	-0.089	0.037	-0.097	0.356	0	0.553	0.696	0.384	0.886638
LINK	AU1647202_AU1647201	affected	AU1647302		sub	chr1:52145941	sub(A->G)	chr1:52145941:A:G	peripheral	5'UTR-intron	ZFYVE9		1	1		1	1	ZFYVE9	NM_004799_1	0	73966	3538	186	0	0	0	0	0	-3.96	-3.67	-0.29	-1.1	-3.66	2.56	-0.001	0.241	1.007	0.722	0.002	0.002	0.031	0.023	0.194776
LINK	AU1910204_AU1910201	affected	AU1910301		sub	chr1:52190285	sub(C->G)	chr1:52190285:C:G	peripheral	5'UTR-intron	ZFYVE9		1	1		1	1	ZFYVE9	NM_004799_1	0	73966	-26084	345	0	0	0	0	0	0.97	-0.25	1.21	-2	-5.35	3.35	1.197	-0.594	0.028	-1.013	0.998	0.006	0.248	0.922	0.383584
LINK	AU2082202_AU2082201	affected	AU2082301		sub	chr1:52198661	sub(A->T)	chr1:52198661:A:T	peripheral	5'UTR-intron	ZFYVE9		1	1		1	1	ZFYVE9	NM_004799_1	0	73966	-17708	168	0	0	0	0	0	-4.48	-6.28	1.8	-6.23	-6.1	-0.13	0.077	0.75	0.54	0.167	0	0.178	0.126	0.217	0.800934
LINK	AU2337202_AU2337201	affected	AU2337304		sub	chr1:52205934	sub(G->C)	chr1:52205934:G:C	peripheral	5'UTR-intron	ZFYVE9		1	1		1	1	ZFYVE9	NM_004799_1	0	73966	-10435	189	0	0	0	0	0	3.85	3.48	0.37	-7.17	-1.99	-5.18	0.603	0.043	-0.123	0.373	0.834	0.009	0.011	0.475	0.669525
LINK	AU3692202_AU3692201	affected	AU3692301		sub	chr1:52216612	sub(T->C)	chr1:52216612:T:C	peripheral	5'UTR-intron	ZFYVE9		1	1		1	1	ZFYVE9	NM_004799_1	0	16697	138	189	0	0	0	0	0	-0.51	-0.91	0.41	-10.46	-11.14	0.68	0.126	-1.436	-1.441	-0.194	0.868	0.027	0.04	0.216	0.520061
LINK	AU1351202_AU1351201	affected	AU1351301		sub	chr1:52217477	sub(G->C)	chr1:52217477:G:C	peripheral	5'UTR-intron	ZFYVE9		1	1		1	1	ZFYVE9	NM_004799_1	0	16697	1003	168	0.14	0	0.17	0	0.17	-5.55	-4.05	-1.5	-4.53	-4.08	-0.45	0.252	0.31	0.268	0.15	0.146	0.269	0.225	0.096	0.267312
LINK	AU2881202_AU2881201	affected	AU2881302		sub	chr1:52258907	sub(T->A)	chr1:52258907:T:A	inter-coding_intronic	intron	ZFYVE9		1	1		1	1	ZFYVE9	NM_004799_1	0	24178	-4866	183	0	0	0	0	0	3.41	3.53	-0.13	-4.3	-4.69	0.38	-2.225	-0.322	-1.302	0.397	0	0.016	0	0.021	-0.670401
LINK	AU1243202_AU1243201	affected	AU1243301		sub	chr1:52263939	sub(T->C)	chr1:52263939:T:C	inter-coding_intronic	intron	ZFYVE9		1	1		1	1	ZFYVE9	NM_004799_1	0	2783	67	114	0	0	0	0	0	-2.67	-2.9	0.23	-8.35	-8.33	-0.02	0.353	0.128	0.105	-0.441	0	0.002	0.02	0	-0.086472
LINK	AU1844202_AU1844201	affected	AU1844303		sub	chr1:52317651	sub(A->G)	chr1:52317651:A:G	inter-coding_intronic	intron	ZFYVE9		1	1		1	1	ZFYVE9	NM_004799_1	0	28843	13726	96	0	0	0	0	0	-3.67	-3.68	0.01	-0.56	-0.63	0.07	0.117	-1.125	0.14		0.521	0.075	0.645		-0.035166
LINK	AU2080202_AU2080201	affected	AU2080303	mom	sub	chr1:52330591	sub(G->A)	chr1:52330591:G:A	inter-coding_intronic	intron	ZFYVE9		1	1		1	1	ZFYVE9	NM_004799_1	0	28843	-2177	60	0	0	0	0	0	-3.97	-3.88	-0.1	-5.01	-1.23	-3.78	0.336	0.412	0.343	0.15	0.016	0.044	0.031	0.187	0.060021
LINK	AU1184202_AU1184201	affected	AU1184301		sub	chr1:52366040	sub(C->T)	chr1:52366040:C:T	peripheral	5'UTR-intron	CC2D1B						1	CC2D1B	NM_001330585_1	0	1435	29	600	0	0	0.03	0.05	0.05	-0.66	-0.29	-0.37	3.93	2.53	1.39	0.567	0.055	0.017	-0.267	0.015	0.007	0.003	0.181	0.641405
LINK	AU3761202_AU3761201	affected	AU3761302		sub	chr1:52366983	sub(C->G)	chr1:52366983:C:G	intergenic	intergenic														0	0.03	0	0	0.03							0.305	0.379	0.332	0.143	0.053	0.009	0.052	0.2	0.306313
LINK	AU0918202_AU0918201	affected	AU0918301		sub	chr1:52431273	sub(T->C)	chr1:52431273:T:C	coding	missense	TUT4						1							0	0	0.01	0.01	0.01	3.62	3.4	0.22	1.7	0.29	1.41	3.677	1.124	0.964	0.991	1	1	1	0.998	3.26203
LINK	AU1496202_AU1496203	affected	AU1496303		sub	chr1:52443457	sub(C->T)	chr1:52443457:C:T	inter-coding_intronic	intron	TUT4						1	TUT4	NM_001009881_1	0	7452	2330	231	0	0	0	0	0	-2.51	-2.23	-0.28	-4.42	-4.56	0.13	-1.406	-1.021	-1.402	0.057	0.044	0.007	0.051	0.336	-0.333385
LINK	AU1305202_AU1305201	affected	AU1305301,AU1305303		sub	chr1:52508346	sub(G->C)	chr1:52508346:G:C	inter-coding_intronic	intron	TUT4						1	TUT4	NM_001009881_1	0	12413	1250	438	0	0	0	0	0	-2.57	-2.39	-0.18	-1.69	-4.27	2.58	0.525	-0.094	-0.087	-1.308	0.243	0.004	0.001	0.008	0.119679
LINK	AU2038202_AU2038201	affected	AU2038303		sub	chr1:52536903	sub(C->T)	chr1:52536903:C:T	peripheral	5'UTR-intron	TUT4						1	TUT4	NM_001009881_1	0	26558	-10530	96	0	0	0	0	0	2.74	3.02	-0.28	2.58	2.49	0.09	-2.312	-1.181	-1.933	0.057	0.006	0.003	0.01	0.053	-0.582473
LINK	AU020101_AU020102	affected	AU020104		sub	chr1:52560466	sub(T->A)	chr1:52560466:T:A	intergenic	intergenic														0	0	0	0	0							-0.653	-0.339	-0.482	-1.47	0.01	0.029	0.017	0.047	-0.18445
LINK	AU3905202_AU3905201	affected	AU3905302		sub	chr1:52599901	sub(A->G)	chr1:52599901:A:G	intergenic	intergenic														0	0	0	0	0							-0.47	-0.519	-0.509	-0.307	0	0.001	0	0.02	-0.073446
LINK	AU3311202_AU3311201	affected	AU3311303	dad	sub	chr1:52700994	sub(G->A)	chr1:52700994:G:A	intergenic	intergenic														0	0	0	0	0							0.875	0.567	0.581	0.15	0.001	0.016	0.013	0.289	0.27045
LINK	AU1786202_AU1786201	affected	AU1786302	dad	sub	chr1:52729910	sub(C->T)	chr1:52729910:C:T	inter-coding_intronic	intron	ZYG11B							ZYG11B	NM_024646_1	0	29775	3227	228	0	0	0	0	0	-0.59	0	-0.59	3.38	-0.72	4.1	0.442	0.522	0.469	0.143	0.104	0.157	0.152	0.124	0.270043
LINK	AU3787202_AU3787201	affected	AU3787301		sub	chr1:52863455	sub(A->G)	chr1:52863455:A:G	inter-coding_intronic	intron	ZYG11A							ZYG11A	NM_001004339_1	0	3110	-526	237	0.02	0	0	0	0.02	-1.1	-1.32	0.22	1.45	1.51	-0.06	1.634	1.001	0.889	0.423	0.001	0.001	0.004	0.016	0.154
LINK	AU3806202_AU3806201	affected	AU3806305		sub	chr1:52883466	sub(T->A)	chr1:52883466:T:A	inter-coding_intronic	intron	ZYG11A							ZYG11A	NM_001004339_1	0	4168	1801	186	0	0	0	0	0	3.89	-0.84	4.73	-0.77	-3.74	2.97	-0.669	-0.41	-2.264	-1.542	0.001	0.001	0	0.036	-0.097151
LINK	AU1629202_AU1629201	affected	AU1629302		sub	chr1:52901862	sub(A->G)	chr1:52901862:A:G	inter-coding_intronic	intron	ECHDC2						1	ECHDC2	NM_001198961_1	0	5422	-2638	96	0	0	0	0	0	2.85	1.66	1.19	2.29	1.67	0.62	-0.807	1.213	0.916	0.423	0	0.017	0.007	0.054	0.229173
LINK	AU1638202_AU1638201	affected	AU1638303		sub	chr1:52905429	sub(G->A)	chr1:52905429:G:A	inter-coding_intronic	intron	ECHDC2						1	ECHDC2	NM_001198961_1	0	1429	-339	147	0.01	0	0	0	0.01	-2.65	-2.9	0.25	-3.91	-3.28	-0.62	0.968	0.079	0.729	0.373	0.325	0.023	0.078	0.03	0.45491
LINK	AU2582202_AU2582201	affected	AU2582301,AU2582302		del	chr1:52958739	del(1)	chr1:52958738:AG:A	inter-coding_intronic	intron	SCP2	1			1			SCP2	NM_002979_1	-1	6699	-2764	141	0	0	0	0	0	-1.77	3.67	-5.44	-6.11	0.72	-6.82	0.218	0.258	0.23	0.06	0.114	0.13	0.075	0.427	0.088217
LINK	AU1417202_AU1417201	affected	AU1417303		sub	chr1:52998036	sub(T->A)	chr1:52998036:T:A	inter-coding_intronic	intron	SCP2	1			1			SCP2	NM_002979_1	0	26754	9900	246	0	0	0	0	0	3.75	3.88	-0.13	-4.55	-5.54	0.99	0.96	-1.225	-0.528	0.158	0.433	0.014	0.065	0.619	0.741564
LINK	AU1224202_AU1224201	affected	AU1224302		sub	chr1:53073460	sub(C->T)	chr1:53073460:C:T	inter-coding_intronic	intron	PODN		1			1		PODN	NM_001199080_1	0	2978	-1146	201	0.01	0	0	0	0.01	-1.17	-0.76	-0.41	-0.5	-1.02	0.53	-0.613	-0.461	-0.614	-1.297	0	0.005	0.067	0.043	-0.156988
LINK	AU1650202_AU1650201	affected	AU1650307		del	chr1:53089986	del(6)	chr1:53089985:TGTCAGG:T	inter-coding_intronic	intron	SLC1A7							SLC1A7	NM_001287595_1	-6	678	-52	342	0.04	0	0	0	0.04	1.51	1.67	-0.16	-2.62	-2.78	0.16	0.086	-0.85	-0.248	-0.803	0	0	0	0	0.593368
LINK	AU1886202_AU1886201	affected	AU1886302	dad	del	chr1:53093039	del(3)	chr1:53093038:CCAA:C	inter-coding_intronic	intron	SLC1A7							SLC1A7	NM_001287595_1	-3	674	-252	441	0	0	0	0	0	-3.44	-3.61	0.17	-1.37	-0.52	-0.85	0.948	0.03	-0.026	-0.058	0.006	0	0.001	0.004	0.150734
LINK	AU1009202_AU1009201	affected	AU1009301		sub	chr1:53104304	sub(T->C)	chr1:53104304:T:C	inter-coding_intronic	intron	SLC1A7							SLC1A7	NM_001287595_1	0	2164	-736	312	0	0	0.01	0	0.01	3.33	3.05	0.28	3.1	2.91	0.19	-2.619	-1.119	-0.601	-0.937	0	0	0	0.001	-0.163391
LINK	AU1789202_AU1789201	affected	AU1789302		sub	chr1:53112199	sub(T->C)	chr1:53112199:T:C	inter-coding_intronic	intron	SLC1A7							SLC1A7	NM_001287596_1	0	6124	2559	513	0	0	0	0	0	-0.62	-0.9	0.28	3.78	3.91	-0.13	-1.561	-1.353	-0.941	-2.138	0	0.003	0.001	0.024	-0.096969
LINK	AU3702202_AU3702201	affected	AU3702309		sub	chr1:53131103	sub(C->A)	chr1:53131103:C:A	inter-coding_intronic	intron	SLC1A7							SLC1A7	NM_001287595_1	0	19377	3247	222	0	0	0	0	0	-1.63	-1.22	-0.4	-3.32	-0.48	-2.84	-0.211	0.99	0.925	0.598	0	0.02	0.025	0.204	0.208475
LINK	AU1356202_AU1356201	affected	AU1356303	dad	sub	chr1:53190586	sub(G->A)	chr1:53190586:G:A	intergenic	intergenic														0	0	0.01	0	0.01							-0.153	-0.694	0.232	0.15	0.001	0.005	0.042	0.133	0.005546
LINK	AU1397202_AU1397201	affected	AU1397301		del	chr1:53243480	del(1)	chr1:53243479:AG:A	peripheral	3'UTR	LRP8													0	0	0	0	0	2.53	2.57	-0.04	-3.38	-4.15	0.78	4.024	1.176	0.953	0.917	1	0.989	0.956	0.91	1.27006
LINK	AU1520202_AU1520201	affected	AU1520302	mom	sub	chr1:53298020	sub(C->T)	chr1:53298020:C:T	inter-coding_intronic	intron	LRP8							LRP8	NM_004631_1	0	37184	-8331	246	0	0	0	0.02	0.02	0.27	0.49	-0.22	-1.95	-3.35	1.39	-0.254	-0.262	-0.513	-0.287	0	0.001	0	0.038	-0.252726
LINK	AU3119202_AU3119201	affected	AU3119302		sub	chr1:53345550	sub(G->A)	chr1:53345550:G:A	intergenic	intergenic														0	0	0	0	0							-0.596	-0.416	-0.579	0.15	0.007	0.002	0.015	0.099	-0.227414
LINK	AU3905202_AU3905201	affected	AU3905302		sub	chr1:53477560	sub(C->T)	chr1:53477560:C:T	intergenic	intergenic														0	0	0.02	0	0.02							-0.425	0.525	-0.324	-0.401	0	0.004	0.023	0.001	0.192679
LINK	AU3381202_AU3381201	affected	AU3381303		sub	chr1:53506151	sub(T->C)	chr1:53506151:T:C	intergenic	intergenic														0	0	0	0	0							-1.097	-1.5	-1.487	-0.001	0	0	0	0.004	0.079155
LINK	AU1196202_AU1196201	affected	AU1196302		sub	chr1:53530550	sub(G->A)	chr1:53530550:G:A	inter-coding_intronic	intron	GLIS1							GLIS1	NM_147193_1	0	64156	-598	450	0	0	0	0	0	-2.89	-3.2	0.31	1.21	0.68	0.53	-0.895	-0.318	-0.549	-0.341	0	0.004	0.002	0.005	-0.113955
LINK	AU1860202_AU1860201	affected	AU1860303		sub	chr1:53532281	sub(C->T)	chr1:53532281:C:T	inter-coding_intronic	intron	GLIS1							GLIS1	NM_147193_1	0	64156	-2329	330	0.01	0	0	0	0.01	-2.03	-1.66	-0.37	3.12	3.31	-0.19	-0.345	0.865	0.721	0.567	0.001	0.004	0.019	0.01	-0.040688
LINK	AU008401_AU008402	affected	AU008403		sub	chr1:53533437	sub(C->T)	chr1:53533437:C:T	inter-coding_intronic	intron	GLIS1							GLIS1	NM_147193_1	0	64156	-3485	606	0	0	0	0	0	-4.05	-3.89	-0.16	-5.13	-1.9	-3.23	-0.641	-3.269	-1.644	0.143	0	0	0.001	0.004	-0.398516
LINK	AU0885202_AU0885201	affected	AU0885302		sub	chr1:53550543	sub(T->C)	chr1:53550543:T:C	inter-coding_intronic	intron	GLIS1							GLIS1	NM_147193_1	0	64156	-20591	177	0	0	0	0	0	-3.61	-3.81	0.2	-5.9	-8.71	2.82	-0.864	0.168	0.964	0.673	0.001	0.048	0.016	0.121	0.18147
LINK	AU0885202_AU0885201	affected	AU0885302		sub	chr1:53550652	sub(G->A)	chr1:53550652:G:A	inter-coding_intronic	intron	GLIS1							GLIS1	NM_147193_1	0	64156	-20700	279	0	0	0	0	0	2.65	3.83	-1.18	0.71	1.01	-0.31	-2.288	-0.261	0.067	-0.898	0	0	0.001	0.003	-0.093502
LINK	AU1019202_AU1019201	affected	AU1019301		sub	chr1:53574610	sub(G->A)	chr1:53574610:G:A	inter-coding_intronic	intron	GLIS1							GLIS1	NM_147193_1	0	64156	19498	312	0	0	0	0	0	0.15	-0.11	0.25	-6.95	-6.57	-0.38	0.165	-0.025	-0.468	-0.913	0.215	0.001	0	0.036	0.120628
LINK	AU032501_AU032502	affected	AU032505		sub	chr1:53614206	sub(T->C)	chr1:53614206:T:C	peripheral	5'UTR-intron	GLIS1							GLIS1	NM_147193_1	0	133626	-13928	207	0	0	0	0	0	1.97	-3.82	5.78	-4.4	-5.08	0.68	0.756	0.749	0.892	0.59	0.886	0.118	0.105	0.112	0.848648
LINK	AU2371202_AU2371201	affected	AU2371302,AU2371303	dad	sub	chr1:53691313	sub(C->T)	chr1:53691313:C:T	peripheral	5'UTR-intron	GLIS1							GLIS1	NM_147193_1	0	133626	42591	285	0	0	0	0	0	1.01	1.12	-0.11	1.17	1.37	-0.19	0.17	0.704	0.653	0.356	0	0.002	0.001	0.005	0.070686
LINK	AU1813202_AU1813201	affected	AU1813301		sub	chr1:53700615	sub(A->C)	chr1:53700615:A:C	peripheral	5'UTR-intron	GLIS1							GLIS1	NM_147193_1	0	133626	33289	381	0	0	0	0	0	-2.93	-3.07	0.14	-5.16	-5.79	0.63	-0.303	0.086	-1.038	0.423	0	0.003	0	0.029	0.028861
LINK	AU3402202_AU3402201	affected	AU3402303		ins	chr1:53742361	ins(C)	chr1:53742360:G:GC	intergenic	intergenic														0	0	0	0	0							-0.971	-0.335	-0.228	-0.264	0	0.002	0.011	0.013	0.213612
LINK	AU3402202_AU3402201	affected	AU3402303		sub	chr1:53742361	sub(T->C)	chr1:53742361:T:C	intergenic	intergenic														0	0	0	0	0							-0.971	-0.335	-0.228	-0.264	0	0.002	0.011	0.013	0.235713
LINK	AU3402202_AU3402201	affected	AU3402303		sub	chr1:53742363	sub(T->C)	chr1:53742363:T:C	intergenic	intergenic														0	0	0	0	0							-1.108	-0.167	0.575	-0.212	0	0.004	0.02	0.027	0.212556
LINK	AU3402202_AU3402201	affected	AU3402303		del	chr1:53742365	del(3)	chr1:53742364:AGAT:A	intergenic	intergenic														0	0	0	0	0							-0.042	-0.167	-0.234	0.576	0.003	0.004	0.018	0.061	0.062573
LINK	AU2525202_AU2525201	affected	AU2525302	dad	sub	chr1:53749616	sub(A->G)	chr1:53749616:A:G	intergenic	intergenic														0	0	0	0	0							0.33	0.472	0.391	0.167	0.118	0.16	0.174	0.231	0.292765
LINK	AU1813202_AU1813201	affected	AU1813301	dad	sub	chr1:53820432	sub(T->G)	chr1:53820432:T:G	inter-coding_intronic	intron	NDC1							NDC1	NM_001168551_1	0	6719	-1353	192	0	0	0	0	0	3.5	1.96	1.54	2.49	2.32	0.18	0.397	0.09	0.092	0.062	0.004	0.273	0.222	0.193	0.258139
LINK	AU3760202_AU3760201	affected	AU3760301		sub	chr1:53889505	sub(G->A)	chr1:53889505:G:A	peripheral	5'UTR-intron	YIPF1							YIPF1	NM_018982_1	0	250	-42	156	0	0	0.01	0	0.01	-2.12	-2.14	0.02	-3.05	-2.74	-0.31	0.701	-0.999	-0.378	0.373	0.001	0	0	0.014	0.585869
LINK	AU1182202_AU1182201	affected	AU1182302		sub	chr1:53940380	sub(G->C)	chr1:53940380:G:C	peripheral	5'UTR-intron	HSPB11							HSPB11	NM_016126_1	0	5458	-283	324	0	0	0	0	0	-0.11	-0.42	0.31	-1.49	-1.59	0.1	0.855	0.42	-0.249	0.15	0.016	0.287	0.001	0.181	0.089956
LINK	AU1979202_AU1979201	affected	AU1979301		sub	chr1:53976892	sub(C->A)	chr1:53976892:C:A	intergenic	intergenic														0.02	0	0	0	0.02							0.09	0.363	0.456	0.143	0.02	0.008	0.027	0.093	0.03951
LINK	AU2139202_AU2139201	affected	AU2139305	dad	sub	chr1:54002616	sub(G->A)	chr1:54002616:G:A	intergenic	intergenic														0	0	0	0	0							-0.29	-0.086	-0.556	-1.707	0	0.001	0	0.001	0.129221
LINK	AU083501_AU083502	affected	AU083505		sub	chr1:54021131	sub(C->T)	chr1:54021131:C:T	intergenic	intergenic														0	0	0	0	0							-1.479	-0.269	-0.276	0.143	0	0.011	0.009	0.036	-0.170124
LINK	AU083501_AU083502	affected	AU083505		sub	chr1:54052397	sub(T->A)	chr1:54052397:T:A	inter-coding_intronic	intron	TMEM59							TMEM59	NM_001305043_1	0	5628	603	117	0.01	0.02	0	0	0.02	1.42	-0.37	1.8	3.45	3.58	-0.13	-0.476	-0.895	-0.331	-0.301	0	0	0.001	0.01	0.200335
LINK	AU3369202_AU3369201	affected	AU3369302		sub	chr1:54124398	sub(C->T)	chr1:54124398:C:T	intergenic	intergenic														0	0	0	0	0							0.086	0.979	0.935	0.598	0.002	0.008	0.048	0.105	0.158587
LINK	AU1836202_AU1836201	affected	AU1836302		sub	chr1:54136982	sub(C->T)	chr1:54136982:C:T	inter-coding_intronic	intron	CDCP2						1	CDCP2	NM_001353655_1	0	2945	-174	180	0	0	0.02	0.02	0.02	-0.85	-0.75	-0.1	-4.79	1.69	-6.48	-0.803	-1.311	-1.41	-0.233	0	0	0	0.001	-0.17231
LINK	AU025401_AU025402	affected	AU025403		ins	chr1:54200199	ins(A)	chr1:54200198:C:CA	peripheral	5'UTR	MRPL37													0	0	0	0.03	0.03	-3.27	-2.76	-0.51	0.53	0.07	0.46	0.594	1.207	1.199	0.126	0.007	0.01	0.007	0.03	1.20193
LINK	AU1886202_AU1886201	affected	AU1886303		sub	chr1:54247609	sub(A->G)	chr1:54247609:A:G	inter-coding_intronic	intron	SSBP3				1			SSBP3	NM_145716_1	0	8317	4007	258	0	0	0	0	0	0.19	0.48	-0.28	-0.5	-0.81	0.31	-0.024	0.003	-0.032	0.423	0	0.007	0.004	0.01	0.34947
LINK	AU1223202_AU1223201	affected	AU1223303		sub	chr1:54271241	sub(G->C)	chr1:54271241:G:C	inter-coding_intronic	intron	SSBP3				1			SSBP3	NM_145716_1	0	23289	10197	99	0	0	0	0	0	4.74	3.52	1.21	3.4	-3.09	6.49	-0.603	-0.353	-0.497	0.15	0	0.002	0.002	0.058	-0.212999
LINK	AU1887202_AU1887201	affected	AU1887302		sub	chr1:54282711	sub(C->T)	chr1:54282711:C:T	inter-coding_intronic	intron	SSBP3				1			SSBP3	NM_145716_1	0	120334	-1184	288	0	0	0	0	0	1.23	-0.36	1.6	-2.21	0.24	-2.45	-3.71	-3.854	-3.119	-0.845	0	0	0	0	-0.566327
LINK	AU1631202_AU1631201	affected	AU1631303		sub	chr1:54292621	sub(G->A)	chr1:54292621:G:A	inter-coding_intronic	intron	SSBP3				1			SSBP3	NM_145716_1	0	120334	-11094	291	0	0	0	0	0	-1.7	-1.47	-0.23	0.54	0.03	0.51	-0.541	-0.025	0.017	0.573	0	0.001	0.025	0.019	0.016712
LINK	AU1932202_AU1932201	affected	AU1932303	dad	sub	chr1:54332932	sub(G->A)	chr1:54332932:G:A	inter-coding_intronic	intron	SSBP3				1			SSBP3	NM_145716_1	0	120334	-51405	237	0	0	0	0	0	-4.83	-4.42	-0.41	2.84	3.15	-0.31	-0.895	-2.458	-2.056	0.15	0	0	0	0.03	-0.440273
LINK	AU2887202_AU2887201	affected	AU2887303		sub	chr1:54347750	sub(G->A)	chr1:54347750:G:A	inter-coding_intronic	intron	SSBP3				1			SSBP3	NM_145716_1	0	120334	54111	273	0	0	0	0	0	4.32	4.73	-0.41	-4.87	-4.76	-0.11	-0.964	-0.613	-0.974	-0.964	0	0.002	0	0	-0.190539
LINK	AU0952202_AU0952201	affected	AU0952304	dad	sub	chr1:54356009	sub(G->A)	chr1:54356009:G:A	inter-coding_intronic	intron	SSBP3				1			SSBP3	NM_145716_1	0	120334	45852	261	0	0	0	0	0	0.31	0.29	0.02	-2.79	-1.36	-1.44	1.067	-0.102	-0.301	-0.155	1	0.998	0.997	0.997	1.36527
LINK	AU2052202_AU2052201	affected	AU2052303		sub	chr1:54473543	sub(C->G)	chr1:54473543:C:G	intergenic	intergenic														0	0	0	0	0							1	0.851	0.653	0.356	0.001	0.094	0.081	0.017	-0.010975
LINK	AU1243202_AU1243201	affected	AU1243301	dad	del	chr1:54494919	del(1)	chr1:54494918:GA:G	intergenic	intergenic														0	0	0	0	0							-0.277	0.149	0.03	-0.856	0	0.037	0.013	0.003	0.385189
LINK	AU3912202_AU3912201	affected	AU3912303		sub	chr1:54501477	sub(C->G)	chr1:54501477:C:G	intergenic	intergenic														0	0	0	0	0							-0.276	-0.243	-1.104	-1.548	0	0.001	0	0.009	-0.08942
LINK	AU3197202_AU3197201	affected	AU3197301		sub	chr1:54694390	sub(G->T)	chr1:54694390:G:T	inter-coding_intronic	intron	MROH7		1	1		1	1	MROH7	NM_001039464_1	0	2815	-986	240	0	0	0	0	0	-4.26	-4.06	-0.2	-3.32	-3.12	-0.21	-0.113	-1.106	-0.438	0.15	0.001	0	0.002	0.019	-0.301766
LINK	AU1833202_AU1833201	affected	AU1833302,AU1833303		sub	chr1:54735452	sub(C->G)	chr1:54735452:C:G	inter-coding_intronic	intron	TTC4					1		TTC4	NM_004623_1	0	3872	1742	234	0.03	0	0.01	0	0.03	-4.1	-2.85	-1.25	-2.16	-3.66	1.5	-0.224	0.521	0.465	0.143	0.001	0.003	0.002	0.213	-0.036708
LINK	AU1209202_AU1209201	affected	AU1209301		sub	chr1:54749581	sub(G->T)	chr1:54749581:G:T	intergenic	intergenic														0	0.01	0	0	0.01							-0.227	1.151	1.048	0.63	0	0.005	0.005	0.134	-0.153143
LINK	AU1784202_AU1784201	affected	AU1784302		sub	chr1:54750896	sub(C->G)	chr1:54750896:C:G	intergenic	intergenic														0	0	0	0	0							0.039	0.829	0.743	0.666	0	0.014	0.006	0.066	-0.050946
LINK	AU1650202_AU1650201	affected	AU1650307	dad	sub	chr1:54764494	sub(C->G)	chr1:54764494:C:G	peripheral	5'UTR	PARS2													0	0	0.01	0	0.01	-1.68	-1.86	0.18	0.6	2.65	-2.05	-0.979	0.043	0.02	-0.261	0	0.001	0.002	0.002	0.57567
LINK	AU2525202_AU2525201	affected	AU2525302		sub	chr1:54849510	sub(C->T)	chr1:54849510:C:T	intergenic	intergenic														0	0	0	0	0							-0.323	0.941	0.935	0.598	0	0.002	0.005	0.016	-0.045435
LINK	AU1680202_AU1680201	affected	AU1680305		sub	chr1:54854489	sub(T->C)	chr1:54854489:T:C	inter-coding_intronic	intron	DHCR24		1			1		DHCR24	NM_014762_1	0	11069	-255	417	0	0	0.02	0	0.02	6	5.02	0.98	7.29	0.81	6.48	0.16	1.043	0.964	0.673	0.001	0.05	0.039	0.006	0.623271
LINK	AU1193202_AU1193201	affected	AU1193301		sub	chr1:54857831	sub(G->A)	chr1:54857831:G:A	inter-coding_intronic	intron	DHCR24		1			1		DHCR24	NM_014762_1	0	11069	-3597	246	0	0	0	0	0	-2.24	-2.55	0.31	3.46	3.97	-0.51	-0.224	-0.357	-0.585	-1.22	0	0	0	0.001	-0.231161
LINK	AU1523202_AU1523201	affected	AU1523301		sub	chr1:54952988	sub(T->C)	chr1:54952988:T:C	intergenic	intergenic														0	0	0	0	0							0.699	-0.372	-0.09	-0.487	0.292	0.001	0.106	0.01	0.916428
LINK	AU2865202_AU2865201	affected	AU2865302		sub	chr1:55022278	sub(G->C)	chr1:55022278:G:C	intergenic	intergenic														0	0	0	0	0							-1.061	-0.432	-0.663	0.142	0	0	0	0.044	-0.279834
LINK	AU4237202_AU4237201	affected	AU4237303		sub	chr1:55150850	sub(A->G)	chr1:55150850:A:G	inter-coding_intronic	intron	USP24		1			1		USP24	NM_015306_1	0	5300	-2280	84	0.25	0	0	0	0.25	-2.63	-2.89	0.26	1.45	1.36	0.1	0.736	-0.036	0.115	-2.193	0.001	0.002	0.001	0.002	-0.084289
LINK	AU1979202_AU1979201	affected	AU1979301		sub	chr1:55172958	sub(T->C)	chr1:55172958:T:C	inter-coding_intronic	intron	USP24		1			1		USP24	NM_015306_1	0	3856	-438	66	0	0	0	0	0	-3.6	-3.93	0.32	-0.63	-6.7	6.07	-1.913	-0.15	-0.69	-0.172	0	0.001	0	0.001	-0.084287
LINK	AU1033202_AU1033201	affected	AU1033302		sub	chr1:55194490	sub(C->A)	chr1:55194490:C:A	inter-coding_intronic	intron	USP24		1			1		USP24	NM_015306_1	0	36658	-16358	189	0	0	0.03	0	0.03	-3.02	-2.88	-0.14	-4.72	-1.87	-2.85	-0.34	-1.29	-0.629	0.143	0.001	0.001	0	0.01	-0.189222
LINK	AU4234202_AU4234201	affected	AU4234303	dad	sub	chr1:55320686	sub(G->A)	chr1:55320686:G:A	intergenic	intergenic														0	0	0	0	0							-3.165	-1.425	-1.807	-1.574	0	0	0	0.051	-0.665614
LINK	AU2592202_AU2592201	affected	AU2592302		sub	chr1:55337134	sub(G->A)	chr1:55337134:G:A	intergenic	intergenic														0	0	0	0	0							-0.05	-0.089	-0.141	0.15	0	0	0.001	0.414	-0.159835
LINK	AU3127202_AU3127201	affected	AU3127302		sub	chr1:55417489	sub(G->A)	chr1:55417489:G:A	intergenic	intergenic														0	0	0	0	0							-1.688	-0.373	-0.533	-1.242	0	0.004	0.002	0.031	-0.367595
LINK	AU3907202_AU3907201	affected	AU3907302		sub	chr1:55421297	sub(A->G)	chr1:55421297:A:G	intergenic	intergenic														0	0	0	0	0							-0.619	-0.329	-0.483	0.167	0.148	0.571	0.263	0.397	0.08627
LINK	AU3368202_AU3368201	affected	AU3368303		sub	chr1:55424202	sub(G->A)	chr1:55424202:G:A	intergenic	intergenic														0	0	0	0	0							-0.299	-0.046	-0.045	-1.242	0.002	0	0	0.054	-0.18373
LINK	AU1673202_AU1673201	affected	AU1673302	mom	ins	chr1:55510779	ins(A)	chr1:55510778:C:CA	intergenic	intergenic														0	0	0	0	0							1.069	-0.531	-0.61	0.069	0.001	0	0	0.001	0.03188
LINK	AU3712202_AU3712201	affected	AU3712301		ins	chr1:55603416	ins(T)	chr1:55603415:A:AT	intergenic	intergenic														0	0	0	0	0							-0.862	-0.549	-0.791	-0.701	0	0	0	0.001	-0.119398
LINK	AU1077202_AU1077201	affected	AU1077302		sub	chr1:55627535	sub(G->A)	chr1:55627535:G:A	intergenic	intergenic														0	0	0	0	0							-0.228	1.018	0.712	0.518	0	0.011	0.045	0.064	0.561107
LINK	AU3302202_AU3302201	affected	AU3302302	dad	sub	chr1:55785062	sub(G->T)	chr1:55785062:G:T	intergenic	intergenic														0	0	0	0	0							0.187	0.254	0.207		0.029	0.008	0.019		-0.143241
LINK	AU057901_AU057902	unaffected	AU057903	dad	sub	chr1:55826456	sub(G->A)	chr1:55826456:G:A	intergenic	intergenic														0	0	0	0	0							0.031	0.802	0.884	0.373	0.002	0.204	0.288	0.202	0.059135
LINK	AU1342202_AU1342201	affected	AU1342302		del	chr1:55827869	del(1)	chr1:55827868:GT:G	intergenic	intergenic														0	0	0	0	0							-0.739	-1.33	-0.681	-0.41	0	0	0	0.001	-0.118031
LINK	AU3649202_AU3649201	affected	AU3649304		sub	chr1:55866577	sub(A->G)	chr1:55866577:A:G	intergenic	intergenic														0	0	0	0	0							-0.756	-0.64	-0.822	0.167	0.001	0.001	0.001	0.398	-0.03141
LINK	AU1664202_AU1664201	affected	AU1664301	dad	sub	chr1:55878972	sub(G->A)	chr1:55878972:G:A	intergenic	intergenic														0.02	0	0	0	0.02							-0.163	-0.918	-0.029	0.576	0	0	0.007	0.016	0.04705
LINK	AU1572202_AU1572201	affected	AU1572301	dad	sub	chr1:55883457	sub(A->T)	chr1:55883457:A:T	intergenic	intergenic														0	0	0	0	0							0.3	-0.129	-0.193	-0.301	0.002	0.002	0.007	0.005	0.052729
LINK	AU1209202_AU1209201	affected	AU1209301	dad	sub	chr1:55895354	sub(G->C)	chr1:55895354:G:C	intergenic	intergenic														0	0	0	0	0							0.425	-0.823	-1.205	0.573	0.007	0.002	0.001	0.044	-0.009107
LINK	AU2887202_AU2887201	affected	AU2887303	dad	sub	chr1:55973694	sub(G->A)	chr1:55973694:G:A	intergenic	intergenic														0	0	0	0	0							-0.155	0.836	0.584	0.15	0	0.068	0.04	0.145	-0.01331
LINK	AU1030202_AU1030201	affected	AU1030303		sub	chr1:56061209	sub(A->G)	chr1:56061209:A:G	intergenic	intergenic														0	0	0	0	0							2.318	0.321	0.196	1.062	1	0.993	0.994	0.973	1.67937
LINK	AU2777202_AU2777201	affected	AU2777303		sub	chr1:56101697	sub(A->T)	chr1:56101697:A:T	intergenic	intergenic														0	0	0	0	0							0.697	0.973	0.889	0.423	0.757	0.067	0.069	0.122	0.792511
LINK	AU1979202_AU1979201	affected	AU1979302		del	chr1:56102995	del(1)	chr1:56102994:CT:C	intergenic	intergenic														0	0	0	0	0							0.446	0.709	0.615	0.158	0.126	0.539	0.554	0.372	0.369541
LINK	AU1177202_AU1177201	affected	AU1177301		sub	chr1:56113411	sub(G->A)	chr1:56113411:G:A	intergenic	intergenic														0	0	0	0	0							0.5	1.155	0.998	0.63	0.81	0.402	0.436	0.218	0.748859
LINK	AU1221202_AU1221201	affected	AU1221302		sub	chr1:56159621	sub(C->T)	chr1:56159621:C:T	intergenic	intergenic														0	0.01	0	0	0.01							0.03	-0.642	-0.2	-1.306	0.007	0.001	0.002	0.002	0.006637
LINK	AU1674202_AU1674201	affected	AU1674301,AU1674302		sub	chr1:56305720	sub(A->G)	chr1:56305720:A:G	intergenic	intergenic														0	0	0	0	0							-1.081	-0.169	-0.42	-1.105	0	0	0	0.001	-0.07887
LINK	AU1073202_AU1073201	affected	AU1073303	dad	sub	chr1:56329607	sub(G->A)	chr1:56329607:G:A	intergenic	intergenic														0	0	0	0	0							-0.197	-0.21	0.018	-0.958	0	0.004	0.044	0.002	0.363115
LINK	AU1496202_AU1496203	affected	AU1496302	dad	sub	chr1:56336752	sub(T->C)	chr1:56336752:T:C	intergenic	intergenic														0	0	0	0	0							-1.473	-1.051	-1.262	0.158	0	0.002	0.001	0.051	-0.241833
LINK	AU3402202_AU3402201	affected	AU3402303	dad	sub	chr1:56380042	sub(G->T)	chr1:56380042:G:T	intergenic	intergenic														0	0	0	0	0							-1.051	-0.235	-0.368	0.518	0	0	0	0.015	-0.394409
LINK	AU2757202_AU2757201	affected	AU2757301	dad	sub	chr1:56443100	sub(G->A)	chr1:56443100:G:A	intergenic	intergenic														0	0	0	0	0							0.021	-0.178	-0.252	0.63	0	0	0.001	0.006	-0.272252
LINK	AU1977202_AU1977201	affected	AU1977303		sub	chr1:56463605	sub(C->T)	chr1:56463605:C:T	intergenic	intergenic														0	0	0	0	0							-0.124	0.113	0.04	0.594	0	0.03	0.011	0.051	0.18566
LINK	AU1667101_AU1667102	affected	AU1667201		sub	chr1:56507136	sub(A->C)	chr1:56507136:A:C	inter-coding_intronic	intron	PLPP3							PLPP3	NM_003713_1	0	15300	4840	186	0	0	0	0	0	0.01	0.28	-0.27	2.53	3.1	-0.57	0.423	-0.167	0.148	-0.162	0.014	0.01	0.051	0.002	0.967208
LINK	AU1700202_AU1700201	affected	AU1700302		sub	chr1:56524107	sub(T->A)	chr1:56524107:T:A	inter-coding_intronic	intron	PLPP3							PLPP3	NM_003713_1	0	397	170	177	0	0	0	0	0	4.16	2.42	1.74	-2.31	-2.18	-0.13	-1.259	-1.092	-1.187	-0.786	0	0	0	0	-0.339757
LINK	AU2865202_AU2865201	affected	AU2865302		sub	chr1:56547953	sub(T->C)	chr1:56547953:T:C	inter-coding_intronic	intron	PLPP3							PLPP3	NM_003713_1	0	41766	-10841	327	0	0	0.01	0	0.01	-3.67	-3.88	0.22	-5.89	-8.91	3.02	-0.016	0.142	0.088	-0.664	0.001	0.011	0.022	0.001	0.237853
LINK	AU3064202_AU3064201	affected	AU3064305		sub	chr1:56552449	sub(T->C)	chr1:56552449:T:C	inter-coding_intronic	intron	PLPP3							PLPP3	NM_003713_1	0	41766	-15337	156	0	0	0	0	0	-4.05	-4.27	0.22	-0.2	1.12	-1.32	-0.088	1.138	1.061	0.673	0	0.047	0.041	0.074	0.354842
LINK	AU4237202_AU4237201	affected	AU4237302		sub	chr1:56575231	sub(C->T)	chr1:56575231:C:T	inter-coding_intronic	intron	PLPP3							PLPP3	NM_003713_1	0	41766	3647	183	0	0	0	0	0	-2.73	-4.04	1.3	1.64	1.51	0.13	-0.497	0.072	-0.356	0.598	0	0.003	0.004	0.023	0.221482
LINK	AU1673202_AU1673201	affected	AU1673302		sub	chr1:56581358	sub(C->G)	chr1:56581358:C:G	intergenic	intergenic														0	0	0	0	0							0.405	-0.229	-0.32	0.598	0	0.004	0.006	0.012	-0.186305
LINK	AU4235202_AU4235201	affected	AU4235302		sub	chr1:56591207	sub(G->A)	chr1:56591207:G:A	intergenic	intergenic														0	0	0	0	0							0.521	0.31	0.268	0.15	0.031	0.044	0.031	0.179	0.086826
LINK	AU1317202_AU1317201	affected	AU1317301		sub	chr1:56628715	sub(G->C)	chr1:56628715:G:C	noncoding	non-coding-intron	LOC101929935							LOC101929935	NR_135111_1	0	15446	-661	138	0	0	0	0	0	0.04	-4.22	4.25	-6.66	-8.94	2.28	0.12	-0.026	0.631	0.373	0	0.001	0.029	0.02	0.126867
LINK	AU2013202_AU2013201	affected	AU2013303		sub	chr1:56646047	sub(G->T)	chr1:56646047:G:T	inter-coding_intronic	intron	PRKAA2						1	PRKAA2	NM_006252_1	0	28900	566	195	0	0	0	0.01	0.01	-4.64	2.32	-6.96	4.51	4.89	-0.38	0.667	0.203	0.902	0.63	0.038	0.431	0.463	0.474	0.613129
LINK	AU019601_AU019602	affected	AU019605		sub	chr1:56647701	sub(C->G)	chr1:56647701:C:G	inter-coding_intronic	intron	PRKAA2						1	PRKAA2	NM_006252_1	0	28900	2220	216	0	0	0	0	0	-4.35	-5.56	1.21	-1.57	-1.77	0.2	-0.983	-0.059	-0.183	-1.297	0	0.098	0.002	0.185	-0.148403
LINK	AU2015202_AU2015201	affected	AU2015302	dad	sub	chr1:56720487	sub(G->A)	chr1:56720487:G:A	inter-coding_intronic	intron	FYB2							FYB2	NM_001004303_1	0	3259	-158	129	0	0	0	0	0	-2.21	-1.62	-0.59	-5.01	-4.9	-0.11	0.223	0.135	0.779	0.009	0.001	0.001	0.003	0.019	-0.043913
LINK	AU2136204_AU2136201	affected	AU2136304		sub	chr1:56771744	sub(C->T)	chr1:56771744:C:T	inter-coding_intronic	intron	FYB2							FYB2	NM_001004303_1	0	19237	-3806	132	0	0	0	0	0	-3.02	-2.65	-0.37	-1.6	-1.04	-0.56	-1.893	-1.054	-1.195	-1.765	0	0	0	0.001	-0.456916
LINK	AU1903202_AU1903201	affected	AU1903304		sub	chr1:56810860	sub(G->C)	chr1:56810860:G:C	inter-coding_intronic	intron	FYB2							FYB2	NM_001004303_1	0	26479	8422	129	0	0	0	0.01	0.01	-3.75	-3.54	-0.22	-4.7	-7.15	2.45	0.365	0.447	0.368	0.15	0.007	0.021	0.009	0.098	-0.032798
LINK	AU1510202_AU1510201	affected	AU1510303		sub	chr1:56814872	sub(A->C)	chr1:56814872:A:C	inter-coding_intronic	intron	FYB2							FYB2	NM_001004303_1	0	26479	4410	78	0	0	0	0	0	2.83	4.62	-1.79	6.85	4	2.85	0.094	-0.471	0.098	-0.322	0.001	0	0.001	0.032	-0.002849
LINK	AU1047202_AU1047201	affected	AU1047302	dad	sub	chr1:56817802	sub(T->C)	chr1:56817802:T:C	inter-coding_intronic	intron	FYB2							FYB2	NM_001004303_1	0	26479	1480	174	0	0	0	0	0	-0.39	-0.61	0.22	-0.55	0.77	-1.32	-0.6	-1.116	-1.207	-0.922	0	0	0	0.017	0.099539
LINK	AU1836202_AU1836201	affected	AU1836301		sub	chr1:56865431	sub(T->A)	chr1:56865431:T:A	inter-coding_intronic	intron	C8A							C8A	NM_000562_1	0	12631	-2178	282	0	0	0	0	0	-2.23	-1.87	-0.37	1.73	1.6	0.13	0.046	0.677	0.594	0.158	0	0.041	0.132	0.585	0.764996
LINK	AU0947202_AU0947201	affected	AU0947302		sub	chr1:56912473	sub(G->A)	chr1:56912473:G:A	coding	missense	C8A													0	0	0	0	0	-2.88	-3.09	0.21	-3.33	-2.7	-0.63	-0.025	-0.129	-0.231	-0.011	0.003	0.392	0.067	0.103	0.902962
LINK	AU2495202_AU2495201	affected	AU2495302		sub	chr1:56935049	sub(G->A)	chr1:56935049:G:A	inter-coding_intronic	intron	C8B							C8B	NM_001278543_1	0	7361	-1561	39	0	0	0	0	0	0.54	0.95	-0.41	1.17	-0.33	1.49	-0.226	0.192	0.998	0.63	0	0.001	0.002	0.003	-0.091396
LINK	AU1782202_AU1782201	affected	AU1782301	dad	sub	chr1:56949456	sub(C->T)	chr1:56949456:C:T	inter-coding_intronic	intron	C8B							C8B	NM_001278543_1	0	3494	99	147	0	0	0	0	0	-0.53	-0.42	-0.11	-4.88	-4.65	-0.23	-1.045	-0.6	-0.985	0.143	0.002	0.001	0.001	0.261	-0.333773
LINK	AU1873202_AU1873201	affected	AU1873303		sub	chr1:56965320	sub(G->T)	chr1:56965320:G:T	inter-coding_intronic	intron	C8B							C8B	NM_000066_1	0	5681	537	177	0	0	0	0	0	0.85	0.91	-0.06	-2.77	-5.35	2.58	-0.508	-0.704	-0.606	-0.241	0	0.035	0.101	0.144	-0.248564
LINK	AU1781202_AU1781201	affected	AU1781302		sub	chr1:57149677	sub(C->G)	chr1:57149677:C:G	inter-coding_intronic	intron	DAB1							DAB1	NM_021080_1	0	145535	-4248	300	0	0	0	0	0	1.77	1.56	0.22	-1.32	-1.22	-0.1	-2.138	-0.054	-0.114	-0.968	0	0.002	0.001	0	-0.346973
LINK	AU1902202_AU1902201	affected	AU1902302	dad	sub	chr1:57163789	sub(G->A)	chr1:57163789:G:A	inter-coding_intronic	intron	DAB1							DAB1	NM_021080_1	0	145535	-18360	249	0	0	0	0	0	-7.3	-6.89	-0.41	-9.76	-9.45	-0.31	-0.724	0.04	-1.042	0.373	0	0.153	0.01	0.041	0.246132
LINK	AU2488202_AU2488203	affected	AU2488302	dad	sub	chr1:57181713	sub(G->A)	chr1:57181713:G:A	inter-coding_intronic	intron	DAB1							DAB1	NM_021080_1	0	145535	-36284	210	0	0	0	0	0	-1.97	-1.38	-0.59	-1.68	-5.26	3.57	0.017	-0.823	-1.181	-0.356	0	0.001	0	0.003	-0.317536
LINK	AU1177202_AU1177201	affected	AU1177301	dad	sub	chr1:57311920	sub(C->T)	chr1:57311920:C:T	peripheral	5'UTR-intron	DAB1							DAB1	NM_001365793_1	0	131851	-20754	123	0	0	0	0	0	2.99	3	-0.01	-3.25	-3.24	-0.01	-0.228	1.005	0.935	0.598	0.003	0.009	0.028	0.017	-0.111906
LINK	AU009201_AU009202	affected	AU009204	dad	sub	chr1:57396082	sub(G->C)	chr1:57396082:G:C	peripheral	5'UTR-intron	DAB1							DAB1	NM_001365793_1	0	131851	26935	105	0	0	0	0	0	-3.63	-1.92	-1.71	-3.41	-8.6	5.19	-0.399	-0.057	-0.071	-0.804	0	0.002	0.003	0.09	-0.044286
LINK	AU1692202_AU1692201	affected	AU1692301		sub	chr1:57408724	sub(T->A)	chr1:57408724:T:A	peripheral	5'UTR-intron	DAB1							DAB1	NM_001365793_1	0	131851	14293	171	0	0	0	0	0	-0.27	-1.81	1.54	4.4	-2.14	6.54	-0.032	0.047	-0.32	0.673	0	0.001	0	0.003	-0.126668
LINK	AU1255202_AU1255201	affected	AU1255301		sub	chr1:57444905	sub(T->G)	chr1:57444905:T:G	peripheral	5'UTR-intron	DAB1							DAB1	NM_021080_1	0	358426	-153739	105	0	0	0	0	0	-0.37	-0.64	0.27	-0.99	-1.18	0.19	-1.051	-0.645	-1.791	-0.215	0	0	0	0.07	-0.248587
LINK	AU1576202_AU1576201	affected	AU1576303		sub	chr1:57450263	sub(C->A)	chr1:57450263:C:A	peripheral	5'UTR-intron	DAB1							DAB1	NM_021080_1	0	358426	-159097	207	0	0.01	0	0	0.01	-3.32	1.22	-4.54	-5.77	-6.19	0.42	0.072	0.087	0.039	-0.455	0	0.026	0.273	0.003	0.370577
LINK	AU2278202_AU2278201	affected	AU2278302		sub	chr1:57460498	sub(T->C)	chr1:57460498:T:C	peripheral	5'UTR-intron	DAB1							DAB1	NM_021080_1	0	358426	-169332	168	0	0	0	0.02	0.02	0.62	0.61	0.01	4.81	4.62	0.19	1.651	1.138	1.061	0.991	1	1	1	1	1.3517
LINK	AU3790202_AU3790201	affected	AU3790301	dad	sub	chr1:57488117	sub(T->C)	chr1:57488117:T:C	peripheral	5'UTR-intron	DAB1							DAB1	NM_021080_1	0	358426	161475	117	0	0	0	0	0	4.36	-2.65	7.01	-2.6	-5.06	2.45	0.378	0.164	0.169	0.062	0.016	0.07	0.053	0.034	0.103687
LINK	AU1582202_AU1582201	affected	AU1582302	dad	sub	chr1:57509385	sub(C->T)	chr1:57509385:C:T	peripheral	5'UTR-intron	DAB1							DAB1	NM_021080_1	0	358426	140207	123	0	0	0.03	0	0.03	-0.27	-2.22	1.94	-6.43	-4.55	-1.88	-2.396	-3.507	-0.76	-0.181	0	0	0	0.005	-0.559093
LINK	AU1986202_AU1986201	affected	AU1986301,AU1986302		sub	chr1:57540386	sub(G->A)	chr1:57540386:G:A	peripheral	5'UTR-intron	DAB1							DAB1	NM_021080_1	0	358426	109206	306	0	0	0	0	0	0.61	0.95	-0.35	-2.14	-2.67	0.53	-0.259	-0.457	-0.282	0.15	0.008	0.005	0.02	0.19	-0.134116
LINK	AU3551202_AU3551201	affected	AU3551303		sub	chr1:57549479	sub(A->G)	chr1:57549479:A:G	peripheral	5'UTR-intron	DAB1							DAB1	NM_021080_1	0	358426	100113	186	0	0	0	0	0	-3.77	-4.18	0.41	-0.89	-1	0.11	1.066	1.312	1.14	1.062	0.618	0.533	0.298	0.036	0.919312
LINK	AU2651202_AU2651201	affected	AU2651301		sub	chr1:57558442	sub(T->C)	chr1:57558442:T:C	peripheral	5'UTR-intron	DAB1							DAB1	NM_021080_1	0	358426	91150	108	0	0	0	0	0	0.42	0.26	0.16	2.77	-0.05	2.81	-1.121	-0.72	-0.892	0.062	0.024	0.009	0.023	0.182	-0.118229
LINK	AU3039202_AU3039201	affected	AU3039305	dad	sub	chr1:57639701	sub(G->A)	chr1:57639701:G:A	peripheral	5'UTR-intron	DAB1							DAB1	NM_021080_1	0	358426	9891	183	0	0	0	0	0	2.68	2.97	-0.29	-3.09	-4.86	1.77	-5.418	-2.288	-1.678	0.373	0	0	0	0.008	-0.733325
LINK	AU1791202_AU1791201	unaffected	AU1791304		sub	chr1:57735386	sub(A->T)	chr1:57735386:A:T	peripheral	5'UTR-intron	DAB1							DAB1	NM_021080_1	0	234334	-85721	126	0	0	0	0	0	-1.94	-2.76	0.82	-8.96	-9.65	0.7	0.891	1.312	1.199	0.063	0.067	0.027	0.082	0.001	0.128686
LINK	AU1894203_AU1894201	affected	AU1894303		sub	chr1:57752037	sub(C->T)	chr1:57752037:C:T	peripheral	5'UTR-intron	DAB1							DAB1	NM_021080_1	0	234334	-102372	114	0	0	0	0	0	-1.48	-1.47	-0.01	-2.05	4.43	-6.48	2.023	1.026	0.935	0.871	0.996	0.998	0.999	0.993	1.74918
LINK	AU001201_AU001202	affected	AU001204		ins	chr1:57817978	ins(T)	chr1:57817977:A:AT	peripheral	5'UTR-intron	DAB1							DAB1	NM_021080_1	1	234334	66021	57	0	0	0	0	0	-4	-4.01	0.01	-5.96	-6.08	0.12	-0.04	0.994	1.042	0.673	0.001	0.007	0.012	0.07	-0.05107
LINK	AU3859202_AU3859201	affected	AU3859301		sub	chr1:57832889	sub(T->G)	chr1:57832889:T:G	peripheral	5'UTR-intron	DAB1							DAB1	NM_021080_1	0	234334	51110	126	0	0	0	0	0	2.41	2.09	0.31	-4.35	-3.43	-0.92	0.178	0.767	0.786	0.158	0	0.249	0.137	0.23	0.006416
LINK	AU1933202_AU1933201	affected	AU1933301		sub	chr1:57833550	sub(G->A)	chr1:57833550:G:A	peripheral	5'UTR-intron	DAB1							DAB1	NM_021080_1	0	234334	50449	177	0	0	0	0	0	-2.18	-1.77	-0.41	-3.77	-3.67	-0.1	-0.064	-0.557	-0.948	-0.199	0.014	0.009	0.012	0.277	0.036703
LINK	AU1341202_AU1341201	affected	AU1341303		sub	chr1:57836356	sub(A->G)	chr1:57836356:A:G	peripheral	5'UTR-intron	DAB1							DAB1	NM_021080_1	0	234334	47643	291	0	0	0	0	0	0.19	-1.01	1.19	-2.29	-2.39	0.1	0.493	-0.375	-0.658	-0.134	0.003	0	0	0.001	-0.136026
LINK	AU1393202_AU1393201	unaffected	AU1393305		sub	chr1:57960140	sub(G->T)	chr1:57960140:G:T	peripheral	5'UTR-intron	DAB1							DAB1	NM_001353980_1	0	86628	10650	201	0	0.03	0	0	0.03	3.43	3.48	-0.06	-4.33	-4.6	0.28	-0.207	0.026	0.768	0.518	0.031	0.876	0.834	0.396	0.366026
LINK	AU1825202_AU1825201	affected	AU1825302		sub	chr1:57968914	sub(C->T)	chr1:57968914:C:T	peripheral	5'UTR-intron	DAB1							DAB1	NM_001353980_1	0	86628	1876	108	0	0	0	0	0	-5.78	1.23	-7.01	-2.02	0.43	-2.45	-0.922	0.031	-0.018	-0.548	0	0.021	0.002	0.051	-0.054079
LINK	AU1633202_AU1633201	affected	AU1633302		sub	chr1:58028688	sub(G->C)	chr1:58028688:G:C	peripheral	5'UTR-intron	DAB1							DAB1	NM_001353980_1	0	279375	-57823	207	0	0	0	0	0	1.21	2.92	-1.71	0.26	0.02	0.24	1.566	0.213	0.208	-0.237	0.005	0.002	0.002	0.001	0.001505
LINK	AU1512202_AU1512201	affected	AU1512302	dad	sub	chr1:58038216	sub(C->A)	chr1:58038216:C:A	peripheral	5'UTR-intron	DAB1							DAB1	NM_001353980_1	0	279375	-67351	231	0	0	0	0	0	1.38	1.78	-0.4	-0.58	-2.26	1.68	0.28	0.869	0.779	0.356	0	0.006	0.002	0.071	0.104375
LINK	AU0995202_AU0995201	affected	AU0995303	dad	sub	chr1:58069486	sub(T->C)	chr1:58069486:T:C	peripheral	5'UTR-intron	DAB1							DAB1	NM_001353980_1	0	279375	-98621	123	0	0	0	0	0	-4.15	-4.16	0.01	1.04	2.36	-1.32	-1.435	-0.773	-0.913	-0.172	0	0.001	0.001	0.017	-0.22168
LINK	AU3712202_AU3712201	affected	AU3712302		sub	chr1:58078132	sub(T->C)	chr1:58078132:T:C	peripheral	5'UTR-intron	DAB1							DAB1	NM_001353980_1	0	279375	-107267	237	0	0	0	0	0	2.68	-2.43	5.11	3.32	0.7	2.62	-0.86	-2.326	-1.57	-0.119	0	0	0	0.002	-0.233982
LINK	AU1629202_AU1629201	affected	AU1629302		sub	chr1:58097361	sub(T->C)	chr1:58097361:T:C	peripheral	5'UTR-intron	DAB1							DAB1	NM_001353980_1	0	279375	-126496	240	0	0	0.03	0	0.03	-0.47	-0.48	0.01	2.6	-0.82	3.42	-1.518	-0.837	-0.019	0.397	0	0.008	0.06	0.661	0.443962
LINK	AU1833202_AU1833201	unaffected	AU1833301		sub	chr1:58116637	sub(T->C)	chr1:58116637:T:C	peripheral	5'UTR-intron	DAB1							DAB1	NM_001353980_1	0	279375	133603	147	0	0	0	0	0	2.23	1.95	0.28	-1.43	-2.49	1.06	-0.081	0.021	0.007	0.397	0	0.012	0.02	0.05	0.184895
LINK	AU3311202_AU3311201	affected	AU3311301		sub	chr1:58132464	sub(C->G)	chr1:58132464:C:G	peripheral	5'UTR-intron	DAB1							DAB1	NM_001353980_1	0	279375	117776	168	0	0	0	0	0	2.79	1.08	1.71	-2.77	-2.77	-0.01	0.442				0.002				-0.016633
LINK	AU1391202_AU1391201	affected	AU1391302		sub	chr1:58169956	sub(C->A)	chr1:58169956:C:A	peripheral	5'UTR-intron	DAB1							DAB1	NM_001353980_1	0	279375	80284	186	0	0	0	0	0	-3.96	-3.92	-0.03	-4.85	0.8	-5.64	-1.18	-1.983	-0.986	0.057	0.034	0.004	0.019	0.294	-0.344007
LINK	AU2963202_AU2963201	affected	AU2963301		sub	chr1:58175519	sub(C->A)	chr1:58175519:C:A	peripheral	5'UTR-intron	DAB1							DAB1	NM_001353980_1	0	279375	74721	87	0	0	0	0	0	-5.73	0.82	-6.55	-2.75	-2.61	-0.14	0.904	-0.219	-0.43	-0.801	0.001	0.046	0.392	0.254	0.217357
LINK	AU1833202_AU1833201	affected	AU1833302,AU1833303		sub	chr1:58252431	sub(T->C)	chr1:58252431:T:C	intergenic	intergenic														0	0	0	0	0							0.345	0.202	0.144	0.673	0.338	0.015	0.033	0.113	0.587754
LINK	AU1833202_AU1833201	affected	AU1833302,AU1833303		sub	chr1:58252583	sub(G->C)	chr1:58252583:G:C	intergenic	intergenic														0	0	0	0	0							-0.727	-0.152	-0.229	-0.677	0	0.036	0.014	0	-0.118695
LINK	AU1221202_AU1221201	affected	AU1221302		sub	chr1:58261058	sub(T->C)	chr1:58261058:T:C	intergenic	intergenic														0	0	0	0	0							0.534	0.987	0.898	0.488	0.008	0.224	0.071	0.045	0.119788
LINK	AU1933202_AU1933201	affected	AU1933302	dad	sub	chr1:58369507	sub(G->A)	chr1:58369507:G:A	intergenic	intergenic														0	0	0	0	0							0.028	-0.394	-0.159	0.15	0.052	0.111	0.052	0.217	0.539306
LINK	AU3402202_AU3402201	affected	AU3402301	mom	sub	chr1:58415017	sub(T->C)	chr1:58415017:T:C	intergenic	intergenic														0	0	0	0	0							-0.515	0.897	0.014	0.488	0	0.001	0	0.001	0.053083
LINK	AU3175202_AU3175201	affected	AU3175303		del	chr1:58415216	del(3)	chr1:58415215:CAGA:C	intergenic	intergenic														0	0	0.02	0.03	0.03							0.56	0.976	1.032	0.519	0.003	0.038	0.01	0.007	0.138911
LINK	AU1077202_AU1077201	affected	AU1077301	mom	sub	chr1:58441440	sub(T->A)	chr1:58441440:T:A	intergenic	intergenic														0	0	0	0	0							-0.59	1.138	1.061	0.673	0	0.331	0.443	0.017	0.042234
LINK	AU1197202_AU1197201	affected	AU1197302	dad	sub	chr1:58632954	sub(A->G)	chr1:58632954:A:G	intergenic	intergenic														0	0	0.01	0	0.01							0.347	0.443	0.411	0.167	0.403	0.338	0.245	0.359	0.893255
LINK	AU1185202_AU1185201	affected	AU1185301	dad	sub	chr1:58720825	sub(G->T)	chr1:58720825:G:T	intergenic	intergenic														0	0	0	0	0							0.563	0.04	0.039	-0.51	0.031	0.03	0.006	0.009	0.7868
LINK	AU037001_AU037002	affected	AU037003	dad	sub	chr1:58761321	sub(T->C)	chr1:58761321:T:C	intergenic	intergenic														0	0	0	0	0							-0.299	-0.505	-0.368	-1.948	0.007	0.009	0.022	0.007	-0.030785
LINK	AU1500202_AU1500201	affected	AU1500305		sub	chr1:58777661	sub(T->A)	chr1:58777661:T:A	intergenic	intergenic														0.01	0	0	0	0.01							-0.214	0.134	-0.369	-0.248	0	0.007	0	0.001	0.082222
LINK	AU1838203_AU1838201	affected	AU1838304		sub	chr1:58781906	sub(G->T)	chr1:58781906:G:T	peripheral	3'UTR	JUN													0	0	0	0	0	-0.82	-2.21	1.39	2.33	2.78	-0.45	1.429	0.169	0.079	-0.03	1	0.999	0.998	0.983	2.25417
LINK	AU3302202_AU3302201	affected	AU3302301		sub	chr1:58795468	sub(T->G)	chr1:58795468:T:G	noncoding	non-coding-intron	LINC01135							LINC01135	NR_034014_1	0	108240	10163	150	0	0	0	0	0	-1.51	-1.76	0.25	0.06	-0.38	0.43	-0.186	-0.244	-1.221	0.673	0.001	0.001	0.001	0.253	-0.296976
LINK	AU2139202_AU2139201	affected	AU2139304	dad	sub	chr1:58881301	sub(T->C)	chr1:58881301:T:C	noncoding	non-coding-intron	LINC01135							LINC01135	NR_034014_1	0	108240	-12244	180	0	0	0	0	0	-4.36	-4.59	0.24	-0.24	-0.34	0.1	0.012	0.97	0.891	0.397	0	0.002	0.01	0.013	0.07286
LINK	AU1178202_AU1178201	affected	AU1178301	dad	sub	chr1:58920983	sub(T->C)	chr1:58920983:T:C	intergenic	intergenic														0	0	0	0	0							-0.056	-0.425	-0.769	0.158	0	0.001	0.001	0.48	-0.142245
LINK	AU3859202_AU3859201	affected	AU3859303		sub	chr1:58980197	sub(G->T)	chr1:58980197:G:T	intergenic	intergenic														0	0	0	0	0							0.166	0.117	-0.358	0.63	0	0.021	0.002	0.112	-0.177612
LINK	AU1920202_AU1920201	affected	AU1920301	dad	sub	chr1:59025114	sub(G->A)	chr1:59025114:G:A	noncoding	non-coding-intron	LINC01358							LINC01358	NR_110626_1	0	66438	3537	237	0	0	0	0	0	0.62	0.39	0.23	0.99	0.67	0.31	0.894	0.447	0.368	0.15	0.003	0.077	0.05	0.055	-0.049071
LINK	AU3786202_AU3786201	affected	AU3786302		sub	chr1:59048333	sub(C->A)	chr1:59048333:C:A	noncoding	non-coding-intron	LINC01358							LINC01358	NR_110626_1	0	66438	26756	114	0	0	0	0	0	-3.73	-2.19	-1.54	-7.91	-7.73	-0.18	0.454	0.372	0.308	0.143	0.006	0.022	0.03	0.055	-0.071532
LINK	AU2725202_AU2725201	affected	AU2725301		ins	chr1:59186955	ins(TAGT)	chr1:59186954:A:ATAGT	intergenic	intergenic														0	0	0	0	0							0.176	1.109	0.146	0.673	0	0.002	0.001	0.004	0.052684
LINK	AU010901_AU010902	affected	AU010905		sub	chr1:59266074	sub(T->C)	chr1:59266074:T:C	intergenic	intergenic														0	0	0	0	0							-2.471	-0.294	-0.406	-0.466	0	0	0	0.04	-0.314037
LINK	AU1356202_AU1356201	affected	AU1356301		sub	chr1:59267864	sub(C->T)	chr1:59267864:C:T	intergenic	intergenic														0	0	0	0	0							-0.782	0.845	0.768	0.33	0	0.084	0.168	0.02	0.103412
LINK	AU2997202_AU2997201	affected	AU2997301		sub	chr1:59371631	sub(A->G)	chr1:59371631:A:G	inter-coding_intronic	intron	FGGY		1	1		1	1	FGGY	NM_001350792_1	0	32351	-7118	642	0	0	0	0	0	-2.07	-2.35	0.28	-3.7	-6.35	2.66	0.061	0.105	0.077	0.066	0.067	0.065	0.074	0.069	-0.006399
LINK	AU1498202_AU1498201	affected	AU1498302	dad	sub	chr1:59381876	sub(T->G)	chr1:59381876:T:G	inter-coding_intronic	intron	FGGY		1	1		1	1	FGGY	NM_001350792_1	0	78124	3039	213	0	0	0	0	0	0.67	0.26	0.4	1.04	-1.81	2.85	0.436	0.189	0.133	-0.555	0.001	0.037	0.032	0	-0.053696
LINK	AU2332202_AU2332201	affected	AU2332302		sub	chr1:59391001	sub(C->T)	chr1:59391001:C:T	inter-coding_intronic	intron	FGGY		1	1		1	1	FGGY	NM_001350792_1	0	78124	12164	111	0	0	0	0	0	-4.01	-4.32	0.31	-0.86	-1.39	0.53	0.028	-0.756	-0.055	-0.338	0	0	0	0.001	-0.169293
LINK	AU3913202_AU3913201	affected	AU3913302	dad	sub	chr1:59409955	sub(G->A)	chr1:59409955:G:A	inter-coding_intronic	intron	FGGY		1	1		1	1	FGGY	NM_001350792_1	0	78124	31118	144	0	0	0	0	0	-2.93	-2.56	-0.37	2.26	4.72	-2.45	-0.102	0.049	0.031	-0.269	0	0.047	0.03	0.004	0.536071
LINK	AU1317202_AU1317201	affected	AU1317302		sub	chr1:59418373	sub(G->A)	chr1:59418373:G:A	inter-coding_intronic	intron	FGGY		1	1		1	1	FGGY	NM_001350792_1	0	78124	-38588	159	0	0	0	0	0	-1.73	-1.57	-0.16	-1.24	-0.81	-0.43	0.365	0.447	0.368	0.15	0.015	0.018	0.012	0.148	0.053232
LINK	AU1317202_AU1317201	affected	AU1317302		sub	chr1:59424137	sub(G->C)	chr1:59424137:G:C	inter-coding_intronic	intron	FGGY		1	1		1	1	FGGY	NM_001350792_1	0	78124	-32824	156	0	0	0	0	0	-4.22	0.41	-4.63	3.37	2.68	0.68	-0.155	0.019	-0.136	0.15	0.001	0.002	0.001	0.06	-0.084428
LINK	AU2455202_AU2455201	affected	AU2455302		sub	chr1:59437739	sub(A->G)	chr1:59437739:A:G	inter-coding_intronic	intron	FGGY		1	1		1	1	FGGY	NM_001350792_1	0	78124	-19222	180	0	0	0	0	0	-1.07	-2.05	0.98	-0.73	-0.8	0.07	0.674	0.165	0.163	0.519	0.002	0.018	0.011	0.134	0.027559
LINK	AU2372202_AU2372201	affected	AU2372302		del	chr1:59482577	del(16)	chr1:59482576:GTGTGTGTGTGTGTGTC:G	inter-coding_intronic	intron	FGGY		1	1		1	1	FGGY	NM_001350792_1	-16	55235	25501	228	0	0	0	0	0	-4.68	-4.68	0	2.55	2.55	0	0.073	-0.401	-0.279	0.368	0.001	0.001	0	0.001	0.164336
LINK	AU008401_AU008402	affected	AU008403	dad	del	chr1:59489112	del(1)	chr1:59489111:CG:C	inter-coding_intronic	intron	FGGY		1	1		1	1	FGGY	NM_001350792_1	-1	55235	-23199	105	0	0	0	0	0	-3.64	-3.84	0.2	-7.06	-5.77	-1.29	-3.691	-0.755	-2.33	0.06	0.004	0	0	0.409	-0.945987
LINK	AU0597202_AU0597201	affected	AU0597303		sub	chr1:59545727	sub(C->A)	chr1:59545727:C:A	inter-coding_intronic	intron	FGGY		1	1		1	1	FGGY	NM_001350792_1	0	41685	-8397	216	0	0	0	0	0	-1.15	-0.89	-0.26	-5.27	-7.11	1.84	0.303	-0.749	-0.968	0.493	0	0	0	0.002	-0.189793
LINK	AU1627202_AU1627201	affected	AU1627301		sub	chr1:59577972	sub(G->A)	chr1:59577972:G:A	inter-coding_intronic	intron	FGGY		1	1		1	1	FGGY	NM_001350792_1	0	53576	23745	180	0	0	0	0	0	5.21	5.22	-0.01	-1.15	-0.71	-0.43	-1.259	-1.21	-2.185	-0.269	0	0	0	0.002	-0.413018
LINK	AU2587202_AU2587201	affected	AU2587302		del	chr1:59625451	del(5)	chr1:59625450:GCATCT:G	inter-coding_intronic	intron	FGGY		1	1		1	1	FGGY	NM_001350792_1	-5	18078	-537	348	0	0	0.02	0	0.02	-6.73	-5.81	-0.92	-0.38	-2.26	1.88	0.282	0.98	0.789	0.598	0	0.293	0.101	0.021	0.07295
LINK	AU2997202_AU2997201	affected	AU2997301		sub	chr1:59651661	sub(G->T)	chr1:59651661:G:T	inter-coding_intronic	intron	FGGY		1	1		1	1	FGGY	NM_001113411_1	0	18868	-8558	141	0	0	0	0	0	-1.95	-1.7	-0.25	-2.17	0.24	-2.41									-0.060108
LINK	AU3124202_AU3124201	affected	AU3124301		sub	chr1:59705197	sub(G->A)	chr1:59705197:G:A	inter-coding_intronic	intron	FGGY		1	1		1	1	FGGY	NM_001350792_1	0	83798	31064	156	0	0	0	0	0	-3.85	2.75	-6.6	-3.29	2.3	-5.59	0.174	0.036	-0.053	-0.497	0	0.047	0.006	0.084	-0.007346
LINK	AU1679202_AU1679201	affected	AU1679303		sub	chr1:59720481	sub(T->A)	chr1:59720481:T:A	inter-coding_intronic	intron	FGGY		1	1		1	1	FGGY	NM_001350792_1	0	83798	-37450	96	0	0	0	0	0	-5.29	-7.03	1.74	-5.81	-8.78	2.97	3.183	1.138	1.061	0.673	1	1	0.998	0.982	1.85716
LINK	AU013201_AU013202	unaffected	AU013205		sub	chr1:59825860	sub(T->C)	chr1:59825860:T:C	inter-coding_intronic	intron	HOOK1							HOOK1	NM_015888_1	0	6837	-2920	132	0	0	0	0	0	-0.88	-1.21	0.33	-1.39	-1.37	-0.02	-1.008	0.389	-0.338	0.158	0	0.015	0.001	0.249	-0.211761
LINK	AU1077202_AU1077201	affected	AU1077301		sub	chr1:59829166	sub(T->G)	chr1:59829166:T:G	inter-coding_intronic	intron	HOOK1							HOOK1	NM_015888_1	0	3311	314	180	0	0	0	0	0	1.02	-5.94	6.96	1.2	-1.64	2.85	-0.05	-0.467	-0.845	-0.215	0	0	0	0	-0.168234
LINK	AU0997202_AU0997201	affected	AU0997301		sub	chr1:60027627	sub(G->A)	chr1:60027627:G:A	inter-coding_intronic	intron	C1orf87							C1orf87	NM_152377_1	0	7978	-2129	279	0	0	0	0	0	1.96	2.31	-0.35	0.01	0.32	-0.31	0.005	-1.282	-1.615	-1.461	0	0	0	0.034	-0.324261
LINK	AU1500202_AU1500201	affected	AU1500305		sub	chr1:60069844	sub(T->C)	chr1:60069844:T:C	inter-coding_intronic	intron	C1orf87							C1orf87	NM_152377_1	0	17099	2693	69	0	0	0	0	0	0.98	-2.32	3.3	-0.32	-0.07	-0.24	-0.159	-0.034	-0.023	0.617	0	0.086	0.041	0.008	0.033826
LINK	AU076301_AU076302	affected	AU076304		sub	chr1:60086574	sub(C->A)	chr1:60086574:C:A	intergenic	intergenic														0	0	0	0	0							-0.409	0.785	0.74	0.356	0	0.797	0.618	0.936	0.164531
LINK	AU2792202_AU2792201	affected	AU2792303		sub	chr1:60087454	sub(C->G)	chr1:60087454:C:G	intergenic	intergenic														0	0	0	0	0							-0.44	-0.347	-0.421	-0.506	0	0.001	0.003	0.009	-0.26576
LINK	AU1494202_AU1494201	affected	AU1494301		sub	chr1:60166095	sub(G->A)	chr1:60166095:G:A	intergenic	intergenic														0	0	0	0	0							0.701	1.006	0.884	0.373	0.008	0.082	0.179	0.018	-0.040046
LINK	AU2282202_AU2282201	affected	AU2282303		sub	chr1:60176711	sub(T->C)	chr1:60176711:T:C	intergenic	intergenic														0	0	0	0	0							0.912	1.019	0.987	0.614	0.001	0.002	0.002	0.003	0.134029
LINK	AU2077202_AU2077201	affected	AU2077302		del	chr1:60252551	del(1)	chr1:60252550:AT:A	intergenic	intergenic														0	0	0	0	0							1.289	0.041	0.786	0.158	0.008	0.721	0.575	0.135	0.424307
LINK	AU2455202_AU2455201	affected	AU2455302		sub	chr1:60254874	sub(A->G)	chr1:60254874:A:G	intergenic	intergenic														0	0	0	0	0							-0.056	-0.958	-0.272	-0.681	0.001	0	0	0.002	-0.191956
LINK	AU0993202_AU0993201	affected	AU0993302		sub	chr1:60271252	sub(C->T)	chr1:60271252:C:T	intergenic	intergenic														0	0	0	0	0							-2.38	-3.301	-1.867	0.143	0	0	0	0.001	-0.696877
LINK	AU3918202_AU3918201	affected	AU3918302		sub	chr1:60318154	sub(C->T)	chr1:60318154:C:T	intergenic	intergenic														0	0	0	0	0							-0.286	-0.617	-0.237	0.143	0	0.001	0.017	0.012	-0.226002
LINK	AU2104202_AU2104201	affected	AU2104301		sub	chr1:60320476	sub(C->T)	chr1:60320476:C:T	intergenic	intergenic														0	0	0	0	0							-1.691	-1.368	-1.779	-1.598	0	0.001	0.001	0.176	-0.467163
LINK	AU1094202_AU1094201	affected	AU1094302		del	chr1:60377671	del(2)	chr1:60377670:TTC:T	intergenic	intergenic														0	0	0	0	0							-0.476	0.69	0.652	0.397	0.001	0.003	0.007	0.01	0.053299
LINK	AU010901_AU010902	affected	AU010903		sub	chr1:60394183	sub(A->C)	chr1:60394183:A:C	intergenic	intergenic														0	0	0	0	0							0.086	0.238	0.054	0.722	0.001	0.001	0.016	0.062	0.066005
LINK	AU1733202_AU1733201	affected	AU1733303	dad	sub	chr1:60434397	sub(C->G)	chr1:60434397:C:G	intergenic	intergenic														0	0	0	0	0							0.305	0.395	0.332	0.143	0.045	0.054	0.072	0.274	0.175781
LINK	AU3918202_AU3918201	affected	AU3918301		sub	chr1:60469602	sub(G->A)	chr1:60469602:G:A	intergenic	intergenic														0	0	0	0	0							0.11	0.082	-0.123	0.15	0.002	0.025	0.031	0.078	0.211793
LINK	AU3402202_AU3402201	affected	AU3402301		ins	chr1:60474636	ins(ATG)	chr1:60474635:C:CATG	intergenic	intergenic														0	0	0	0	0							0.096	1.036	0.804	0.423	0	0.026	0.483	0.329	0.113279
LINK	AU3913202_AU3913201	affected	AU3913304	dad	sub	chr1:60506458	sub(A->G)	chr1:60506458:A:G	intergenic	intergenic														0	0	0	0	0							0.186	1.312	1.199	0.722	0	0.466	0.096	0.043	0.205629
LINK	AU2636202_AU2636201	affected	AU2636303		sub	chr1:60527971	sub(G->A)	chr1:60527971:G:A	noncoding	non-coding-intron	LINC01748							LINC01748	NR_146508_1	0	11881	948	171	0	0	0	0	0	4.28	4.26	0.02	-3.77	-3.66	-0.11	-0.658	-0.323	0.034	-0.402	0	0	0.001	0.001	-0.309471
LINK	AU2636202_AU2636201	affected	AU2636303		sub	chr1:60527975	sub(C->A)	chr1:60527975:C:A	noncoding	non-coding-intron	LINC01748							LINC01748	NR_146508_1	0	11881	944	171	0	0	0	0	0	0.24	-0.9	1.14	-6.58	-3.66	-2.92	-0.381	0.003	-0.018	-0.338	0	0	0	0.001	-0.056097
LINK	AU1392202_AU1392201	affected	AU1392302		sub	chr1:60628065	sub(C->G)	chr1:60628065:C:G	intergenic	intergenic														0	0	0	0	0							-0.784	-2.947	-2.923	0.057	0.001	0	0	0.17	-0.374192
LINK	AU1977202_AU1977201	affected	AU1977303		sub	chr1:60631137	sub(C->G)	chr1:60631137:C:G	intergenic	intergenic														0	0	0	0	0							-0.897	-0.187	-0.352	0.143	0.005	0.499	0.016	0.547	0.187015
LINK	AU2835202_AU2835201	affected	AU2835301		sub	chr1:60633654	sub(C->T)	chr1:60633654:C:T	intergenic	intergenic														0	0	0	0	0							-0.37	-0.424	-0.632	-0.548	0	0	0	0.003	-0.159785
LINK	AU3903202_AU3903201	affected	AU3903302		sub	chr1:60750971	sub(T->C)	chr1:60750971:T:C	noncoding	non-coding-intron	LOC101926964							LOC101926964	NR_110628_1	0	91814	-17449	270	0	0	0.02	0	0.02	-1.18	-1.46	0.28	4.59	-1.89	6.48	0.251	0.97	0.891	0.397	0	0.002	0.002	0.246	0.095738
LINK	AU1673202_AU1673201	affected	AU1673302		sub	chr1:60872100	sub(C->T)	chr1:60872100:C:T	intergenic	intergenic														0	0	0	0	0							0.289	0.004	-0.056	-1.152	0.002	0.002	0.002	0.001	0.198904
LINK	AU2041202_AU2041201	affected	AU2041301,AU2041302		sub	chr1:60876834	sub(C->G)	chr1:60876834:C:G	intergenic	intergenic														0	0	0	0	0							0.168	0.126	0.935	0.598	0.977	0.004	0.057	0.503	0.546887
LINK	AU3039202_AU3039201	affected	AU3039304	dad	sub	chr1:60981439	sub(G->A)	chr1:60981439:G:A	intergenic	intergenic														0	0.09	0	0.02	0.09							0.542	1.176	1.048	-0.259	0.003	0.006	0.004	0.003	0.028289
LINK	AU3847202_AU3847201	affected	AU3847302		sub	chr1:61097388	sub(A->T)	chr1:61097388:A:T	inter-coding_intronic	intron	NFIA	1	1		1	1		NFIA	NM_001145512_1	0	188840	8708	297	0	0	0.01	0	0.01	-3.83	-5.57	1.74	-1.88	-2.88	1	0.203	1.312	0.237	-0.002	0.21	0.802	0.537	0.005	1.26624
LINK	AU2298202_AU2298201	affected	AU2298301,AU2298302		sub	chr1:61107489	sub(T->C)	chr1:61107489:T:C	inter-coding_intronic	intron	NFIA	1	1		1	1		NFIA	NM_001145512_1	0	188840	18809	135	0	0	0	0	0	-6.09	-7.28	1.19	-1.77	-1.88	0.11	0.074	-0.004	-0.495	-0.194	0	0.031	0	0.004	0.550114
LINK	AU2358202_AU2358201	affected	AU2358303		del	chr1:61135831	del(2)	chr1:61135830:GAC:G	inter-coding_intronic	intron	NFIA	1	1		1	1		NFIA	NM_001145512_1	-2	188840	47151	210	0	0	0	0	0	-2.01	-2.34	0.33	-4.28	-3.92	-0.36	-0.302	-0.193	0.107	0.423	0	0.001	0.007	0.015	-0.203409
LINK	AU3348202_AU3348201	affected	AU3348303		sub	chr1:61145060	sub(T->C)	chr1:61145060:T:C	inter-coding_intronic	intron	NFIA	1	1		1	1		NFIA	NM_001145512_1	0	188840	56380	201	0	0	0	0	0	-4.25	-4.54	0.29	-5.48	-6.1	0.62	0.041	1.051	0.894	0.673	0.001	0.978	0.06	0.866	0.574999
LINK	AU3263202_AU3263201	affected	AU3263303		sub	chr1:61169260	sub(C->T)	chr1:61169260:C:T	inter-coding_intronic	intron	NFIA	1	1		1	1		NFIA	NM_001145512_1	0	188840	80580	273	0	0	0	0	0	-1.61	-0.42	-1.19	-1.53	-1.22	-0.31	0.084	1.026	0.892	0.598	0	1	0.998	0.938	0.576616
LINK	AU3907202_AU3907201	affected	AU3907302		sub	chr1:61188315	sub(A->G)	chr1:61188315:A:G	inter-coding_intronic	intron	NFIA	1	1		1	1		NFIA	NM_001145512_1	0	188840	-89205	168	0.02	0	0	0	0.02	0.23	2.69	-2.45	0.44	-2.01	2.45	-0.333	-0.236	-0.356	-0.037	0	0.311	0.06	0.122	-0.107833
LINK	AU2427202_AU2427201	affected	AU2427303		ins	chr1:61191962	ins(T)	chr1:61191961:G:GT	inter-coding_intronic	intron	NFIA	1	1		1	1		NFIA	NM_001145512_1	1	188840	-85558	237	0	0	0	0	0	-5.35	-5.29	-0.07	-5.99	-6.07	0.08	-0.097	-0.648	0.26	-0.215	0.003	0.003	0.007	0.01	-0.013289
LINK	AU3052202_AU3052201	affected	AU3052301	dad	sub	chr1:61226076	sub(A->G)	chr1:61226076:A:G	inter-coding_intronic	intron	NFIA	1	1		1	1		NFIA	NM_001145512_1	0	188840	-51444	96	0	0	0	0	0	-2.75	-5.65	2.9	0.39	0.32	0.07	1.046	1.312	0.237	0.722	0.004	0.005	0	0.007	0.056009
LINK	AU3039202_AU3039201	affected	AU3039301		sub	chr1:61254160	sub(G->A)	chr1:61254160:G:A	inter-coding_intronic	intron	NFIA	1	1		1	1		NFIA	NM_001145512_1	0	188840	-23360	126	0	0	0	0	0	3.89	3.98	-0.1	-4.35	-0.37	-3.99	0.472	0.227	0.064	0.63	0.061	0.167	0.641	0.94	0.883691
LINK	AU1609202_AU1609201	affected	AU1609303		sub	chr1:61295474	sub(G->T)	chr1:61295474:G:T	inter-coding_intronic	intron	NFIA	1	1		1	1		NFIA	NM_001145512_1	0	54927	17889	324	0	0	0	0	0	-4.85	-1.48	-3.38	1.35	2.1	-0.75	-0.042	1.052	0.902	0.63	0.001	0.018	0.009	0.021	-0.155197
LINK	AU0911202_AU0911201	affected	AU0911302		sub	chr1:61301472	sub(T->C)	chr1:61301472:T:C	inter-coding_intronic	intron	NFIA	1	1		1	1		NFIA	NM_001145512_1	0	54927	23887	225	0	0	0	0	0	-1.12	-2.32	1.19	2.3	0.87	1.44	-1.333	-0.144	-0.676	-0.172	0	0.012	0.001	0.008	-0.201992
LINK	AU2036202_AU2036201	affected	AU2036301		sub	chr1:61303608	sub(G->T)	chr1:61303608:G:T	inter-coding_intronic	intron	NFIA	1	1		1	1		NFIA	NM_001145512_1	0	54927	26023	90	0	0	0	0	0	-4.13	-3.9	-0.24	-3.31	-2.44	-0.88	-0.91	-0.753	-0.872	0.63	0	0	0	0.004	-0.499737
LINK	AU1534202_AU1534201	affected	AU1534301	dad	sub	chr1:61340696	sub(T->C)	chr1:61340696:T:C	inter-coding_intronic	intron	NFIA	1	1		1	1		NFIA	NM_001145512_1	0	19864	8110	93	0	0	0	0	0	-3.87	-3.84	-0.02	-5.44	-5.81	0.38	0.189	0.158	0.071	-0.301	0.006	0.002	0.009	0.006	0.209138
LINK	AU3905202_AU3905201	affected	AU3905301	dad	sub	chr1:61361193	sub(C->T)	chr1:61361193:C:T	inter-coding_intronic	intron	NFIA	1	1		1	1		NFIA	NM_001145512_1	0	23963	1919	123	0	0	0	0	0	-5	-5.02	0.02	-6.98	-7.51	0.53	0.387	-0.24	-0.393	-0.192	0.001	0	0.001	0.001	0.005352
LINK	AU3847202_AU3847201	affected	AU3847302	dad	sub	chr1:61362107	sub(G->T)	chr1:61362107:G:T	inter-coding_intronic	intron	NFIA	1	1		1	1		NFIA	NM_001145512_1	0	23963	2833	198	0	0	0	0	0	-4.71	-4.57	-0.14	-1.14	-4.31	3.17	1.792	1.176	1.048	0.917	1	1	1	0.998	1.68911
LINK	AU2052202_AU2052201	affected	AU2052303		sub	chr1:61363813	sub(C->T)	chr1:61363813:C:T	inter-coding_intronic	intron	NFIA	1	1		1	1		NFIA	NM_001145512_1	0	23963	4539	99	0	0	0	0	0	-8.27	-7.98	-0.29	-4.74	-4.44	-0.3	-0.455	-0.297	-0.258	-0.273	0	0	0	0.004	-0.188821
LINK	AU1171202_AU1171201	affected	AU1171302		sub	chr1:61369991	sub(A->G)	chr1:61369991:A:G	inter-coding_intronic	intron	NFIA	1	1		1	1		NFIA	NM_001145512_1	0	23963	10717	78	0	0	0	0	0	1.24	-4.89	6.13	-1.92	-1.26	-0.66	-1.884	-3.843	-0.515	-0.846	0	0	0.002	0.004	-0.237006
LINK	AU3787202_AU3787201	affected	AU3787301		sub	chr1:61457286	sub(T->C)	chr1:61457286:T:C	peripheral	3'UTR	NFIA	1	1		1	1								0	0	0	0	0	-3	-2.98	-0.02	-2.05	-2.15	0.1	5.243	1.138	1.011	0.991	1	1	1	1	2.49661
LINK	AU3124202_AU3124201	affected	AU3124301		sub	chr1:61520066	sub(T->C)	chr1:61520066:T:C	intergenic	intergenic														0	0	0	0	0							-0.03	0.423	0.359	0.062	0.002	0.027	0.042	0.43	0.129878
LINK	AU1006202_AU1006201	affected	AU1006302	dad	sub	chr1:61529078	sub(T->C)	chr1:61529078:T:C	intergenic	intergenic														0	0	0.25	0.01	0.25							-1.671	-1.43	-1.148	0.158	0	0	0.001	0.063	-0.259673
LINK	AU1171202_AU1171201	affected	AU1171302	dad	ins	chr1:61564886	ins(CCAGATA)	chr1:61564885:C:CCCAGATA	intergenic	intergenic														0	0	0	0	0							0.308	0.43	0.368	0.158	0.064	0.179	0.204	0.105	0.477249
LINK	AU1821202_AU1821201	affected	AU1821301	dad	ins	chr1:61589788	ins(TAT)	chr1:61589787:C:CTAT	intergenic	intergenic														0	0	0.03	0	0.03							0.539	0.201	0.144	0.991	0.005	0.009	0.002	0.026	-0.101421
LINK	AU003701_AU003702	affected	AU003705		sub	chr1:61632900	sub(A->G)	chr1:61632900:A:G	intergenic	intergenic														0	0	0.03	0	0.03							1.011	0.725	0.534	0.391	0.001	0.003	0.006	0.009	0.160265
LINK	AU2792202_AU2792201	affected	AU2792303		sub	chr1:61726682	sub(C->T)	chr1:61726682:C:T	intergenic	intergenic														0	0	0	0	0							-1.244	-1.541	-2.076	-1.297	0.027	0.009	0.007	0.222	-0.260289
LINK	AU0993202_AU0993201	affected	AU0993301		sub	chr1:61866894	sub(G->A)	chr1:61866894:G:A	inter-coding_intronic	intron	PATJ	1			1			PATJ	NM_001350145_1	0	10610	2261	57	0	0	0	0	0	-1.76	-1.48	-0.28	-0.92	1.27	-2.19	0.365	-0.356	-0.508	0.15	0.126	0.006	0.028	0.132	0.182691
LINK	AU3053202_AU3053201	affected	AU3053302		sub	chr1:61913276	sub(C->G)	chr1:61913276:C:G	inter-coding_intronic	intron	PATJ	1			1			PATJ	NM_001350145_1	0	6105	-1311	189	0	0	0	0	0	4.57	4.95	-0.37	0.93	1.1	-0.17	0.462	-0.496	0.297	0.143	0.001	0.034	0.062	0.207	0.049614
LINK	AU3786202_AU3786201	affected	AU3786301	mom	del	chr1:61962255	del(5)	chr1:61962254:ATGTCT:A	inter-coding_intronic	intron	PATJ	1			1			PATJ	NM_001350145_1	-5	62339	-27913	54	0	0	0	0	0	-4.23	-4.06	-0.16	-2.65	-2.83	0.18	-0.855	0.03	-0.02	-0.526	0	0.752	0.668	0.843	0.549901
LINK	AU3039202_AU3039201	affected	AU3039303	dad	sub	chr1:61968088	sub(G->A)	chr1:61968088:G:A	inter-coding_intronic	intron	PATJ	1			1			PATJ	NM_001350145_1	0	62339	-22080	114	0	0	0	0.12	0.12	1.7	-3.2	4.9	-2.76	-0.31	-2.45	-0.021	-0.615	-1.651	-1.64	0	0.008	0	0.012	-0.298823
LINK	AU2569202_AU2569201	affected	AU2569301		sub	chr1:62114245	sub(C->T)	chr1:62114245:C:T	coding	nonsense	PATJ	1			1									0	0	0	0.08	0.08	-4.92	-4.63	-0.29	3.97	4.06	-0.1	2.133	1.026	0.935	0.871	1	1	0.999	0.997	9.20929
LINK	AU2052202_AU2052201	affected	AU2052301	mom	sub	chr1:62118119	sub(C->T)	chr1:62118119:C:T	inter-coding_intronic	intron	PATJ	1			1			PATJ	NM_001350145_1	0	3963	901	90	0	0	0	0	0	1.28	1.62	-0.35	-5.6	-4.97	-0.62	0.393	0.962	0.87	0.598	0.061	0.015	0.003	0.335	0.256319
LINK	AU1226202_AU1226201	affected	AU1226303		sub	chr1:62118723	sub(G->A)	chr1:62118723:G:A	inter-coding_intronic	intron	PATJ	1			1			PATJ	NM_001350145_1	0	3963	1505	246	0	0	0	0.01	0.01	7.12	0.64	6.48	1.74	0.42	1.32	0.583	-0.165	-0.216	0.15	0.018	0.002	0.002	0.107	-0.027632
LINK	AU1019202_AU1019201	affected	AU1019302		sub	chr1:62202293	sub(T->C)	chr1:62202293:T:C	peripheral	5'UTR-intron	L1TD1		1			1		L1TD1	NM_001164835_1	0	6919	-1154	234	0	0	0	0	0	-6.66	-6.41	-0.25	-5.8	-4.98	-0.82	0.368	0.448	0.438	0.158	0.003	0.003	0.002	0.126	0.100356
LINK	AU3782202_AU3782201	affected	AU3782303		sub	chr1:62236019	sub(T->A)	chr1:62236019:T:A	intergenic	intergenic														0.01	0	0	0	0.01							0.207	0.033	-0.027	0.755	0.101	0.002	0.008	0.055	0.130407
LINK	AU080401_AU080402	affected	AU080404		sub	chr1:62361897	sub(G->C)	chr1:62361897:G:C	intergenic	intergenic														0	0.01	0	0	0.01							-1.287	-1.839	-3.07	-1.749	0	0	0.003	0.383	-0.479832
LINK	AU3295202_AU3295201	affected	AU3295303		sub	chr1:62380748	sub(C->T)	chr1:62380748:C:T	intergenic	intergenic														0	0	0	0	0							0.437	0.51	0.464	0.143	0.003	0.004	0.003	0.033	0.033656
LINK	AU3680202_AU3680201	affected	AU3680301		sub	chr1:62459392	sub(C->T)	chr1:62459392:C:T	inter-coding_intronic	intron	DOCK7		1			1		DOCK7	NM_001330614_1	0	16277	-1687	426	0	0	0	0	0	-5.79	-5.69	-0.1	4.89	4.65	0.24	0.299	0.395	0.326	0.143	0.001	0.001	0.001	0.01	0.002738
LINK	AU3702202_AU3702201	affected	AU3702306		sub	chr1:62460847	sub(A->G)	chr1:62460847:A:G	inter-coding_intronic	intron	DOCK7		1			1		DOCK7	NM_001330614_1	0	16277	-3142	120	0	0	0	0	0	-7.21	-7.5	0.29	-5.94	-6.44	0.5	-0.859	-0.618	-0.77	-2.067	0.03	0.059	0.025	0.164	0.139632
LINK	AU1996202_AU1996201	affected	AU1996301		sub	chr1:62503392	sub(T->C)	chr1:62503392:T:C	inter-coding_intronic	intron	DOCK7		1			1		DOCK7	NM_001330614_1	0	8133	1238	165	0	0	0	0	0	-4.44	-4.45	0.01	3.24	0.68	2.56	-0.389	0.358	0.261	0.158	0	0.46	0.301	0.076	0.187054
LINK	AU1178202_AU1178201	affected	AU1178301	dad	sub	chr1:62533956	sub(T->C)	chr1:62533956:T:C	inter-coding_intronic	intron	DOCK7		1			1		DOCK7	NM_001330614_1	0	6047	1537	153	0	0	0	0.02	0.02	3.1	0.91	2.19	1.01	1.24	-0.24	0.676	0.642	0.616	0.491	0.005	0.773	0.863	0.236	0.539111
LINK	AU1820212_AU1820211	affected	AU1820312		sub	chr1:62542651	sub(C->G)	chr1:62542651:C:G	coding	missense	DOCK7		1			1								0	0	0.03	0	0.03	1.04	1.1	-0.06	-3.96	-1.46	-2.5	7.876	1.026	0.935	0.871	1	0.998	1	0.997	4.04779
LINK	AU3192202_AU3192201	affected	AU3192302		sub	chr1:62603006	sub(A->T)	chr1:62603006:A:T	inter-coding_intronic	intron	ANGPTL3,DOCK7		1			1		ANGPTL3	NM_014495_1	0	1589	626	87	0	0	0	0	0	0.43	-0.87	1.3	0.18	0.57	-0.39	0.451	-0.304	-0.033	0.563	0.001	0.964	0.961	0.608	0.60864
LINK	AU3348202_AU3348201	affected	AU3348303		sub	chr1:62674802	sub(C->T)	chr1:62674802:C:T	inter-coding_intronic	intron	DOCK7		1			1		DOCK7	NM_001330614_1	0	25097	-11672	111	0	0	0	0	0	1.38	1.39	-0.01	-4.43	-1.47	-2.96	-0.835	-0.59	-0.202	-1.03	0.005	0.074	0.037	0.105	-0.220794
[truncated: 70,284 more rows]

## Sheet: Description
Description
[truncated: 26 more rows]
