# Supplementary material for: Rates of contributory de novo mutation in high and low-risk autism families
Source: Commun Biol. 2021 Sep 1;4:1026. doi: 10.1038/s42003-021-02533-z (PMC8410909; doi:10.1038/s42003-021-02533-z)
Supplement: Supplementary file 7 — Supplementary Data 5 [file 42003_2021_2533_MOESM7_ESM.xlsx]

## Sheet: Genes
gene	number of autism LGD variants	number of autism missense variants	number of autism synonymous variants	number of all NDD LGD variants	number of all NDD missense variants	number of all NDD synonymous variants
A2M	0	1	1	0	1	2
NAT2	0	0	0	0	0	0
ACADM	0	0	0	0	0	0
ACADS	0	0	0	0	0	0
ACADVL	0	0	0	0	0	0
ACAT1	0	0	0	0	0	0
ACVRL1	0	0	0	0	1	0
PSEN1	0	1	0	0	1	0
ADA	0	0	0	0	0	0
SGCA	0	0	0	0	0	0
ADRB2	0	0	0	0	0	0
ADRB3	0	0	1	0	0	1
ADSL	0	1	1	0	1	1
AGA	0	0	0	0	0	0
AGL	0	0	1	0	1	3
AGT	0	1	0	0	3	0
AGXT	0	0	0	0	0	0
ALAD	0	0	0	0	0	0
ALAS2	0	0	0	0	0	0
ABCD1	0	0	0	0	0	0
ALDOB	0	0	0	0	0	0
AMPD1	1	1	0	1	1	1
ANK1	0	0	0	0	4	0
APC	0	0	0	0	1	1
APOA1	0	0	0	0	0	0
APOC3	0	0	0	0	0	0
APOE	0	0	0	0	0	0
APOH	0	0	0	0	0	0
FAS	0	0	0	0	0	0
AR	0	0	0	0	0	0
ARG1	0	0	0	0	0	0
ARSB	0	0	0	0	1	0
ARSE	0	0	0	0	1	1
ASL	0	1	0	0	1	0
ASPA	0	0	0	0	0	0
ASS1	0	0	0	0	0	0
ATM	0	1	0	0	4	0
ATP7A	0	0	0	0	0	0
ATP7B	0	0	0	0	0	1
AVPR2	0	0	0	0	0	0
BCHE	0	1	0	1	1	0
BCKDHB	0	0	0	0	0	0
BLM	0	0	0	0	0	0
BRCA2	0	3	1	1	4	1
BTD	0	0	0	0	1	0
BTK	0	0	0	0	1	0
SERPING1	0	0	0	0	1	0
C2	0	0	0	0	0	0
C3	0	2	0	0	4	0
C6	0	0	0	0	0	0
C8B	0	0	0	0	0	0
CA2	0	0	1	0	0	1
CACNA1A	0	1	1	3	8	1
CACNA1S	0	3	0	2	4	0
CAPN3	0	0	0	0	0	1
CBS	0	0	0	0	0	0
CD36	0	0	0	0	0	0
CD3G	0	0	0	0	0	0
CD40LG	0	0	0	0	0	0
CDK4	0	0	0	0	1	0
CDKN1C	0	0	0	0	0	0
CDKN2A	0	0	0	0	0	0
CETP	0	0	0	0	1	1
CHRNA1	0	0	0	0	0	0
CHRNE	0	0	0	0	0	0
LYST	0	0	1	0	0	1
ERCC8	0	1	0	0	1	0
CLCN1	0	0	0	1	1	0
CLCN5	0	0	0	0	0	0
CLCNKB	0	3	0	0	3	0
CLN3	0	0	1	0	0	1
CNGA1	0	0	0	0	0	0
COL1A1	0	0	0	1	0	0
COL1A2	0	0	0	0	0	0
COL3A1	0	1	0	1	2	0
COL4A3	0	0	0	0	0	2
COL4A4	0	0	1	0	1	1
COL5A1	0	0	0	0	0	1
COL7A1	0	1	0	1	4	0
COMP	0	0	0	0	0	0
CP	0	1	0	0	1	0
CPOX	0	0	0	0	1	0
CPT2	0	0	0	0	0	0
CST3	0	0	0	0	0	0
CSTB	0	0	0	0	0	0
CYBA	0	0	0	0	0	0
CYP17A1	1	1	1	1	1	1
CYP19A1	0	0	0	0	0	0
CYP1B1	0	0	0	0	0	1
CYP2D6	0	0	0	0	0	0
DDB2	0	0	0	0	0	1
DLD	0	0	0	0	0	0
DMD	0	0	2	1	2	2
DPYD	0	0	0	0	1	0
SLC26A3	0	0	0	0	0	1
SLC26A2	0	0	0	0	0	1
TOR1A	0	0	0	0	0	0
EDNRB	0	0	0	0	0	1
TAZ	0	0	0	0	0	1
EMD	0	0	0	0	0	0
ENG	0	0	0	0	0	0
EPB42	0	1	0	0	2	0
EPHX1	0	1	0	0	1	0
EPOR	0	0	0	0	0	1
ERCC3	0	0	1	0	0	1
ERCC5	0	0	0	0	2	0
ERCC6	0	1	0	0	2	0
ESR1	0	0	0	0	0	0
ETFA	0	0	0	0	0	0
EXT1	0	2	1	1	2	1
F11	0	0	0	0	0	0
F13A1	0	1	0	0	1	0
F5	0	0	0	0	1	0
F7	0	0	2	0	1	2
F8	0	0	0	0	0	0
F9	0	0	0	0	0	0
FABP2	0	0	0	0	0	0
FANCA	0	1	1	0	2	1
FANCC	0	0	0	0	0	0
FAH	0	0	0	0	0	0
FBN1	0	4	1	2	4	2
MS4A2	0	0	0	0	0	0
FECH	0	0	0	0	0	0
FGFR2	0	0	0	0	2	0
FGFR3	0	0	0	0	1	3
FH	0	0	0	0	0	0
FXN	0	0	0	0	0	0
FSHR	0	0	0	0	2	0
FTL	0	0	0	0	0	0
FUCA1	0	0	0	0	0	0
FUT1	0	0	0	0	0	0
FUT3	0	0	0	0	0	0
FUT6	0	0	0	0	0	0
G6PC	0	0	0	0	0	0
GAA	0	0	0	0	0	0
GALC	0	0	2	0	1	3
GALK1	0	0	0	0	0	0
GALT	0	0	0	0	0	0
GAMT	0	0	0	0	0	0
GBA	0	1	0	0	1	1
GBE1	0	0	0	0	0	0
GCDH	0	0	0	0	0	0
GCGR	0	1	0	0	1	0
GCH1	0	0	0	0	0	0
GCK	0	0	0	0	0	1
GHR	0	0	0	0	1	0
GIPR	0	0	0	0	0	0
GJA1	0	0	0	0	0	0
GJB1	0	0	0	0	0	0
GK	0	0	0	0	0	0
GLI3	0	1	1	2	2	1
GLA	0	0	0	0	0	0
GLDC	0	0	1	0	0	1
GLRA1	0	0	0	0	0	0
GNAT1	0	0	0	0	0	0
GP1BA	0	0	0	0	0	0
GP9	0	0	0	0	0	0
GPI	0	0	0	0	0	0
NR3C1	0	0	0	0	0	0
GSN	0	0	0	0	0	0
GSS	0	0	0	0	0	0
MSH6	0	1	0	0	2	0
GUCY2D	0	0	0	0	1	0
GUSB	0	0	0	0	0	0
HADHA	0	1	0	0	1	1
HADHB	0	1	0	1	1	0
HBG2	0	0	0	0	0	0
SERPIND1	0	0	0	1	2	0
CFH	0	0	1	0	0	1
HGD	0	0	0	0	0	0
HK1	0	1	0	1	4	0
HK2	0	0	0	0	0	0
HMBS	0	1	0	0	2	0
HMGCL	0	2	0	0	2	0
TBX5	0	0	0	0	0	1
SHH	0	0	0	0	1	0
HPRT1	0	0	0	0	0	0
HPS1	0	0	0	0	0	1
HSD11B2	0	0	0	0	0	0
HSD17B3	0	0	0	0	0	0
HSD3B2	0	0	1	0	0	1
SGSH	0	0	0	0	0	0
HTN3	0	0	0	0	0	0
ICAM1	0	1	0	2	1	1
IDS	0	0	0	0	0	0
IDUA	0	0	1	0	0	1
CFI	0	1	0	0	1	0
IL2RG	0	0	0	0	0	0
INS	0	0	0	0	0	0
INSR	0	1	1	1	2	1
PDX1	0	0	0	1	1	0
ITGA6	0	0	0	0	0	1
ITGB2	0	1	0	0	1	0
ITGB3	0	1	1	0	1	1
ITGB4	0	0	1	0	4	2
JAG1	0	0	2	0	0	2
JAK3	0	0	1	0	0	1
ANOS1	1	0	0	1	0	0
KCNA1	0	0	0	0	2	0
KCNQ1	0	0	1	0	1	1
KCNE1	0	0	0	0	0	0
KCNJ1	0	0	0	0	0	0
KHK	0	1	0	0	2	0
KIT	0	0	0	1	1	2
KRT12	0	0	0	0	0	0
KRT18	0	0	0	1	0	0
KRT9	0	0	0	0	0	0
LAMA3	0	1	0	0	3	0
LAMB3	0	1	0	0	2	1
LCAT	0	1	1	0	1	1
LEP	0	0	0	0	0	1
SGCG	0	0	0	0	1	0
SGCB	0	0	1	0	1	2
LHCGR	0	0	0	0	0	0
LIG1	0	1	0	0	2	0
LIPA	0	0	0	0	0	0
LIPC	0	0	0	0	0	0
LPL	0	0	0	0	0	1
KCNH2	0	0	0	0	0	1
LYZ	0	0	0	0	0	0
MAOA	0	0	0	0	0	0
MBL2	0	0	0	0	0	0
MEFV	0	0	0	0	2	1
MEN1	0	0	0	0	0	0
MET	0	0	1	0	2	1
CIITA	0	0	0	0	0	0
MICA	0	0	0	0	0	0
MITF	0	0	0	0	0	0
MLH1	0	2	0	0	3	0
MPO	0	2	0	0	2	0
MSH2	1	1	0	1	1	0
MTM1	0	0	0	0	0	0
MTTP	0	1	0	0	3	0
MTR	0	1	0	0	2	1
MMUT	0	0	0	0	0	0
MYBPC3	0	0	0	0	0	0
MYH7	0	0	0	0	0	1
MYL3	0	0	0	0	0	0
MYO5A	0	4	1	1	5	1
MYO7A	0	0	0	0	0	1
MYOC	1	0	0	1	0	0
NAGA	0	0	0	0	0	0
NAGLU	0	0	1	0	0	1
PTCH1	0	0	2	1	1	2
NCF1	0	0	0	0	0	0
NDP	0	0	0	0	0	0
NF1	1	1	0	2	3	0
NF2	0	0	0	0	1	0
NME1	0	0	0	0	0	0
PNP	0	0	0	0	0	1
NPC1	0	1	0	0	2	0
NPHP1	0	0	1	0	0	1
GPR143	0	0	0	0	0	0
OAT	0	0	0	0	1	0
OCA2	0	0	0	0	0	1
OCRL	0	0	0	0	0	0
PAH	0	0	1	0	0	1
PAX2	0	0	0	1	0	0
PAX6	0	0	0	0	1	0
PCBD1	0	0	0	0	0	0
PCCA	0	0	0	0	0	0
PDE6B	0	0	0	1	1	0
PDHA1	0	0	0	3	1	0
PEPD	0	1	1	0	2	1
PEX12	0	0	0	0	0	0
PEX6	0	0	0	0	0	1
PEX7	0	0	0	0	1	0
PFKM	0	1	0	0	1	0
PGAM2	0	0	0	0	0	0
PGK1	0	0	0	0	0	0
PHKA2	0	0	0	0	0	1
PHKB	0	0	0	0	0	0
PHKG2	0	0	0	0	0	1
SERPINA1	0	0	0	0	0	0
PKD1	0	1	6	0	3	6
PKD2	0	1	0	0	1	0
PKLR	0	0	0	0	0	0
PKP1	0	0	0	0	0	0
PLA2G2A	0	0	0	0	0	0
PLG	0	2	0	0	2	1
PLOD1	0	0	0	0	0	0
PMM2	1	0	0	1	1	0
PMP22	0	0	0	0	0	0
PON2	0	0	0	0	0	0
POU1F1	0	0	0	0	0	1
POU3F4	0	1	0	0	1	0
CTSA	0	0	0	0	0	0
PPOX	0	0	0	0	1	0
PPT1	0	0	0	0	1	0
PRNP	0	1	1	0	2	2
PROC	0	0	0	0	1	0
PROS1	0	1	0	0	1	0
PTEN	3	8	0	4	11	0
PTH	0	0	0	0	0	0
PTH1R	0	0	0	0	0	0
PTS	0	0	0	0	0	0
PEX2	0	0	0	0	0	0
PEX5	0	0	0	0	0	1
QDPR	0	0	0	0	0	0
RB1	0	0	0	0	1	0
PRPH2	0	0	0	0	1	0
RHAG	0	0	0	0	0	0
PITX2	0	0	0	0	1	0
RLBP1	0	0	0	0	0	1
ROM1	0	0	0	0	0	0
RPGR	0	0	0	0	0	0
RPE65	0	0	0	0	0	0
RS1	0	0	0	0	0	0
SAA1	0	0	0	0	0	0
ATXN1	0	0	0	0	0	0
ATXN7	0	0	0	0	0	0
SCN4A	0	2	1	0	2	1
SCN5A	0	1	0	0	1	1
SCNN1B	0	0	0	0	0	0
SGCD	0	0	0	0	0	0
SLC12A1	0	0	0	0	1	0
SLC12A3	0	1	0	0	1	0
SLC2A2	0	1	0	0	1	1
SLC3A1	0	1	0	0	2	0
SLC4A1	0	1	1	0	2	1
SLC5A1	0	1	1	0	1	1
SMN1	0	0	0	0	0	0
SNCA	0	0	0	0	0	0
SOX9	0	0	0	0	1	0
SRD5A2	0	1	0	0	1	0
STAR	0	0	0	0	1	0
ABCA4	0	0	1	0	2	1
STS	0	0	0	0	0	0
ABCC8	0	1	0	0	2	2
TAT	0	0	0	0	0	0
SERPINA7	0	0	0	0	1	0
TCN2	0	0	0	0	0	0
TCOF1	0	1	0	0	1	0
TGFBI	0	0	1	0	0	1
TGM1	1	1	0	1	1	0
TH	0	1	0	0	1	0
THBD	0	0	0	0	0	0
TIMP3	0	0	0	0	0	0
TNNI3	0	0	0	0	0	0
TNNT2	0	0	0	0	0	0
TPI1	0	0	0	0	0	0
TPM1	0	0	0	0	0	0
TPMT	0	0	0	0	0	0
TSC1	0	0	0	0	1	0
TSHR	0	0	0	0	1	0
TTPA	0	0	0	0	1	0
TTR	0	0	0	0	0	0
TYR	0	0	0	0	1	0
UMPS	0	1	0	0	1	0
UROD	0	0	0	0	0	0
UROS	0	0	0	0	0	0
VDR	0	0	0	0	0	1
WAS	0	0	0	0	0	0
WT1	0	0	0	0	0	0
XDH	0	1	0	0	1	0
XPA	0	0	1	0	0	1
MID1	0	0	0	1	0	0
ALDH3A2	0	0	0	0	0	0
AIRE	0	0	1	0	0	1
APOB	0	3	1	0	3	1
BLMH	0	0	0	0	0	0
SLC25A20	0	0	0	0	0	0
CASR	0	0	0	0	0	0
CDKN1A	0	0	0	0	0	0
CHM	1	0	0	1	0	0
TPP1	0	0	0	0	0	0
ABCC2	0	0	0	0	1	0
COL5A2	0	2	0	0	2	0
CRYAA	0	0	0	0	1	1
CSF2RB	0	2	0	0	4	0
CTSK	0	0	0	0	0	0
CYBB	0	0	0	0	0	1
CYB5R3	0	0	0	0	0	0
EGR2	0	0	0	0	0	0
ERCC2	0	0	0	0	0	0
EXT2	0	1	0	0	2	0
G6PD	0	0	0	0	0	0
GALE	0	0	0	0	0	0
GLB1	0	0	0	0	2	2
GM2A	0	0	0	0	0	1
GNRHR	0	1	0	0	1	0
GP1BB	0	0	0	0	0	0
GPD2	0	0	0	0	0	0
GUCA1A	0	0	0	0	0	0
HFE	0	0	0	0	0	1
HLCS	0	0	0	0	0	0
HRG	0	0	1	0	1	1
HSD17B1	0	0	0	0	0	0
HSD17B4	0	0	0	0	0	0
IAPP	0	0	0	0	0	0
IFNGR1	0	0	0	0	0	0
IL2RA	0	0	0	0	0	0
IL4R	0	0	0	0	0	0
ITGA2B	0	1	0	0	2	0
KEL	0	0	0	0	0	0
KRT10	0	1	1	0	1	1
KRT17	0	0	0	0	0	0
KRT2	0	0	0	0	0	0
KRT5	0	1	0	0	1	0
L1CAM	1	0	0	1	1	0
LAMA2	0	1	0	0	2	1
LOR	0	0	0	0	0	1
LTBP2	0	0	0	0	1	1
MAT1A	0	0	0	0	1	0
PAFAH1B1	0	0	0	0	2	0
MVK	0	1	0	1	1	0
MYL2	0	0	0	0	0	0
NCF2	0	0	0	0	0	0
NEU1	0	0	0	0	0	0
NOTCH3	0	3	0	0	5	0
OXCT1	0	0	1	0	0	1
PAFAH2	0	0	0	0	1	0
PAX3	0	1	0	0	3	1
PCSK1	0	0	0	0	0	0
PDE6A	0	0	1	0	1	1
SLC26A4	0	0	0	1	1	0
PECAM1	0	0	0	0	0	0
ABCB4	0	0	0	0	0	0
PHEX	0	0	0	0	0	0
PLEC	0	2	1	0	12	5
PON1	0	0	0	0	0	0
PSEN2	0	0	0	0	0	0
RAG1	0	0	0	0	0	0
RFX5	0	0	0	0	0	0
SELE	0	0	0	0	0	0
SHOX	0	1	0	0	1	0
SLC10A2	0	0	0	0	0	0
SLC5A5	0	1	0	0	1	0
SOD1	0	0	0	0	0	0
STK11	0	1	1	0	1	1
SUOX	0	0	0	0	0	1
HNF4A	0	0	0	0	1	1
HNF1B	0	0	0	0	0	1
TEK	0	0	0	1	0	0
THPO	0	0	0	0	0	0
THRB	0	0	0	0	0	0
UBE3A	0	1	0	2	1	0
UGT1A1	1	0	0	1	1	0
BARD1	0	0	0	0	1	1
PEX1	0	0	0	0	1	0
TWIST1	0	0	0	0	0	0
NR0B1	0	1	0	0	1	0
AK1	0	1	0	0	1	0
ALB	0	0	0	0	0	0
ALPL	0	0	0	0	1	0
AMH	0	0	0	0	1	0
AMPD3	0	0	0	0	0	0
AMT	0	0	0	0	0	0
APOA4	0	0	0	0	1	0
APOC2	0	0	0	0	0	0
APP	0	0	0	0	0	0
APRT	0	0	0	0	0	0
AQP2	0	0	0	0	0	0
ARSA	0	0	0	0	1	0
SERPINC1	0	0	0	0	0	0
ATRX	0	0	0	1	2	1
AVP	0	0	0	0	0	0
C1QB	0	0	0	0	0	0
CFTR	0	0	0	0	1	1
COL10A1	0	0	0	0	0	0
COL17A1	0	0	0	0	1	0
COL4A5	0	0	0	1	0	0
CRYBB2	0	0	0	0	0	0
CYP11B1	0	0	0	0	0	0
CYP11B2	0	0	0	0	0	0
CYP1A1	0	1	0	0	1	0
CYP21A2	0	0	0	0	0	0
ELN	0	0	0	0	0	0
EPX	0	0	0	0	1	0
EYA1	0	2	0	1	2	1
F10	0	0	0	0	0	0
F12	0	0	0	0	0	0
F2	0	1	0	0	2	0
FBP1	0	0	0	0	0	1
FGA	0	0	0	0	2	0
FGG	0	0	0	0	0	0
FSHB	0	1	0	0	1	0
FUT2	0	0	0	0	0	0
GALNS	0	0	0	0	1	0
OPN1MW	0	1	0	0	1	0
GDNF	0	0	0	0	1	0
GH1	0	1	0	0	1	0
GNAS	0	2	0	0	5	1
HBA2	0	0	0	0	0	0
HBB	0	0	0	0	0	0
HBD	0	0	0	0	0	0
HEXA	0	0	0	0	0	0
HEXB	0	0	0	0	0	0
HOXA13	0	0	0	0	0	0
HOXD13	0	0	0	0	0	0
HTR1A	0	0	0	0	0	0
KCNJ11	0	0	0	0	0	0
KRT14	0	0	1	0	0	1
LDLR	0	0	1	0	0	1
MAN2B1	0	1	1	0	3	2
MC2R	0	0	0	0	0	0
MPZ	0	0	0	1	0	0
OTC	0	0	0	0	0	0
PCCB	0	0	0	0	0	0
PLP1	0	0	0	0	0	0
PMS1	0	1	0	0	1	0
PMS2	0	1	0	0	1	0
RAG2	0	0	0	0	0	0
REN	0	0	0	0	0	0
RFXAP	0	0	0	0	0	0
RHO	0	0	0	0	1	0
RYR1	0	4	1	0	7	1
SAG	0	0	0	0	0	0
SFTPB	0	1	0	0	2	0
SMPD1	0	2	2	0	2	2
TAP2	0	0	0	0	0	1
HNF1A	0	0	0	0	0	0
TP53	0	0	0	0	0	0
TPO	0	1	0	0	2	1
TSC2	0	4	0	0	7	3
TSHB	0	0	0	0	0	0
TYRP1	0	1	0	0	2	1
VHL	0	0	0	0	0	0
VWF	0	1	1	0	1	4
WRN	0	0	0	0	2	0
CRX	0	0	0	0	0	0
DCX	0	0	0	2	1	0
GDF5	0	1	0	0	1	0
HBA1	0	0	0	0	0	0
HBG1	0	0	0	0	0	0
CD53	0	0	0	0	0	0
GSTM1	0	0	0	0	0	0
C8A	0	0	0	0	0	0
IL5RA	0	0	0	0	0	0
IL6R	0	0	0	0	0	0
FCGR1A	0	0	0	0	0	0
CRP	0	0	0	0	0	0
FCGR3A	0	0	0	0	0	0
FCGR3B	0	0	0	0	1	0
IL10	0	0	0	0	0	0
CR1	0	2	0	0	2	0
CD55	0	0	0	0	0	0
IL1A	0	0	0	0	0	0
IL1B	0	0	0	0	0	0
IL1RN	0	0	0	0	0	0
SLC11A1	0	0	0	0	0	0
CCR5	0	0	0	0	0	0
GPX1	0	0	0	0	0	0
SPP1	0	0	0	0	0	0
GC	0	0	0	0	0	0
CXCL8	0	0	0	0	0	0
IL15	0	0	0	0	0	0
IL2	0	0	0	0	0	0
C7	0	0	0	0	0	0
IL3	1	0	0	1	0	0
IL4	0	0	0	0	0	0
IL9	0	0	0	0	0	0
CD14	0	0	0	0	2	1
TAP1	0	0	0	0	0	0
TNF	0	0	0	0	0	0
LTA	0	0	0	0	1	0
IGFBP1	0	0	0	0	0	0
IGFBP2	0	0	0	0	0	0
IGFBP3	0	0	0	0	0	0
IGFBP5	0	0	0	0	0	0
IL6	0	0	0	0	0	0
HGF	1	0	0	1	0	0
SERPINE1	0	0	0	0	0	0
NOS3	0	2	0	1	3	0
IFNA2	0	0	0	0	0	0
C8G	0	0	0	0	0	0
ORM1	0	1	0	0	1	0
ORM2	0	0	0	0	0	0
CXCL12	0	0	0	0	0	0
CD44	0	0	0	0	0	0
CD59	0	1	0	0	2	0
IGF2	0	0	0	0	1	0
HPX	0	0	0	0	0	0
CNTF	0	0	0	0	0	0
NCAM1	0	0	0	0	0	0
CD4	0	0	0	0	0	0
SLC11A2	0	0	0	0	0	0
IGF1	0	0	0	0	0	0
IFNG	0	0	0	0	0	0
NOS1	0	0	0	0	0	1
HTR2A	0	0	0	0	1	0
BDKRB2	0	0	0	0	0	0
SERPINA5	0	0	0	0	1	0
NOS2	0	0	0	0	1	1
CD79B	0	0	0	0	0	0
LTBP1	0	1	0	0	2	0
IL10RB	0	0	0	0	0	0
IFNAR1	0	0	0	0	0	0
NCF4	0	0	0	0	0	0
ITGAM	0	0	1	0	0	2
BCL2	0	0	0	0	0	0
CXCR1	0	0	0	0	0	0
RFX2	0	2	0	0	4	0
SOD2	0	0	0	0	0	0
GSR	0	0	0	0	0	0
VTN	0	0	0	0	0	0
FASLG	0	0	0	0	0	0
IL13RA2	0	0	0	0	0	0
IL11	0	0	0	0	0	0
SELL	0	0	0	0	0	0
TGFB1	0	0	0	0	0	0
RPL9	0	0	0	0	0	0
NAT1	0	0	0	0	0	0
ABAT	0	0	0	0	1	0
ACHE	0	3	0	0	4	0
ACY1	0	0	0	0	0	0
ADH1A	0	0	0	0	0	0
ADH1B	0	0	0	0	0	0
ADH1C	0	0	0	0	0	0
ADH4	0	0	0	0	0	0
ADH5	0	0	0	0	0	0
ADH6	0	0	0	0	0	0
ADH7	0	0	0	0	0	0
ADORA1	0	0	0	0	1	0
ADORA2A	0	0	0	0	0	0
ADORA2B	0	0	0	0	0	0
ADORA3	0	0	0	0	0	0
ADRA1D	0	0	0	0	1	0
ADRA1B	0	0	0	0	0	0
ADRA1A	0	0	0	0	0	0
ADRA2A	0	0	0	0	0	0
ADRA2B	0	0	1	0	0	1
ADRA2C	0	0	0	0	0	1
ADRB1	0	0	0	0	0	0
AGTR1	0	0	0	0	1	1
AGTR2	0	0	0	0	0	0
AHCY	0	0	0	0	1	0
ALAS1	0	0	0	0	1	0
ALDH1A1	0	0	0	0	0	0
ALDH2	0	0	0	0	0	1
ALDH3A1	0	1	0	0	1	0
ALDH1B1	0	0	0	0	1	0
ALDH1A3	0	1	0	0	2	0
ALDH3B1	0	0	0	0	0	0
ALDH9A1	0	0	0	0	1	0
ALOX12	0	0	0	0	1	0
ALOX5	0	0	0	0	1	0
AMY2A	0	0	0	0	0	0
ANXA1	0	1	0	0	1	0
ATP1A1	1	1	0	1	2	0
ATP1A2	0	0	0	0	2	0
ATP4A	0	1	0	0	2	0
ATP4B	0	0	0	0	0	0
AVPR1A	1	0	0	1	0	0
AVPR1B	0	0	0	0	0	0
BCKDHA	0	0	0	0	0	0
BDKRB1	0	0	0	0	0	0
BLVRA	0	0	0	0	0	0
BLVRB	0	0	0	0	0	0
TSPO	0	0	1	0	0	1
C4BPA	0	0	0	0	1	0
C4BPB	0	1	0	0	1	0
CA4	0	0	0	0	1	0
CACNA1B	0	2	0	0	3	1
CACNA1C	0	1	0	1	3	1
CACNA1D	0	3	0	0	3	0
CACNA1E	0	1	1	2	7	3
CACNA2D1	0	1	0	0	1	0
CACNB1	0	0	0	0	0	0
CACNB2	0	1	0	0	1	0
CACNB3	0	0	0	0	1	0
CACNB4	0	0	0	0	0	0
CACNG1	0	0	0	0	0	0
CALCB	0	0	0	0	0	0
CCK	0	0	0	0	0	0
CCKAR	0	0	0	0	0	0
CD3D	0	0	0	0	0	0
CD3E	0	0	0	0	0	0
CD247	0	0	1	0	0	1
CGA	0	0	0	0	0	0
CGB3	0	0	0	0	0	0
CHRM1	0	1	0	0	1	0
CHRM2	0	0	0	0	0	0
CHRM3	0	1	0	0	1	0
CHRM4	0	0	0	0	1	0
CHRNA2	0	0	0	0	0	0
CHRNA3	0	0	0	0	0	0
CHRNA4	0	0	0	0	2	0
CHRNA5	0	0	0	0	1	0
CHRNA7	0	0	0	0	0	0
CHRNB1	0	1	0	0	1	0
CHRNB2	0	0	0	0	0	1
CHRNB3	0	0	0	0	0	0
CHRNB4	0	0	0	0	0	0
CHRND	0	2	0	0	2	0
COMT	0	0	0	0	1	0
CRAT	0	0	1	0	0	1
CRH	0	0	0	0	0	0
CSF1	0	1	0	0	1	0
CSF2	0	0	0	0	0	1
CSF3	0	0	0	0	0	0
CSF3R	0	0	0	0	1	0
CYP1A2	0	0	2	0	0	2
CYP2A6	0	0	0	0	0	0
CYP2A7	0	0	0	0	0	0
CYP3A7	0	1	0	0	1	0
CYP2A13	0	1	0	0	1	0
CYP2B6	0	0	0	0	0	0
CYP2C19	0	0	0	0	0	0
CYP2C8	0	0	0	0	0	0
CYP2C9	0	0	0	0	0	0
CYP2C18	0	0	0	0	0	0
CYP2E1	0	0	0	0	0	0
CYP2F1	0	0	0	0	0	0
CYP2J2	0	0	0	0	0	0
CYP3A5	0	1	0	0	1	0
CYP4A11	0	0	0	0	0	0
CYP4B1	0	0	0	0	1	0
CYP7A1	0	0	0	0	0	1
CYP11A1	0	0	0	0	0	0
CYP24A1	0	0	0	0	0	0
CYP26A1	0	1	0	0	2	1
CYP27A1	0	1	0	0	1	0
CYP27B1	0	1	0	0	2	0
CYP51A1	0	0	0	0	0	0
DBH	0	0	1	0	0	2
DCK	0	0	0	0	0	0
ACE	0	1	0	0	1	1
DDC	0	0	0	0	1	0
DHFR	0	0	0	0	0	0
DIO1	0	0	0	0	0	0
DIO2	0	0	0	0	0	0
DRD1	0	0	0	0	0	0
DRD2	0	0	0	0	1	0
DRD3	0	0	2	0	0	2
DRD4	0	0	0	0	0	0
DRD5	0	0	0	0	0	0
EPO	0	0	0	0	0	0
FGF1	0	0	0	0	0	0
FKBP1A	0	0	0	0	0	0
FOLR1	0	0	0	0	0	0
FOLR2	0	0	0	0	0	0
FOLR3	0	0	0	0	0	0
GAST	0	0	0	0	0	0
GABRA1	0	1	0	0	4	0
GABRA2	0	2	0	0	2	0
GABRA3	0	0	0	0	1	0
GABRA4	0	0	0	0	0	0
GABRA5	0	0	0	0	0	1
GABRA6	0	0	0	0	0	0
GABRB1	1	0	0	1	1	0
GABRB2	0	1	0	0	5	1
GABRB3	1	2	0	1	10	0
GABRD	0	2	0	0	2	1
GABRG2	0	1	0	0	3	0
GAD1	0	0	1	0	0	1
GAD2	0	0	1	0	0	1
GART	0	0	0	0	0	0
GAS6	0	0	0	0	1	0
GGCX	0	0	0	0	0	0
GHRHR	0	0	0	0	1	0
GLRB	0	0	1	1	0	1
GNRH1	0	0	0	0	0	0
GRIA2	1	1	1	1	1	1
GRIA1	0	2	0	0	4	0
GRIA3	0	0	0	0	0	0
GRIA4	0	0	0	0	1	0
GRIK1	1	1	1	1	2	1
GRIK3	0	0	0	0	0	0
GRIN1	0	1	0	0	8	1
GRIN2A	0	0	0	0	6	1
GRIN2B	2	2	0	2	15	0
GRIN2C	0	1	0	1	2	0
GRIN2D	0	0	0	0	0	0
GRINA	0	0	0	0	0	0
GRM2	0	0	0	0	0	0
GRM3	0	0	0	0	0	0
GRM4	0	0	0	0	1	1
GRM5	0	0	0	0	2	0
GRM6	0	1	0	0	2	0
GRM7	0	1	1	0	3	2
GRM8	0	0	0	0	0	0
GSTA2	0	0	0	0	0	0
GSTA3	0	0	0	0	0	0
GSTM2	0	0	0	0	0	0
GSTM3	0	0	0	0	0	0
GSTM4	0	0	0	0	0	0
GSTM5	0	0	0	0	0	0
GSTP1	0	0	0	0	0	0
GSTT1	0	0	0	0	0	0
GSTT2	0	0	0	0	0	0
GUCY1A2	0	0	0	0	1	0
GUCY1A1	0	1	0	0	1	0
GUCY1B1	0	0	0	0	0	0
GUK1	0	1	0	0	1	0
HMGCR	0	0	0	0	0	0
HPGD	0	0	0	0	0	0
HRH1	0	0	1	0	0	1
HSD3B1	0	1	0	0	2	0
HTR1B	0	0	0	0	0	0
HTR1D	0	1	0	0	1	0
HTR1E	0	0	0	0	0	0
HTR1F	0	0	0	0	0	0
HTR2B	0	1	0	0	2	0
HTR2C	0	0	0	0	0	1
HTR3A	0	1	0	0	1	0
HTR4	0	0	0	0	1	0
HTR6	0	0	0	0	0	1
HTR7	0	0	0	0	1	0
ICAM2	0	0	0	0	0	0
IFNAR2	0	0	0	0	1	0
IGF1R	0	0	1	0	1	1
IGF2R	0	3	2	0	4	2
IL1R1	0	0	0	0	0	0
IL2RB	0	0	0	0	0	0
IL5	0	0	0	0	0	0
IL7	0	0	0	0	0	0
IL12A	0	0	0	0	0	0
IMPDH1	0	0	0	0	0	0
IMPDH2	0	1	0	0	2	0
ITGA4	0	0	0	0	0	0
ITGAX	0	0	1	0	0	2
ITGB6	0	0	0	1	0	1
ITGB7	0	1	0	0	2	1
KCNJ5	0	0	0	0	0	0
KCNJ2	0	0	1	0	0	1
KLKB1	0	0	0	0	0	0
KNG1	0	1	0	0	1	0
LHB	0	0	0	0	0	0
LTA4H	0	0	0	0	2	0
CYP4F3	0	1	0	0	1	0
MAOB	0	0	0	0	0	0
KITLG	0	0	0	0	0	1
MGP	0	0	0	0	0	0
NR3C2	1	2	0	2	2	0
MME	0	0	0	0	0	0
NQO1	0	0	0	0	1	0
NQO2	0	0	0	0	0	0
NPY	0	0	0	0	0	0
NPR1	0	0	0	0	1	0
NPR3	0	0	0	0	0	1
NPY1R	0	0	0	0	0	0
NPY2R	0	0	0	0	0	0
OPRD1	0	0	0	0	0	0
OPRK1	0	1	0	0	1	0
OPRL1	0	1	0	0	1	0
OPRM1	0	0	0	0	0	0
OXT	0	0	0	0	0	0
OXTR	0	0	0	0	0	0
P4HA1	0	0	0	0	0	0
P4HB	0	0	0	0	0	1
PAM	0	1	1	0	1	1
PC	0	1	0	0	1	0
PDE3A	0	1	0	0	1	0
PDE3B	0	0	0	0	2	0
PDE4C	0	0	1	0	0	1
PDE1B	0	1	0	0	1	0
PDHB	0	0	0	0	0	0
PGR	0	0	0	0	0	1
ABCB1	0	0	1	0	0	1
PLA2G1B	0	0	0	0	0	0
PLA2G5	0	0	0	0	0	0
PLAT	0	1	0	0	1	0
PLCB3	0	0	0	0	1	0
PLCB4	0	0	1	0	1	2
SERPINF2	0	0	0	0	0	0
PLOD2	0	1	0	0	2	0
PNLIP	0	0	0	0	1	0
POLR2A	0	2	1	0	3	1
POLR2B	0	0	0	0	1	0
POMC	0	0	0	0	0	0
PON3	0	0	0	0	0	0
POR	0	0	0	0	1	0
PPIB	0	0	0	0	0	0
PPIC	0	0	0	0	0	0
PPP3CA	0	0	0	0	1	0
PPP3R1	0	0	0	0	1	0
PRIM1	0	0	1	0	0	1
PRIM2	0	0	0	0	0	0
PRL	0	0	0	0	0	0
PRLR	0	0	0	0	0	0
PRRG1	0	0	0	0	0	0
PRRG2	0	0	0	0	1	0
PTAFR	0	0	0	0	1	0
PTGDR	0	0	0	0	0	0
PTGDS	0	0	0	0	0	0
PTGER1	0	0	0	0	0	0
PTGER2	0	1	0	0	1	0
PTGER4	0	1	0	0	1	0
PTGFR	0	0	0	0	0	0
PTGIR	0	0	0	0	0	2
PTGIS	0	0	0	0	1	0
PTGS1	0	0	0	0	1	1
PTGS2	0	0	0	0	0	0
RARA	0	2	0	0	3	0
RARB	0	0	0	0	1	0
RARG	0	0	0	1	0	0
RPL3	0	0	0	0	0	0
RPL4	0	0	0	0	1	0
RPL5	0	0	0	0	1	0
RPL6	0	0	0	0	0	0
RPL7	0	0	0	0	0	0
RPL7A	0	1	0	0	1	0
RPL8	0	0	0	0	1	0
RPL11	0	0	0	0	0	0
RPL12	1	0	0	1	0	0
RPL13	0	0	0	0	0	0
RPL23	0	0	0	0	0	0
RPL18	0	0	0	0	0	0
RPL18A	0	0	0	0	0	0
RPL19	0	1	0	0	1	0
RPL21	0	1	0	0	1	0
RPL22	0	0	0	0	0	0
RPL23A	0	0	0	0	0	0
RPL17	0	0	0	0	0	0
RPL24	0	0	0	0	0	0
RPL26	0	0	0	2	0	0
RPL27	0	0	0	0	0	0
RPL30	0	0	0	0	1	0
RPL27A	0	0	0	0	0	0
RPL28	0	0	0	0	0	0
RPL29	0	0	0	0	0	0
RPL31	0	0	0	0	0	0
RPL32	0	0	0	0	0	0
RPL34	0	0	0	0	0	0
RPL35A	0	0	0	0	0	0
RPL37	0	0	0	0	0	0
RPL37A	0	0	0	0	0	0
RPL38	0	0	0	0	0	0
RPL39	0	0	0	0	0	0
ITSN1	1	1	0	2	2	0
SLC2A9	0	1	1	0	1	1
PRSS58	0	0	0	0	0	0
ATP2B1	0	0	0	0	2	0
SPINK14	0	0	0	0	0	0
PRKCSH	0	0	0	0	1	0
REEP3	0	0	0	0	0	0
ATP2B2	0	1	0	0	3	1
BLOC1S2	0	0	0	0	0	0
FNDC9	0	0	0	0	0	0
ATP2B3	0	0	1	0	0	1
CLDN20	0	0	0	0	0	0
NKIRAS2	0	1	0	0	1	0
DNAJB3	0	0	0	0	0	0
LMO3	0	0	0	0	0	0
ATP2B4	0	3	0	0	4	0
TSR3	0	0	0	0	1	0
ZNF676	0	0	0	0	0	0
CALHM1	0	0	0	0	0	1
GOLGA6L1	0	0	0	0	0	0
NCCRP1	0	0	0	0	0	0
ZNF429	0	0	0	0	0	0
TBC1D3B	0	0	0	0	0	0
TBC1D3C	0	0	0	0	0	0
SMAD5	0	0	0	0	0	0
STX16	0	0	0	0	0	0
C16orf87	0	0	0	0	0	0
CCL3L3	0	0	0	0	0	0
LSS	0	0	0	0	0	0
SLC35E4	0	0	0	0	1	1
KRTAP5-5	0	0	0	0	0	0
UBE2W	0	0	0	0	0	0
ZDHHC13	0	0	0	0	0	0
PTER	0	0	0	0	0	0
ATP2C1	0	0	0	0	0	0
SNCB	0	0	0	0	0	0
NDUFV3	0	0	0	0	0	0
HDGFL2	0	1	0	0	2	0
UGP2	0	0	0	0	1	0
TAGLN	0	0	0	0	0	0
RORC	0	1	1	0	2	1
TM6SF2	0	0	0	0	0	0
GRB10	0	1	1	0	1	1
IDNK	0	0	0	0	0	0
LEMD1	0	0	0	0	1	0
GALK2	0	0	0	0	0	0
GDF6	0	0	0	0	0	0
GGA1	0	0	0	0	0	0
TIMM50	0	0	0	0	1	1
PDE9A	0	0	0	0	0	0
MED8	0	0	0	0	0	0
ALKBH2	0	0	0	0	0	0
OR9A4	0	1	1	0	1	1
OR2Y1	0	0	0	0	1	0
OR9A2	0	0	0	0	0	0
OR2A14	0	0	0	0	0	0
ETFRF1	0	0	0	0	0	0
ZNF425	0	0	0	0	1	0
ZNF782	0	0	0	0	0	0
TMEM211	0	0	0	0	0	0
SPOPL	0	0	0	0	0	0
CYP27C1	1	0	0	1	3	0
ANO7	0	0	0	0	1	1
OR6V1	0	1	0	0	1	0
ZNF470	0	0	0	0	0	0
ARHGEF37	0	0	1	0	0	1
SPATA31D1	0	0	0	0	0	0
MAP3K15	0	0	0	0	0	0
RNASE9	0	0	0	0	1	0
OR4F15	0	0	0	0	0	0
LCN9	0	0	0	0	0	0
MED11	0	0	0	0	0	0
IL17REL	0	0	0	0	0	0
C4orf3	0	0	0	0	1	0
C9orf170	0	0	0	0	1	0
FAM166A	0	0	1	0	0	1
DDI1	0	0	0	0	1	0
LCN10	0	1	0	0	1	0
SH3BGR	0	0	0	0	0	0
FARP1	1	0	0	1	0	0
CDY2B	0	0	0	0	0	0
CC2D2B	0	0	0	0	0	0
ATP1A4	0	1	0	0	1	0
COP1	0	1	0	0	1	0
BLID	0	0	0	0	0	0
RAET1G	0	0	0	0	0	0
TOMM5	0	0	0	0	0	0
C10orf55	0	0	0	0	0	0
DENND6B	0	0	0	0	2	1
C8orf82	0	0	0	0	0	0
OR2A42	0	0	0	0	0	0
OR2T34	0	0	0	0	0	0
OR2T27	0	0	0	0	0	0
OR2T35	0	0	0	0	0	0
STX19	0	0	0	0	0	1
ITIH5	0	0	0	0	0	0
PIM3	0	0	0	0	0	0
ARMH4	0	0	0	0	1	0
TPD52L3	0	0	0	0	0	0
HSFY2	0	0	0	0	0	0
VCX3B	0	1	0	0	1	0
RUNX1	0	0	0	0	0	0
TTC3	0	0	0	0	0	0
UBASH3A	0	1	0	0	1	0
OR4E2	0	1	0	0	1	0
OR52N1	0	0	0	0	1	0
OR2G3	0	0	1	0	0	1
OR2G2	0	0	0	0	0	0
OR52J3	0	0	0	0	0	0
OR56A1	0	0	0	0	1	0
OR14C36	0	1	0	0	1	0
OR13C4	0	0	0	0	0	0
OR4C15	0	0	0	0	1	0
OR5AS1	0	0	0	0	0	0
OR52N5	0	0	1	0	0	1
OR5C1	0	0	0	0	0	0
MTUS1	1	1	0	1	2	1
PPARA	0	0	0	0	0	0
LHX8	0	0	0	0	0	0
ATP5F1A	0	0	0	0	0	0
AFAP1L2	0	0	1	0	0	1
C9orf47	0	0	0	0	0	0
OR5D18	0	0	0	0	0	0
OR10G9	0	0	0	0	0	0
OR5A2	0	0	0	0	0	0
OR4C13	0	0	0	0	0	0
OR13C9	0	0	0	0	0	0
OR2W3	0	0	0	0	0	0
OR7G3	0	0	0	0	0	0
OR11L1	0	1	0	0	1	0
OR5W2	0	0	0	0	0	0
OR13C3	0	0	0	0	0	0
OR2L8	0	0	0	0	0	0
OR2T11	0	0	0	0	1	0
OR4D5	0	0	0	0	1	0
OR14A16	0	0	0	0	0	0
OR5D13	0	0	0	0	0	0
OR6S1	0	0	0	0	0	0
FAM13C	0	0	0	0	0	0
ATP5F1C	0	0	0	0	1	0
PLEKHA1	0	1	0	0	1	0
ATP5F1D	0	0	0	0	0	0
ATE1	0	0	0	0	0	0
PAMR1	0	0	0	0	0	0
USP16	0	0	0	0	0	0
GPM6B	0	0	0	0	0	0
EXOSC10	0	0	0	0	1	0
RPL36AL	0	0	0	0	0	0
GMPR2	0	0	0	0	0	0
NT5C1B	0	0	0	0	1	0
NT5C3A	0	1	0	0	1	0
HCFC1R1	0	0	0	0	0	0
PUS1	0	0	0	0	0	0
PFKL	1	0	0	1	0	1
CLDN18	0	0	0	0	0	0
ATP5MC1	0	0	0	0	0	0
C4B	0	0	0	0	0	0
ECHDC1	0	0	0	0	0	0
ATP5MC2	0	0	0	0	0	0
JPT1	0	0	0	0	0	0
PHETA2	0	0	0	0	0	0
DEFB108B	0	0	0	0	0	0
ASTL	0	1	0	0	3	0
KLK2	0	0	0	0	0	0
AFTPH	0	0	0	0	0	0
ANAPC11	0	0	0	0	0	0
ARL6IP4	0	0	0	0	0	0
AWAT2	0	0	0	0	0	0
SUMO4	0	0	0	0	0	0
LCLAT1	0	0	0	0	0	0
ATP5MC3	0	0	0	0	0	0
CAPRIN2	0	1	0	0	1	0
ZFYVE27	0	0	0	1	0	1
EPSTI1	0	0	0	0	0	0
2020-03-08	0	0	0	0	0	0
EXOSC3	0	0	0	0	1	1
FCGR2B	0	1	0	0	2	0
WLS	0	0	0	0	0	0
FMO3	0	0	1	0	0	1
GATA3	0	0	0	0	0	1
GOLGA7	0	0	0	0	0	1
NFU1	0	0	0	0	0	0
PRY2	0	0	0	0	0	0
SFR1	0	0	0	0	0	0
BPY2B	0	0	0	0	0	0
BPY2C	0	0	0	0	0	0
DNAJB12	0	0	0	0	0	0
MCTP1	0	0	1	0	0	1
SMC4	0	1	0	0	1	0
PDE4DIP	0	0	1	0	4	1
RAB11FIP1	0	0	0	0	1	0
ZNF787	0	0	0	0	1	0
INPP5J	0	0	0	0	1	1
WNK3	0	0	0	0	0	0
MYL4	0	0	0	0	0	0
ZNF280D	0	0	0	0	0	0
DERPC	0	0	0	0	0	0
ANXA2	0	0	0	0	0	0
BTBD7	0	0	0	1	0	0
DERL3	0	0	0	0	0	0
CENPM	0	0	0	0	0	0
THOC5	0	0	0	0	0	0
CBY1	0	0	1	0	0	1
FCRLB	0	0	0	0	0	0
OR8G1	0	0	1	0	0	1
XKRY2	0	0	0	0	0	0
OR8K1	0	0	0	0	0	0
GPATCH8	0	1	0	0	1	0
GPR139	0	1	0	0	1	0
ERICH3	0	1	0	0	2	1
PTRH1	0	0	0	0	0	0
KCTD11	0	0	0	0	0	0
IGFL2	0	0	0	0	0	0
H2BFWT	0	0	0	0	0	1
OR8D1	0	0	0	0	0	0
OR8D2	0	0	0	0	0	0
ALKAL2	0	0	0	0	0	0
POTEA	0	0	0	0	0	0
IGFL4	0	0	0	0	0	0
AP3S1	0	0	0	0	0	0
OR5AP2	0	0	0	0	0	0
TWISTNB	0	0	0	0	0	0
RPLP0	0	0	1	0	0	1
TPD52L1	0	0	0	0	0	0
BICD1	0	0	0	0	0	0
CACNA1I	0	2	1	0	6	2
ABLIM1	0	2	0	0	3	0
OR56A3	0	0	0	0	0	0
SMAD2	0	1	0	0	2	0
STUM	0	0	0	0	0	0
LDLRAD4	0	0	0	0	1	0
C11orf49	0	0	0	0	0	0
LEPR	0	0	1	0	0	1
HMGXB4	0	0	0	0	0	0
TMEM200B	0	0	0	0	0	0
PDE1A	0	0	0	0	1	0
UQCR10	0	0	0	0	0	0
SMAD1	0	0	0	0	0	0
MAD2L1BP	0	0	0	0	0	0
ZMAT5	0	1	0	0	1	0
LY6G6F	0	1	0	0	1	0
BRPF1	0	1	0	4	1	1
ATP5PF	0	0	0	0	0	0
RREB1	0	1	0	0	1	0
ARHGEF35	0	0	0	0	0	0
MTFP1	0	0	0	0	1	0
OSBPL8	1	0	0	1	0	0
ATP5MF	0	0	0	0	0	0
RECQL5	0	0	0	0	0	0
GLE1	0	1	1	0	2	1
OR10A3	0	0	0	0	1	0
OR8I2	0	0	0	0	0	0
KLHL31	0	0	0	0	0	0
ATP5PD	0	0	0	0	0	0
STRADA	0	0	0	0	0	0
RABL2B	0	0	0	0	0	0
ERLIN2	0	0	0	0	0	0
RBMS3	0	1	0	0	1	1
MGLL	0	0	0	0	0	0
GTF2IRD2B	0	0	0	0	0	0
SNU13	0	0	0	0	0	0
TARP	0	0	0	0	0	0
BICD2	0	0	0	0	0	0
SMARCD3	0	0	0	0	0	0
DMAC2L	0	0	0	0	0	0
DLGAP1	0	0	0	0	1	1
HNRNPD	1	0	0	2	0	0
TEX11	0	0	0	0	0	0
TRIM6	0	1	0	0	2	0
TRIM6-TRIM34	0	0	0	0	1	0
TRIM34	0	1	0	0	1	0
PARVB	0	0	0	0	0	0
SLC6A19	0	1	0	0	2	0
SP5	0	0	0	0	0	0
MED15	0	0	0	0	3	0
DUPD1	0	0	0	0	0	0
CDY1B	0	0	0	0	0	0
MANBAL	0	0	0	0	0	0
EVI2A	0	0	0	0	0	0
PARP3	0	0	0	0	0	0
TXNDC8	0	0	0	0	0	0
TSPYL6	0	0	0	0	0	0
HBM	0	0	0	0	0	0
BMF	0	0	0	0	0	0
OGDH	0	1	0	0	1	0
ANXA13	0	0	0	0	0	0
CAPNS1	0	0	0	0	0	0
RPLP1	0	0	0	0	0	0
FBLN2	0	0	0	0	0	0
DYRK3	0	0	0	0	0	1
GPRASP2	0	0	0	0	0	0
OR52B2	0	0	0	0	0	0
LRRC29	0	0	0	0	0	0
GRK4	0	1	0	0	1	0
OR8K5	0	0	0	0	1	0
OR4S2	0	0	0	0	0	0
NOMO2	0	0	0	0	0	0
OR4K1	0	0	0	0	0	0
OR8J3	0	0	0	0	0	0
AKAP2	0	1	1	0	2	1
NOMO3	0	0	1	0	0	1
GRK6	0	0	0	0	0	0
OR4P4	0	0	0	0	0	0
TUSC1	1	0	0	1	0	0
ALG11	0	0	0	0	0	0
QSOX1	0	0	0	0	0	0
OR10AD1	0	0	0	0	0	0
OR2A12	0	0	0	0	0	0
OR2T2	0	0	0	0	0	0
OR52M1	1	0	0	1	1	0
OR4F4	0	0	0	0	0	0
CD200	0	0	0	0	0	0
OR13A1	0	0	0	0	0	0
C10orf90	1	0	1	1	1	1
ZNF813	0	1	0	0	1	0
FYB2	0	0	0	0	0	0
ZNF740	0	0	0	0	1	0
CCDC144NL	0	0	0	0	0	0
RTL4	0	0	0	0	0	0
ZNF774	0	1	0	0	1	0
FCRL6	1	0	0	2	0	0
FIGLA	0	0	0	0	0	0
RTP2	0	1	0	0	1	1
TMEM220	0	0	0	0	0	0
LEKR1	0	0	0	0	0	0
LIN28B	0	0	0	0	0	0
ACP7	0	1	0	0	1	0
VHLL	0	0	0	0	0	0
AGMO	0	1	0	0	1	0
C7orf61	0	0	0	0	0	1
KRTAP5-2	0	0	0	0	0	0
ZNF705A	0	0	0	0	0	0
DBX2	1	0	0	1	0	0
PLEKHG7	0	0	0	0	0	0
RNASEK	0	0	1	0	0	1
GPR179	0	1	0	0	3	0
ZYG11A	0	0	0	0	0	0
FCGR1B	0	0	0	0	0	0
ETV3L	0	0	0	0	0	0
TRIM67	0	0	0	0	0	0
MAP1LC3C	0	0	0	0	0	0
MTHFD2L	0	1	0	0	2	0
SPDYE3	0	0	0	0	0	0
LOC100506422	0	0	0	0	0	0
STPG3	0	0	0	0	0	0
NRARP	0	0	0	0	0	0
FGFRL1	0	0	0	0	1	0
DPP10	0	0	0	0	0	0
UMODL1	1	2	0	1	3	2
CLEC2D	0	0	0	0	0	0
PLA2G6	0	0	0	0	0	0
METRNL	0	0	1	0	0	1
LINGO4	0	0	0	0	0	0
SLC30A2	0	0	0	0	0	1
ITGA11	0	0	1	0	1	2
FAM19A3	0	0	0	0	0	0
ANKRD34B	0	0	0	0	0	0
OR1B1	0	0	0	0	0	0
OR1J1	0	0	0	0	0	0
OR1J4	0	0	0	0	0	0
OR1L6	0	0	0	0	0	0
OR1L8	0	0	0	0	1	0
OR1M1	0	0	0	0	1	0
OR1N2	0	0	0	0	0	0
OR1S1	0	1	0	0	1	0
OR1S2	0	0	0	0	0	0
OR10A2	0	1	0	0	1	0
OR10A6	0	0	0	0	1	0
OR10G4	0	0	0	0	1	0
OR10G7	0	0	0	0	0	0
OR10G8	0	0	0	0	0	0
OR10H4	0	0	0	0	0	0
OR10H5	0	0	0	0	0	0
OR10J3	0	1	0	1	1	0
OR10J5	0	0	0	0	0	0
ST8SIA6	0	0	0	0	0	0
OR10Q1	0	0	0	0	1	0
OR10R2	0	0	0	0	0	0
OR10K1	0	0	0	0	0	1
OR10S1	0	0	0	0	1	0
OR10T2	0	0	0	0	0	0
OR10K2	0	0	0	0	0	1
OR10X1	0	0	0	0	0	0
OR10Z1	1	1	0	1	1	0
OR11H4	0	0	0	0	0	0
OR11H6	0	0	0	0	0	0
OR13C2	0	0	0	0	0	0
OR13C5	0	0	0	0	0	0
OR13C8	0	0	0	0	0	0
OR13D1	0	0	0	0	0	0
OR13F1	0	0	0	0	0	0
OR13H1	0	0	1	0	0	1
OR13J1	0	0	0	0	0	0
OR2A25	0	0	0	0	0	0
OR2AG1	0	0	0	0	0	0
OR2AG2	0	0	0	0	1	1
OR2AK2	0	1	0	0	1	0
OR2B11	0	1	0	0	1	0
OR2D3	0	0	0	0	0	0
OR2F2	0	1	0	0	1	0
OR2L2	0	0	0	0	0	0
OR2L3	0	0	0	1	0	0
OR2M2	0	0	0	0	0	0
OR2M3	0	0	0	0	0	0
OR2M5	0	1	0	0	2	0
OR2M7	0	0	0	0	0	0
OR2T12	0	0	0	0	0	0
OR2T10	1	0	0	1	0	0
OR2T29	0	0	1	0	0	1
OR2T33	0	0	0	0	0	0
OR2T4	0	0	1	0	0	1
OR2T5	0	0	0	0	0	0
OR2W5	0	0	0	0	0	0
OR2Z1	0	0	0	0	0	1
OR4C11	1	0	0	1	0	0
OR4C16	0	1	0	0	1	0
OR4C3	0	0	0	0	0	0
OR4C46	0	0	0	0	0	0
OR4C6	0	0	0	0	0	0
OR4D10	0	0	0	0	0	0
OR4D11	0	0	0	0	0	1
OR4D2	0	0	0	0	0	0
OR4D6	0	0	0	0	0	0
OR4D9	0	0	0	0	0	0
OR4K14	0	0	0	0	0	0
OR1I1	0	0	0	0	0	1
OR4K13	0	0	0	0	0	0
OR4K17	0	0	0	0	0	0
OR4L1	0	0	0	0	0	0
OR4M2	0	0	0	0	0	0
NCK2	0	1	0	0	1	0
OR4N2	0	0	0	0	0	0
OR4N5	0	0	0	0	0	0
OR4S1	0	1	0	0	1	0
OR4X1	0	0	0	0	0	0
OR4X2	0	0	0	0	1	0
OR5A1	0	0	0	0	0	0
OR5AN1	0	0	0	0	0	0
OR5AR1	0	0	1	0	0	1
OR5AU1	0	0	0	0	0	0
OR14K1	0	0	0	0	0	0
OR5B12	0	0	0	0	0	0
OR14I1	0	0	0	0	0	0
OR5D14	0	0	0	0	0	0
OR5K1	0	0	0	0	0	1
OR5K2	0	0	0	0	0	0
OR5L1	0	0	0	0	0	0
OR5L2	0	0	0	0	0	1
OR5M1	0	0	0	0	1	0
OR5M10	0	0	0	0	0	0
OR5M3	0	0	0	0	0	0
OR5M9	0	1	0	0	1	0
OR5R1	0	0	0	0	0	0
OR5T1	0	0	0	0	0	0
OR5T2	0	0	0	0	2	0
OR5T3	0	0	0	0	0	0
OR51A2	1	0	0	1	0	0
OR51A7	0	0	0	0	0	0
OR51B6	0	0	0	0	0	0
OR51D1	0	0	0	0	0	0
OR51F1	0	0	0	0	0	0
OR51F2	0	0	0	0	0	0
OR51I2	0	1	0	0	1	0
OR51L1	0	0	0	0	0	0
OR51M1	0	0	0	0	0	0
OR51Q1	0	0	0	0	0	0
OR51S1	0	0	0	0	0	0
OR51T1	0	0	0	0	1	0
OR51V1	0	0	0	0	0	0
RPLP2	0	0	0	0	0	0
OR52A5	0	0	0	0	1	0
OR52B4	0	0	0	0	0	0
OR52B6	0	0	0	0	0	0
OR52D1	0	0	0	0	0	0
OR52E2	0	0	0	0	0	0
OR52E4	0	0	0	0	0	0
OR52E5	0	0	0	0	0	0
OR52E6	0	1	0	0	1	0
OR52E8	0	1	0	0	1	0
OR52I1	0	0	0	0	0	0
OR52I2	0	0	0	0	0	0
OR52K1	0	0	1	0	0	1
OR52K2	0	0	0	0	0	0
OR52L1	0	0	0	0	0	0
OR52N2	0	0	0	0	0	0
OR52N4	0	0	0	0	0	0
SP140	0	0	0	0	0	0
OR52R1	0	1	0	0	1	0
OR52W1	0	0	0	0	0	0
OR56A4	0	0	0	0	0	1
OR56B1	0	0	0	0	1	0
OR56B4	0	0	0	0	0	0
OR6C1	0	0	0	0	0	0
OR6C76	0	1	0	0	1	0
OR6K6	0	0	0	0	0	0
OR6N1	0	0	0	0	0	0
OR6Q1	0	2	0	0	2	0
OR6T1	0	0	0	0	0	0
OR6X1	0	1	0	0	1	0
OR6Y1	0	0	0	0	1	0
OR7A10	0	0	0	0	0	0
OR7D4	0	0	0	0	1	0
OR7G1	0	1	0	0	1	0
OR7G2	0	0	0	0	0	1
OR8A1	0	0	0	0	0	0
OR8B12	0	0	0	0	0	0
OR8B4	0	0	0	0	0	0
OR8D4	0	0	0	0	0	0
OR8G5	0	0	0	0	0	0
OR8H1	0	1	0	0	1	0
OR8H2	0	0	0	0	0	0
OR8H3	0	0	0	0	0	0
OR8K3	0	0	0	0	0	0
OR8S1	0	0	0	0	0	0
OR8U1	0	0	0	0	0	0
OR8J1	0	0	0	0	0	0
TRIM37	1	1	0	1	1	0
TMEM198	0	0	1	0	0	1
LRRC55	0	0	0	0	0	1
OR9I1	0	0	0	0	1	0
OR9Q1	0	0	0	0	0	0
OR9G1	0	0	0	0	0	0
LRRC52	0	0	0	0	0	0
OR2J3	0	0	0	0	0	0
FRG2	0	0	0	0	0	0
OR5B21	0	1	0	0	1	0
OR4F29	0	0	0	0	0	0
OR4F3	0	0	0	0	0	0
OR2B3	0	0	0	0	0	0
OR1L3	0	0	0	0	0	0
OR1L4	0	0	0	0	0	0
OR1L1	0	0	0	0	0	0
OR51G1	0	0	0	0	0	0
OR51G2	0	0	0	0	0	0
OR11H1	0	1	0	0	1	0
OR4F17	0	0	0	0	0	0
OR4N4	0	0	0	0	0	0
PKP2	0	0	0	0	1	1
OR9K2	0	0	0	0	0	0
OR5M11	0	0	0	0	0	1
OR4C12	0	0	0	0	0	1
CHD3	0	2	1	2	10	2
OR4A5	0	0	0	0	0	0
OR4A16	0	0	0	0	1	0
OR4A15	0	0	0	0	0	0
OR2AE1	0	0	0	0	0	0
OR4F16	0	0	0	0	0	0
OR6N2	0	0	1	0	1	1
OR6K2	0	0	0	0	0	0
OR10A7	0	0	0	0	0	0
OR6B1	0	0	0	0	0	0
OR5M8	0	1	0	0	1	0
OR9Q2	0	0	0	0	0	0
OR9G4	0	0	1	0	0	1
OR2AT4	0	0	0	0	0	0
OR6F1	0	0	0	0	0	0
OR2A1	0	0	0	0	0	0
OR51I1	0	1	0	0	1	0
OR52H1	0	0	0	0	0	0
PSRC1	0	0	0	0	0	0
SREBF1	0	0	0	0	0	1
OR5AK2	0	0	0	0	0	0
OR10V1	0	0	1	0	0	1
OR6M1	0	0	0	0	0	0
OR4F6	0	0	0	0	0	0
OR6K3	0	0	0	0	0	0
OR2A7	0	0	0	0	0	0
OR51A4	0	0	0	0	0	0
MAGED1	0	0	0	0	0	0
HNRNPL	0	0	0	0	0	0
DNM1	0	0	0	0	9	1
OR5H1	0	1	0	0	1	0
RGS10	0	0	0	0	0	0
GPNMB	0	1	0	0	1	0
AK4	0	0	0	0	0	0
PRR13	0	0	0	0	0	0
POTEG	0	0	0	0	0	0
DNM2	0	1	0	0	2	0
KDM2B	0	1	0	0	4	0
TTYH1	0	0	0	0	0	1
ZNF32	0	0	0	0	0	0
MTIF2	0	1	0	1	2	0
LRSAM1	0	0	0	0	1	0
DAZ4	0	0	0	0	0	0
PLAUR	0	0	0	0	0	0
ACTR2	0	0	0	0	0	1
NFASC	0	1	2	0	3	2
YPEL2	0	0	0	0	0	0
KRTAP5-11	0	0	0	0	0	0
CACNA1H	0	4	0	0	7	0
NEURL4	0	1	0	0	1	1
ZWINT	0	0	0	0	0	1
2020-03-02	0	0	0	0	0	0
B4GALT2	0	0	0	0	0	0
EBF3	0	1	0	3	3	2
HIST2H3A	0	0	0	0	0	0
OR10G3	0	0	0	0	0	0
OR10G2	0	0	0	0	0	0
OR8B3	0	0	0	0	0	0
OR8B2	0	0	0	0	0	0
OR5B3	0	0	0	0	0	0
OR4B1	0	0	0	0	0	1
OR2T6	0	0	0	0	0	1
PLCXD3	0	0	0	0	0	0
NFKBIZ	0	0	0	0	1	0
PKP4	0	1	0	0	3	0
OR5H6	0	1	0	0	1	0
OR2A2	0	0	0	0	0	0
OR5H2	0	0	0	0	1	0
OR4K5	0	0	0	0	1	0
OR4F5	0	0	0	0	0	0
OR4K15	0	1	0	0	1	0
OR13G1	0	0	0	0	0	0
OR5B17	0	0	0	0	0	0
OR6C74	0	0	0	0	0	0
OR10AG1	0	0	0	0	0	0
OR5J2	0	1	0	0	1	0
OR6C6	0	0	0	0	0	0
OR6C4	0	0	0	0	0	0
OR2T3	0	1	0	0	1	0
OR5D16	0	0	0	0	0	0
OR6C75	0	0	0	0	0	0
RHBDF2	0	0	0	0	1	1
OR6C70	0	0	0	0	0	0
OR4M1	0	0	0	0	0	0
OR4K2	0	0	0	0	0	0
CPM	0	0	0	0	0	0
OR11G2	0	0	0	0	0	0
OR4F21	0	0	0	0	0	0
CACNA2D2	0	0	1	0	1	1
OR4A47	0	0	0	0	0	0
OR4C45	0	0	0	0	0	0
OR5H14	0	1	0	0	1	0
OR5H15	0	0	0	0	0	0
OR5K3	0	0	0	0	0	0
OR5K4	0	0	0	0	0	0
OR6C65	0	0	0	0	0	0
OR6C68	0	0	0	0	1	0
OR2T8	0	0	0	0	0	0
SF3B1	0	3	0	0	5	0
FAM19A4	0	0	0	0	0	0
OR5B2	0	0	0	0	0	0
OR51B5	0	0	0	0	0	0
EDA	0	0	0	0	0	0
CHEK2	0	0	0	0	1	0
FPR2	0	0	0	0	0	1
VPS54	0	1	0	0	1	0
NUMB	0	1	0	0	1	0
WASHC2A	0	0	0	0	0	0
GJB3	0	0	2	0	0	2
CHMP3	0	0	0	0	0	0
SUMO1	0	0	0	0	0	0
HAO2	0	0	1	0	0	1
DAZ2	0	0	0	0	0	0
SUMO2	0	0	0	0	0	0
ZNF835	0	0	0	0	0	0
ZNF780B	0	0	0	0	0	0
OR6B2	0	0	0	0	0	0
ATP8B2	0	2	1	0	2	1
RYK	0	0	1	0	0	1
ERBB2	0	0	1	0	2	1
IP6K2	0	0	0	0	0	1
SEMA3B	0	0	0	0	0	0
ERBB3	0	0	0	0	1	0
JMJD8	0	0	1	0	0	2
KRTAP5-1	0	1	0	0	1	0
RPS3	0	0	0	0	0	0
HMCES	0	0	0	0	1	0
YBEY	0	0	0	0	0	0
IP6K1	0	1	0	0	1	0
RBMY1J	0	0	0	0	0	0
RBMY1E	0	0	0	0	0	0
RBMY1D	0	0	0	0	0	0
RBMY1B	0	0	0	0	0	0
ERBIN	1	1	0	1	2	0
DIPK1A	0	0	0	0	0	0
LRRC37A2	0	0	0	0	0	0
SIAH1	0	0	0	0	2	0
TCEAL9	0	0	0	0	0	0
WDR31	0	0	0	0	1	0
TSPAN17	1	0	0	1	0	0
MAPKAP1	0	0	0	0	0	0
WDR33	1	1	0	1	1	0
PDPN	0	0	0	0	0	0
ARHGAP17	0	0	0	0	0	0
MTX2	0	0	0	0	0	0
GTDC1	0	0	0	1	0	0
RAB37	0	0	0	0	0	0
TCEAL1	0	0	0	1	1	0
SLC25A25	0	0	0	0	0	0
FAM149A	0	0	0	0	0	0
ZNF473	0	0	0	0	1	0
WDR35	0	3	0	0	3	0
CR2	0	0	0	0	1	1
RPS6KA1	0	1	0	0	1	0
APOBEC3F	0	0	0	0	0	0
SPIN2B	0	0	0	0	0	0
TCEAL8	0	0	0	0	0	0
RPS6KA2	0	0	0	0	0	0
TCEAL3	0	0	0	0	0	0
TCEAL4	0	0	0	0	0	0
TCEAL6	0	0	0	0	0	0
LRRC18	0	1	0	0	1	0
ALG3	0	0	0	0	0	0
EPHA8	0	0	0	0	1	0
RPS6KA4	0	0	0	0	0	0
LRIF1	0	0	0	1	0	0
SDC1	0	0	0	0	0	0
UHRF1BP1L	0	0	0	1	0	0
RPS3A	0	0	1	0	0	1
ODF2L	0	0	0	0	2	0
GOSR1	0	0	0	0	1	0
ATN1	0	0	0	0	1	1
ALG8	0	0	0	0	0	0
CLEC6A	0	0	0	0	0	0
SDCBP	0	0	0	0	0	0
ZSCAN2	0	0	0	0	1	0
KLHL5	0	0	0	0	0	0
ZNF182	0	0	0	0	1	0
RESP18	1	0	0	1	0	0
C8orf48	0	0	0	0	0	0
ZNF37A	0	0	0	0	0	0
NTRK2	0	2	1	0	3	2
SCP2	1	0	0	1	0	0
ZNF484	0	0	0	0	0	0
L3MBTL3	0	0	0	0	0	0
FSD2	0	1	0	0	1	1
LKAAEAR1	0	0	0	0	0	0
NTRK3	0	0	0	0	0	1
ZNF483	0	0	0	0	1	0
PPDPFL	0	0	0	0	0	0
DEPDC5	0	0	0	0	0	0
IGIP	0	0	0	0	0	0
CACYBP	0	0	0	0	0	0
IGF2BP2	0	0	0	0	0	0
SPOP	0	0	0	0	1	0
ARHGAP25	0	0	0	0	0	0
CARD17	0	0	0	0	0	0
IGSF3	1	0	0	1	0	1
EEF1AKNMT	0	0	0	0	0	1
GP2	0	0	0	0	0	0
IFRD1	0	0	0	0	0	0
BRWD1	1	0	0	3	1	0
ZNF599	0	0	0	0	0	0
ERV3-1	0	0	1	0	0	1
KLHDC9	0	0	0	0	1	1
PRDM2	0	0	0	0	1	1
SETD4	0	0	0	0	1	0
PLA2R1	0	0	0	0	0	1
GEMIN7	0	0	0	0	0	0
DUSP13	0	0	0	0	1	0
TRIM13	0	0	0	0	1	0
RWDD1	0	0	0	0	0	0
TULP4	0	1	0	0	4	0
SFI1	0	0	0	0	0	0
SMARCB1	0	0	0	0	0	0
HCST	0	0	0	0	0	0
TRPM3	1	0	0	1	2	0
F8A2	0	0	0	0	0	0
F8A3	0	0	0	0	0	0
NWD1	0	0	0	0	0	0
LMBRD2	0	0	0	0	0	0
CDRT15	0	0	0	0	0	0
NKAPL	0	0	0	0	0	0
STH	0	0	0	0	0	0
PPP1R27	0	0	0	0	0	0
C3orf56	0	0	0	0	0	0
C1QTNF9B	0	0	0	0	0	0
SHISA2	0	0	0	0	0	0
CDHR4	0	0	0	0	0	0
RHEX	0	0	0	0	0	0
CT45A5	0	0	0	0	0	0
CSDE1	1	0	1	1	1	1
SS18	0	0	0	0	1	0
IRGQ	0	0	0	0	0	0
IGFBPL1	0	0	0	0	0	0
TFG	0	0	0	0	1	0
C2CD4B	0	0	0	0	0	0
NTRK1	0	0	0	0	0	0
BUB3	0	0	0	0	0	0
CEPT1	0	0	0	0	0	0
RPS4X	0	0	0	0	0	0
OPTN	0	0	0	0	0	0
COA5	0	0	0	0	0	0
AMY1B	0	0	0	0	0	0
AMY1C	0	0	0	0	0	0
CPLX2	0	0	0	0	0	0
AMY1A	0	0	0	0	0	0
ZDHHC9	0	0	0	0	1	0
C1QL4	0	0	0	0	0	0
UACA	0	1	0	1	3	0
CNOT4	1	1	0	1	1	0
SAXO2	0	0	0	0	0	0
MOG	0	0	0	0	0	0
TTC32	0	0	0	0	0	0
C18orf25	0	0	0	0	1	0
TMEM89	0	0	0	0	0	0
PRSS37	0	0	0	0	0	0
TAGLN3	0	0	0	0	1	0
TRIM72	0	0	0	1	1	0
REG3G	0	0	0	0	0	0
CISD2	0	0	0	0	0	0
UMOD	0	0	0	0	0	1
CGGBP1	0	1	0	0	1	0
CCDC73	0	0	1	0	1	1
CTDSPL	0	0	0	0	0	0
C4orf46	0	0	0	0	0	0
EID3	0	0	0	0	0	0
LAMTOR4	0	0	0	0	0	0
WDHD1	0	1	0	0	3	0
GPX8	0	0	1	0	0	1
ZNF761	0	1	0	0	2	0
C14orf180	0	0	0	0	0	0
BCAP29	0	0	0	0	1	0
TTLL9	0	0	0	0	0	0
STEAP3	0	0	0	0	0	0
SLC41A3	0	1	0	0	1	0
PHOSPHO2	0	0	0	0	0	0
2020-09-02	0	0	0	0	1	0
ENAH	0	0	0	0	0	0
TMEM64	0	0	0	0	0	0
PIWIL3	0	1	0	0	1	0
MXRA7	0	0	0	0	0	0
LGMN	0	0	0	0	0	0
AKAP14	0	0	0	0	0	0
TCHHL1	0	1	0	0	1	0
NEXMIF	1	1	0	6	1	0
SLC7A2	0	0	0	0	0	0
CXCR4	0	0	0	0	0	0
MXI1	0	0	0	0	0	2
USP20	0	0	0	0	0	2
NUP58	0	0	0	0	0	0
TPST2	0	0	0	0	0	0
PICALM	0	0	0	0	0	0
KYAT3	0	1	0	0	1	0
CST9	0	1	0	0	1	0
THAP7	0	0	0	0	0	0
TFIP11	0	1	0	0	2	0
ADGRL1	0	2	1	0	2	1
SMIM29	0	0	0	0	0	0
EML1	0	0	0	0	0	0
CHAC2	0	0	0	0	0	0
PPP1CA	0	0	3	0	0	3
RBPMS	0	0	0	0	0	0
CFAP58	0	0	0	0	1	0
WDR89	0	0	0	0	0	0
ZNF121	0	0	0	0	0	0
FNIP1	0	0	1	0	0	1
C6orf226	0	0	0	0	0	0
TMCO2	0	0	0	0	0	0
SULT1C3	0	0	0	0	0	0
TDP1	0	1	0	1	1	0
CTAGE15	0	0	0	0	0	0
RAB19	0	0	0	0	1	0
FBXO47	0	0	0	0	0	0
SPDYC	1	0	0	1	1	0
SPDYA	0	0	1	0	0	1
FAT3	0	5	0	0	5	1
SLC35D3	0	0	0	0	0	0
CD200R1L	0	0	0	0	0	0
CCT3	0	0	0	0	0	0
ZNF468	0	0	0	0	0	0
DSP	0	0	0	0	2	0
NIPA2	0	1	0	0	1	0
CUL4A	0	0	0	0	0	1
TCP1	0	0	0	0	0	0
GTSF1L	0	0	0	0	0	0
STK16	0	1	0	0	1	0
CKAP5	1	0	0	1	0	1
ITPRIPL1	1	0	0	1	0	0
RPS4Y1	0	0	0	0	0	0
STATH	0	0	0	0	0	0
GEMIN2	0	1	0	0	1	0
ACSL6	0	0	0	0	0	1
CCT6A	0	0	0	0	0	0
PPP2CB	0	0	0	0	0	0
MFAP3L	0	0	0	0	0	0
SH3D19	1	0	0	1	2	0
SLCO1B7	0	0	0	0	2	1
CDKL4	0	0	0	0	1	0
CLSTN1	0	0	0	0	0	0
SMPDL3B	0	0	0	0	1	1
CCT7	0	1	0	0	1	0
CADPS2	0	0	0	0	0	0
ARMCX6	0	0	0	0	0	0
HS3ST6	0	0	0	0	0	0
SLX4IP	0	1	0	0	1	0
SPANXN3	0	0	0	0	0	0
NUTM2D	0	0	0	0	0	0
PRAMEF4	0	1	0	0	1	0
C20orf202	0	0	0	0	0	0
SPANXN4	0	0	0	0	0	0
SPANXN1	0	0	0	0	0	0
SPANXN2	0	0	0	0	0	0
SPANXN5	0	0	0	0	0	0
CEP131	0	0	0	0	5	0
LBX2	0	0	0	0	0	0
MEIS3	0	1	0	0	1	0
VWA8	0	1	0	0	1	0
BRD9	0	0	1	0	1	1
KIAA0930	0	0	0	0	0	0
TUT4	0	0	0	0	0	1
C12orf29	0	0	0	0	0	0
USF3	1	1	1	1	3	1
B3GNTL1	0	0	0	0	0	0
LUZP2	0	0	0	0	0	0
VPS8	0	1	0	0	1	0
RCHY1	0	0	0	0	0	0
TMEM230	0	0	0	0	0	0
HRNR	0	3	2	0	3	2
DNASE1L1	0	0	0	0	0	0
PHF19	0	1	0	0	2	0
2020-09-05	0	1	0	0	1	0
ANKRD16	0	0	0	0	0	0
ERCC6L	0	1	0	0	2	0
SSBP3	0	0	0	1	0	0
ZNF655	0	0	0	0	0	0
ERMN	0	0	0	0	0	0
C20orf194	1	0	0	1	0	1
SYTL3	0	0	0	0	1	0
ZNF648	0	1	0	0	1	0
FAM168B	1	0	0	1	0	1
RIPPLY2	0	0	0	0	0	0
DALRD3	0	0	0	0	0	1
C10orf62	0	0	0	0	0	0
SSBP4	0	0	0	0	0	0
KDM1A	0	1	0	0	2	0
RPS5	0	0	0	0	0	0
ARHGAP28	0	0	1	0	1	2
IRAK1BP1	0	0	0	0	0	0
SHE	0	0	0	0	0	1
LRRC38	0	0	0	0	0	0
NRG3	0	0	0	0	0	0
ZNF766	0	1	0	0	1	0
CLVS2	0	0	0	0	0	0
PM20D2	0	0	0	0	0	0
TTC7B	0	0	0	0	0	0
PIK3R6	0	0	0	0	0	0
LELP1	0	0	0	0	0	0
RNF187	0	0	0	0	0	0
C22orf42	0	0	0	0	0	0
SAMD15	0	0	0	0	0	0
PLPPR5	0	0	0	0	0	0
SPIN3	0	0	0	0	1	0
TMEM273	0	0	0	0	0	0
TMEM201	0	2	0	1	3	0
IBA57	0	0	0	0	0	0
C6orf163	0	0	0	0	0	0
TDRD6	0	0	1	0	1	1
FAM83B	0	0	0	0	0	0
TSPO2	0	0	0	0	0	0
TECRL	0	1	0	0	1	0
SLC25A30	1	0	0	1	0	0
TMEM244	0	0	0	0	0	0
ZNF311	0	1	0	0	1	0
ZIK1	0	0	0	0	0	1
ZNF780A	0	0	0	0	0	0
C1orf167	0	0	0	0	0	0
FAM102B	0	0	1	0	0	1
CLPSL1	0	0	0	0	0	0
ACER2	0	1	0	0	1	0
ZC3H12B	0	1	0	0	1	0
PRAMEF6	0	0	0	0	0	0
PRAMEF9	0	0	0	0	0	0
MTX3	0	0	0	0	0	0
RSPH4A	0	1	0	0	1	0
SLC10A5	0	0	0	0	0	0
ERCC6L2	0	1	0	0	1	0
C10orf113	0	0	0	0	0	0
SERP2	0	0	0	0	0	0
SLC6A17	0	0	0	0	1	0
C6orf222	0	0	0	0	1	0
GLYATL3	0	0	0	0	0	0
C6orf58	0	0	0	0	0	0
NUGGC	0	0	0	0	0	0
C1QL3	0	0	0	0	0	1
MUC21	1	0	0	1	0	0
CASC10	1	0	0	1	0	0
C10orf120	0	0	0	0	0	0
HACD4	0	0	0	0	0	0
GOLGA7B	0	0	0	0	0	0
CALHM6	0	0	0	1	0	0
BCL2L15	0	0	0	0	1	0
THEMIS	0	1	0	0	2	0
FAM171A1	0	0	0	0	0	0
HES5	0	0	0	0	0	1
TIAM2	0	0	0	0	0	0
RAP1A	0	1	0	0	1	0
TNK2	0	2	0	0	4	1
LIPJ	0	0	0	0	0	0
C9orf135	0	0	0	1	0	0
RAP1B	0	0	0	0	0	0
CYP4A22	0	0	1	0	0	1
SAMD13	0	0	0	0	0	0
ZYX	0	1	0	0	2	0
BCAS4	0	0	0	0	0	0
METTL21C	0	0	0	0	0	0
LDLRAD1	0	0	0	0	1	0
C1orf189	0	0	0	0	0	0
NCMAP	0	0	0	0	0	0
AFMID	0	0	0	0	0	0
GLT8D1	0	0	0	0	0	0
SPRTN	0	0	0	0	0	0
MYBPHL	0	0	0	0	1	0
ATP11C	0	1	0	0	2	0
IFIT1B	0	0	0	0	0	0
HERPUD1	0	0	0	0	0	0
RPS6	0	0	0	0	0	0
PDLIM5	0	0	0	0	0	0
FYTTD1	0	0	0	0	0	0
MAGEA10	0	0	0	0	1	0
MAGEA11	0	0	0	0	0	0
DSTN	0	0	0	0	0	0
SLC5A9	0	0	0	0	0	0
MAGEA4	0	0	0	0	0	0
C1GALT1C1	0	0	0	0	0	0
SLC9A4	0	0	0	0	0	0
2020-09-07	0	0	0	0	0	0
SLC13A3	0	0	0	0	0	0
CDK5RAP2	0	0	0	0	1	0
TMEM44	0	0	0	0	0	1
ZMAT1	0	0	0	0	0	0
TRAPPC2	0	0	0	0	0	0
PCGF6	0	0	0	0	0	0
CREB5	0	1	0	0	1	0
CHCHD7	0	0	0	0	0	0
HAUS8	0	0	0	0	1	0
MCCD1	0	0	0	0	0	0
MVB12B	0	0	0	0	1	0
CNMD	0	0	0	0	1	0
OLA1	0	0	0	0	1	0
PNLIPRP3	0	0	0	0	1	0
NAA30	0	0	0	0	0	0
NMS	0	0	0	0	0	0
XKR7	0	0	0	0	0	0
ARSH	0	0	0	0	0	0
XKR9	0	0	0	0	1	0
ARHGEF10L	0	1	0	0	1	0
HNRNPA1L2	0	0	0	0	0	0
DEFB121	0	0	0	0	0	0
CLEC18B	0	0	0	0	0	0
BTBD1	0	0	0	0	0	1
RPS7	0	0	0	0	0	0
MSL1	0	0	0	0	0	0
RNASE13	0	0	0	0	0	0
CENPP	0	0	0	0	0	0
BIRC5	0	1	0	0	1	0
PRAMEF8	0	0	0	0	0	0
PRAMEF7	0	0	0	0	0	0
SOGA3	0	1	0	0	2	0
CRLF2	0	0	0	0	0	0
MCRS1	0	0	0	0	0	0
ARSI	0	0	0	0	0	2
ANO9	1	0	0	1	1	0
SERPINI2	0	0	0	0	0	0
ZNF302	0	0	0	0	0	0
CTNNBIP1	0	0	0	0	0	0
MDK	0	0	0	0	0	0
ROPN1B	0	0	0	0	0	0
DNAJC21	0	0	0	0	0	0
OPCML	0	0	0	1	0	0
AKTIP	0	0	0	0	1	0
SGO1	0	0	0	0	2	0
TRIM61	0	0	0	0	0	0
SOHLH1	0	1	0	0	1	0
KRTAP5-6	0	0	0	0	0	0
MS4A13	0	0	0	0	0	0
MYLK4	0	0	0	0	0	0
ANKRD20A3	0	0	0	0	0	0
ANKRD20A2	0	0	0	0	0	0
C1orf146	0	0	1	0	0	1
FOXP4	0	0	0	0	1	0
ASB11	0	1	0	0	1	0
FAM221B	0	0	0	0	0	0
FAM71F2	0	0	0	0	1	0
ZSCAN23	0	0	0	0	0	0
SEC61G	0	0	0	0	0	0
U2AF2	0	0	0	0	4	0
CFAP157	0	0	0	0	0	0
[truncated: 17,513 more rows]

## Sheet: Description
Description
The table lists all protein coding genes from RefSeq together with number of de novo variants of six categories listed in the Denovo-db3616 repository. The “number of autism LGD variants”, “number of autism missense variants”, and “number of autism synonymous variants” columns show the number of de novo LGD, missense, and synonymous variants, respectively, identified in children with autism. The …
Column	Definition
gene	Refseq gene name
number of autism LGD variants	number of variants in autism LGD target genes
number of autism missense variants	number of variants in autism missense genes
number of autism synonymous variants	number of variants in autism synonymous genes
number of all NDD LGD variants	number of variants in Neurodevelopmental Disorder (NDD) LGD target genes
number of all NDD missense variants	number of variants in all Neurodevelopmental Disorder (NDD) missense genes
number of all NDD synonymous	number of variants in all Neurodevelopmental Disorder (NDD) synonymous genes
