# Supplementary material for: Rates of contributory de novo mutation in high and low-risk autism families
Source: Commun Biol. 2021 Sep 1;4:1026. doi: 10.1038/s42003-021-02533-z (PMC8410909; doi:10.1038/s42003-021-02533-z)
Supplement: Supplementary file 9 — Supplementary Data 7 [file 42003_2021_2533_MOESM9_ESM.xlsx]

## Sheet: Filtered published de novo CNVs
personId	reportedLocationHg38	variant	size	cell line drift outlier	genomic region	number of genes	genes	method	location	ploidy measure	parents dels	parents dups	explanation
11265.p1	chr15:22645573-23119334	deletion	473761	0	coding	4	CYFIP1,NIPA1,NIPA2,TUBGCP5	HMM;EWT	chr15:22602701-23282600	0.981539	15	17	too many parental dels;too many parental dups
11266.s1	chr22:22377389-22899624	deletion	522235	0	coding	5	GGTLC2,IGLL5,PRAME,ZNF280A,ZNF280B	NA		0.999683	1	2	no event
11435.p1	chr9:185632-3383495	duplication	3197863	0	coding	11	C9orf66,DMRT1,DMRT2,DMRT3,DOCK8,KANK1,KCNV2,PUM3,RFX3,SMARCA2,VLDLR	HMM;EWT	chr9:60801-3386849	1.0066	29	4	too many parental dups
11466.s1	chr15:30198235-30511817	deletion	313582	0	coding	2	CHRFAM7A,GOLGA8R	NA		0.456911	3779	0	low_ploidy;too many parental dups
11489.p1	chr2:110095298-110547451	deletion	452153	1	coding	8	LIMS3,LIMS4,MALL,MTLN,NPHP1,RGPD5,RGPD6,RGPD8	EWT	chr2:110094601-110229300	1.5679	15	33	high_ploidy;outlier child;too many parental dels;too many parental dups
11511.p1	chr16:15351371-16257660	duplication	906289	0	coding	11	ABCC1,ABCC6,C16orf45,FOPNL,MARF1,MPV17L,MYH11,NDE1,NOMO2,NOMO3,NPIPA5	HMM;EWT	chr16:14806001-16288089	0.980575	34	8	too many parental dels;too many parental dups
11521.s1	chr12:40481549-40482181	deletion	632	0	coding	1	MUC19	NA		0.858893	1173	21	too many parental dels;too many parental dups
11645.s1	chr7:143760627-143865355	deletion	104728	0	coding	1	TCAF1	NA		0.49979	3750	0	low_ploidy;too many parental dups
11711.s1	chr2:130791368-131133248	duplication	341880	0	coding	3	ARHGEF4,FAM168B,PLEKHB2	HMM	chr2:130709651-131236936	1.52807	1	4	high_ploidy
11716.s1	chr2:47459237-47466898	deletion	7661	1	coding	1	MSH2	HMM;EWT	chr2:47451910-47467200	1.00501	0	0	outlier child
11723.p1	chr22:28191077-28215365	deletion	24288	0	inter-coding_intronic	1	TTC28	HMM;EWT	chr22:28195501-28212300	1.02174	8	19	too many parental dels;too many parental dups
11798.p1	chr15:32159287-32465263	deletion	305976	0	coding	4	CHRNA7,GOLGA8H,GOLGA8K,GOLGA8O	NA		0.46686	3787	0	low_ploidy;too many parental dups
11798.s1	chr15:32159287-32430713	deletion	271426	0	coding	3	CHRNA7,GOLGA8H,GOLGA8K	NA		0.481113	3783	0	low_ploidy;too many parental dups
11800.p1	chr16:89732556-89740723	deletion	8167	1	coding	2	FANCA,ZNF276	HMM;EWT	chr16:89731476-89741900	1.0021	1	0	outlier child
11804.s1	chr4:133160531-133230759	deletion	70228	0	coding	1	PCDH10	NA		1.01537	0	1	no event
11824.s1	chr21:5022492-89884030	duplication	84861538	0	coding	235	ABCG1,ADAMTS1,ADAMTS5,ADARB1,AGPAT3,AIRE,APP,ATP5PF,ATP5PO,B3GALT5,BACE2,BACH1,BAGE,BAGE2,BAGE3,BAGE4,BAGE5,BRWD1,BTG3,C21orf58,C21orf59-TCP10L,C21orf62,C21orf91,C2CD2,CBR1,CBR3,CBS,CBSL,CCT8,CFAP298,CFAP410,CHAF1B,CHODL,CLDN14,CLDN17,CLDN8,CLIC6,COL18A1,COL6A1,COL6A2,CRYAA,CRYAA2,CRYZL1,CSTB,CXADR,CYYR1,DIP2A,DNAJC28,DNMT3L,DONSON,DOP1B,DSCAM,DYRK1A,ERG,ERVH48-1,ETS2,EVA1C,FAM207A,FAM243A,FAM243…	NA		NA	NA	NA	trisomy 21
11845.s1	chr1:1689421-1753033	deletion	63612	0	coding	3	CDK11A,NADK,SLC35E2A	NA		0.806701	352	1	low_ploidy;too many parental dups
11863.p1	chr16:81089256-81094625	deletion	5369	0	coding	1	GCSH	NA		1.01177	0	0	no event
11868.s1	chr9:23653901-23681363	deletion	27462	0	noncoding	1	LOC101929563	NA		1.01318	0	0	mosaicism in father
11919.p1	chr7:38254513-38295919	deletion	41406	0	coding	1	TARP	EWT	chr7:38265101-38277500	0.813668	86	0	low_ploidy;too many parental dups
12007.p1	chr15:20282743-28685264	duplication	8402521	0	coding	33	ATP10A,CYFIP1,GABRA5,GABRB3,GABRG3,GOLGA6L1,GOLGA6L2,GOLGA6L22,GOLGA6L6,GOLGA8F,GOLGA8G,GOLGA8J,GOLGA8S,HERC2,LOC100132202,LOC105369274,LOC645202,MAGEL2,MKRN3,NDN,NIPA1,NIPA2,NPAP1,OCA2,OR4M2,OR4N4,POTEB,POTEB2,POTEB3,SNRPN,SNURF,TUBGCP5,UBE3A	HMM;EWT	chr15:17009401-28355279	1.01272	30	39	too many parental dels;too many parental dups
12020.p1	chr15:32236887-32341570	deletion	104683	0	noncoding	2	LINC02249,LOC100288637	NA		0.462575	3776	0	low_ploidy;too many parental dups
12163.p1	chr1:118883042-121571888	duplication	2688846	0	coding	19	ADAM30,FAM72B,FCGR1B,HAO2,HMGCS2,HSD3B1,HSD3B2,NBPF26,NBPF7,NBPF8,NOTCH2,PHGDH,PPIAL4A,REG4,SEC22B,SRGAP2C,TBX15,WARS2,ZNF697	HMM;EWT	chr1:118748701-125070011	0.822518	3788	21	low_ploidy;too many parental dels;too many parental dups
12225.s1	chr12:7847740-7970710	deletion	122970	0	coding	2	SLC2A14,SLC2A3	EWT	chr12:7843401-7972200	0.986441	33	152	too many parental dels;too many parental dups
12261.s1	chr6:31389065-31485863	duplication	96798	0	coding	1	MICA	EWT	chr6:31390701-31487400	0.966808	50	12	too many parental dels;too many parental dups
12347.s1	chr16:15386022-18190190	deletion	2804168	0	coding	14	ABCC1,ABCC6,C16orf45,FOPNL,MARF1,MPV17L,MYH11,NDE1,NOMO2,NOMO3,NPIPA1,NPIPA7,NPIPA8,XYLT1	HMM;EWT	chr16:14812601-18176900	0.99231	31	23	too many parental dels;too many parental dups
12351.s1	chr2:88850700-89234475	deletion	383775	0	intergenic	0		NA		0.962556	1	0	no event
12351.s1	chr22:22386488-22898283	deletion	511795	0	coding	5	GGTLC2,IGLL5,PRAME,ZNF280A,ZNF280B	NA		0.999913	2	2	no event
12372.s1	chr16:14958889-16198126	duplication	1239237	0	coding	12	ABCC1,ABCC6,C16orf45,FOPNL,MARF1,MPV17L,MYH11,NDE1,NPIPA5,NTAN1,PDXDC1,RRN3	HMM;EWT	chr16:14805901-16235500	0.926989	34	12	too many parental dels;too many parental dups
12420.p1	chr1:120889745-148595717	duplication	27705972	0	coding	44	ACP6,ANKRD34A,ANKRD35,BCL9,CD160,CHD1L,FAM72B,FAM72C,FAM72D,FCGR1B,FMO5,GJA5,GJA8,GPR89A,GPR89B,HIST2H3PS2,HJV,ITGA10,LIX1L,NBPF10,NBPF11,NBPF12,NBPF14,NBPF15,NBPF20,NOTCH2NLA,NUDT17,NUDT4B,PDZK1,PEX11B,PIAS3,POLR3C,POLR3GL,PPIAL4A,PPIAL4D,PPIAL4E,PPIAL4F,PPIAL4G,PRKAB2,RBM8A,RNF115,SRGAP2B,SRGAP2C,TXNIP	HMM;EWT	chr1:146404194-148535600	1.20512	293	9	high_ploidy;too many parental dels;too many parental dups
12447.p1	chr20:14687597-14822808	deletion	135211	0	inter-coding_intronic	1	MACROD2	HMM;EWT	chr20:14686001-14822100	1.0174	11	0	too many parental dups
12512.s1	chr10:48054417-48150420	deletion	96003	0	intergenic	0		NA		0.467391	3681	0	low_ploidy;too many parental dups
12674.s1	chr2:123417084-123464033	deletion	46949	0	intergenic	0		HMM	chr2:123419597-123463491	1.6028	1	0	high_ploidy
12674.s1	chr7:11698264-11818094	deletion	119830	0	inter-coding_intronic	1	THSD7A	NA		1.01875	1	1	mosaicism in father
12691.p1	chr16:69976555-72903180	deletion	2926625	0	coding	34	AARS,AP1G1,ATXN1L,CALB2,CHST4,CLEC18C,CMTR2,COG4,DDX19A,DDX19B,DHODH,DHX38,EXOSC6,FUK,HP,HPR,HYDIN,IL34,IST1,MARVELD3,MTSS1L,PDPR,PHLPP2,PKD1L3,PMFBP1,SF3B3,ST3GAL2,TAT,TXNL4B,VAC14,ZFHX3,ZNF19,ZNF23,ZNF821	HMM;EWT	chr16:69936301-72905947	0.983926	15	33	too many parental dels;too many parental dups
12735.p1	chr2:103281264-108736047	deletion	5454783	0	coding	20	C2orf40,C2orf49,CD8B2,FHL2,GCC2,GPR45,LIMS1,MRPS9,NCK2,POU3F3,RANBP2,RGPD3,RGPD4,SLC5A7,ST6GAL2,SULT1C2,SULT1C3,SULT1C4,TGFBRAP1,UXS1	HMM;EWT	chr2:103276801-108732500	1.55848	0	1	high_ploidy
12803.p1	chr1:146995657-148397943	duplication	1402286	0	coding	9	ACP6,BCL9,CHD1L,FMO5,GJA5,GJA8,GPR89B,NBPF11,PRKAB2	HMM;EWT	chr1:146367705-148531800	1.24718	104	9	high_ploidy;too many parental dels;too many parental dups
12907.p1	chr1:145607959-148334554	duplication	2726595	0	coding	29	ACP6,ANKRD34A,ANKRD35,BCL9,CD160,CHD1L,FMO5,GJA5,GJA8,GPR89A,GPR89B,HJV,ITGA10,LIX1L,NBPF10,NBPF11,NBPF12,NOTCH2NLA,NUDT17,NUDT4B,PDZK1,PEX11B,PIAS3,POLR3C,POLR3GL,PRKAB2,RBM8A,RNF115,TXNIP	HMM;EWT	chr1:146367243-148535861	1.22661	254	9	high_ploidy;too many parental dels;too many parental dups
12957.p1	chr7:152305941-152358767	deletion	52826	0	coding	1	KMT2C	NA		0.997987	0	2	mosaicism in father
13023.s1	chr18:59730896-61018050	duplication	1287154	0	coding	2	MC4R,PMAIP1	HMM	chr18:59730669-61023000	1.00187	14	0	too many parental dups
13131.p1	chr15:30207506-30305610	deletion	98104	0	noncoding	1	LINC02249	NA		0.417491	3785	0	low_ploidy;too many parental dups
13289.s1	chr1:27833688-27954902	duplication	121214	0	coding	4	PPP1R8,RPA2,SMPDL3B,THEMIS2	NA		0.974471	0	0	mosaicism in mother
13301.p1	chr15:30440634-32236887	deletion	1796253	0	coding	12	ARHGAP11B,CHRNA7,FAN1,GOLGA8H,GOLGA8N,GOLGA8Q,KLF13,LOC100996413,LOC283710,MTMR10,OTUD7A,TRPM1	HMM;EWT	chr15:30602182-32162800	0.998925	11	28	too many parental dels;too many parental dups
13443.p1	chr10:48105202-48166231	deletion	61029	0	coding	1	FRMPD2	NA		0.571716	3127	0	low_ploidy;too many parental dups
13565.s1	chr7:38256357-38319950	deletion	63593	0	coding	1	TARP	NA		0.789997	97	0	low_ploidy;too many parental dups
13574.p1	chr9:11877833-11920016	deletion	42183	0	intergenic	0		HMM;EWT	chr9:11875501-11928400	1.01767	15	0	too many parental dups
13601.s1	chr9:35628742-35759102	deletion	130360	0	coding	10	ARHGEF39,CA9,CCDC107,CREB3,GBA2,MSMP,RGP1,SIT1,TLN1,TPM2	NA		0.987286	0	0	mosaicism in father
13659.s1	chr5:99192660-99234005	deletion	41345	0	intergenic	0		NA		0.98272	4	0	no event
13787.s1	chr2:110095298-110336389	deletion	241091	0	coding	3	MALL,MTLN,NPHP1	HMM;EWT	chr2:110090545-110235021	1.55979	15	33	high_ploidy;too many parental dels;too many parental dups
13859.p1	chr13:63728735-63783705	duplication	54970	0	noncoding	2	LINC00395,OR7E156P	HMM;EWT	chr13:63726901-63824300	0.963119	21	51	too many parental dels;too many parental dups
13866.p1	chr5:99432079-99490514	deletion	58435	0	intergenic	0		HMM;EWT	chr5:99431101-99478800	0.993892	14	1	too many parental dups
13874.s1	chr16:84415272-84495697	deletion	80425	1	coding	2	ATP2C2,MEAK7	HMM	chr16:84413362-84495119	0.994806	1	1	outlier child
13876.p1	chr8:36784323-48921440	duplication	12137117	0	coding	63	ADAM18,ADAM2,ADAM32,ADAM9,ADGRA2,ADRB3,ANK1,AP3M2,ASH2L,BAG4,BRF2,C8orf86,CEBPD,CHRNA6,CHRNB3,DDHD2,DKK4,EFCAB1,EIF4EBP1,ERLIN2,FGFR1,FNTA,GINS4,GOLGA7,GOT1L1,GPAT4,HGSNAT,HOOK3,HTRA4,IDO1,IDO2,IKBKB,KAT6A,KCNU1,LETM2,LSM1,MCM4,NKX6-3,NSD3,PLAT,PLEKHA2,PLPBP,PLPP5,POLB,POMK,POTEA,PRKDC,RAB11FIP1,RNF170,SFRP1,SLC20A2,SMIM19,SNAI2,SPIDR,STAR,TACC1,TCIM,THAP1,TM2D2,UBE2V2,VDAC3,ZMAT4,ZNF703	HMM;EWT	chr8:35885201-49529200	0.997244	4	9	too many parental dels
13975.p1	chr1:146486331-148152190	duplication	1665859	0	coding	10	ACP6,BCL9,CHD1L,FMO5,GJA5,GJA8,GPR89B,NBPF11,NBPF12,PRKAB2	HMM;EWT	chr1:146507225-148535600	1.12656	55	8	too many parental dels;too many parental dups
14012.s1	chr1:1659220-1696758	duplication	37538	0	coding	1	SLC35E2B	EWT	chr1:1649901-1658700	0.975985	3	47	too many parental dels
14032.p1	chr7:72959476-76627982	duplication	3668506	0	coding	53	ABHD11,BAZ1B,BCL7B,BUD23,CASTOR2,CCL24,CCL26,CLDN3,CLDN4,CLIP2,DNAJC30,DTX2,EIF4H,ELN,FKBP6,FZD9,GTF2I,GTF2IRD1,GTF2IRD2,GTF2IRD2B,HIP1,HSPB1,LAT2,LIMK1,MDH2,METTL27,MLXIPL,NCF1,NSUN5,POM121C,POMZP3,POR,RCC1L,RFC2,RHBDD2,SPDYE11,SPDYE16,SPDYE17,SPDYE5,SRRM3,SSC4D,STX1A,STYXL1,TBL2,TMEM120A,TMEM270,TRIM50,TRIM73,TRIM74,UPK3B,VPS37D,YWHAG,ZP3	HMM;EWT	chr7:75004001-76605023	0.959045	22	39	too many parental dels;too many parental dups
14066.s1	chr12:63544863-63744157	deletion	199294	0	coding	1	DPY19L2	EWT	chr12:63541201-63736300	1.00435	18	56	too many parental dels;too many parental dups
14174.p1	chr4:9392364-9484404	deletion	92040	0	coding	1	DEFB131A	EWT	chr4:9006701-9156300	0.987437	18	87	too many parental dels;too many parental dups
14174.s1	chr4:9369088-9484404	deletion	115316	0	coding	1	DEFB131A	EWT	chr4:8992301-9156300	0.985938	18	87	too many parental dels;too many parental dups
14185.s1	chr8:142742955-142926765	duplication	183810	1	coding	8	CYP11B1,CYP11B2,GML,LY6D,LYNX1,LYNX1-SLURP2,LYPD2,SLURP2	HMM;EWT	chr8:142739201-142943411	0.984043	0	0	outlier child
14232.p1	chr20:14684210-14784448	deletion	100238	0	coding	1	MACROD2	HMM;EWT	chr20:14683101-14784800	1.01884	10	0	too many parental dups
14259.p1	chr22:18527801-21551461	duplication	3023660	0	coding	52	AIFM3,ARVCF,C22orf39,CCDC188,CDC45,CLDN5,CLTCL1,COMT,CRKL,DGCR2,DGCR6,DGCR6L,DGCR8,ESS2,GGT2,GNB1L,GP1BB,GSC2,HIC2,HIRA,KLHL22,LRRC74B,LZTR1,MED15,MRPL40,P2RX6,PI4KA,PRODH,RANBP1,RIMBP3,RIMBP3B,RIMBP3C,RTL10,RTN4R,SCARF2,SEPT5,SERPIND1,SLC25A1,SLC7A4,SNAP29,TANGO2,TBX1,THAP7,TMEM191B,TMEM191C,TRMT2A,TSSK2,TXNRD2,UBE2L3,UFD1,ZDHHC8,ZNF74	HMM;EWT	chr22:18939411-21460500	0.998108	133	3	too many parental dups
14330.s1	chr2:94890584-94930905	duplication	40321	0	noncoding	1	LOC442028	NA		1.56984	0	0	high_ploidy
14343.p1	chr3:112962018-113163020	deletion	201002	0	coding	3	CD200R1,GTPBP8,NEPRO	NA		0.9847	0	0	mosaicism in mother
14343.s1	chr3:112962018-113166874	deletion	204856	0	coding	3	CD200R1,GTPBP8,NEPRO	NA		0.984787	0	0	mosaicism in mother
14358.p1	chr2:147993544-148066419	deletion	72875	0	peripheral	2	MBD5,ORC4	NA		1.58376	0	1	high_ploidy
14361.p1	chr17:21454228-21629477	deletion	175249	0	coding	1	C17orf51	HMM;EWT	chr17:21439201-21724900	1.06772	11	30	too many parental dels;too many parental dups
14376.p1	chr9:13543528-76362339	deletion	62818811	0	coding	208	ABHD17B,ACER2,ACO1,ADAMTSL1,ALDH1A1,ALDH1B1,ANKRD18A,ANKRD18B,ANKRD20A1,ANKRD20A2,ANKRD20A3,ANKRD20A4,ANXA1,APBA1,APTX,AQP3,AQP7,ARHGEF39,ARID3C,B4GALT1,BAG1,BNC2,C9orf131,C9orf135,C9orf24,C9orf40,C9orf57,C9orf72,C9orf85,C9orf92,CA9,CAAP1,CARNMT1,CBWD3,CBWD5,CBWD6,CCDC107,CCDC171,CCIN,CCL19,CCL21,CCL27,CD72,CDKN2A,CDKN2B,CEMIP2,CER1,CHMP5,CLTA,CNTFR,CNTLN,CNTNAP3,CNTNAP3B,CREB3,DCAF10,DCAF12,DCTN…	HMM;EWT	chr9:63968629-76000100	1.00729	3766	12	too many parental dels;too many parental dups
14376.s1	chr2:95833726-97348019	deletion	1514293	0	coding	24	ADRA2B,ANKRD23,ANKRD36,ANKRD36C,ANKRD39,ARID5A,ASTL,CIAO1,CNNM3,CNNM4,DUSP2,FAHD2B,FAM178B,FER1L5,GPAT2,ITPRIPL1,KANSL3,LMAN2L,NCAPH,NEURL3,SEMA4C,SNRNP200,STARD7,TMEM127	HMM;EWT	chr2:95856101-97393962	1.5322	286	15	high_ploidy;too many parental dels;too many parental dups
14467.p1	chr1:112002695-113209810	duplication	1207115	0	coding	10	CAPZA1,CTTNBP2NL,FAM19A3,LRIG2,MOV10,PPM1J,RHOC,SLC16A1,ST7L,WNT2B	NA		0.992138	0	0	mosaicism in father
14467.s1	chr1:111955120-113188103	duplication	1232983	0	coding	11	CAPZA1,CTTNBP2NL,FAM19A3,KCND3,LRIG2,MOV10,PPM1J,RHOC,SLC16A1,ST7L,WNT2B	NA		0.991766	0	0	mosaicism in father
14484.p1	chr7:72959476-77023759	deletion	4064283	0	coding	53	ABHD11,BAZ1B,BCL7B,BUD23,CASTOR2,CCL24,CCL26,CLDN3,CLDN4,CLIP2,DNAJC30,DTX2,EIF4H,ELN,FKBP6,FZD9,GTF2I,GTF2IRD1,GTF2IRD2,GTF2IRD2B,HIP1,HSPB1,LAT2,LIMK1,MDH2,METTL27,MLXIPL,NCF1,NSUN5,POM121C,POMZP3,POR,RCC1L,RFC2,RHBDD2,SPDYE11,SPDYE16,SPDYE17,SPDYE5,SRRM3,SSC4D,STX1A,STYXL1,TBL2,TMEM120A,TMEM270,TRIM50,TRIM73,TRIM74,UPK3B,VPS37D,YWHAG,ZP3	HMM;EWT	chr7:74917301-77013400	0.945951	8	0	too many parental dups
14505.s1	chr9:732900-1342763	duplication	609863	1	coding	4	DMRT1,DMRT2,DMRT3,KANK1	HMM;EWT	chr9:727020-1345486	1.00286	0	2	outlier child
14508.p1	chr2:132609309-132697850	duplication	88541	0	coding	3	GPR39,LYPD1,NCKAP5	HMM	chr2:132606963-132698056	1.56995	0	0	high_ploidy
14522.s1	chr5:165050300-165106076	duplication	55776	0	intergenic	0		NA		1.0117	0	0	mosaicism in father
14535.p1	chr7:76510706-76929138	deletion	418432	0	coding	3	POMZP3,SPDYE16,UPK3B	HMM;EWT	chr7:76463001-76948900	0.947353	22	39	too many parental dels;too many parental dups
14550.p1	chr15:22424672-28490845	duplication	6066173	0	coding	26	ATP10A,CYFIP1,GABRA5,GABRB3,GABRG3,GOLGA6L1,GOLGA6L2,GOLGA6L22,GOLGA8F,GOLGA8G,GOLGA8J,GOLGA8S,HERC2,LOC100132202,LOC645202,MAGEL2,MKRN3,NDN,NIPA1,NIPA2,NPAP1,OCA2,SNRPN,SNURF,TUBGCP5,UBE3A	HMM;EWT	chr15:22603113-28362718	1.01064	14	17	too many parental dels;too many parental dups
14565.s1	chr4:187952319-188064855	deletion	112536	0	coding	1	ZFP42	NA		0.995651	0	2	mosaicism in mother
14599.p1	chr1:146486331-148334554	duplication	1848223	0	coding	10	ACP6,BCL9,CHD1L,FMO5,GJA5,GJA8,GPR89B,NBPF11,NBPF12,PRKAB2	HMM;EWT	chr1:146367243-148531400	1.25583	307	14	high_ploidy;too many parental dels;too many parental dups
14634.p1	chr15:22424672-28789392	duplication	6364720	0	coding	27	ATP10A,CYFIP1,GABRA5,GABRB3,GABRG3,GOLGA6L1,GOLGA6L2,GOLGA6L22,GOLGA8F,GOLGA8G,GOLGA8J,GOLGA8M,GOLGA8S,HERC2,LOC100132202,LOC645202,MAGEL2,MKRN3,NDN,NIPA1,NIPA2,NPAP1,OCA2,SNRPN,SNURF,TUBGCP5,UBE3A	HMM;EWT	chr15:22742401-28817100	1.01135	37	17	too many parental dels;too many parental dups
14687.p1	chr15:20282743-32435049	duplication	12152306	0	coding	55	APBA2,ARHGAP11B,ATP10A,CHRFAM7A,CHRNA7,CYFIP1,FAM189A1,FAN1,GABRA5,GABRB3,GABRG3,GOLGA6L1,GOLGA6L2,GOLGA6L22,GOLGA6L6,GOLGA6L7,GOLGA8F,GOLGA8G,GOLGA8H,GOLGA8J,GOLGA8K,GOLGA8M,GOLGA8N,GOLGA8Q,GOLGA8R,GOLGA8S,GOLGA8T,HERC2,KLF13,LOC100132202,LOC100996413,LOC105369274,LOC283710,LOC645202,MAGEL2,MKRN3,MTMR10,NDN,NIPA1,NIPA2,NPAP1,NSMCE3,OCA2,OR4M2,OR4N4,OTUD7A,POTEB,POTEB2,POTEB3,SNRPN,SNURF,TJP1,TRP…	HMM;EWT	chr15:17000001-32234200	1.0058	709	38	too many parental dels;too many parental dups

## Sheet: Description
Description
The table lists the de novo CNV events reported in Sanders, et al. in the SSC samples we examined in this work but that were not included in our analysis due to our stringent filters. For each of these excluded events we provide an explanation of why we have excluded it. Only a small number (6) of events were not detected at in our data. The rest were excluded because of mosaicism detected in par…
Column	Definition
personId	Person IDs
reportedLocationHg38	Genomic location of the CNV with format as reported in Sanders, et al. and ‘lifted-over’ to hg38 coordinates
variant	deletion or duplication
size	Size in the de novo event in bp
cell line drift outlier	1 if determined as outlier due to cell-line genetic drift, 0 if not
genomic region	genomic region of “intergenic”, “coding”, “inter-coding_intronic”, “noncoding”, and “peripheral” See Figure 2 for definition of the term.
number of genes	number of genes overlapping with the CNV
genes	list of genes overlapping with the CNV
method	methods that detected the event: “EWT;HMM” if both EWT and HMM de novo CNV finders detected the event; “EWT” or “HMM” if only one method detected it; or “NA” if neither method detected it
location	genomic location of the event as detected by the EWT and/or HMM methods.
ploidy measure	pr for the CNV region (see the Supplement for definition)
parents dels	estimated number of parents with deletions in the CNV region from the collection
parents dups	estimated number of parents with duplications in the CNV region from the collection
explanation	the reason the de novo CNV was not included in the analyses
